# Supplementary material for: The non-coding RNA landscape of human hematopoiesis and leukemia
Source: Nat Commun. 2017 Aug 9;8:218. doi: 10.1038/s41467-017-00212-4 (PMC5550424; doi:10.1038/s41467-017-00212-4)
Supplement: Supplementary file 2 — Supplementary Data 1 [file 41467_2017_212_MOESM2_ESM.xlsx]

## Sheet: B-cells
Arraystar ID	logFC	AveExpr	t	P.Value	adj.P.Val	B	FINAL_SYMBOL	FINAL_SOURCE	FINAL_TYPE	Ensembl.Symbol	Ensembl.Gene	Ensembl.Type	lnciPedia.ID	Noncode.ID	lnc.Symbol	lnc.Gene	CDS.Symbol	CDS.Gene	chrom	EntrezID	GeneSymbol	probeSeq	product	ProteinAccession	RNAlength	Seqname	Source	Strand	txEnd	txStart	type
ASHG19A3A052917	8.47268	3.65207	22.128	7.84e-23	9.25e-20	41.8043	LINC00926	Gencode.V23	noncoding	LINC00926	ENSG00000247982.6	lincRNA	lnc-TCF12-1	NONHSAT044051	LINC00926	ENSG00000247982.6	NA	NA	chr15	NA	LOC283663	TCATTTAACCCCAAAATCAGTGATTCTACATCTCAAGCTCATATTTTGAAGTGTTTACGG			2534	NR_024433	RefSeq_NR	+	57599963	57592562	noncoding
ASHG19A3A048914	8.40582	3.73484	24.8406	1.45e-24	3.03e-21	45.6045	RP11-693J15.5	Gencode.V23	noncoding	RP11-693J15.5	ENSG00000205056.8	lincRNA	lnc-CLLU1.1-1	NONHSAT029890	RP11-693J15.5	ENSG00000205056.8	NA	NA	chr12	NA	CLLU1	TGTTTATCTCTGACAGGCAAACATTCTTAGGCTCATCGGCATGAGTATCCACGCTGAACT			1987	uc001tcg.1	UCSC_knowngene	+	92877456	92860454	noncoding
ASHG19A3A024967	7.82396	3.03453	25.5707	5.31e-25	1.39e-21	46.5549	RP5-887A10.1	Gencode.V23	noncoding	RP5-887A10.1	ENSG00000234184.5	lincRNA	lnc-LPHN2-1	NONHSAT004117	RP5-887A10.1	ENSG00000234184.5	NA	NA	chr1	NA	RP5-887A10.1	CCATACCTTGGGCCAATGTAACTGTTAACAGCTTGAAGCTATTAAAAATGTACCAATGGA			591	ENST00000443104	Ensembl	+	81112473	81001439	noncoding
ASHG19A3A015969	7.67645	8.05092	27.3122	5.31e-26	2e-22	48.7112	IGKV1OR2-1	Gencode.V23	noncoding	IGKV1OR2-1	ENSG00000235235.6	IG_V_pseudogene	lnc-AC073416.2-15	NONHSAT072380	NA	NA	NA	NA	chr2	NA	AC127391.1	TTACACTCTCACCATCAGCAGCCTGCAGCCTGAAGATTTTGCAGCTTATTACTGTCAACA			354	ENST00000416474	Ensembl	+	92006278	92005800	noncoding
ASHG19A3L0001758	7.31982	4.1708	13.0962	2.07e-15	3.44e-13	25.0512	lincRNA-CCR6	BROAD	noncoding	NA	NA	NA	NA	NA	NA	NA	NA	NA	chr6	NA	lincRNA-CCR6	GGAATGAACTGTCATGTAAACATACCGACATGTTTAAACCTGACAATGGTGTTATTTGAA			5327	BX647686	lincRNA	+	167552626	167412892	noncoding
ASHG19A3A014006	7.24606	8.33642	30.2119	1.52e-27	1.14e-23	51.9893	IGKV1OR2-1	Gencode.V23	noncoding	IGKV1OR2-1	ENSG00000235235.6	IG_V_pseudogene	lnc-AC073416.2-15	NONHSAT072380	NA	NA	NA	NA	chr2	NA	AC128677.4	TTACACTCTCACCATCAGCAGCCTGCAGCCTGAAGATTTTGCAGCTTATTACTGTCAACA			344	ENST00000451163	Ensembl	NA	92223026	92222551	noncoding
ASHG19A3A020192	6.92471	8.81457	17.9387	9.22e-20	4.99e-17	34.9472	IGLC6	Gencode.V23	noncoding	IGLC6	ENSG00000222037.5	IG_C_pseudogene	NA	NONHSAT083837	NA	NA	NA	NA	chr22	NA	LM25	AAGTCCCACAGAAGCTACAGTTGCCAGGTCACGCATGAAGGGAGCACCGTGGAGAAGACA			317	uc011aix.1	UCSC_knowngene	+	23262023	23261706	noncoding
ASHG19A3A016890	6.80917	4.03508	25.4643	6.13e-25	1.54e-21	46.4182	AC079767.4	Gencode.V23	noncoding	AC079767.4	ENSG00000224137.1	lincRNA	lnc-CCNYL1-1	NONHSAT076616	AC079767.4	ENSG00000224137.1	NA	NA	chr2	NA	AC079767.4	TGATTTGGAGGCGTGTTCTCATTCAAAACCTTGCAAAATATAATTTCTTCTTGTCTGGGA			492	ENST00000429730	Ensembl	+	208531748	208527098	noncoding
ASHG19A3A007106	6.51635	6.14706	9.51858	1.86e-11	1.02e-09	15.9644	NAPSB	Gencode.V23	noncoding	NAPSB	ENSG00000131401.11	processed_transcript	NA	NA	NA	NA	NA	NA	chr19	NA	NAPSB	ATTGGGGGAATCCCCTTGCTGGCTGGGGAGTACATCATCCGGTGCTCAGAAATCCCAAAG			1398	NR_002798	RefSeq_NR	NA	50848005	50837058	noncoding
ASHG19A3A022088	6.08786	3.07967	20.1597	1.86e-21	1.58e-18	38.7482	OSTN-AS1	Gencode.V23	noncoding	OSTN-AS1	ENSG00000233308.1	antisense	NA	NONHSAT093961	OSTN-AS1	ENSG00000233308.1	NA	NA	chr3	NA	RP11-656G9.3	CTCAATCACATCATTTTCTAGGGACACCAATTCATCAAGAAGCAAGAGTTTTGCTGTCAG			515	ENST00000430375	Ensembl	NA	190952394	190931079	noncoding
ASHG19A3A019426	6.08746	5.47906	19.1673	1.02e-20	7.12e-18	37.0994	IGKV1OR22-5	Gencode.V23	noncoding	IGKV1OR22-5	ENSG00000230481.2	IG_V_pseudogene	NA	NONHSAT083164	NA	NA	NA	NA	chr22	NA	AC006548.20	ATCAGCAGCCTGCAGCCTGAAGATTTTACAACTTATTACTGTCAACAGAGTTACAGTACC			348	ENST00000458718	Ensembl	NA	17385586	17385113	noncoding
ASHG19A3A007395	5.53401	4.00378	17.6377	1.61e-19	8.09e-17	34.4002	ZCCHC18	Gencode.V23	noncoding	ZCCHC18	ENSG00000166707.10	processed_transcript	lnc-FAM199X-1	NONHSAT138085	NA	NA	NA	NA	chrX	NA	ZCCHC18	GGCGAACGCTAGTTTCCGAGCTCATGAGCTGACACATACAGAGGAGAGGTCAAAAGAGGT			1377	NR_026694	RefSeq_NR	+	103360531	103357106	noncoding
ASHG19A3L0001402	5.48541	7.27475	15.4565	1.17e-17	3.72e-15	30.1812	lincRNA-FHIT-1	BROAD	noncoding	NA	NA	NA	NA	NA	NA	NA	NA	NA	chr3	NA	lincRNA-FHIT-1	AGTGTCTTCCATAGTTTGGCATTAAGAATTGCTGCCTGCCTGTCTAAAGTCTTAAAAATA			246	BM699739	lincRNA	+	59542351	59542105	noncoding
ASHG19A3A000051	5.31278	2.58178	19.7164	3.94e-21	3.16e-18	38.0211	DQ100949	Arraystar_ misc_RNA	noncoding	NA	NA	NA	NA	NA	NA	NA	NA	NA	chr16	NA		TATTAGTCCTACTAGTAGTTACATAGAGTACGCAGACTCAGTGAAGGGCCGGTTCACCAT			362	DQ100949	misc_RNA	+	31985197	31985053	noncoding
ASHG19A3A051743	4.99968	4.155	16.1815	2.69e-18	1e-15	31.6353	RP11-164H13.1	Gencode.V23	noncoding	RP11-164H13.1	ENSG00000257275.6	antisense	lnc-TCL1B-2	NONHSAT039495	RP11-164H13.1	ENSG00000257275.6	NA	NA	chr14	NA	BX247990	ATCAATGGCCCTAGGATCCAGAATGCCACAAACAATGGAGCAAGAATCAGATCTGTGTGT			1858	uc001yfd.1	UCSC_knowngene	+	96223116	96181819	noncoding
ASHG19A3A010423	4.75438	4.51976	11.8442	4.17e-14	4.84e-12	22.0606	lnc-C1orf186-1	LNCIPEDIA_3.1	noncoding	NA	NA	NA	lnc-C1orf186-1	NONHSAT009052	NA	NA	NA	NA	chr1	NA	RP11-38J22.6	AGACAGGAGACACGAATCTTCCCTGAAGGAGTGACAGTCTAGGGAGGAAGGCAGACTGCA			548	ENST00000455672	Ensembl	NA	206306131	206296384	noncoding
ASHG19A3A018448	4.74997	6.46901	14.8034	4.63e-17	1.22e-14	28.8242	PSMD10P1	Gencode.V23	noncoding	PSMD10P1	ENSG00000228663.1	processed_pseudogene	NA	NA	NA	NA	NA	NA	chr20	NA	PSMD10P	AAAGAAGAAAAGAAACCCCACAAGTGGCCAAAGGTGCCCTGGGTTTAGTACTCAAGAGAA			681	ENST00000436861	Ensembl	+	49530948	49530267	noncoding
ASHG19A3A013992	4.68808	4.99805	20.237	1.64e-21	1.43e-18	38.8735	IGKV2-29	Gencode.V23	noncoding	IGKV2-29	ENSG00000253998.3	IG_V_pseudogene	NA	NONHSAT072299	NA	NA	NA	NA	chr2	NA		AGATTTCACACTGAAAATCAGCCGGGTGGAGGCTGAGGATGTTGGGGTTTATTACTGAAT			312	U70031	RNAdb	NA	89533941	89160396	noncoding
ASHG19A3A014018	4.68539	5.59334	17.5966	1.74e-19	8.59e-17	34.3249	AC103563.2	Gencode.V23	noncoding	AC103563.2	ENSG00000231331.1	unprocessed_pseudogene	lnc-MRPS5-9	NONHSAT072448	NA	NA	NA	NA	chr2	NA	AC103563.2	TGATCCTGAAGATGGTGAAACAATATATGCACAGAAGTTCCAGGGCAGAGTCACCATGAC			354	ENST00000428055	Ensembl	NA	95619338	95618905	noncoding
ASHG19A3A038556	4.6463	4.26905	18.2206	5.5e-20	3.28e-17	35.4524	BC111479	Arraystar_ misc_RNA	noncoding	NA	NA	NA	NA	NA	NA	NA	NA	NA	chr9	NA		CCTAAGAATCCAAAATGGGGCATTGAAAAGATTTACTGGCATTCTGGTTGTTTAATATTG			2552	BC111479	misc_RNA	+	37038863	37036336	noncoding
ASHG19A3A054289	4.60682	7.03771	13.1766	1.72e-15	2.97e-13	25.2364	RP11-876N24.4	Gencode.V23	noncoding	RP11-876N24.4	ENSG00000262222.1	antisense	NA	NONHSAT140544	RP11-876N24.4	ENSG00000262222.1	NA	NA	chr16	NA		ATCCTAGAGTTAAGGAACACCTGAATAAAGAGATTCCGAGGTAGTTCAGATCTTCAACCA			2148	AK055529	misc_RNA	+	11036876	11034575	noncoding
ASHG19A3L0001100	4.5082	4.5519	10.3104	2.15e-12	1.52e-10	18.1205	lincRNA-GRB14	BROAD	noncoding	NA	NA	NA	NA	NA	NA	NA	NA	NA	chr2	NA	lincRNA-GRB14	ATATCTCAGTAACAGCTTGATAGGACATTGTCACTAGCAGTGCCACCACTAGGTCCTTAC			285	AA326780	lincRNA	NA	165513539	165513256	noncoding
ASHG19A3A045624	4.4768	4.97943	17.323	2.92e-19	1.31e-16	33.8194	G43312	Arraystar_ misc_RNA	noncoding	NA	NA	NA	NA	NA	NA	NA	NA	NA	chr11	NA		ATATATGCACACCTTCGATGTATAGGACACTGATCAAAAAAGACAGAGAAATGTGTCCCT			101	G43312	misc_RNA	NA	102208423	102208322	noncoding
ASHG19A3A041923	4.44718	3.79946	11.8736	3.88e-14	4.57e-12	22.1331	AC009494.3	Gencode.V23	noncoding	AC009494.3	ENSG00000216844.1	processed_pseudogene	NA	NONHSAT139643	NA	NA	NA	NA	chrY	NA	AC009494.3	TTCCATACGGTTTATTCACAGGCCCTTTCTAGGCCAGTGGTGAATGCTCACTTACATTGA			455	ENST00000406090	Ensembl	NA	23005596	23005141	noncoding
ASHG19A3A030533	4.37188	3.06285	10.2324	2.65e-12	1.82e-10	17.9118	AK129530	Arraystar_ misc_RNA	noncoding	NA	NA	NA	NA	NA	NA	NA	NA	NA	chr6	NA		TTTGCATAACCTCCAGAAAAGGGCATGTTTCTTATTTCTTGATTGAATCATTCATCCAAC			1291	AK129530	misc_RNA	NA	132756700	132755409	noncoding
ASHG19A3A052777	4.33363	4.91188	17.9353	9.28e-20	4.99e-17	34.941	RP11-111A22.1	Gencode.V23	noncoding	RP11-111A22.1	ENSG00000259536.5	antisense	NA	NONHSAT041853	RP11-111A22.1	ENSG00000259536.5	NA	NA	chr15	NA	CR614561	ACTTTCACATTTGATCTTTAGCAGACTTCTAACCTGCAGAGACAGAGCTCAGCCAAGCTG			2242	uc001zlx.1	UCSC_knowngene	+	40850183	40780239	noncoding
ASHG19A3A020846	4.30298	4.00824	7.66031	3.99e-09	1.17e-07	10.5961	AK024945	Arraystar_ NRED	noncoding	NA	NA	NA	NA	NA	NA	NA	NA	NA	chr3	NA		AGTTGAGACCCTTTGCTCTGAGGTAGAAGATTTTATATACTCTTATTTTTCAGAAAAGGG			1664	AK024945	NRED	NA	31946479	31944838	noncoding
ASHG19A3A020421	4.25904	2.91259	10.5976	1.01e-12	7.69e-11	18.8819	RP11-329N22.1	Gencode.V23	noncoding	RP11-329N22.1	ENSG00000238063.1	lincRNA	lnc-UTP11L-5	NONHSAT002516	RP11-329N22.1	ENSG00000238063.1	NA	NA	chr1	NA	RP11-329N22.1	ACAGGAGCTTGTTAGGCCAACTCCGGACTCTAAAGCCACTTAATTAAATTGTGGAAAGTC			790	ENST00000452971	Ensembl	+	38942156	38940867	noncoding
ASHG19A3A044894	4.19792	5.2766	10.0583	4.24e-12	2.73e-10	17.4431	CTD-2516F10.2	Gencode.V23	noncoding	CTD-2516F10.2	ENSG00000251364.6	antisense	lnc-CYB5R2-3	NONHSAT017772	CTD-2516F10.2	ENSG00000251364.6	NA	NA	chr11	NA	AK128569	TATGTGAAAACAAATGGAGTGGCCAAACACACCATTCATCACTGTGCTTCTGGACAGCTG			2703	uc001mff.1	UCSC_knowngene	NA	7526103	7448496	noncoding
ASHG19A3A045674	4.18282	3.98422	7.70849	3.46e-09	1.04e-07	10.7401	COLCA1	Gencode.V23	noncoding	COLCA1	ENSG00000196167.9	antisense	NA	NA	COLCA1	ENSG00000196167.9	NA	NA	chr11	NA	C11orf92	CCACCGTACACTGCTTGAAGAGTTCCTCTTCTATTACTTAAAACGTTTTTATTGTGCAAC			5443	NM_207429	RefSeq_coding	NA	111170539	111164170	coding
ASHG19A3A031337	4.07086	3.05736	11.9548	3.17e-14	3.85e-12	22.3328	HCG23	Gencode.V23	noncoding	HCG23	ENSG00000228962.1	antisense	lnc-HLA-DRA-1	NONHSAT108902	HCG23	ENSG00000228962.1	NA	NA	chr6	NA	HCG23	CCTTCACAAGCACAGACTAACAAGCAAAGAGCTACATTCACTGGGAAGGAAGACTCAAAA			610	ENST00000426643	Ensembl	+	32361463	32358286	noncoding
ASHG19A3A052099	3.8865	4.21065	11.4931	1e-13	1.05e-11	21.1859	AK023773	Arraystar_ misc_RNA	noncoding	NA	NA	NA	NA	NA	NA	NA	NA	NA	chr15	NA		TCCAGTTTGAATACACCATCTATTTCCTGAAGGAAACCTGACATACATGGTTCTTTAAAA			4411	AK023773	misc_RNA	NA	44976353	44971943	noncoding
ASHG19A3A032935	3.79759	2.53302	15.0637	2.66e-17	7.53e-15	29.3707	RP11-479O9.4	Gencode.V23	noncoding	RP11-479O9.4	ENSG00000272693.3	lincRNA	NA	NONHSAT121095	RP11-479O9.4	ENSG00000272693.3	NA	NA	chr7	NA	AC104073.1	GTGTTAACGACCACACATTTTACACAAATGCCATGAATCCTTAAGGTGTTCCAATTTATA			2001	ENST00000509603	Ensembl	NA	65235797	64600748	noncoding
ASHG19A3A050938	3.74252	2.29056	15.9036	4.7e-18	1.63e-15	31.0843	lnc-DPF3-2	LNCIPEDIA_3.1	noncoding	NA	NA	NA	lnc-DPF3-2	NONHSAT037654	NA	NA	NA	NA	chr14	NA	AK024141	CAATGTTGACTACCCACGTAGTGAATCTTTTGTCTGCAATTTAGAGAATGTGTAAACAAA			4062	uc010arh.1	UCSC_knowngene	NA	73079803	73075741	noncoding
ASHG19A3A026123	3.71163	3.54515	10.385	1.77e-12	1.28e-10	18.3192	RP11-6L6.5	Arraystar_ Ensembl	noncoding	NA	NA	NA	NA	NA	NA	NA	NA	NA	chr4	NA	RP11-6L6.5	CTGTGGCCACTAAGCTTCCTCTGTTGTGGTAAGGAAGCCATAGAAATAAAAATACTGTCC			555	ENST00000515309	Ensembl	+	147152027	147151472	noncoding
ASHG19A3A014021	3.61425	6.89345	16.5687	1.25e-18	5.11e-16	32.3903	AC103563.5	Gencode.V23	noncoding	AC103563.5	ENSG00000224585.1	unprocessed_pseudogene	NA	NONHSAT072453	NA	NA	NA	NA	chr2	NA	AC103563.5	TTGGAGGTGTCCAGTGTGAGGTGCAGCTGGTGGAGTCTGGGGGAGGCTTGGTACAGCCTA			123	ENST00000429316	Ensembl	NA	95637912	95637698	noncoding
ASHG19A3A020188	3.56926	4.19424	9.99499	5.04e-12	3.17e-10	17.2715	LL22NC03-24A12.8	Gencode.V23	noncoding	LL22NC03-24A12.8	ENSG00000231392.1	unprocessed_pseudogene	NA	NONHSAT083820	NA	NA	NA	NA	chr22	NA	LL22NC03-24A12.8	GCTGAGGATGAGGCTGATTATTACTGCAGCTCACATAGGAGAGGTGGCACTTTCCACAGT			163	ENST00000415642	Ensembl	+	23117184	23117021	noncoding
ASHG19A3A028703	3.55791	3.58687	9.09538	6.09e-11	2.92e-09	14.7785	CTB-36H16.2	Gencode.V23	noncoding	CTB-36H16.2	ENSG00000260686.1	sense_overlapping	lnc-SNX2-1	NONHSAT103491	CTB-36H16.2	ENSG00000260686.1	NA	NA	chr5	NA		ACTGAAGCCAGTCAAGGTGAATACACAGAAAATCATTTTCTTATTAAGGTCAGTTAATGG			2193	AK026718	misc_RNA	+	122170224	122168050	noncoding
ASHG19A3A045955	3.49762	7.72919	17.5532	1.89e-19	9.17e-17	34.2451	TOLLIP-AS1	Gencode.V23	noncoding	TOLLIP-AS1	ENSG00000255153.1	antisense	NA	NONHSAT017400	TOLLIP-AS1	ENSG00000255153.1	NA	NA	chr11	NA	BC066355	ATCTTTCCCTCAGCTGCCTGCCGGAGGAAGGGCCTTTCTGTTTCACAGGGCTAAAGATGG			938	uc001ltg.2	UCSC_knowngene	+	1331936	1330998	noncoding
ASHG19A3A022953	3.46423	5.67028	8.70322	1.86e-10	7.78e-09	13.6594	RP11-281P11.1	Gencode.V23	noncoding	RP11-281P11.1	ENSG00000243635.1	processed_pseudogene	NA	NONHSAT090958	NA	NA	NA	NA	chr3	NA	RP11-281P11.1	TCATAATTACATCATCCACAATGAGAACATGGGGCAAGGTGGGGACAAGTACAAGACGCT			567	ENST00000486888	Ensembl	+	104222110	104221543	noncoding
ASHG19A3A038016	3.35993	8.93843	23.1686	1.62e-23	2.43e-20	43.3147	MIR600HG	Gencode.V23	noncoding	MIR600HG	ENSG00000236901.4	sense_intronic	lnc-STRBP-1	NONHSAT134613	MIR600HG	ENSG00000236901.4	NA	NA	chr9	NA	C9orf45	CCTGACATGTTGCATTCTCCCCATTTGGATAAATAAAAACAAACAAATGCTTCTGTCACA			6002	NR_026677	RefSeq_NR	NA	125877756	125871773	noncoding
ASHG19A3A051741	3.30843	4.18886	12.8888	3.36e-15	5.36e-13	24.5692	TCL6	Gencode.V23	noncoding	TCL6	ENSG00000187621.14	lincRNA	lnc-TCL1B-1	NONHSAT039471	TCL6	ENSG00000187621.14	NA	NA	chr14	NA	TCL6	ACCTTTTCTCTGGACACTGGGGAATCTAGTCTGGTGGATAAAGATGGATGGCTGTTAAAC			3307	NR_028288	RefSeq_NR	+	96139789	96117514	noncoding
ASHG19A3A028497	3.2622	3.04798	10.674	8.23e-13	6.52e-11	19.0827	MEF2C-AS1	Gencode.V23	noncoding	MEF2C-AS1	ENSG00000248309.5	antisense	lnc-RASA1-7	NONHSAT102697	MEF2C-AS1	ENSG00000248309.5	NA	NA	chr5	NA	CTC-454M9.1	TGAAGTGAAGTCCACTATGTGCTGGGCACACAGAGAATAGAGCATGAAACAAAAGCAACA			501	ENST00000514092	Ensembl	+	88761799	88185261	noncoding
ASHG19A3A036446	3.25178	5.56042	9.4976	1.97e-11	1.07e-09	15.9062	RP11-1149O23.3	Gencode.V23	noncoding	RP11-1149O23.3	ENSG00000246582.2	antisense	lnc-CHMP7-1	NONHSAT125546	RP11-1149O23.3	ENSG00000246582.2	NA	NA	chr8	NA	AK124295	TAACCTGTTAAGAGTCTTGAAAGTCCTTAAACCACGGGAGACTATCTGGCACATGACACG			1970	uc003xdb.1	UCSC_knowngene	+	23088439	23082733	noncoding
ASHG19A3A043154	3.14439	5.78476	7.67325	3.84e-09	1.13e-07	10.6348	NPM1P25	Gencode.V23	noncoding	NPM1P25	ENSG00000229417.1	processed_pseudogene	lnc-BLNK-2	NONHSAT015805	NA	NA	NA	NA	chr10	NA	RP11-44D15.3	GAAAAAGCACCATTGAAGAAATCTACATACTCCAGCCAAAAATGCACAAAAGTCAAATCA			854	ENST00000429734	Ensembl	NA	97949975	97949121	noncoding
ASHG19A3A027277	3.13254	3.3907	11.6594	6.6e-14	7.27e-12	21.6021	CTC-448D22.1	Gencode.V23	noncoding	CTC-448D22.1	ENSG00000249426.1	lincRNA	lnc-DTWD2-2	NONHSAT103408	CTC-448D22.1	ENSG00000249426.1	NA	NA	chr5	NA	CTC-448D22.1	AAACAGAGTGGAAAGCTGCCATAGCATTACCTGTGGAAATGAATGAAAGCCTGTGATTCG			497	ENST00000515364	Ensembl	NA	118121154	118096168	noncoding
ASHG19A3A022107	3.09829	2.33683	12.9322	3.04e-15	4.9e-13	24.6704	RP11-135A1.2	Gencode.V23	noncoding	RP11-135A1.2	ENSG00000232874.1	antisense	NA	NONHSAT094062	RP11-135A1.2	ENSG00000232874.1	NA	NA	chr3	NA	RP11-135A1.2	CCCTGAAATGGAATTTCAACGTGTGTCTGTATGTGCATATTTAACAGGAGCTTAATAAAT			430	ENST00000418353	Ensembl	NA	193848990	193848404	noncoding
ASHG19A3A013544	3.01553	2.78373	9.46408	2.16e-11	1.17e-09	15.813	AC083949.1	Gencode.V23	noncoding	AC083949.1	ENSG00000224875.2	antisense	lnc-COX7A2L-1	NONHSAT070315	AC083949.1	ENSG00000224875.2	NA	NA	chr2	NA	AC083949.1	TGCCTACTACTCTGAAGGATACTGGAAAGTCGCCTTCAAATCTAAAGTGAAGACTTGGGG			657	ENST00000422013	Ensembl	NA	42397371	42370377	noncoding
ASHG19A3A026228	3.0099	5.15108	6.96002	3.33e-08	7.65e-07	8.47917	RP11-597D13.7	Gencode.V23	noncoding	RP11-597D13.7	ENSG00000251429.1	processed_transcript	lnc-TMEM144-3	NA	NA	NA	NA	NA	chr4	NA	RP11-597D13.7	GCATGTTGAAAAATTAATCAAAGGTGCAGCTATCTTCTTTGAATTCAAACACTACAAGCC			3115	ENST00000512016	Ensembl	+	159199753	159191529	noncoding
ASHG19A3A032539	2.99705	4.03573	9.66567	1.24e-11	7.12e-10	16.3712	AC073072.5	Gencode.V23	noncoding	AC073072.5	ENSG00000179428.2	antisense	lnc-TOMM7-1	NONHSAT119480	AC073072.5	ENSG00000179428.2	NA	NA	chr7	NA	LOC541472	CGTGCACTGTGATCCGTCTATGTAATGTGAGCTTGCTTTTACTCAACTATCTATTTTTTA			1358	uc010kun.1	UCSC_knowngene	NA	22767235	22765015	noncoding
ASHG19A3A050664	2.99277	3.57477	8.78583	1.47e-10	6.33e-09	13.8968	AK054752	Arraystar_ misc_RNA	noncoding	NA	NA	NA	NA	NA	NA	NA	NA	NA	chr14	NA		ATGGTATGTGTCCCTTACCAAAATGAAGCTTTTAGAGAAACTGACATATTAGTGATTCAG			2151	AK054752	misc_RNA	NA	24895245	24893094	noncoding
ASHG19A3A015620	2.9674	6.15165	13.3605	1.13e-15	2.03e-13	25.6577	LINC01119	Gencode.V23	noncoding	LINC01119	ENSG00000239332.5	lincRNA	lnc-AC016722.1.1-1	NONHSAT070529	LINC01119	ENSG00000239332.5	NA	NA	chr2	NA	LOC100134259	AGCCCTGGTCCTCTAACTCGGAGGTGATGAGGTGTTGGGCTGGAAGAGACAGGCAGCCAG			1210	NR_024452	RefSeq_NR	+	47086145	47055002	noncoding
ASHG19A3A032538	2.96408	2.56833	5.74719	1.41e-06	2.06e-05	4.75063	AC002480.5	Gencode.V23	noncoding	AC002480.5	ENSG00000225541.1	sense_overlapping	lnc-STEAP1B-1	NONHSAT119475	AC002480.5	ENSG00000225541.1	NA	NA	chr7	NA	AC002480.5	TCTGCACAACATCACAAGCACAGGAGAGAATGCTAAACTTGATTGGGAGCTCACAGAAGA			1282	ENST00000442252	Ensembl	NA	22701411	22611225	noncoding
ASHG19A3A024278	2.94986	6.15038	6.17672	3.72e-07	6.38e-06	6.07485	RP11-468N14.8	Gencode.V23	noncoding	RP11-468N14.8	ENSG00000249985.1	unprocessed_pseudogene	NA	NONHSAT096747	NA	NA	NA	NA	chr4	NA	RP11-468N14.8	GATAACATTACAGAAGAAAAGGCTGATGTGATTGCATCAGCCCTTGCCCAGATCCCACAA			117	ENST00000514659	Ensembl	NA	69773752	69773635	noncoding
ASHG19A3A020414	2.93297	2.15677	6.59725	1.01e-07	2.03e-06	7.36893	RP1-63G5.8	Gencode.V23	noncoding	RP1-63G5.8	ENSG00000272694.1	antisense	lnc-CYTH4-4	NONHSAT086576	RP1-63G5.8	ENSG00000272694.1	NA	NA	chr22	NA		CTGGGCAGCACAGTAAAGACGACTGGTTTCGGTATCAGTTTGTAAACTTTAAGGAAAATG			924	BC033336	RNAdb	+	37768896	37767723	noncoding
ASHG19A3A033078	2.87851	8.01477	12.626	6.26e-15	9.12e-13	23.9511	AC004159.1	Gencode.V23	noncoding	AC004159.1	ENSG00000230853.1	processed_pseudogene	NA	NONHSAT121732	NA	NA	NA	NA	chr7	NA	AC004159.1	GTAAAAAACAGCCATACCCAAAGTCTCGTTTCTGCTGAGATCTGTATCTTTGGGTCGAAA			616	ENST00000414541	Ensembl	NA	79726531	79725915	noncoding
ASHG19A3A027641	2.87245	3.1215	9.81376	8.25e-12	4.97e-10	16.7778	AK021803	Arraystar_ NRED	noncoding	NA	NA	NA	NA	NA	NA	NA	NA	NA	chr5	NA		AATGGTTGAACACAAGTCCCTTTTTGGGTTTCAGCAATATTGATTTTTGACAACAACAAC			1181	AK021803	NRED	NA	158500620	158499438	noncoding
ASHG19A3A050759	2.84311	6.13913	13.5204	7.81e-16	1.47e-13	26.0204	RP11-58E21.3	Gencode.V23	noncoding	RP11-58E21.3	ENSG00000258929.6	lincRNA	lnc-RP11-58E21.3.1-1	NONHSAT036773	RP11-58E21.3	ENSG00000258929.6	NA	NA	chr14	NA	BC084561	AATATGACCTGAAGCAGATGGATGCACTCACATAAGAAACATCACCTGTGGCCTTCATCG			2301	uc001wxl.2	UCSC_knowngene	NA	50507947	50504312	noncoding
ASHG19A3A040418	2.82488	7.27288	14.4164	1.07e-16	2.52e-14	27.9983	RP11-452F19.3	Gencode.V23	noncoding	RP11-452F19.3	ENSG00000228106.5	lincRNA	lnc-DISP1-1	NONHSAT009705	RP11-452F19.3	ENSG00000228106.5	NA	NA	chr1	NA	RP11-452F19.3	TTAAGCTAGCCCATGACTACACAAGTGCAACTGTATTTCCCAGGTAGATGCCGGTAGATT			543	ENST00000450784	Ensembl	+	223010726	222988363	noncoding
ASHG19A3A029083	2.80184	7.45126	8.55074	2.89e-10	1.15e-08	13.2192	G36711	Arraystar_ misc_RNA	noncoding	NA	NA	NA	NA	NA	NA	NA	NA	NA	chr5	NA		ACTTTGGAACTGGTCCCCAGTTTTCAAATTGCAAGTCTTCCATACCCTCTGTCAAATAAG			443	G36711	misc_RNA	+	156904755	156904312	noncoding
ASHG19A3A018962	2.71876	3.11319	6.43166	1.69e-07	3.19e-06	6.86001	AP001058.3	Gencode.V23	noncoding	AP001058.3	ENSG00000232698.1	lincRNA	lnc-ICOSLG-1	NONHSAT082494	AP001058.3	ENSG00000232698.1	NA	NA	chr21	NA	AP001058.3	ACAGCCAGGAGACTGATTTTGTATCCAGAAGTTTCTGTTTCACAATCACTAAACTACTCA			463	ENST00000423967	Ensembl	NA	45627282	45626407	noncoding
ASHG19A3A021945	2.70785	8.05202	11.3874	1.31e-13	1.31e-11	20.9196	RP11-816B4.1	Gencode.V23	noncoding	RP11-816B4.1	ENSG00000237501.1	processed_pseudogene	lnc-SPATA16-3	NONHSAT093267	NA	NA	NA	NA	chr3	NA	RP11-816B4.1	AGAAGAGCAGAAGGCCTACTTTTCCAGTCTGCCTGCCCAAGGATTGGCCCTGTGTGGCTT			249	ENST00000428618	Ensembl	NA	172549019	172548770	noncoding
ASHG19A3A051437	2.62896	2.48399	9.58484	1.55e-11	8.68e-10	16.148	AK022117	Arraystar_ NRED	noncoding	NA	NA	NA	NA	NA	NA	NA	NA	NA	chr14	NA		TGTAAGTGCTGTGAATGTACAGAATGGAGAGATCCTTGTGAACTGGAGGGTCAAGAAAGC			2010	AK022117	NRED	+	55172998	55170988	noncoding
ASHG19A3A029751	2.61376	4.83674	7.12153	2.03e-08	4.98e-07	8.97083	HLA-DRB6	Gencode.V23	noncoding	HLA-DRB6	ENSG00000229391.7	processed_transcript	NA	NONHSAT108915	NA	NA	NA	NA	chr6	NA	HLA-DRB6	TTCTGACTTCATAAATTTCTCAACCACCAAGAAGGGGACTGTGCTAATCCCTGAGCGTCA			1306	uc003obn.1	UCSC_knowngene	NA	32527779	32520489	noncoding
ASHG19A3A011437	2.59178	6.78986	14.8328	4.35e-17	1.15e-14	28.8862	AK095904	Arraystar_ NRED	noncoding	NA	NA	NA	NA	NA	NA	NA	NA	NA	chr1	NA		GGTAGAGGCCCGTCCACTGATCCTTGAGAAAGAAATAACAGAGTCCTTATATGTATTTTT			2570	AK095904	NRED	NA	222837316	222834744	noncoding
ASHG19A3A049017	2.57054	2.03522	7.68833	3.67e-09	1.09e-07	10.6799	BC014583	Arraystar_ misc_RNA	noncoding	NA	NA	NA	NA	NA	NA	NA	NA	NA	chr12	NA		GAGACATTCTGAACAACTGTGTTTATAGTCTGTCGAACTTTTAGATGACAACAAATGTGT			1320	BC014583	misc_RNA	+	109044697	109043412	noncoding
CUST_426_PI426073487	2.53209	2.46128	7.58289	5.04e-09	1.44e-07	10.3641	AC012123.1	Gencode.V23	noncoding	AC012123.1	ENSG00000228835.1	antisense	NA	NA	AC012123.1	ENSG00000228835.1	NA	NA	chr18	NA	uc.428	TGATCTGGATGAATGAGTAGCTGTCTCACAGAGATGACAAAAATAAACTCTAATCCCCCC			239	uc.428+	UCR	+	30353447	30353208	noncoding
ASHG19A3A028551	2.51546	3.83184	8.08484	1.13e-09	3.8e-08	11.8574	CTD-2215E18.1	Gencode.V23	noncoding	CTD-2215E18.1	ENSG00000251513.2	lincRNA	lnc-CTD-2215E18.1.1-1	NONHSAT102924	CTD-2215E18.1	ENSG00000251513.2	NA	NA	chr5	NA	RP11-155G15.2	TTGCTGAAGGACACCTGGATTGCACAACCAGCGGCTAACTTGCATGAAAAAACATTCTAG			893	ENST00000504578	Ensembl	+	96772921	96519302	noncoding
ASHG19A3A031348	2.46111	8.11021	6.80405	5.37e-08	1.16e-06	8.00271	lnc-PSMB9-6	LNCIPEDIA_3.1	noncoding	NA	NA	NA	lnc-PSMB9-6	NONHSAT108944	NA	NA	NA	NA	chr6	NA	AK057104	TGTATATAGTATGGTTCTGGATGCTCTTGTATACCTCACTCTTCATTTCTCACCTAACCC			3143	uc003oci.1	UCSC_knowngene	+	32871535	32862499	noncoding
ASHG19A3A008829	2.42922	2.60095	6.93475	3.6e-08	8.2e-07	8.40208	RP11-87G24.2	Gencode.V23	noncoding	RP11-87G24.2	ENSG00000280122.1	TEC	NA	NA	RP11-87G24.2	ENSG00000280122.1	NA	NA	chr17	NA		CTGCTAGTTAGCGAAGCTCCTTGGAGATTCCTCTTGAATTTTCATTAATTTCTATTGAAT			3247	AK123869	misc_RNA	NA	74965612	74962366	noncoding
ASHG19A3A013480	2.4223	5.50544	11.4193	1.21e-13	1.22e-11	21	AC020594.5	Gencode.V23	noncoding	AC020594.5	ENSG00000237133.1	antisense	lnc-FAM98A-1	NONHSAT070018	AC020594.5	ENSG00000237133.1	NA	NA	chr2	NA	AC020594.5	AGAAAGATGGCTTAACCCAGTCAGAAGGGACAAGCATAATTTTCTTCCATGGCTATTTAA			338	ENST00000437680	Ensembl	NA	33788614	33780113	noncoding
ASHG19A3A016226	2.35856	4.26553	10.5983	1e-12	7.69e-11	18.8837	AC016745.2	Arraystar_ Ensembl	noncoding	NA	NA	NA	NA	NA	NA	NA	NA	NA	chr2	NA	AC016745.2	CTGCAGCCTGAAGATGTTGCAACTTATTACTGTCTACAGGATTATACTACCCCATTCACA			481	ENST00000453673	Ensembl	+	114164453	114163972	noncoding
ASHG19A3A027096	2.35561	2.87165	6.22442	3.21e-07	5.6e-06	6.22188	VAV3-AS1	Gencode.V23	noncoding	VAV3-AS1	ENSG00000230489.1	antisense	lnc-NBPF6-5	NONHSAT004970	VAV3-AS1	ENSG00000230489.1	NA	NA	chr1	NA	RP11-356N1.1	AACATTAATGGAGAGAGCCAAGTGATGTAAATCGTGGCTGGCCATGAGTGGATCTTGAGT			619	ENST00000438318	Ensembl	+	108537229	108507064	noncoding
ASHG19A3A038561	2.3369	2.7291	7.35428	1e-08	2.66e-07	9.67595	BC017991	Arraystar_ misc_RNA	noncoding	NA	NA	NA	NA	NA	NA	NA	NA	NA	chr9	NA		CAAGATGTAAGCTTTCTAAATTATCAATAGAGGGCCTGTCATTCAAATGGAAGATAAGAC			419	BC017991	misc_RNA	+	37366804	37366414	noncoding
ASHG19A3A029368	2.33672	3.73096	8.57858	2.67e-10	1.07e-08	13.2998	LY86-AS1	Gencode.V23	noncoding	LY86-AS1	ENSG00000216863.9	antisense	lnc-F13A1-1	NONHSAT107540	LY86-AS1	ENSG00000216863.9	NA	NA	chr6	NA	LOC285780	AAAGAAGAGGAACCAGAAAAGAATGTTTGTGAAGTTCTGGCTTGAATCTCGTGCCGGGAG			2037	NR_026970	RefSeq_NR	NA	6623059	6346698	noncoding
ASHG19A3L0002705	2.33615	4.13465	5.49499	3.1e-06	4.09e-05	3.9747	lincRNA-FAM65A-1	BROAD	noncoding	NA	NA	NA	NA	NA	NA	NA	NA	NA	chr16	NA	lincRNA-FAM65A-1	AGATCTGGGACCTCTGAGTCTGGGAATTGGGCAGGGTGACAGAGTCAGGTGACTCAACCT			562	DA955413	lincRNA	+	67552675	67552113	noncoding
ASHG19A3A028654	2.31946	3.66788	6.76362	6.08e-08	1.3e-06	7.87901	AC010226.4	Gencode.V23	noncoding	AC010226.4	ENSG00000249249.1	antisense	lnc-AP3S1-4	NONHSAT103311	AC010226.4	ENSG00000249249.1	NA	NA	chr5	NA	AC010226.4	TTACTGAACATCGGATGAGACCATGGATAGTAAATTGGGAGTGAAGGTCCATACCTGGGT			539	ENST00000508517	Ensembl	+	114955975	114937940	noncoding
ASHG19A3A054288	2.29467	5.02032	6.61366	9.64e-08	1.94e-06	7.41929	RP11-876N24.3	Gencode.V23	noncoding	RP11-876N24.3	ENSG00000280153.1	TEC	lnc-CIITA-2	NONHSAT140540	RP11-876N24.3	ENSG00000280153.1	NA	NA	chr16	NA		CAGTTAGTGTTTTTATCCATGCCAAGCGATGATGATTTTCTCTTTAGTGACAGACATTTT			2379	AK124033	misc_RNA	+	11030137	11027759	noncoding
ASHG19A3A013585	2.26495	5.02893	9.57686	1.58e-11	8.83e-10	16.1259	BC087862	Arraystar_ NRED	noncoding	NA	NA	NA	NA	NA	NA	NA	NA	NA	chr2	NA		CAAAGTCCATAATGAGAGAACACAGAAGAACAGCTATCCTTCATATATTTTTTGGCTTTG			911	BC087862	NRED	NA	46414866	46413998	noncoding
ASHG19A3A046134	2.25003	4.15531	9.5981	1.49e-11	8.39e-10	16.1847	SBF2-AS1	Gencode.V23	noncoding	SBF2-AS1	ENSG00000246273.6	antisense	NA	NONHSAT017939	SBF2-AS1	ENSG00000246273.6	NA	NA	chr11	NA	CR598129	TTTCTACAACATAGCTATCACCAGGCCTGAATTCTTTTGGGCTCAGAATTTGTTCTAAGA			2708	uc001mhz.1	UCSC_knowngene	+	9832866	9779839	noncoding
ASHG19A3A034212	2.18728	5.99056	4.68503	3.77e-05	0.000357141	1.51416	RPS17P13	Gencode.V23	noncoding	RPS17P13	ENSG00000224706.1	processed_pseudogene	NA	NA	NA	NA	NA	NA	chr7	NA	AC009196.2	AATTATGTTCCTGAGATCTTAGCCCTGGACCTGGAGATCACTAAAGTAGGTCCTGACACT			407	ENST00000448974	Ensembl	+	37156790	37156383	noncoding
ASHG19A3A012607	2.18215	2.54847	6.09501	4.8e-07	7.97e-06	5.82292	BC026294	Arraystar_ misc_RNA	noncoding	NA	NA	NA	NA	NA	NA	NA	NA	NA	chr19	NA		CCCTCACGACACAAAAATCAATTCCAGGTTTATATACCTACATGTGACAGATAAATATAG			1697	BC026294	misc_RNA	+	37324791	37323123	noncoding
ASHG19A3A015578	2.17166	8.84095	15.8476	5.26e-18	1.81e-15	30.9722	AC010883.5	Gencode.V23	noncoding	AC010883.5	ENSG00000234936.1	antisense	lnc-PLEKHH2-1	NONHSAT070386	AC010883.5	ENSG00000234936.1	NA	NA	chr2	NA	AC010883.5	TTGACTGGTTTGCCCTTTCCTTGGAAAGCAGATCTCTTGGGCACAAGACACATCCTAGAG			398	ENST00000423354	Ensembl	+	43460533	43456711	noncoding
ASHG19A3A032134	2.16343	7.20542	9.5739	1.6e-11	8.87e-10	16.1177	RP11-445F6.2	Gencode.V23	noncoding	RP11-445F6.2	ENSG00000226571.1	antisense	lnc-HECA-1	NONHSAT115245	RP11-445F6.2	ENSG00000226571.1	NA	NA	chr6	NA	RP11-445F6.2	TGCCAAGGGGAAAGTGACTTTACCCACGAGAGAGATTTTTAAATATTCCCCCAACTGCTC			914	ENST00000441249	Ensembl	+	139608444	139592498	noncoding
ASHG19A3A013745	2.15309	4.54258	8.68147	1.98e-10	8.21e-09	13.5968	AC007880.1	Gencode.V23	noncoding	AC007880.1	ENSG00000234572.1	lincRNA	lnc-SERTAD2-2	NONHSAT071135	AC007880.1	ENSG00000234572.1	NA	NA	chr2	NA	AK097952	AAAGGTTATGGCAAACTGTGTCTGCAGCCCACAGTAAAATCCAGTTTAAGGCTCTCCACA			1977	uc002sdf.1	UCSC_knowngene	NA	65090760	65073263	noncoding
ASHG19A3A012016	2.13526	7.87034	7.19356	1.63e-08	4.1e-07	9.18949	OAZ1	Gencode.V23	noncoding	OAZ1	ENSG00000104904.12	retained_intron	NA	NONHSAT060425	NA	NA	NA	NA	chr19	NA		TTGAATGTAATCGTGGGAACCCTGAGTTTCATCAGAGCCGGCGCACAGTCTCCTGCAGCC			1608	AF090094	NRED	+	2272819	2271306	noncoding
ASHG19A3A013083	2.13515	9.8408	14.4859	9.16e-17	2.21e-14	28.1478	RP11-467I20.3	Gencode.V23	noncoding	RP11-467I20.3	ENSG00000228844.1	processed_pseudogene	lnc-GREM2-9	NONHSAT010501	NA	NA	NA	NA	chr1	NA	RP11-467I20.3	CCCCGTTGTACTACAAGAACATCAGTCTGGGCTTCAAGAGGCTATTGAGGGCGCCCACAT			454	ENST00000420757	Ensembl	NA	240800352	240799898	noncoding
ASHG19A3A019111	2.13339	4.67717	7.40576	8.58e-09	2.32e-07	9.83132	MIR155HG	Gencode.V23	noncoding	MIR155HG	ENSG00000234883.3	lincRNA	lnc-JAM2-2	NONHSAT081498	MIR155HG	ENSG00000234883.3	NA	NA	chr21	NA	MIR155HG	ACTACCCGGGCGCTGGGCTTTTTCGACTTTTCCTTTAAAAAGAAAAAAGTTTTTCAAGCT			1600	ENST00000456917	Ensembl	+	26947480	26934220	noncoding
ASHG19A3A022245	2.12256	8.2144	12.72	5e-15	7.53e-13	24.1732	EMC3-AS1	Gencode.V23	noncoding	EMC3-AS1	ENSG00000180385.8	processed_transcript	NA	NONHSAT087855	NA	NA	NA	NA	chr3	NA	AC034193.5	CTTGAAGACTTTCCATCACCCAAATATCATTCAGCTCTTCCAGGTGGTGAGGGAGTAAAC			2882	ENST00000326237	Ensembl	+	10046928	10028594	noncoding
ASHG19A3A053763	2.11275	3.25514	5.3603	4.71e-06	5.86e-05	3.5615	RP4-801G22.3	Gencode.V23	noncoding	RP4-801G22.3	ENSG00000233712.1	unprocessed_pseudogene	lnc-FCRL3-3	NONHSAT006944	NA	NA	NA	NA	chr1	NA	RP4-801G22.3	TCTCTCTGACTGAAGGACATTCAGAGAATTACTACTGCACAGCTGACAATGGCTTTGGTC			552	ENST00000449287	Ensembl	NA	157610091	157606089	noncoding
ASHG19A3A027753	2.07213	5.40677	6.40146	1.86e-07	3.45e-06	6.76709	RP11-1277A3.2	Gencode.V23	noncoding	RP11-1277A3.2	ENSG00000246596.6	processed_transcript	NA	NONHSAT105448	NA	NA	NA	NA	chr5	NA	LOC202181	TTACGACCTCCGGTTCATCATCTGTTCTTTCAGACGCTAATACCGGATAAAGACACGAGA			2857	NR_026921	RefSeq_NR	NA	177099278	177045500	noncoding
ASHG19A3A034694	2.07145	2.23892	5.12627	9.71e-06	0.000110605	2.84657	TVP23CP1	Gencode.V23	noncoding	TVP23CP1	ENSG00000223584.1	processed_pseudogene	lnc-CLDN12-2	NONHSAT121926	NA	NA	NA	NA	chr7	NA	AC000059.1	CAGGACAGTAATGATGACACTGAAGGTGTTTCACCCTTCAATGCAGAAGAGAAGACAACT			639	ENST00000450317	Ensembl	+	90261882	90261219	noncoding

## Sheet: T-cells
	logFC	AveExpr	t	P.Value	adj.P.Val	B	FINAL_SYMBOL	FINAL_SOURCE	FINAL_TYPE	Ensembl.Symbol	Ensembl.Gene	Ensembl.Type	lnciPedia.ID	Noncode.ID	lnc.Symbol	lnc.Gene	CDS.Symbol	CDS.Gene	chrom	EntrezID	GeneSymbol	probeSeq	product	ProteinAccession	RNAlength	Seqname	Source	Strand	txEnd	txStart	type
ASHG19A3A035213	5.68135	5.66477	23.5292	6.36499e-26	6.0367e-23	48.8895	TRBC1	Arraystar_ Ensembl	noncoding	NA	NA	NA	NA	NA	NA	NA	NA	NA	chr7	NA	TRBC1	TGCGAACACCGGGGAGCTGTTTTTTGGAGAAGGCTCTAGGCTGACCGTACTGGGTAAGGA			870	ENST00000464405	Ensembl	+	142518752	142486533	noncoding
ASHG19A3A053353	5.50457	7.19781	23.2027	1.10265e-25	9.56143e-23	48.3535	RP11-161M6.2	Gencode.V23	noncoding	RP11-161M6.2	ENSG00000260807.6	lincRNA	lnc-C1QTNF8-3	NONHSAT051897	RP11-161M6.2	ENSG00000260807.6	NA	NA	chr16	NA	BC098409	GAACGTTCCAGAGACCCATTAGTGCCAAAGGCAAATGAAAACACACCCTGTGAAAATGTC			3222	uc002ckm.1	UCSC_knowngene	NA	1030913	1025760	noncoding
ASHG19A3A026161	5.47871	7.68111	34.7003	1.04237e-32	5.38398e-29	63.8052	RP11-18H21.1	Gencode.V23	noncoding	RP11-18H21.1	ENSG00000245954.6	lincRNA	lnc-FAM160A1-6	NONHSAT098785	RP11-18H21.1	ENSG00000245954.6	NA	NA	chr4	NA	BC040914	AACCAAATTTCCTGGACAGGCTTCAGAAAACATTCTCCCTGGTGATACAGACATCTGAAA			1509	uc003imp.1	UCSC_knowngene	+	153025789	153021969	noncoding
ASHG19A3A037981	5.30684	4.7243	25.5387	2.48442e-27	3.35115e-24	52.0404	AF116678	Arraystar_ misc_RNA	noncoding	NA	NA	NA	NA	NA	NA	NA	NA	NA	chr9	NA		CAAAGTTAGACATTTCAGTACATTTTTATGGGCTGCCCAAAGCCAGCTGGAAGCTTTTTT			975	AF116678	misc_RNA	NA	123653519	123652573	noncoding
ASHG19A3A033657	4.88641	5.51479	27.5078	1.27822e-28	2.3511e-25	54.9012	TRBV	Arraystar_ UCSC_knowngene	noncoding	NA	NA	NA	NA	NA	NA	NA	NA	NA	chr7	NA	TRBV	ACTGATAAAGGAGAAGTCCCGAATGGCTACAACGTCTCCAGATCAACCACAGAGTATTTC			320	uc011krx.1	UCSC_knowngene	NA	142251118	142161935	noncoding
ASHG19A3A009728	4.8469	6.00247	12.6972	5.06493e-16	4.26994e-14	26.2957	BC015064	Arraystar_ misc_RNA	noncoding	NA	NA	NA	NA	NA	NA	NA	NA	NA	chr17	NA		TTTAGTGCTACTTGGATTTCAAGCTGCATAGCTGCTACGCCACAAAATTAGGTTTCAACT			575	BC015064	misc_RNA	+	48941417	48940870	noncoding
ASHG19A3A051126	4.79279	4.30025	17.3197	8.10963e-21	2.27892e-18	37.3124	LINC01550	Gencode.V23	noncoding	LINC01550	ENSG00000246223.8	lincRNA	lnc-RP11-204N11.1.1-3	NA	LINC01550	ENSG00000246223.8	NA	NA	chr14	NA	C14orf64	TGTGGACACACACAGCCAGTTTTCCTGCTGGTTTACCAGGTAAAATCAAAAGACCCTCAT			2166	uc001yfx.2	UCSC_knowngene	NA	98444461	98399398	noncoding
ASHG19A3A035212	4.29737	4.83061	23.9288	3.27795e-26	3.35594e-23	49.5361	lnc-PRSS1-5	LNCIPEDIA_3.1	noncoding	NA	NA	NA	lnc-PRSS1-5	NONHSAT123829	NA	NA	NA	NA	chr7	NA	X04930	TCTGGGGGCGGACCCATGGGAGGGGCTGTTTTTGTACAAAGCTGTAACATTGTGGGGACA			208	uc011kss.1	UCSC_knowngene	+	142494029	142493821	noncoding
ASHG19A3A013046	3.94371	5.2432	13.6261	4.53732e-17	4.96236e-15	28.7098	CHRM3-AS2	Gencode.V23	noncoding	CHRM3-AS2	ENSG00000233355.6	antisense	lnc-GREM2-6	NONHSAT010478	CHRM3-AS2	ENSG00000233355.6	NA	NA	chr1	NA	RP11-343J24.1	TCCTAGCCATGGGATGTCCCTGCTGTGTTCAGGAATCTTTCCATCTCTTGGATTTTAAAG			2431	ENST00000427859	Ensembl	NA	239882366	239867191	noncoding
ASHG19A3A052597	3.91584	6.9188	11.6443	8.8876e-15	5.66668e-13	23.4258	RP11-526I2.5	Gencode.V23	noncoding	RP11-526I2.5	ENSG00000270127.2	lincRNA	lnc-LINS-1	NONHSAT051107	RP11-526I2.5	ENSG00000270127.2	NA	NA	chr15	NA		GCTAATAAAAGGAGGATGCCCTGTCACAGTTCTCTGTAAATTATCATGTGTTGGGAAGTT			2393	AK095793	misc_RNA	NA	101090358	101087971	noncoding
ASHG19A3A025883	3.89562	3.82055	11.9348	3.97578e-15	2.72685e-13	24.2319	LEF1-AS1	Gencode.V23	noncoding	LEF1-AS1	ENSG00000232021.6	antisense	lnc-HADH-1	NONHSAT097752	LEF1-AS1	ENSG00000232021.6	NA	NA	chr4	NA	RP11-558N14.1	GTTTACCATCAAAGCAACTGGGTTCCACACAGACATGGTATATTATACACAAAGACGAAG			430	ENST00000512129	Ensembl	+	109177992	109097443	noncoding
ASHG19A3L0000988	3.8931	2.76476	15.2666	8.20088e-19	1.39046e-16	32.7181	GTSCR1	Gencode.V23	noncoding	GTSCR1	ENSG00000263417.4	lincRNA	NA	NA	GTSCR1	ENSG00000263417.4	NA	NA	chr18	NA	lincRNA-SOCS6-3	CAGGATAGAAAGACATCACTACCATCTCTATGGTCAGTGATATTATGGACTAATGAATAA			613	AY262164	lincRNA	NA	68318093	68297755	noncoding
ASHG19A3A049878	3.70208	6.24264	19.0893	2.0906e-22	9.12929e-20	40.9369	LINC00565	Gencode.V23	noncoding	LINC00565	ENSG00000260910.1	lincRNA	lnc-GAS6-3	NONHSAT035400	LINC00565	ENSG00000260910.1	NA	NA	chr13	NA		ACACTGCACATGTATAGGTAGGCTCGCTCATGGGCATAACCCTCTAAAACACACCTTTTA			2347	AK092053	misc_RNA	NA	114631817	114629488	noncoding
ASHG19A3A051278	3.3937	4.08865	16.824	2.37853e-20	6.0156e-18	36.2434	NONHSAT035784	NONCODE.V4	noncoding	NA	NA	NA	NA	NONHSAT035784	NA	NA	NA	NA	chr14	NA		ATAGCACTAAAGACTGTGTAACACCAATGCAGGCAAATCAACCTTTGGGGATGGGACTAC			235	X61079	RNAdb	+	22985307	22447161	noncoding
ASHG19A3A051268	3.22737	3.99285	10.8225	9.17961e-14	4.61253e-12	21.0853	RPL4P1	Gencode.V23	noncoding	RPL4P1	ENSG00000240954.1	processed_pseudogene	NA	NA	NA	NA	NA	NA	chr14	NA	AE000659.23	TCTATGTCTCTCAGCAAATGAGATCCAGCAAGAGCAAAACGAGAAACCATCACCGTATCC			1278	ENST00000496596	Ensembl	+	22219830	22218552	noncoding
ASHG19A3A031464	3.1793	4.70987	15.538	4.34572e-19	7.99336e-17	33.3512	RP1-153P14.7	Gencode.V23	noncoding	RP1-153P14.7	ENSG00000279942.1	TEC	lnc-AL353597.1-5	NONHSAT112275	RP1-153P14.7	ENSG00000279942.1	NA	NA	chr6	NA		AATTATCATCTGTCAAATGCGTGAACACATCCTGTGGCTTAGTCTGTAAGGCTGCTATAA			3745	AK128448	misc_RNA	+	37539236	37535491	noncoding
ASHG19A3A050297	3.09691	6.49248	23.0335	1.46987e-25	1.23916e-22	48.0729	LINC00402	Gencode.V23	noncoding	LINC00402	ENSG00000235532.1	lincRNA	lnc-KLF5-3	NONHSAT034321	LINC00402	ENSG00000235532.1	NA	NA	chr13	NA	RP11-459P23.1	AGGTCTGTCCTTTTTAATGCTCACCACACTTGAGGTTTCTGTTCACACTTCAAAGGCTGT			3340	ENST00000419499	Ensembl	+	74834113	74805593	noncoding
ASHG19A3L0000490	3.0233	7.43385	19.2132	1.63487e-22	7.35072e-20	41.18	lincRNA-CCND2-3	BROAD	noncoding	NA	NA	NA	NA	NA	NA	NA	NA	NA	chr12	NA	lincRNA-CCND2-3	TGCAGTCTGTGCCTTTCATTGCCTTCCTGGAAAATAATAACTAAACTCTTCCTCAAAAAA			733	BX096603	lincRNA	+	4019676	3980899	noncoding
ASHG19A3A048115	2.99181	8.47133	18.4549	7.51819e-22	2.85217e-19	39.6707	LINC01089	Gencode.V23	noncoding	LINC01089	ENSG00000212694.8	lincRNA	lnc-RHOF-1	NONHSAT031446	LINC01089	ENSG00000212694.8	NA	NA	chr12	NA	AC084018.1	AAAGTGGACACTGAGGTCTGAGGCTTTTGAGGACAGTCAGGAGCCCTCCTATGGGCTCCA			895	ENST00000428029	Ensembl	NA	122240839	122233674	noncoding
ASHG19A3A009769	2.98961	7.13732	20.4649	1.45937e-23	7.98039e-21	43.5633	MSX2P1	Gencode.V23	noncoding	MSX2P1	ENSG00000229590.3	processed_pseudogene	NA	NA	NA	NA	NA	NA	chr17	NA	AC005962.2	TTGCAGAGGGTGCGGACTTCTCCAGCTCTCCGAACCTCACGGAGACTCAGGTCAAAATCT			114	ENST00000432896	Ensembl	+	56234926	56234808	noncoding
ASHG19A3A027009	2.97012	3.59307	10.6307	1.60331e-13	7.59941e-12	20.5262	CTD-2201I18.1	Gencode.V23	noncoding	CTD-2201I18.1	ENSG00000249825.5	antisense	lnc-SERINC5-1	NONHSAT102384	CTD-2201I18.1	ENSG00000249825.5	NA	NA	chr5	NA	CTD-2201I18.1	GACAGACTAGCTAGAAGGGCTTTCTGATTCCAGAACAATACTAAGTTTCCTGAAGTAAAG			956	ENST00000503007	Ensembl	NA	79378227	79348196	noncoding
ASHG19A3A045904	2.8268	6.52422	22.3962	4.41071e-25	3.22561e-22	46.9986	lnc-THYN1-1	LNCIPEDIA_3.1	noncoding	NA	NA	NA	lnc-THYN1-1	NONHSAT025253	NA	NA	NA	NA	chr11	NA		GAAAGTTTCCTAGATCGTCCATCTTTTCCTCATTTTTTCGACTGCAAGCAATGAACTGTT			2577	AK123661	misc_RNA	NA	134147319	134144744	noncoding
ASHG19A3A050296	2.81258	4.09795	16.7775	2.63435e-20	6.55337e-18	36.1418	LINC00402	Gencode.V23	noncoding	LINC00402	ENSG00000235532.1	lincRNA	lnc-KLF5-3	NONHSAT034320	LINC00402	ENSG00000235532.1	NA	NA	chr13	NA	AK056689	ATTACAGGAAACCTTGAAGTGGATATGGAAGCTTGGCAGCCAGCTTGGATCTTCCTAAGA			1518	uc001vji.1	UCSC_knowngene	+	74832291	74805593	noncoding
ASHG19A3A035202	2.81023	6.06112	14.1164	1.32394e-17	1.67421e-15	29.9412	TRBV21-1	Gencode.V23	noncoding	TRBV21-1	ENSG00000251578.1	TR_V_pseudogene	NA	NONHSAT123811	NA	NA	NA	NA	chr7	NA	TCRB	ATGAGCGATTTTTAGCCCAATGCTCCAAAAACTCATCCTGTACCTTGGAGATCCAGTCCA			354	uc003vzr.2	UCSC_knowngene	+	142344880	142344413	noncoding
ASHG19A3A025421	2.69077	2.62704	13.0581	1.95929e-16	1.82124e-14	27.2464	LINC01259	Gencode.V23	noncoding	LINC01259	ENSG00000249667.1	lincRNA	lnc-KLF3-5	NONHSAT096036	LINC01259	ENSG00000249667.1	NA	NA	chr4	NA	RP11-213G21.1	TTTGTGGGACCACCTTCTGAAGGTCATCTGGAACTGGATGAGAAGTGCTCAAGGATATAA			757	ENST00000507056	Ensembl	+	38519677	38511387	noncoding
ASHG19A3A019187	2.66064	6.12736	12.9188	2.82155e-16	2.52231e-14	26.8814	LINC00649	Gencode.V23	noncoding	LINC00649	ENSG00000237945.7	antisense	lnc-ITSN1-2	NONHSAT081839	LINC00649	ENSG00000237945.7	NA	NA	chr21	NA	AP000569.8	CTATGTGAGATTGTATTGCAGGGCTCACATTTATTCTCTCAGCAGCTCATTGCACAGACA			9124	ENST00000427447	Ensembl	+	35349992	35303463	noncoding
ASHG19A3A055141	2.58592	8.37647	12.8619	3.27742e-16	2.90418e-14	26.7315	CTD-2020K17.1	Gencode.V23	noncoding	CTD-2020K17.1	ENSG00000267121.5	antisense	lnc-C17orf46-2	NONHSAT054032	CTD-2020K17.1	ENSG00000267121.5	NA	NA	chr17	NA	BC045769	CGTTCCCGTCTCGCGTCCCGGACTGAGAAGaaatactttcagagctctttcattcatcct			1556	uc002iil.3	UCSC_knowngene	NA	43299132	43295636	noncoding
ASHG19A3A043571	2.57671	8.39479	22.7952	2.20995e-25	1.69799e-22	47.6745	RP11-554I8.1	Gencode.V23	noncoding	RP11-554I8.1	ENSG00000225948.2	lincRNA	lnc-AL137145.1-3	NONHSAT011241	RP11-554I8.1	ENSG00000225948.2	NA	NA	chr10	NA	RP11-554I8.1	TTACAAAAGGATTTGGATACCTCATCTCTCCTGTTTCGCCAAGGTCTTGACTCATCGCTG			499	ENST00000448835	Ensembl	+	6667308	6660677	noncoding
ASHG19A3A048385	2.45187	8.8151	17.3942	6.91309e-21	1.99818e-18	37.4709	AK094655	Arraystar_ misc_RNA	noncoding	NA	NA	NA	NA	NA	NA	NA	NA	NA	chr12	NA		ATTAACTAAAAGACAAAACTCCACATAAACCTGAGTCCTTCCAACCAACCCGGAGACTTA			2138	AK094655	misc_RNA	+	12636786	12634649	noncoding
ASHG19A3A051746	2.36362	3.75633	13.3153	1.00546e-16	1.01887e-14	27.914	C14orf132	Gencode.V23	noncoding	C14orf132	ENSG00000227051.5	lincRNA	NA	NA	C14orf132	ENSG00000227051.5	NA	NA	chr14	NA	C14orf132	GACTTCTCTACAGTGAAGACTCTTTCTTAATAAAGGATTTCGCTGTGCTCTTTTGATTAA			7504	NR_023938	RefSeq_NR	+	96560133	96505661	noncoding
ASHG19A3A053250	2.30047	2.06536	17.9546	2.11401e-21	7.41724e-19	38.6464	RP3-477M7.5	Gencode.V23	noncoding	RP3-477M7.5	ENSG00000232208.2	processed_pseudogene	lnc-ENO1-1	NONHSAT000774	NA	NA	NA	NA	chr1	NA	RP3-477M7.5	TTTTTAGGCATCGAAGAACCCATGGTGAGAAAGCTTATGAATGTGGTAAGTGTGGAAAGG			298	ENST00000424862	Ensembl	NA	8967803	8967505	noncoding
ASHG19A3A050298	2.29973	2.50517	9.96358	1.1567e-12	4.52387e-11	18.5449	lnc-UCHL3-9	LNCIPEDIA_3.1	noncoding	NA	NA	NA	lnc-UCHL3-9	NONHSAT034323	NA	NA	NA	NA	chr13	NA		AAGCGTTCATTTTCAAAGCAGCTAATGTAAACCATGATAATCACTAGTAGCACTATGCCA			2401	AK095282	misc_RNA	+	74982939	74862163	noncoding
ASHG19A3A033652	2.28719	5.06564	11.944	3.8759e-15	2.67344e-13	24.2574	AY124788	Arraystar_ UCSC_knowngene	noncoding	NA	NA	NA	NA	NA	NA	NA	NA	NA	chr7	NA	AY124788	ACTGACAAAGGAGAAGTCCCCGATGGCTACAATGTATCCAGATCAAACACAGAGGATTTC			322	uc003vyy.3	UCSC_knowngene	NA	142104534	142104123	noncoding
ASHG19A3A038490	2.14031	4.40514	9.43205	5.81602e-12	1.93016e-10	16.9259	TRBV24OR9-2	Gencode.V23	noncoding	TRBV24OR9-2	ENSG00000215206.5	TR_V_pseudogene	lnc-AL139008.1-1	NONHSAT130774	NA	NA	NA	NA	chr9	NA	TRBV24OR9-2	AAGAGAGATCTCTGATGGATACAGTGTCTCTTGACAGGAACAGGCTAAATTCTCCCTGTC			435	ENST00000416632	Ensembl	+	33649612	33649044	noncoding
ASHG19A3A031811	2.12197	2.36675	11.3064	2.29704e-14	1.33297e-12	22.4741	lnc-ORC3-1	LNCIPEDIA_3.1	noncoding	NA	NA	NA	lnc-ORC3-1	NONHSAT113915	NA	NA	NA	NA	chr6	NA	RP3-486L4.4	TAGACTTATAGTGTGATCATATTACAGTACTCGGGAAGAGCATTTTCTTTGTTGTTGACC			413	ENST00000420494	Ensembl	+	88411243	88410227	noncoding
ASHG19A3A042574	1.97075	3.76859	8.83452	3.72357e-11	1.01444e-09	15.0653	EEF1A1P39	Gencode.V23	noncoding	EEF1A1P39	ENSG00000230125.1	processed_pseudogene	lnc-MTPAP-3	NONHSAT012565	NA	NA	NA	NA	chr10	NA	RP11-305E6.2	TGTAAGCATGGTTTCACCATTGCTAACTCCTGTGGAAACTGGAGACCAGCAAGTATTATG			250	ENST00000440791	Ensembl	NA	30591001	30590751	noncoding
ASHG19A3A053818	1.96795	5.09515	11.0274	5.08699e-14	2.71093e-12	21.6771	AK130753	Arraystar_ misc_RNA	noncoding	NA	NA	NA	NA	NA	NA	NA	NA	NA	chr16	NA		TGCTAGCCGGAGGTGTATTTTCATTTTGTTGCTATTTAGTGTTTCCTTTTCTTACAAGTT			2973	AK130753	misc_RNA	NA	66519747	66516774	noncoding
ASHG19A3A019946	1.95782	2.67818	7.19471	7.37067e-09	1.06143e-07	9.77604	LL22NC03-75H12.2	Gencode.V23	noncoding	LL22NC03-75H12.2	ENSG00000218357.3	lincRNA	lnc-LL22NC03-75H12.2.1-1	NONHSAT087346	LL22NC03-75H12.2	ENSG00000218357.3	NA	NA	chr22	NA	BC037972	ATAAGCACAAGACATTTATGCTGGGCTTCATCCAGGAAGCTCTGGTGGAAGGAAGAGAAA			983	uc003bih.2	UCSC_knowngene	NA	47882860	47857048	noncoding
ASHG19A3A043268	1.9449	4.1736	11.7411	6.7903e-15	4.44622e-13	23.6956	AX721046	Arraystar_ misc_RNA	noncoding	NA	NA	NA	NA	NA	NA	NA	NA	NA	chr10	NA		GGGTGCTTTGTATAGTACCATTCAGGCTTGTTTCTCAGGTTAATGTTGACCACTTCATGT			533	AX721046	misc_RNA	NA	106037749	106034980	noncoding
ASHG19A3A043280	1.9389	2.47057	11.024	5.13697e-14	2.73332e-12	21.6673	AK126826	Arraystar_ misc_RNA	noncoding	NA	NA	NA	NA	NA	NA	NA	NA	NA	chr10	NA		GAGTCATACTTACAGAGCTTTTCCTTATTTTCGGGTTATAGAGGAATTGGATTAGAATTG			3052	AK126826	misc_RNA	NA	109105148	109102096	noncoding
ASHG19A3A017465	1.90041	3.98301	8.80535	4.08127e-11	1.10102e-09	14.9735	lnc-THBD-1	LNCIPEDIA_3.1	noncoding	NA	NA	NA	lnc-THBD-1	NONHSAT079021	NA	NA	NA	NA	chr20	NA	BC045663	TTCGGGACCCTAAGGTCTCTAGGTTACTTGAGTTTTTCTCTTTTTAGTCTTGAATTTCTA			1827	uc002wsq.1	UCSC_knowngene	NA	23011422	22989737	noncoding
ASHG19A3L0002007	1.86673	2.81692	8.18118	2.96962e-10	6.35589e-09	12.9863	lincRNA-MYC-3	BROAD	noncoding	NA	NA	NA	NA	NA	NA	NA	NA	NA	chr8	NA	lincRNA-MYC-3	CCTGGGTTTGATAAAAGATCTCATCTGTTGTTTGGTTCTATAATCTAGTTGCTTTTCCTT			557	DB103381	lincRNA	NA	130075016	130074459	noncoding
ASHG19A3A054913	1.86587	2.41318	9.12588	1.49792e-11	4.54156e-10	15.9777	LINC00304	Gencode.V23	noncoding	LINC00304	ENSG00000180422.3	lincRNA	lnc-ACSF3-1	NONHSAT144472	LINC00304	ENSG00000180422.3	NA	NA	chr16	NA	C16orf81	GCTTGCCTTTGACTTCGTTTGTTCTATCGAAGCATGTGCAGAATTGTTAAATTTTAATGT			2243	NR_024347	RefSeq_NR	+	89230083	89225627	noncoding
ASHG19A3A028976	1.84194	2.56472	7.27998	5.56747e-09	8.29098e-08	10.0561	CTC-463A16.1	Gencode.V23	noncoding	CTC-463A16.1	ENSG00000280047.1	TEC	lnc-NDFIP1-1	NONHSAT104294	CTC-463A16.1	ENSG00000280047.1	NA	NA	chr5	NA	CTC-463A16.1	GTACGTGCATTTGACCTATATTGCTATGTCTTTAATAAAAGCATCTGAGGAATAGTTCCT			2621	ENST00000508349	Ensembl	+	141547952	141545331	noncoding
ASHG19A3A017509	1.7972	2.38115	7.69162	1.44727e-09	2.5441e-08	11.4021	G36486	Arraystar_ misc_RNA	noncoding	NA	NA	NA	NA	NA	NA	NA	NA	NA	chr20	NA		TCTTTATGCTGCAATTTTTACTTTTACTTCTTCTGTAAGCTAAGACTCCAATGTATGTTT			404	G36486	misc_RNA	NA	25640073	25639669	noncoding
ASHG19A3A055245	1.79468	3.01979	7.6794	1.50603e-09	2.63263e-08	11.3623	FAM74A6	Gencode.V23	noncoding	FAM74A6	ENSG00000274516.1	lincRNA	lnc-FAM75A7-1	NONHSAT131259	FAM74A6	ENSG00000274516.1	NA	NA	chr9	NA	FAM74A4	CAGTCAAGCACCTATTTACCTAGTGTGGTCTGATGAATTTCACTTCTTTGATACTTTTTG			1944	uc004adv.2	UCSC_knowngene	NA	65494386	65487272	noncoding
ASHG19A3A020268	1.78373	2.70026	8.52332	9.95397e-11	2.42942e-09	14.0805	RP4-614N24.1	Gencode.V23	noncoding	RP4-614N24.1	ENSG00000234481.1	antisense	lnc-AL591845.1-2	NONHSAT002427	RP4-614N24.1	ENSG00000234481.1	NA	NA	chr1	NA	RP4-614N24.1	GCATCTACATGGGCTAGAACAGCAAAAAGCATGTTTTAGTCCTTTCTTAATTTGTGAATA			463	ENST00000451375	Ensembl	+	37241369	37238740	noncoding
ASHG19A3A014920	1.78357	3.81607	8.91181	2.92177e-11	8.15395e-10	15.3083	RP11-95H11.1	Gencode.V23	noncoding	RP11-95H11.1	ENSG00000260171.1	lincRNA	lnc-MDH1B-1	NONHSAT076570	RP11-95H11.1	ENSG00000260171.1	NA	NA	chr2	NA		AGGCTGGAAAATAAGCAAAACTGTGCTGATTTCTCTGTATTTGTTCTTTTCATATTGTGC			1120	BC033975	misc_RNA	NA	207687018	207685919	noncoding
ASHG19A3A019944	1.78142	8.32489	11.3555	1.99888e-14	1.17682e-12	22.6135	CTA-29F11.1	Gencode.V23	noncoding	CTA-29F11.1	ENSG00000260708.1	antisense	lnc-CERK-1	NONHSAT087336	CTA-29F11.1	ENSG00000260708.1	NA	NA	chr22	NA		GCTTGAAGGGAAGAATGGTTTGAGCACCGAGGACAAGAATTAATTCCCCAGGCCTGGGTT			658	HIT000293167	H-invDB	NA	47158460	47157803	noncoding
ASHG19A3L0000290	1.76156	2.42	7.65848	1.61227e-09	2.79209e-08	11.2942	lincRNA-RNLS-2	BROAD	noncoding	NA	NA	NA	NA	NA	NA	NA	NA	NA	chr10	NA	lincRNA-RNLS-2	TGTCTTCCAATGCCGTGAGCTGGAAATTGGGGATAACCAATTTCCACCAATGTTCACTGT			560	DB322200	lincRNA	+	89834038	89832443	noncoding
ASHG19A3L0002710	1.7499	2.28685	8.02101	4.97371e-10	1.00365e-08	12.4702	lincRNA-MAF-2	BROAD	noncoding	NA	NA	NA	NA	NA	NA	NA	NA	NA	chr16	NA	lincRNA-MAF-2	TGCATGCACTTCATCAAAGGCTTCATTTAATCAGTAGTCTTGTTTGATTCTCATGTGGAT			601	DB336461	lincRNA	NA	79841819	79832489	noncoding
ASHG19A3A030040	1.72373	2.21627	8.7626	4.66913e-11	1.24194e-09	14.8387	AK056771	Arraystar_ misc_RNA	noncoding	NA	NA	NA	NA	NA	NA	NA	NA	NA	chr6	NA		CTACCTGATTTCTTCTTGAGTGAATGTACTTGTTCATAAGGTGATACTTTGCTTTTACAC			1698	AK056771	misc_RNA	NA	52931183	52929485	noncoding
ASHG19A3A032196	1.706	2.65446	7.54352	2.34643e-09	3.89794e-08	10.9191	BC037942	Arraystar_ misc_RNA	noncoding	NA	NA	NA	NA	NA	NA	NA	NA	NA	chr6	NA		TCTTGCACACTTCACTATGGCATATAAAATGGTATGATTTTTATCACTTTTCAGGGAGTG			1192	BC037942	misc_RNA	+	150056734	150055561	noncoding
ASHG19A3A049190	1.69481	2.84974	6.94829	1.66224e-08	2.15867e-07	8.96472	RP4-809F18.1	Gencode.V23	noncoding	RP4-809F18.1	ENSG00000255595.1	lincRNA	lnc-TMEM132B-7	NONHSAT031772	RP4-809F18.1	ENSG00000255595.1	NA	NA	chr12	NA		TGGCATAGGGATGAAACACACTTGGTTGTTATGACTGTACTCTTTTCAGATTTACTACTT			1103	BC040862	misc_RNA	+	126845611	126844070	noncoding
ASHG19A3L0002283	1.67938	4.495	9.99876	1.04077e-12	4.09685e-11	18.6508	lincRNA-GRPR-3	BROAD	noncoding	NA	NA	NA	NA	NA	NA	NA	NA	NA	chrX	NA	lincRNA-GRPR-3	GATCTTCGTAGTATTCATGATATTTCACTCTTCCAATATCACTTTTATGGCTGCATGACA			17051	chrX:16576029-16593079-	lincRNA	NA	16593079	16576029	noncoding
CUST_452_PI426073487	1.67454	2.98881	8.40138	1.46752e-10	3.4234e-09	13.6918	uc.454	Arraystar_ UCR	noncoding	NA	NA	NA	NA	NA	NA	NA	NA	NA	chr20	NA	uc.454	GCATCGGGAACTACCGAGGTAGTTCACTATTTGACAGCTTAACAGTCTTTTCCATAGACA			208	uc.454+	UCR	+	4866647	4866439	noncoding
ASHG19A3A033416	1.6614	5.26508	9.63545	3.12182e-12	1.10426e-10	17.5496	G49378	Arraystar_ misc_RNA	noncoding	NA	NA	NA	NA	NA	NA	NA	NA	NA	chr7	NA		TTCTTTCCACAGAGCAGATTTTCTTTTGTCATCCACCATTTACAATACTCTGTGAATTAG			406	G49378	misc_RNA	NA	116438440	116438034	noncoding
ASHG19A3A020835	1.64114	2.56335	7.25335	6.07697e-09	8.96829e-08	9.96869	lnc-AZI2-6	LNCIPEDIA_3.1	noncoding	NA	NA	NA	lnc-AZI2-6	NONHSAT088792	NA	NA	NA	NA	chr3	NA	AX746710	CCATGCTTGCTACTTCCAAAATACGTTTGTGAACTTCTTTCAAGGCTTAAATGAAGATTA			1415	uc003cej.1	UCSC_knowngene	NA	28616760	28615345	noncoding
ASHG19A3A021329	1.62189	2.98847	7.19896	7.26826e-09	1.04942e-07	9.79	MTHFD2P1	Gencode.V23	noncoding	MTHFD2P1	ENSG00000244681.1	processed_transcript	lnc-DHFRL1-3	NONHSAT090748	NA	NA	NA	NA	chr3	NA	RP11-219E24.1	TTCAATTAGTTTTCTTCACTGGATTCAACATCTCTAGCTAGCAACATAACTTCAACTAAT			591	ENST00000463799	Ensembl	NA	95401565	95387163	noncoding
ASHG19A3L0000239	1.62056	8.13781	8.1382	3.40956e-10	7.191e-09	12.848	lincRNA-ZNF37A-2	BROAD	noncoding	NA	NA	NA	NA	NA	NA	NA	NA	NA	chr10	NA	lincRNA-ZNF37A-2	GATCCTATTCAAATCCCTTTACCTCCCATTTAATTTCCATTCCATTTCGGGTTGGTTCCA			805	EL585127	lincRNA	NA	39150281	38779976	noncoding
ASHG19A3A024305	1.60342	5.11502	8.24611	2.41108e-10	5.2834e-09	13.1948	AK311184	Arraystar_ NRED	noncoding	NA	NA	NA	NA	NA	NA	NA	NA	NA	chr1	NA		GGGCACTGGGTGTTTTATTTTATGCCAGATTTTCTTGTTCATTCTTGCTATATTTCTAGA			847	AK311184	NRED	+	70694893	70671406	noncoding
ASHG19A3A049798	1.56623	7.0596	10.7536	1.12076e-13	5.51289e-12	20.8852	RP11-151A6.4	Gencode.V23	noncoding	RP11-151A6.4	ENSG00000224356.5	sense_intronic	lnc-TMTC4-1	NONHSAT034968	RP11-151A6.4	ENSG00000224356.5	NA	NA	chr13	NA	RP11-151A6.4	AGTCTGTGCTGCTTCCATAGGACTGTTCTCACTTCTTTCCATTTTGCAAGTTCTCAGCCT			790	ENST00000454752	Ensembl	NA	101232371	101189576	noncoding
ASHG19A3A051407	1.56336	5.72783	8.05785	4.41637e-10	9.01679e-09	12.5891	AF119887	Arraystar_ misc_RNA	noncoding	NA	NA	NA	NA	NA	NA	NA	NA	NA	chr14	NA		GGTAACAGTCTGAACTTCTTTTAATGTTTGCTTTGTTTTCTTTTCTGCTGACTTGAATGC			1281	AF119887	misc_RNA	+	50293258	50291992	noncoding
ASHG19A3A007102	1.55974	2.2743	7.60321	1.93078e-09	3.27456e-08	11.114	TRPC2	Gencode.V23	noncoding	TRPC2	ENSG00000182048.11	processed_transcript	NA	NA	NA	NA	NA	NA	chr11	NA	TRPC2	TGGCAAGATGATTGAAGACATGATCCGTTTCAATGAGACGTTTCAGTTTCTGTTCTGGAC			1196	NR_002720	RefSeq_NR	+	3658789	3647713	noncoding
ASHG19A3A014130	1.55825	2.11185	9.00863	2.15836e-11	6.24751e-10	15.6117	lnc-TGFBRAP1-16	LNCIPEDIA_3.1	noncoding	NA	NA	NA	lnc-TGFBRAP1-16	NONHSAT072937	NA	NA	NA	NA	chr2	NA		GTGTTAACCTGTATATTAGCATTTAAGATCATCCACTGAATTTGAAGTCACATGTCTCCA			895	CR616942	misc_RNA	NA	105323964	105323070	noncoding
ASHG19A3A031009	1.55084	2.13086	7.29023	5.38296e-09	8.04581e-08	10.0898	RP3-380E11.2	Gencode.V23	noncoding	RP3-380E11.2	ENSG00000233981.1	lincRNA	lnc-RNF182-1	NONHSAT107821	RP3-380E11.2	ENSG00000233981.1	NA	NA	chr6	NA	RP3-380E11.2	GAACTCACACCTTGTTAACAGGTTGTCAAAATTCGTTTTGCTAGTCTATTGTTTTTCTTC			386	ENST00000427011	Ensembl	+	14007132	14005150	noncoding
ASHG19A3A048076	1.54793	5.44399	7.20933	7.02419e-09	1.01805e-07	9.8241	CR595298	Arraystar_ misc_RNA	noncoding	NA	NA	NA	NA	NA	NA	NA	NA	NA	chr12	NA		CAGAAAATAGGAAGTAAGCATGCTCATGCCTTTTTATTTCTTTTGTTTCTCAGACCCCCC			2379	CR595298	misc_RNA	NA	119614282	119611903	noncoding
ASHG19A3L0002107	1.54214	3.76449	8.61885	7.35211e-11	1.85172e-09	14.3839	lincRNA-MCPH1-2	BROAD	noncoding	NA	NA	NA	NA	NA	NA	NA	NA	NA	chr8	NA	lincRNA-MCPH1-2	CCTCTGTTTGCTCAAAGGACAGTGTCAGCTACAATTTTTCATTTGCTTTTGGATTCCATT			683	CN288742	lincRNA	NA	6527525	6526842	noncoding
ASHG19A3A024250	1.52689	2.93717	7.46311	3.0526e-09	4.93318e-08	10.6563	RP11-17P16.1	Gencode.V23	noncoding	RP11-17P16.1	ENSG00000279464.1	TEC	lnc-UBA6-2	NONHSAT096689	RP11-17P16.1	ENSG00000279464.1	NA	NA	chr4	NA		GAGCTCTTTAGTCTCATCTACCTATATTTTGACCAACTCAATTGTAAAACCCTTGAGAAT			2459	AK123376	misc_RNA	NA	68476031	68473573	noncoding
ASHG19A3A035761	1.51965	2.19487	8.16038	3.17483e-10	6.74988e-09	12.9194	RP11-1081M5.2	Gencode.V23	noncoding	RP11-1081M5.2	ENSG00000260484.1	lincRNA	lnc-OPRK1-2	NONHSAT126584	RP11-1081M5.2	ENSG00000260484.1	NA	NA	chr8	NA		TTGTCCATTTTGCAAGACTGTGTGATTCTTTCTACTGTTACAAGGAATAAAAGCCTTCCT			2185	AF131788	misc_RNA	NA	54303432	54301265	noncoding
ASHG19A3A025334	1.51557	3.81226	7.51477	2.57776e-09	4.23802e-08	10.8252	BC035697	Arraystar_ misc_RNA	noncoding	NA	NA	NA	NA	NA	NA	NA	NA	NA	chr4	NA		CAGAGAGGAAATAAACCGTTAGGATCTGTCAAATTAATTACAATACATCCTTGCTATGGA			2488	BC035697	misc_RNA	+	18594477	18592024	noncoding
ASHG19A3L0002683	1.51389	5.38534	8.07164	4.22443e-10	8.66866e-09	12.6336	lincRNA-EDNRA-1	BROAD	noncoding	NA	NA	NA	NA	NA	NA	NA	NA	NA	chr4	NA	lincRNA-EDNRA-1	CAGGACCTAATGGAGTTACAATCAGTTTTTCAGTTCTTTTGTCTCTCTATTCATAGTTCA			43974	chr4:147979327-148023300+	lincRNA	+	148023300	147979327	noncoding
ASHG19A3A024653	1.51228	2.10499	8.40258	1.46189e-10	3.41552e-09	13.6957	RP11-384K6.8	Gencode.V23	noncoding	RP11-384K6.8	ENSG00000281731.2	lincRNA	lnc-SEC24D-1	NONHSAT098012	RP11-384K6.8	ENSG00000281731.2	NA	NA	chr4	NA	BC035733	TTGATGAACCTGTTGGTTGAGGATAACTCGCTAACTTTTCTGAGCTTTGTTGGAAAAACT			1505	uc003ice.2	UCSC_knowngene	NA	119605621	119585248	noncoding
ASHG19A3L0002902	1.49801	2.04032	7.54109	2.3652e-09	3.92469e-08	10.9112	lincRNA-TCP11L2	BROAD	noncoding	NA	NA	NA	NA	NA	NA	NA	NA	NA	chr12	NA	lincRNA-TCP11L2	CACTTCCAGTTATGTGAGGTGATTTCCTCACTGTGGAAGCCAGTTTAGATTGGATTTCTG			16937	chr12:106661304-106678240+	lincRNA	+	106678240	106661304	noncoding
ASHG19A3A042033	1.49736	2.50601	5.23315	4.89315e-06	3.07973e-05	3.32402	lnc-GGPS1-3	LNCIPEDIA_3.1	noncoding	NA	NA	NA	lnc-GGPS1-3	NONHSAT010350	NA	NA	NA	NA	chr1	NA		CCCTACTATTCCATCTGTATCACAATTATGTCGTAGTGGCTGATATTCACTATTTGAAAT			800	BC015196	misc_RNA	+	235510456	235509685	noncoding
ASHG19A3A025735	1.48587	8.07451	9.27755	9.36152e-12	2.9611e-10	16.4488	RP11-100N20.1	Gencode.V23	noncoding	RP11-100N20.1	ENSG00000251059.5	antisense	lnc-BMP3-1	NONHSAT097144	RP11-100N20.1	ENSG00000251059.5	NA	NA	chr4	NA	RP11-100N20.1	AACTAAGTAGGTGAATCTGAAGTCTGCGCTGCTTCCATTCCATCCCATTGTCTCTTCTGA			782	ENST00000512502	Ensembl	+	82114549	82086093	noncoding
ASHG19A3A045843	1.48383	2.43179	6.25261	1.67259e-07	1.62205e-06	6.66626	AK055281	Arraystar_ misc_RNA	noncoding	NA	NA	NA	NA	NA	NA	NA	NA	NA	chr11	NA		GTGTCTAGCATATATGCTACGTGCTCAATGAAGTGTGACTTTTATTTTTTCCTAGTAAAC			2187	AK055281	misc_RNA	NA	125312606	125310419	noncoding
ASHG19A3L0000787	1.48221	5.05072	7.74848	1.20276e-09	2.16066e-08	11.5871	lincRNA-TTC8	BROAD	noncoding	NA	NA	NA	NA	NA	NA	NA	NA	NA	chr14	NA	lincRNA-TTC8	AGCTCCGCATGAATGGAAAGACCTCTTTATGCTTCTGTTATTTTCTTCCATAAAAGTAGA			513	BF516116	lincRNA	NA	89647088	89591214	noncoding
ASHG19A3A014826	1.4746	6.22892	8.97011	2.43441e-11	6.93087e-10	15.4911	AC005235.1	Gencode.V23	noncoding	AC005235.1	ENSG00000236653.1	lincRNA	lnc-BOLL-3	NONHSAT076239	AC005235.1	ENSG00000236653.1	NA	NA	chr2	NA	AC005235.1	ATAACTAGGACCAGGACAACTTAACTCCTGTGTTTCTTTTCCTTTGGCGTATATACCTTT			564	ENST00000451266	Ensembl	NA	199179438	199166131	noncoding
CUST_853_PI426073487	1.45555	2.78373	7.00508	1.37775e-08	1.82327e-07	9.15192	uc.374	Arraystar_ UCR	noncoding	NA	NA	NA	NA	NA	NA	NA	NA	NA	chr14	NA	uc.374	TCAGAAAAGTAAACACCAAATTAATACTGCTCAAGCCATATCAGATCCTAGTTGGAAGCA			224	uc.374-	UCR	NA	37716136	37715912	noncoding
ASHG19A3A024717	1.45253	5.52594	8.13758	3.41638e-10	7.19789e-09	12.846	RP11-184M15.1	Gencode.V23	noncoding	RP11-184M15.1	ENSG00000248187.1	lincRNA	lnc-PGRMC2-1	NONHSAT098276	RP11-184M15.1	ENSG00000248187.1	NA	NA	chr4	NA	CR604304	GTTTCCTCAGTGCTTTGAAGATTTTTCTAAAGTCATCTGACTTGGTTTCCCTTTGATTTC			1536	uc003igi.1	UCSC_knowngene	NA	129491599	129489126	noncoding
ASHG19A3A022244	1.44305	6.13114	8.87258	3.30414e-11	9.11628e-10	15.1851	AK022202	Arraystar_ NRED	noncoding	NA	NA	NA	NA	NA	NA	NA	NA	NA	chr3	NA		GTGACTCCCATTCTGAATTCCATTCCCTAGAGGAAATCACAAGTGTTGGTGTGTTCCATA			2491	AK022202	NRED	+	10014146	10011656	noncoding
ASHG19A3A015566	1.41826	3.52872	5.9633	4.37646e-07	3.76324e-06	5.71134	BC041924	Arraystar_ misc_RNA	noncoding	NA	NA	NA	NA	NA	NA	NA	NA	NA	chr2	NA		AAGTAAACCTCTCAATCTATGGTTCAACTCATCTCAGGAAGCAGTTTTTTAAAAGCCGAT			1545	BC041924	misc_RNA	+	41946686	41945157	noncoding
ASHG19A3A026124	1.41134	2.02711	7.57531	2.11498e-09	3.54047e-08	11.0229	RP11-6L6.6	Gencode.V23	noncoding	RP11-6L6.6	ENSG00000280250.1	TEC	NA	NA	RP11-6L6.6	ENSG00000280250.1	NA	NA	chr4	NA	RP11-6L6.6	CCAGATGCACCATGTATGCAAACTTTTTTAGATCTTTTCTGTCTAAGAGAGAATTTTCCT			376	ENST00000506995	Ensembl	+	147153419	147153043	noncoding
ASHG19A3A053106	1.40778	2.54114	6.59721	5.32099e-08	5.9933e-07	7.80543	AK025037	Arraystar_ misc_RNA	noncoding	NA	NA	NA	NA	NA	NA	NA	NA	NA	chr15	NA		TATCATCTGTGTCATTCAGAAACATTCATATGCCACTTGGCAAAACAACTTCTTAATAGG			3046	AK025037	misc_RNA	+	77532796	77529772	noncoding
ASHG19A3A027305	1.3843	5.10891	7.31194	5.01223e-09	7.56245e-08	10.161	CTD-2347I17.2	Arraystar_ Ensembl	noncoding	NA	NA	NA	NA	NA	NA	NA	NA	NA	chr5	NA	CTD-2347I17.2	GAAAAATCCCTTTGGTCTGCTTTTATTACATGATTTTGTGGGCATTCCTATTCAGTAATC			315	ENST00000504585	Ensembl	NA	122600914	122600599	noncoding
ASHG19A3A023259	1.37223	3.69102	7.0773	1.08544e-08	1.47757e-07	9.3898	TDGF1P6	Gencode.V23	noncoding	TDGF1P6	ENSG00000241438.1	processed_pseudogene	lnc-PPP2R3A-1	NONHSAT092274	NA	NA	NA	NA	chr3	NA	RP11-463H24.4	CCAGAACTACTACTGTCTGCATGTACCACTCTTATGCTTTAAAATAATGAATACATTTCC			448	ENST00000463873	Ensembl	+	135874838	135874390	noncoding
ASHG19A3A053205	1.36254	5.19839	6.70064	3.77503e-08	4.44588e-07	8.14725	LINC00052	Gencode.V23	noncoding	LINC00052	ENSG00000259527.2	lincRNA	lnc-AGBL1-4	NONHSAT048149	LINC00052	ENSG00000259527.2	NA	NA	chr15	NA	NCRNA00052	CTCTAAGACTCAGAAGAACTTTCTCAGGCATTCATTTTCCTATCTATTTTGAGCCATTTT			1786	NR_026869	RefSeq_NR	+	88122917	88120159	noncoding
ASHG19A3L0002187	1.35247	3.36759	6.28248	1.51446e-07	1.49014e-06	6.76495	lincRNA-KLF4-6	BROAD	noncoding	NA	NA	NA	NA	NA	NA	NA	NA	NA	chr9	NA	lincRNA-KLF4-6	CTGCCACATCTTGTATTGTCATTCATCACATGTGGGCTAATAGCAACCTTACTTCATAGC			14401	chr9:111180229-111194629-	lincRNA	NA	111194629	111180229	noncoding
ASHG19A3L0000786	1.31523	1.82301	8.14391	3.34746e-10	7.07269e-09	12.8664	lincRNA-GALC-1	BROAD	noncoding	NA	NA	NA	NA	NA	NA	NA	NA	NA	chr14	NA	lincRNA-GALC-1	CAGGATGATCTTGAGATCAAGATCTGACTACTGTAAACCTAGCATTTTGCATATGTATTT			80426	chr14:87191072-87271497+	lincRNA	+	87271497	87191072	noncoding
ASHG19A3A048479	1.26363	2.12045	6.81091	2.61926e-08	3.23406e-07	8.51142	RP11-77I22.2	Gencode.V23	noncoding	RP11-77I22.2	ENSG00000246331.2	lincRNA	lnc-TSPAN11-3	NONHSAT027513	RP11-77I22.2	ENSG00000246331.2	NA	NA	chr12	NA	AC010198.2	TACCTGTTAGAAAGCAATGTGCTTGATACTAGATACTGCCTGTTAAATGTGTTACATGAA			1551	ENST00000500076	Ensembl	+	30933672	30908007	noncoding
ASHG19A3A029123	1.23697	2.18681	5.63519	1.29974e-06	9.70987e-06	4.63308	CTB-105N12.2	Gencode.V23	noncoding	CTB-105N12.2	ENSG00000279739.1	TEC	lnc-WWC1-4	NA	CTB-105N12.2	ENSG00000279739.1	NA	NA	chr5	NA		GCTAACTTATTGACAGACTGGATTCTACCAAGCAATGACTGTTATATAACCTTTTCCTTA			1588	AF070543	NRED	+	167557426	167555860	noncoding
ASHG19A3A008911	1.22106	1.91883	8.38735	1.53467e-10	3.56746e-09	13.647	GS1-279B7.1	Gencode.V23	noncoding	GS1-279B7.1	ENSG00000261024.6	lincRNA	lnc-IVNS1ABP-1	NONHSAT008417	GS1-279B7.1	ENSG00000261024.6	NA	NA	chr1	NA	GS1-279B7.1	ATCAAGTTCTCAATTTATTATACATTGTAACACAATTTCCAATGACCTACTTTAGTGGAA			400	ENST00000457764	Ensembl	NA	185302200	185290287	noncoding
ASHG19A3A011616	1.19678	1.7914	7.34954	4.43e-09	6.81095e-08	10.2843	CTB-12A17.2	Gencode.V23	noncoding	CTB-12A17.2	ENSG00000279161.1	TEC	lnc-GNG8-1	NONHSAT066905	CTB-12A17.2	ENSG00000279161.1	NA	NA	chr19	NA	CR612700	ATATGTCAGAGATGACATGTCGCTGACTGTGTGTGACACTGAGATTACTGGTGATGCTGA			2352	uc002pez.1	UCSC_knowngene	NA	47142418	47140066	noncoding
ASHG19A3A021995	1.18206	6.86174	9.31233	8.40816e-12	2.68897e-10	16.5564	RP11-4B14.3	Gencode.V23	noncoding	RP11-4B14.3	ENSG00000239381.5	lincRNA	lnc-DNAJC19-3	NONHSAT093480	RP11-4B14.3	ENSG00000239381.5	NA	NA	chr3	NA	RP11-4B14.3	TCTTGGAGAATAGCAAGTTTGATAACTCAGCAGGTCACCTTTGTCCTATCCTACTTGACT			772	ENST00000481234	Ensembl	NA	181253662	181251964	noncoding
ASHG19A3A024281	1.17961	2.05021	6.64813	4.4935e-08	5.1775e-07	7.97373	RP11-468N14.10	Gencode.V23	noncoding	RP11-468N14.10	ENSG00000251498.1	unprocessed_pseudogene	lnc-UGT2A3-3	NONHSAT096748	NA	NA	NA	NA	chr4	NA	RP11-468N14.10	GCAACGGCTATATTTTTGGTCACAAAACTTTGTTTGATTTCCTGTCGAACATTTGGTAAA			706	ENST00000515628	Ensembl	NA	69841711	69838716	noncoding
ASHG19A3A021400	1.16507	2.1089	5.1519	6.3858e-06	3.87844e-05	3.06176	RP11-615J4.3	Gencode.V23	noncoding	RP11-615J4.3	ENSG00000239311.1	lincRNA	lnc-ZBED2-2	NONHSAT091145	RP11-615J4.3	ENSG00000239311.1	NA	NA	chr3	NA	RP11-615J4.3	GCACTTAGGTGTTTGAAATGACACCAAAGAAGCTCTTTCTGAGTTGGGAAAAATTGGTAA			411	ENST00000497896	Ensembl	NA	111215942	111185159	noncoding
ASHG19A3A042980	1.15107	6.2293	6.52962	6.66011e-08	7.29189e-07	7.58199	RP11-46O21.2	Gencode.V23	noncoding	RP11-46O21.2	ENSG00000232342.7	antisense	lnc-AP3M1-3	NONHSAT014058	RP11-46O21.2	ENSG00000232342.7	NA	NA	chr10	NA	RP11-46O21.2	AGGGCCACTCTATTAAGGATCGCTGAAGTATGCCCACATGTCAGGTTTCTCTCAGATGTG			294	ENST00000448214	Ensembl	NA	76287606	76266272	noncoding
ASHG19A3A032089	1.07112	1.7755	8.98751	2.30552e-11	6.6029e-10	15.5456	RP5-1181K21.4	Gencode.V23	noncoding	RP5-1181K21.4	ENSG00000279960.1	TEC	lnc-RPS12-4	NONHSAT114984	RP5-1181K21.4	ENSG00000279960.1	NA	NA	chr6	NA		GGAAGCAACTTTATAACATTTTGTATCGCCTACATGAAGTGTTTTGCATATCTGTAACCT			1895	AK054734	misc_RNA	+	133214958	133213062	noncoding
ASHG19A3A018310	1.06364	1.96515	6.31786	1.34636e-07	1.34611e-06	6.8819	RP11-101E14.3	Gencode.V23	noncoding	RP11-101E14.3	ENSG00000233415.1	lincRNA	lnc-TOP1-2	NONHSAT079735	RP11-101E14.3	ENSG00000233415.1	NA	NA	chr20	NA	RP11-101E14.3	CAGCTGAAGTTATCAGGTTAATATACTTCACCAGGTTAAGAAGGTTTGTTTCTATTTCTG			640	ENST00000423153	Ensembl	+	38672531	38660226	noncoding

## Sheet: NKC
	logFC	AveExpr	t	P.Value	adj.P.Val	B	FINAL_SYMBOL	FINAL_SOURCE	FINAL_TYPE	Ensembl.Symbol	Ensembl.Gene	Ensembl.Type	lnciPedia.ID	Noncode.ID	lnc.Symbol	lnc.Gene	CDS.Symbol	CDS.Gene	chrom	EntrezID	GeneSymbol	probeSeq	product	ProteinAccession	RNAlength	Seqname	Source	Strand	txEnd	txStart	type
ASHG19A3A013045	8.5762	4.27457	16.1855	2.67e-18	2.33e-15	31.4298	KIR2DS4	Gencode.V23	noncoding	KIR2DS4	ENSG00000221957.8	polymorphic_pseudogene	NA	NA	NA	NA	NA	NA	chr19	3809	KIR2DS4	ACAATTCCAAACATACAAGAGGCTGCCTCTTAACACAGCACTTAGACACGTGCTGTTCCA	Killer cell immunoglobulin-like receptor, two domains, short cytoplasmic tail, 4	NP_036446	1586	NM_012314	RefSeq_coding	+	55360023	55344173	coding
ASHG19A3A030516	8.10579	3.64692	17.1639	3.94e-19	4.75e-16	33.2472	RP11-73O6.3	Gencode.V23	noncoding	RP11-73O6.3	ENSG00000227678.7	antisense	NA	NONHSAT114898	RP11-73O6.3	ENSG00000227678.7	NA	NA	chr6	NA	RP11-73O6.3	ATTTGGAAACTTTACTGGCAGGGATTCCTGCGACAGTTGGAAGAAGTTTGCTTTGCTGCT			454	ENST00000415964	Ensembl	NA	130463972	130454554	noncoding
ASHG19A3A012120	7.626	5.66896	20.0779	2.14e-21	7.15e-18	38.139	RP3-467K16.4	Gencode.V23	noncoding	RP3-467K16.4	ENSG00000228140.1	lincRNA	lnc-CASP9-1	NA	RP3-467K16.4	ENSG00000228140.1	NA	NA	chr1	NA	RP3-467K16.4	TTATGCGGCAGGCAACAGCTGTGCAGATCCTAATAATCTACTCTGGGTGACAGTTTAACA			5178	ENST00000427824	Ensembl	NA	15735929	15729474	noncoding
ASHG19A3A032694	6.87845	4.51384	12.6106	6.49e-15	1.65e-12	23.9012	lnc-AMPH-2	LNCIPEDIA_3.1	noncoding	NA	NA	NA	lnc-AMPH-2	NONHSAT120173	NA	NA	NA	NA	chr7	NA	AK096766	TGCAGCACAGAGCCTGCTACAGACAATGCCTTCAATTAATGCAAACTATTAATATTATGA			1277	uc003tgm.1	UCSC_knowngene	NA	38344378	38342348	noncoding
ASHG19A3A055161	6.55449	8.45441	15.4811	1.11e-17	7.81e-15	30.0608	FLJ31356	Gencode.V23	noncoding	FLJ31356	ENSG00000229951.5	antisense	lnc-TRMT61B-5	NONHSAT069821	FLJ31356	ENSG00000229951.5	NA	NA	chr2	NA	AK055918	TCTTCCCTCTGCCGGTCTCCTTGCTCCAGGATCTGCACAAGCAGAGGCGGCACAGGGTTT			2850	uc002rlz.1	UCSC_knowngene	NA	28617539	28607275	noncoding
ASHG19A3A037686	6.20999	5.09968	19.9179	2.8e-21	7.66e-18	37.8889	RP11-305L7.3	Gencode.V23	noncoding	RP11-305L7.3	ENSG00000237422.1	lincRNA	lnc-AUH-1	NONHSAT133115	RP11-305L7.3	ENSG00000237422.1	NA	NA	chr9	NA	RP11-305L7.3	TCAGCCTCTTTGGGGTTTGGGTTCTGACCAAGTAAATCGGGAATGTTGTTAACATATCAA			506	ENST00000457976	Ensembl	NA	93925369	93881419	noncoding
ASHG19A3A018630	6.01208	4.45962	6.82527	5.03e-08	7.48e-07	8.28138	ANKRD20A11P	Gencode.V23	noncoding	ANKRD20A11P	ENSG00000215559.8	transcribed_unprocessed_pseudogene	lnc-LIPI-4	NONHSAT081131	NA	NA	NA	NA	chr21	NA	C21orf81	CCAACAAAGAAAGATTGGGAAAACATAACCTCAGCAATTTCCCAAGAAACTGAAGGAAGA			3717	ENST00000451663	Ensembl	NA	15352232	15281894	noncoding
ASHG19A3A021203	5.73488	11.9775	20.3988	1.25e-21	4.59e-18	38.6344	RP11-154D3.1	Gencode.V23	noncoding	RP11-154D3.1	ENSG00000237456.3	processed_pseudogene	NA	NA	NA	NA	NA	NA	chr3	NA	RP11-154D3.1	ACACGGACATCAGCATCCTGTCCTTGCAGGCTTCTGAATTCCCTTCGGAGTTAATGTCAA			405	ENST00000462623	Ensembl	NA	62110282	62109877	noncoding
ASHG19A3A051427	4.92981	2.45497	13.153	1.82e-15	5.58e-13	25.1411	RP11-452D12.1	Gencode.V23	noncoding	RP11-452D12.1	ENSG00000261208.1	processed_pseudogene	lnc-PTGDR-2	NONHSAT036882	NA	NA	NA	NA	chr14	NA		CAGGCTTTTGAAGAATTGGGAGATAATTTGGTTGAATTAAGTAAAGCCAAATACTCCAGA			1515	AK024584	misc_RNA	+	52754678	52753176	noncoding
ASHG19A3A032696	4.41652	3.79361	7.97521	1.56e-09	4.12e-08	11.7122	TRGVA	Gencode.V23	noncoding	TRGVA	ENSG00000225992.1	TR_V_pseudogene	lnc-AMPH-7	NONHSAT120176	NA	NA	NA	NA	chr7	NA	TRGVA	ATAAAATCATAGCCAAGGATGGCAGCAGCTCTATCTTGGCAGTACTGAAGTTGGAGACAG			285	ENST00000413819	Ensembl	NA	38362331	38362046	noncoding
ASHG19A3L0000256	4.35816	4.31953	7.09557	2.2e-08	3.72e-07	9.09791	lincRNA-AKR1C3-2	BROAD	noncoding	NA	NA	NA	NA	NA	NA	NA	NA	NA	chr10	NA	lincRNA-AKR1C3-2	CAGCCTTGGAAAGGTCACTGAAAAAAGCTCAATTGGACTATGTTGACCTCTATCTTATTC			972	DQ269985	lincRNA	+	5149693	5005636	noncoding
ASHG19A3A055137	4.31293	6.00127	9.84989	7.47e-12	5.26e-10	16.9873	CCL4L	Arraystar_ UCSC_knowngene	noncoding	NA	NA	NA	NA	NA	NA	NA	NA	NA	chr17	NA	CCL4L	TGCTCTCTAGCACTCTCAGCACCAAATTCCAAACCAAAAGAGGCAAGCAAGTCTGCGCTG			541	uc002hlx.2	UCSC_knowngene	+	34641838	34640033	noncoding
ASHG19A3A041996	3.97572	5.36632	11.8953	3.67e-14	6.57e-12	22.2079	REREP1Y	Gencode.V23	noncoding	REREP1Y	ENSG00000225189.1	unprocessed_pseudogene	NA	NONHSAT139704	NA	NA	NA	NA	chrY	NA	AC006991.2	TATCGCGAGTCGGAGGCCAAACACACCGTATTTCATCTGTAGCATTCAAGACTTCAAACT			200	ENST00000439103	Ensembl	NA	28354295	28344477	noncoding
ASHG19A3A023335	3.8068	4.8857	6.22335	3.22e-07	3.54e-06	6.44853	RP11-80H8.4	Gencode.V23	noncoding	RP11-80H8.4	ENSG00000241679.2	lincRNA	lnc-CHST2-2	NONHSAT092521	RP11-80H8.4	ENSG00000241679.2	NA	NA	chr3	NA		TGCCTTCTTTCAGGGTTTAATGATCATGCCGCCTTATACTTTTATAATGCTTCGTAAGTT			1759	AK097380	RNAdb	+	142851286	142849527	noncoding
ASHG19A3A026793	3.71124	4.18066	5.6135	2.14e-06	1.76e-05	4.5839	CTD-2313F11.1	Gencode.V23	noncoding	CTD-2313F11.1	ENSG00000240535.8	retained_intron	lnc-ESM1-1	NONHSAT101460	CTD-2313F11.1	ENSG00000240535.8	NA	NA	chr5	NA	CTD-2313F11.1	ACATGTTAAACAGAATGAACAAAACCAACGCAGAGCAGTGACTTCCTGTCAGAGCAGAAG			550	ENST00000371487	Ensembl	NA	54319997	54317126	noncoding
ASHG19A3A000368	3.57906	6.47057	9.92127	6.15e-12	4.53e-10	17.1791	AC104809.4	Gencode.V23	noncoding	AC104809.4	ENSG00000233392.5	antisense	lnc-C2orf54-1	NONHSAT077868	AC104809.4	ENSG00000233392.5	NA	NA	chr2	NA	AC104809.4	TTTCTCCTTTGGAAGGATCTCTCTGGCCCATCTGGGGGAGGGCAGCCCAGAGACACGTGT			800	ENST00000457369	Ensembl	NA	241898771	241894440	noncoding
ASHG19A3L0001324	3.49039	5.17198	8.76226	1.57e-10	6.24e-09	13.981	SLC9A9-AS2	Gencode.V23	noncoding	SLC9A9-AS2	ENSG00000244493.1	antisense	lnc-CHST2-4	NONHSAT092526	SLC9A9-AS2	ENSG00000244493.1	NA	NA	chr3	NA	lincRNA-SLC9A9	TCAGATTTTCATCCAGGTCCACGCCAACTCTGTTAAACAAAACCAAAAACTGGTCAATCC			361	CR748637	lincRNA	+	143101003	142871098	noncoding
ASHG19A3A022947	3.4766	3.38846	6.75256	6.29e-08	9.01e-07	8.0609	RP11-221J22.1	Gencode.V23	noncoding	RP11-221J22.1	ENSG00000214407.3	lincRNA	lnc-NFKBIZ-1	NONHSAT090919	RP11-221J22.1	ENSG00000214407.3	NA	NA	chr3	NA	RP11-221J22.2	ACAAGGACATTTACCTGGTACAACACAATGGTTCTGGACTGGAAGTCTAGTCCCATTGAT			1888	ENST00000483840	Ensembl	+	101716770	101679201	noncoding
ASHG19A3A010989	3.44708	14.1192	16.2526	2.33e-18	2.06e-15	31.5574	ABHD17AP3	Gencode.V23	noncoding	ABHD17AP3	ENSG00000250536.1	unprocessed_pseudogene	NA	NA	NA	NA	NA	NA	chr1	NA	RP11-365D23.1	AGAGCTACGCACTCCTTTCCTTTTGGAAGCAAGAAGAAAATACGTGAAAACAGAAATTAA			1137	ENST00000503096	Ensembl	NA	214782183	214778812	noncoding
ASHG19A3A047792	3.38541	5.34817	5.30584	5.57e-06	3.98e-05	3.64663	RP11-81H14.1	Gencode.V23	noncoding	RP11-81H14.1	ENSG00000273824.1	lincRNA	NA	NA	RP11-81H14.1	ENSG00000273824.1	NA	NA	chr12	NA		GCAGGGCTTTGTCTCATTCCTTTTTGGAACAAGCACAAAGTAGATGCTCAATGAATTTAT			1439	BC017416	misc_RNA	NA	68821517	68820110	noncoding
ASHG19A3A018631	3.35774	6.09638	6.88574	4.18e-08	6.37e-07	8.46448	ANKRD20A11P	Gencode.V23	noncoding	ANKRD20A11P	ENSG00000215559.8	processed_transcript	lnc-LIPI-4	NONHSAT081133	NA	NA	NA	NA	chr21	NA	C21orf81	CAGAAAAGACATCTGAGAAACAAAACAAGCAAATTTGTTTTCCTTTTTGCACCTGCCAAA			1095	NR_027270	RefSeq_NR	NA	15352765	15316095	noncoding
ASHG19A3A009139	3.22168	5.51171	7.56521	5.31e-09	1.14e-07	10.5029	NONHSAT145765	NONCODE.V4	noncoding	NA	NA	NA	NA	NONHSAT145765	NA	NA	NA	NA	chr17	NA	MGC12916	CGTTATACAAAATAAGCTGACACGTTAATGCTGTGGCCCACATTAAACAAAGTATACCGT			2006	NR_026880	RefSeq_NR	+	14209061	14207056	noncoding
ASHG19A3A015890	3.20012	2.5258	7.47773	6.91e-09	1.41e-07	10.2427	AC016908.1	Gencode.V23	noncoding	AC016908.1	ENSG00000228225.1	processed_pseudogene	lnc-DNAH6-8	NONHSAT071940	NA	NA	NA	NA	chr2	NA	AC016908.1	GTATGGTTCTCTTTATATTGGATGCTCATTTTTCTATCTTGGGGGAAATTGTCAAGTGTT			1219	ENST00000442571	Ensembl	+	84259482	84258263	noncoding
ASHG19A3A042182	3.16524	5.24503	8.32083	5.65e-10	1.8e-08	12.7175	REREP1Y	Gencode.V23	noncoding	REREP1Y	ENSG00000225189.1	unprocessed_pseudogene	NA	NONHSAT139704	NA	NA	NA	NA	chrY	NA	AC009947.1	TATCGCGAGTCGGAGGCCAAACACACCGTATTTCATCTGTAGCATTCAAGACTTCAAACT			198	ENST00000422655	Ensembl	+	25618427	25608611	noncoding
ASHG19A3A030787	3.14008	8.3414	7.8568	2.22e-09	5.5e-08	11.3648	AGPAT4-IT1	Gencode.V23	noncoding	AGPAT4-IT1	ENSG00000279355.1	TEC	lnc-PARK2-1	NONHSAT115937	AGPAT4-IT1	ENSG00000279355.1	NA	NA	chr6	NA	C6orf59	TTTTCCTCTCAGCATCAGAGAAGGCAGAAAGCAAGAGAAAGGAATGCAATGTGAGCAAGG			1869	NR_024277	RefSeq_NR	NA	161583014	161581173	noncoding
ASHG19A3A029344	3.05276	9.83075	7.21868	1.51e-08	2.72e-07	9.46804	AK128360	Arraystar_ misc_RNA	noncoding	NA	NA	NA	NA	NA	NA	NA	NA	NA	chr6	NA		TTCCGCCATGATTATAAAGCCCTTCCCTAGCCCCATGTGATACAATTTTCTTTCTTATAA			2848	AK128360	misc_RNA	NA	3995592	3992747	noncoding
ASHG19A3A007627	3.04353	3.76575	6.12693	4.35e-07	4.56e-06	6.15378	LPAL2	Gencode.V23	noncoding	LPAL2	ENSG00000213071.10	processed_transcript	NA	NONHSAT115904	NA	NA	NA	NA	chr6	NA	LPAL2	TCAGAGGACCCCAGAAAACTACCCAAATGAACTCTATGTTTGGGAATGGGAAAGGATACC			1968	NR_028093	RefSeq_NR	NA	160932156	160887586	noncoding
ASHG19A3A030777	2.762	5.78106	10.557	1.12e-12	1.13e-10	18.8564	LPAL2	Gencode.V23	noncoding	LPAL2	ENSG00000213071.10	transcribed_unprocessed_pseudogene	NA	NONHSAT115903	NA	NA	NA	NA	chr6	NA	RP11-72O9.4	CCTGGTGCTACAGAGTGAATCCAAGAAAACTTTTTGACTACTGTGATATCCCTCTCTGTG			2368	ENST00000454031	Ensembl	NA	160932039	160874459	noncoding
ASHG19A3A023189	2.75439	3.01266	5.62801	2.05e-06	1.69e-05	4.62823	AK123339	Arraystar_ misc_RNA	noncoding	NA	NA	NA	NA	NA	NA	NA	NA	NA	chr3	NA		CTTGGAATGAACTAACCCAGAATAGCCAGACCTAGTTGGTTATTCACACTGCAATTTGGG			2296	AK123339	misc_RNA	+	129328948	129326652	noncoding
ASHG19A3A023338	2.72287	5.52754	9.58478	1.55e-11	9.39e-10	16.269	SLC9A9-AS2	Gencode.V23	noncoding	SLC9A9-AS2	ENSG00000244493.1	antisense	lnc-CHST2-4	NONHSAT092526	SLC9A9-AS2	ENSG00000244493.1	NA	NA	chr3	NA	RP13-635I23.4	TCAGATTTTCATCCAGGTCCACGCCAACTCTGTTAAACAAAACCAAAAACTGGTCAATCC			327	ENST00000490153	Ensembl	+	143101003	143100179	noncoding
ASHG19A3A044782	2.59842	5.01252	5.42144	3.89e-06	2.93e-05	3.99823	AC108448.2	Gencode.V23	noncoding	AC108448.2	ENSG00000236710.1	processed_pseudogene	lnc-OSBPL5-1	NONHSAT017555	NA	NA	NA	NA	chr11	NA	AC108448.2	TTAACTACACTCAATGTTTCTGCTGGAATTGCTGGCAAAGGTATGGGGCTTACCACCTGT			730	ENST00000431546	Ensembl	NA	3106673	3105622	noncoding
ASHG19A3A039229	2.5851	8.51229	4.56524	5.43e-05	0.000282005	1.42427	lnc-OLFML2A-2	LNCIPEDIA_3.1	noncoding	NA	NA	NA	lnc-OLFML2A-2	NONHSAT134698	NA	NA	NA	NA	chr9	NA	AB074162	TGAATAGAAACCAGACAGCAATTCTTTAGTTCCAGCCACCATTCGCCCCACTGGACAATA			2237	uc004bos.2	UCSC_knowngene	+	127422927	127420690	noncoding
ASHG19A3A023818	2.3062	8.5457	7.23455	1.44e-08	2.61e-07	9.51565	RP11-1191J2.2	Gencode.V23	noncoding	RP11-1191J2.2	ENSG00000242686.4	antisense	lnc-ATP5I-1	NONHSAT094585	RP11-1191J2.2	ENSG00000242686.4	NA	NA	chr4	NA	BC020343	AAAGTGGAATCTGTCGCTTTGAGCTTGACAGGCAAACATCCGACCAGCCCTTCCTCCGCC			1388	uc003gaq.1	UCSC_knowngene	NA	649434	647011	noncoding
ASHG19A3A016545	2.245	4.12157	6.59271	1.03e-07	1.36e-06	7.57515	AC009495.2	Gencode.V23	noncoding	AC009495.2	ENSG00000235192.1	lincRNA	lnc-CSRNP3-1	NONHSAT075258	AC009495.2	ENSG00000235192.1	NA	NA	chr2	NA	AC009495.2	GGTTTGTTTAAAAGCTCAACATCTATTCTGGAAGAGAACAACGCAGACTCCAGGAAGATG			779	ENST00000425688	Ensembl	+	166666520	166651360	noncoding
ASHG19A3A042368	2.14207	7.94915	4.52125	6.2e-05	0.000316628	1.29461	AKR1C6P	Gencode.V23	noncoding	AKR1C6P	ENSG00000151631.8	unprocessed_pseudogene	NA	NA	NA	NA	NA	NA	chr10	NA	RP11-397P14.3	AACTGGAAATGATCCTCAACAAGCCAGGGCTCAAGCACAAGCCTGTCTGCAACCAGATGA			983	ENST00000432950	Ensembl	NA	4934167	4914092	noncoding
ASHG19A3A015821	1.98852	5.86141	5.53857	2.71e-06	2.15e-05	4.35522	NONHSAT071587	NONCODE.V4	noncoding	NA	NA	NA	NA	NONHSAT071587	NA	NA	NA	NA	chr2	NA	AC012366.1	TCATTCCACTTTCTGCAAACATCTCTGCCAACTGGGAAGGCATCACAGAGCATGTTTTTC			2279	ENST00000500227	Ensembl	+	73193366	73181267	noncoding
ASHG19A3A039230	1.9434	5.5999	4.98992	1.48e-05	9.23e-05	2.69095	MIR181A2HG	Gencode.V23	noncoding	MIR181A2HG	ENSG00000224020.1	antisense	lnc-OLFML2A-2	NONHSAT134700	MIR181A2HG	ENSG00000224020.1	NA	NA	chr9	NA	MIR181A2HG	ACTTTGTGATCTCATAACCTGTCAAGGGGCCTGGCATGGAGTAGATAATAAATGTTTTTT			662	ENST00000429139	Ensembl	+	127460910	127420745	noncoding
ASHG19A3A037977	1.9038	10.8578	6.17713	3.72e-07	4e-06	6.30727	PTPRVP	Gencode.V23	noncoding	PTPRVP	ENSG00000243323.5	processed_transcript	NA	NA	NA	NA	NA	NA	chr1	NA	PTPRVP	ATTTGCCTGCCCTTCCCCAACAAAAGGTCCTGTTTCTCTGCCCAGGTTCAGCGTTGCAGC			4095	NR_002930	RefSeq_NR	+	202158577	202137178	noncoding
ASHG19A3A051483	1.87497	9.25756	7.18918	1.65e-08	2.93e-07	9.37944	lnc-LRRC9-3	LNCIPEDIA_3.1	noncoding	NA	NA	NA	lnc-LRRC9-3	NONHSAT037194	NA	NA	NA	NA	chr14	NA		ATTGCCCTTCCACTGAATAGGAGAATCAGAATAGATTCCATCTGCTGTCCTCCCTCATTC			391	HIT000389993	H-invDB	+	60323418	60323028	noncoding
ASHG19A3A037093	1.83569	4.51862	4.69509	3.65e-05	0.000200909	1.80882	RP11-207C16.4	Gencode.V23	noncoding	RP11-207C16.4	ENSG00000225408.1	antisense	lnc-ERMP1-1	NONHSAT130109	RP11-207C16.4	ENSG00000225408.1	NA	NA	chr9	NA	RP11-207C16.4	AAGATGAAGAAGTCCATCAGAAGTAGCAACCAGGAGATCTTCCAACACAGACTGCAAACT			543	ENST00000426764	Ensembl	NA	5720244	5719020	noncoding
ASHG19A3L0000131	1.79613	6.23535	4.57692	5.24e-05	0.000273596	1.45874	HIVEP3	Gencode.V23	noncoding	HIVEP3	ENSG00000127124.13	processed_transcript	lnc-HIVEP3-1	NONHSAT002719	NA	NA	NA	NA	chr1	NA		AGCTACTTCCAAATCCTACTTACCCCAAAGACAAGATGATCATTTAGTCATATAGTATCA			1775	BC046120	NRED	NA	42501596	42312861	noncoding
ASHG19A3A014074	1.63144	11.5454	3.76173	0.000588271	0.00221486	-0.876313	AC159540.3	Gencode.V23	noncoding	AC159540.3	ENSG00000237837.1	lincRNA	lnc-ACTR1B-4	NONHSAT072629	AC159540.3	ENSG00000237837.1	NA	NA	chr2	NA	AC159540.3	TTCATGTTCCACCTTCCCCTCTTCCCCGCTATTCCACAGGGTCTGGAGGAGAAGAGCAGA			555	ENST00000422600	Ensembl	NA	98071970	98069547	noncoding

## Sheet: HSC vs all
	logFC	AveExpr	t	P.Value	adj.P.Val	B	FINAL_SYMBOL	FINAL_SOURCE	FINAL_TYPE	Ensembl.Symbol	Ensembl.Gene	Ensembl.Type	lnciPedia.ID	Noncode.ID	lnc.Symbol	lnc.Gene	CDS.Symbol	CDS.Gene	chrom	EntrezID	GeneSymbol	probeSeq	product	ProteinAccession	RNAlength	Seqname	Source	Strand	txEnd	txStart	type
ASHG19A3A008508	6.48543	4.26826	24.0507	2.67e-26	1.87e-23	49.7835	RP11-357H14.16	Gencode.V23	noncoding	RP11-357H14.16	ENSG00000257178.3	sense_intronic	lnc-HOXB4-1	NONHSAT054421	RP11-357H14.16	ENSG00000257178.3	NA	NA	chr17	NA		ATATCTAGATATTCGTTTGATCACAAACTAAAGGCTTGGAGGGGCACGGAGGAGCCGATT			1951	AK000839	misc_RNA	NA	46659621	46657698	noncoding
ASHG19A3A018644	6.12553	6.33623	14.8918	1.99e-18	6.27e-17	31.8149	AJ006998.2	Gencode.V23	noncoding	AJ006998.2	ENSG00000229425.1	lincRNA	NA	NONHSAT081199	AJ006998.2	ENSG00000229425.1	NA	NA	chr21	NA	AJ006998.2	TTGCTATAAAGAGTAGGCAAATGGAAATCTTTCCCCAAAGGGCACACTGGGATTGTTAGG			1000	ENST00000449602	Ensembl	NA	16774624	16742840	noncoding
ASHG19A3A046691	5.89652	5.28556	29.8602	4.67e-30	1.56e-26	58.1674	LINC00982	Gencode.V23	noncoding	LINC00982	ENSG00000177133.10	antisense	lnc-TTC34-3	NONHSAT000502	LINC00982	ENSG00000177133.10	NA	NA	chr1	NA	FLJ42875	TCTGCAACGGGGAGCTCCCCCGCCGCTGGGGGCAATAAACGGAATCGGTTTCACACGCTT			658	NR_024371	RefSeq_NR	NA	2984289	2980635	noncoding
ASHG19A3A024887	5.61124	3.33925	19.4725	9.78e-23	1.53e-20	41.6999	YWHAEP4	Gencode.V23	noncoding	YWHAEP4	ENSG00000250205.1	processed_pseudogene	NA	NONHSAT098911	NA	NA	NA	NA	chr4	NA	RP11-27G13.3	TCAGCAGCATTGAACCAAAAGAAACAAACAAGGGAGGAGGAGAAAAGCTAAAACCGGTTC			198	ENST00000505390	Ensembl	NA	156302391	156302193	noncoding
ASHG19A3A000414	5.43187	8.67803	15.3509	6.71e-19	2.43e-17	32.9032	AC093087.1	Arraystar_ Ensembl	noncoding	NA	NA	NA	NA	NA	NA	NA	NA	NA	chr7	NA	AC093087.1	gcgattatcttgcctcagcctcccaagtagctgggattaAAAgagacagggtctttctct			2182	ENST00000499690	Ensembl	+	140040016	140037708	noncoding
ASHG19A3L0001945	5.29263	2.81587	21.7157	1.46e-24	4.85e-22	45.8523	lincRNA-ZNF706-2	BROAD	noncoding	NA	NA	NA	NA	NA	NA	NA	NA	NA	chr8	NA	lincRNA-ZNF706-2	CACAACTCTTAAAGGAGAAAAGAGAACAGAGAGAATAAACAGAGAACAAAGCCATGTGTT			399	AA683068	lincRNA	NA	102290940	102290542	noncoding
CUST_160_PI426075208	5.1768	3.34236	13.1858	1.4e-16	2.62e-15	27.5544	nc-HOXC9-138	Arraystar_ HOX cluster	noncoding	NA	NA	NA	NA	NA	NA	NA	NA	NA	chr12	NA	nc-HOXC9-138	TTAGAATAAAGGGAAAAAAGGGGGAGAATTAAAAGAAGGAAGGCAAGATGAAAAGAGATA			148	nc-HOXC9-138+	HOX cluster	NA	54391503	54391355	noncoding
ASHG19A3A000344	5.17588	3.35427	14.4649	5.6e-18	1.53e-16	30.7813	AC093590.1	Gencode.V23	noncoding	AC093590.1	ENSG00000238217.5	lincRNA	lnc-C2orf69-2	NONHSAT076263	AC093590.1	ENSG00000238217.5	NA	NA	chr2	NA	AC093590.1	CCTGGACATTGAAGGTGGAAAGGGAGAGATAACAGGGAGGAAATGGCATGAATGAGACTT			533	ENST00000453035	Ensembl	+	200523784	200496453	noncoding
ASHG19A3A042861	5.16244	3.67151	19.8075	5.1e-23	9.03e-21	42.3455	AF113014	Arraystar_ misc_RNA	noncoding	NA	NA	NA	NA	NA	NA	NA	NA	NA	chr10	NA		GAAGTGAAGTACCAAATACTACAGACAACGGAGCGGGGAAGGAAAGCAGGAGTGCTGGGG			1476	AF113014	misc_RNA	NA	65288795	65287633	noncoding
ASHG19A3A015750	5.13906	3.05269	18.2108	1.24e-21	1.2e-19	39.1801	AC092669.6	Gencode.V23	noncoding	AC092669.6	ENSG00000225815.2	lincRNA	NA	NONHSAT071218	AC092669.6	ENSG00000225815.2	NA	NA	chr2	NA	AC092669.6	CCACTAGAAGACTCCTTAACAAGTCGGAAAGAAGCAAGGAAAGGGGAAGATCATAGTGAG			905	ENST00000449673	Ensembl	+	66556116	66554492	noncoding
ASHG19A3L0001745	5.13165	3.36199	21.2781	3.23e-24	9e-22	45.0729	lincRNA-CD83-2	BROAD	noncoding	NA	NA	NA	NA	NA	NA	NA	NA	NA	chr6	NA	lincRNA-CD83-2	GAGAGAAGCAAGAACACACGGACTATTGGAAAAAATGCACAAAGAGGGGACTTTCAACAA			921	BE788357	lincRNA	NA	14731700	14731007	noncoding
ASHG19A3H0000068	5.08373	4.50378	16.1177	1.15e-19	5.54e-18	34.6689	nc-HOXB9-195	Arraystar_ HOX cluster	noncoding	NA	NA	NA	NA	NA	NA	NA	NA	NA	chr17	NA	nc-HOXB9-195	GGAGACAGGGGAGAAGAAAAGAGTAAGGAGGGGAAATAGCAAAGAAGCTAACCAAGACCC			138	nc-HOXB9-195-	HOX cluster	NA	46780619	46780481	noncoding
ASHG19A3A020510	5.06943	3.03885	11.6337	9.14e-15	1.09e-13	23.3641	AK124515	Arraystar_ misc_RNA	noncoding	NA	NA	NA	NA	NA	NA	NA	NA	NA	chr22	NA		AGTAATATCTGAACTGAATCCTGAAAGATTAGGGGAAGAGGAAGAAAAGGACAGGTGCTG			4587	AK124515	misc_RNA	+	42228166	42223576	noncoding
ASHG19A3A021878	5.06007	3.04558	17.2564	9.27e-21	6.41e-19	37.177	RP11-208P4.1	Gencode.V23	noncoding	RP11-208P4.1	ENSG00000214210.4	processed_pseudogene	lnc-SI-6	NONHSAT093045	NA	NA	NA	NA	chr3	NA	RP11-208P4.1	CACTTACAGGACAAATACACCAAGGGGATGGAAGGGAAGAAATAAAGGAATCCAGGACCT			555	ENST00000397815	Ensembl	NA	163720253	163719384	noncoding
ASHG19A3A000210	5.05532	2.75316	13.5125	6.05e-17	1.24e-15	28.3976	LINC00857	Gencode.V23	noncoding	LINC00857	ENSG00000237523.1	lincRNA	lnc-AL359195.1-1	NONHSAT015238	LINC00857	ENSG00000237523.1	NA	NA	chr10	NA	RP11-40F6.2	GCTCATAGAAACATCATACAAGGTAAGGGAAGGTGGAGAAGAGTACCCAAGAAGGACAAG			629	ENST00000432308	Ensembl	+	81978370	81967964	noncoding
ASHG19A3A043965	5.04222	3.32661	24.2983	1.78e-26	1.34e-23	50.1794	RP11-449J3.3	Gencode.V23	noncoding	RP11-449J3.3	ENSG00000233805.1	processed_pseudogene	lnc-DKK1-4	NONHSAT013453	NA	NA	NA	NA	chr10	NA	RP11-449J3.3	AATCTATGATCCACAGAAGAAAGGAAAAACAAGCAGAGGAACAAACAGGTAGCCATAGGC			215	ENST00000426885	Ensembl	+	55526374	55526159	noncoding
ASHG19A3A038229	5.04216	6.16078	41.6035	5.97e-36	1.2e-31	70.8603	RP11-251M1.1	Gencode.V23	noncoding	RP11-251M1.1	ENSG00000228401.4	antisense	lnc-AGPAT2-1	NONHSAT135564	RP11-251M1.1	ENSG00000228401.4	NA	NA	chr9	NA	AF161442	CGGAAGATGTCAGAGCGTTTCCCTAGCAATGTTTTAGAAGTTACTTCTGTCTGGAAAAAA			556	uc004cic.2	UCSC_knowngene	NA	139554873	139543062	noncoding
ASHG19A3A049745	5.03147	3.61713	13.7866	3.02e-17	6.72e-16	29.095	RNY3P8	Gencode.V23	noncoding	RNY3P8	ENSG00000223298.1	misc_RNA	NA	NONHSAT034756	NA	NA	NA	NA	chr13	NA	AL356257.1	GAGAAGTAAGACAGAAGAGGGAAGGAAGCCAATACAAGGGGATTTCAAAAAGTTCATGGA			126	ENST00000411366	Ensembl	NA	95963209	95963083	noncoding
ASHG19A3H0000040	5.02343	3.65334	15.1807	1e-18	3.45e-17	32.5025	nc-HOXB1-156	Arraystar_ HOX cluster	noncoding	NA	NA	NA	NA	NA	NA	NA	NA	NA	chr17	NA	nc-HOXB1-156	TTTTTTTTGGAAGGAGATGGAGGGTGGTGAAGGAGAGACAGGTAGGAGGGAACCAGGAGA			128	nc-HOXB1-156-	HOX cluster	NA	46609529	46609401	noncoding
ASHG19A3L0000118	5.02108	2.90555	18.6154	5.41e-22	6.15e-20	40.0036	lnc-ZSCAN20-1	LNCIPEDIA_3.1	noncoding	NA	NA	NA	lnc-ZSCAN20-1	NONHSAT002282	NA	NA	NA	NA	chr1	NA	lincRNA-ZSCAN20-2	AAAGACGGGACTTTGTAAGCTAGTAAAGGACAGGAAGTAGGGCAAAGTGTGTGACTAAGA			555	DB349678	lincRNA	+	33886946	33886392	noncoding
ASHG19A3L0001643	4.9668	3.13317	16.6775	3.28e-20	1.88e-18	35.9184	lincRNA-SLC1A3-1	BROAD	noncoding	NA	NA	NA	NA	NA	NA	NA	NA	NA	chr5	NA	lincRNA-SLC1A3-1	GCAGAGGGGATAAGGAAATGATGTGGTAAAGGAAAACAAGTAGATGTAAATAAAACAAAT			44001	chr5:36413568-36457568+	lincRNA	+	36457568	36413568	noncoding
ASHG19A3A007910	4.95949	3.23653	18.5087	6.72e-22	7.34e-20	39.7878	RP4-798A17.5	Arraystar_ Ensembl	noncoding	NA	NA	NA	NA	NA	NA	NA	NA	NA	chr1	NA	RP4-798A17.5	CTACTGAGAACTAACATGGATGGGCTGAAGAAGAGGGACAAAAAGAACACAAGTAACATC			232	ENST00000450334	Ensembl	NA	171314459	171314227	noncoding
ASHG19A3A043459	4.91702	2.62528	17.9753	2.02e-21	1.78e-19	38.6938	BC111519	Arraystar_ misc_RNA	noncoding	NA	NA	NA	NA	NA	NA	NA	NA	NA	chr10	NA		GTCCCTAACAATAAATAAATATTTGAAGGGAGGAGGGAAGAAAAGAGGTTTCTAAGCAGC			2233	BC111519	misc_RNA	NA	134165238	134163047	noncoding
ASHG19A3L0000276	4.88419	2.62954	16.5653	4.2e-20	2.34e-18	35.6707	lincRNA-C10orf11	BROAD	noncoding	NA	NA	NA	NA	NA	NA	NA	NA	NA	chr10	NA	lincRNA-C10orf11	CCTTCAGCGAGATAAGTACACATAAAACAAGTTGGGAGCAAGAAGGCAAAGGAAGAATTC			535	DB297878	lincRNA	NA	78327688	78327153	noncoding
ASHG19A3L0002184	4.87597	2.57817	20.9838	5.54e-24	1.41e-21	44.5407	lincRNA-NR4A3-1	BROAD	noncoding	NA	NA	NA	NA	NA	NA	NA	NA	NA	chr9	NA	lincRNA-NR4A3-1	TGCCTAGAGGAAGCAAATGCATGAGAAAACTAGAAGGTAGAGGGAAGTTGAAGACTTCAG			538	DB341535	lincRNA	+	102316251	102315714	noncoding
ASHG19A3A013210	4.86517	3.13753	17.3596	7.43e-21	5.29e-19	37.3978	LINC01250	Gencode.V23	noncoding	LINC01250	ENSG00000234423.1	lincRNA	lnc-TSSC1-2	NONHSAT068693	LINC01250	ENSG00000234423.1	NA	NA	chr2	NA	AK095310	GAAAAGTCATAAATTCACATCCATGAACAGGAGGAGAAGAAGGGGAACTGCTATAGAGAC			2344	uc002qxh.1	UCSC_knowngene	NA	3129798	2898819	noncoding
ASHG19A3L0003571	4.86486	2.67259	18.1833	1.31e-21	1.26e-19	39.1236	lincRNA-ATP11B-4	BROAD	noncoding	NA	NA	NA	NA	NA	NA	NA	NA	NA	chr3	NA	lincRNA-ATP11B-4	AGGGAGTGCTAGGAATGGTTTTCGGGAATATTGTAAGAACATGGAAGGAAAAGGGCTTAA			8481	chr3:181954931-181963411+	lincRNA	+	181963411	181954931	noncoding
ASHG19A3L0001411	4.8618	3.23064	15.8226	2.25e-19	9.68e-18	33.9971	lincRNA-MITF	BROAD	noncoding	NA	NA	NA	NA	NA	NA	NA	NA	NA	chr3	NA	lincRNA-MITF	ATTTTTTACAGGATATCTGGAGGAAGGAGGTTGGAATACAGAGAGGGGCAGTGAAGAATA			13976	chr3:70919985-70933960-	lincRNA	NA	70933960	70919985	noncoding
ASHG19A3A049253	4.85469	3.18014	17.4795	5.75e-21	4.3e-19	37.6531	ANKRD26P3	Gencode.V23	noncoding	ANKRD26P3	ENSG00000237636.2	unprocessed_pseudogene	NA	NA	NA	NA	NA	NA	chr13	NA	RP11-385E5.8	CCATTTAGAAGAGGGCACACAAGAGTCAAAGAAGAAATGAGGGCAAATCAGAAGTCATGT			2748	ENST00000454044	Ensembl	NA	19918965	19864732	noncoding
ASHG19A3A037665	4.82795	3.17457	15.8309	2.2e-19	9.54e-18	34.016	RP11-317B17.3	Gencode.V23	noncoding	RP11-317B17.3	ENSG00000231804.1	processed_pseudogene	lnc-CDK20-13	NONHSAT132931	NA	NA	NA	NA	chr9	NA	RP11-317B17.3	ATTCGTGAAGGAAAATGATTGGAAAAAAGGAGGAAGCCAGAGAAAGGTGTCTGGGTTCCA			474	ENST00000440753	Ensembl	NA	91100240	91099766	noncoding
ASHG19A3A047473	4.81572	2.84734	25.9085	1.4e-27	1.53e-24	52.6631	RP11-339A11.1	Gencode.V23	noncoding	RP11-339A11.1	ENSG00000235756.2	processed_pseudogene	lnc-ELTD1-11	NONHSAT004104	NA	NA	NA	NA	chr1	NA	RP11-339A11.1	ACCTCTAGAACAAAGATTTGAAAAGCCACTTGAAGAAAAGGGTGGAGGCAAATTTTCAGT			1133	ENST00000416270	Ensembl	NA	80558924	80557791	noncoding
ASHG19A3A014609	4.80562	2.56647	19.7508	5.69e-23	9.84e-21	42.2369	AC007405.4	Gencode.V23	noncoding	AC007405.4	ENSG00000234350.4	lincRNA	lnc-AC007405.2.1-1	NONHSAT075417	AC007405.4	ENSG00000234350.4	NA	NA	chr2	NA	AK023515	GTATGCACTGCAGTGTCCAAATGTGAAAAAGCAAGAAAGGGAGATAGAAGCATATTTTTT			2026	uc002ugf.1	UCSC_knowngene	NA	171627276	171579718	noncoding
ASHG19A3A031699	4.80556	3.02909	16.6265	3.67e-20	2.09e-18	35.806	BECN1P2	Gencode.V23	noncoding	BECN1P2	ENSG00000219669.1	processed_pseudogene	lnc-OGFRL1-11	NONHSAT113461	NA	NA	NA	NA	chr6	NA	RP1-20N4.1	CAACCAATGAGGACAGAGGAATGACTGATAAGCAAAGAAGAAGAGATGGGTCCTATTTCA			812	ENST00000407947	Ensembl	+	71786078	71785266	noncoding
ASHG19A3A050057	4.79854	2.67693	17.4273	6.43e-21	4.72e-19	37.542	G36572	Arraystar_ misc_RNA	noncoding	NA	NA	NA	NA	NA	NA	NA	NA	NA	chr13	NA		TAAAAAATGGCAAGGAACAATAAAAAATGACATGGGGAAAGAGGTAAGAAAATAGGAAGA			494	G36572	misc_RNA	+	36876276	36875782	noncoding
ASHG19A3L0001796	4.78362	2.65081	16.8082	2.46e-20	1.48e-18	36.2056	lincRNA-MDGA1	BROAD	noncoding	NA	NA	NA	NA	NA	NA	NA	NA	NA	chr6	NA	lincRNA-MDGA1	TGGTAAGTTTTATAACGGGAGAACTAAAAAGGCAGAGGAGTGTTGGGAAAGGATCCCGAG			507	DB317705	lincRNA	NA	37754088	37753581	noncoding
ASHG19A3A030131	4.76445	2.98822	14.0284	1.65e-17	3.93e-16	29.7023	RP3-474G15.2	Arraystar_ Ensembl	noncoding	NA	NA	NA	NA	NA	NA	NA	NA	NA	chr6	NA	RP3-474G15.2	CAATCAGTAAAGGTCAAAGAGAAGGCAGTCTGAAGAAGGGAAAGGTGTTCAATTTTGCAT			816	ENST00000449798	Ensembl	NA	73332330	73325210	noncoding
ASHG19A3A035063	4.75258	2.98654	17.6715	3.82e-21	3.05e-19	38.0588	lnc-NRF1-2	LNCIPEDIA_3.1	noncoding	NA	NA	NA	lnc-NRF1-2	NONHSAT123319	NA	NA	NA	NA	chr7	NA		AAATGGCCGGAAATGGGAAGAAGAAACATGTACAAGAATCACCAGGAGAGTGACATTCCC			3401	U25433	NRED	+	129549153	129546219	noncoding
ASHG19A3A032140	4.74368	3.67326	15.2419	8.68e-19	3.06e-17	32.647	RP11-63E9.1	Gencode.V23	noncoding	RP11-63E9.1	ENSG00000259828.1	lincRNA	lnc-GJE1-2	NONHSAT115295	RP11-63E9.1	ENSG00000259828.1	NA	NA	chr6	NA		AACAATGGAAATAGCATGAGGCCAGAAAGGGGAAAGGGAGTAGTTGACACTTTGCATACC			3995	BX648040	misc_RNA	+	141772143	141768147	noncoding
ASHG19A3A048274	4.74129	2.89178	20.3424	1.83e-23	3.86e-21	43.3574	RP5-940J5.6	Gencode.V23	noncoding	RP5-940J5.6	ENSG00000247853.2	antisense	NA	NONHSAT026116	RP5-940J5.6	ENSG00000247853.2	NA	NA	chr12	NA	AC006064.1	GTCCCCAAGAAGGGAACTAAATTGTTAGAGGACAGGAGAGAAAAGAGATACGTGTGTGTA			2177	ENST00000501075	Ensembl	+	6693886	6687787	noncoding
ASHG19A3A049704	4.70806	2.76272	13.5678	5.25e-17	1.09e-15	28.5391	LIN28AP2	Gencode.V23	noncoding	LIN28AP2	ENSG00000228473.1	processed_pseudogene	NA	NA	NA	NA	NA	NA	chr13	NA	RP11-342C20.1	CCAGACCTAGTGGGATGTTCTGTATTGAAAATGAGAGGCAGACAAAGGGGAGAAAAATGC			458	ENST00000445283	Ensembl	NA	88032513	88031726	noncoding
ASHG19A3L0003478	4.7068	3.66591	14.5241	4.85e-18	1.35e-16	30.926	lincRNA-DLX2-1	BROAD	noncoding	NA	NA	NA	NA	NA	NA	NA	NA	NA	chr2	NA	lincRNA-DLX2-1	ACCACTGAGCCAAGGATGAAAAGGGAGAGACTGGCAAATCAAGAAAAGCAGATCAATACA			339	AW572710	lincRNA	NA	173266962	173266663	noncoding
ASHG19A3A042288	4.70115	4.4161	19.1665	1.79e-22	2.44e-20	41.1015	LINC01341	Gencode.V23	noncoding	LINC01341	ENSG00000227953.6	antisense	lnc-SCCPDH-1	NONHSAT010728	LINC01341	ENSG00000227953.6	NA	NA	chr1	NA	RP11-439E19.3	AGAGAGACACAGTGTGAAATCGCTGCTCTCAGATCAGCACACGGGAGAGGCCAGCAGTCA			595	ENST00000505748	Ensembl	+	246952902	246939392	noncoding
ASHG19A3A025343	4.70067	3.16657	18.2677	1.1e-21	1.1e-19	39.2968	RP11-556G22.2	Gencode.V23	noncoding	RP11-556G22.2	ENSG00000248343.1	antisense	lnc-PACRGL-4	NONHSAT095741	RP11-556G22.2	ENSG00000248343.1	NA	NA	chr4	NA	RP11-556G22.2	AAATGCTAGAGAAGCCAGATACAGCTACAACAGTAACAGGGAGGTGAGAAAACACGGCTT			948	ENST00000511835	Ensembl	+	21720649	21699072	noncoding
ASHG19A3A027286	4.69939	3.29604	17.7239	3.42e-21	2.77e-19	38.1691	CTC-552D5.1	Gencode.V23	noncoding	CTC-552D5.1	ENSG00000251293.1	lincRNA	lnc-DTWD2-4	NONHSAT103442	CTC-552D5.1	ENSG00000251293.1	NA	NA	chr5	NA	CTC-552D5.1	TTACAAATGCCAACAATAAAAAGGAGGAAGAAGGAGCCAGGAAGATTGGATGCAGTAGCC			433	ENST00000514240	Ensembl	NA	119669197	119581142	noncoding
ASHG19A3A043342	4.69405	3.12298	17.8775	2.48e-21	2.12e-19	38.4903	RP11-501J20.5	Gencode.V23	noncoding	RP11-501J20.5	ENSG00000225936.1	antisense	lnc-PDZD8-1	NONHSAT016512	RP11-501J20.5	ENSG00000225936.1	NA	NA	chr10	NA	RP11-501J20.5	TGCACAACTTAAACATTAAACAGGGAGGACAGAAGGAAAACCACTTAGGAGGAGGAAGCA			744	ENST00000425264	Ensembl	NA	119001434	118999110	noncoding
ASHG19A3A017588	4.68641	2.72217	17.309	8.28e-21	5.82e-19	37.2896	AK096092	Arraystar_ misc_RNA	noncoding	NA	NA	NA	NA	NA	NA	NA	NA	NA	chr20	NA		AGAATGGCCAATAGTTCATGTGACAGGAGCCAAAATGAGAATGAAGGAGGAGCTGGAATA			2200	AK096092	misc_RNA	NA	33104072	33101874	noncoding
ASHG19A3A022709	4.67113	3.01317	18.5111	6.69e-22	7.32e-20	39.7928	ARHGEF3-AS1	Gencode.V23	noncoding	ARHGEF3-AS1	ENSG00000240198.5	antisense	lnc-SPATA12-1	NONHSAT090066	ARHGEF3-AS1	ENSG00000240198.5	NA	NA	chr3	NA	RP11-51O17.1	GAAAAAGTCAGTTGGCCAAGCAAAAGTGCTAAGAGCAGAGAGGAGTCAAGAATCCTCATG			489	ENST00000477246	Ensembl	+	56994882	56974067	noncoding
ASHG19A3L0002889	4.66334	2.93074	18.1781	1.33e-21	1.26e-19	39.1128	lincRNA-ZNF365-1	BROAD	noncoding	NA	NA	NA	NA	NA	NA	NA	NA	NA	chr10	NA	lincRNA-ZNF365-1	TTTGTTAGCAATATGGAGGCAGAAGAGGGAGGGCAATGGATGATGCTAGAGCAAGATTCT			20590	chr10:64501635-64522224-	lincRNA	NA	64522224	64501635	noncoding
ASHG19A3A045699	4.66087	2.67313	16.838	2.3e-20	1.4e-18	36.2707	RP11-65M17.1	Gencode.V23	noncoding	RP11-65M17.1	ENSG00000255484.2	lincRNA	lnc-C11orf34-1	NONHSAT024222	RP11-65M17.1	ENSG00000255484.2	NA	NA	chr11	NA		CCCAACAGGAGTTTTGCAAGACAAAAGTTTAATGAAAGGAGAGAAGAGCACAGAAACTGA			2148	BC070394	misc_RNA	NA	112426525	112404946	noncoding
ASHG19A3L0000261	4.6601	3.77322	14.5328	4.75e-18	1.33e-16	30.9471	lincRNA-ZWINT-2	BROAD	noncoding	NA	NA	NA	NA	NA	NA	NA	NA	NA	chr10	NA	lincRNA-ZWINT-2	GGAGAAGAGGAGAGTAAAAGTGAAGAAGAAAGAGGCAAAACAAGTGACTAGACCACACGC			666	CN413842	lincRNA	NA	58868511	58860945	noncoding
ASHG19A3A007783	4.65942	2.92391	16.8471	2.26e-20	1.37e-18	36.2908	ARL13B	Gencode.V23	noncoding	ARL13B	ENSG00000169379.15	processed_transcript	NA	NONHSAT090722	NA	NA	NA	NA	chr3	NA	ARL13B	CGCAACAGCAAAGGGAATCCAAGGAGGTTGGCAAATAAACAAGATAAAGAAGGAGCTTTA			3746	NR_033427	RefSeq_NR	+	93774521	93698982	noncoding
ASHG19A3A044707	4.64691	3.77972	19.3742	1.19e-22	1.78e-20	41.5085	G43176	Arraystar_ misc_RNA	noncoding	NA	NA	NA	NA	NA	NA	NA	NA	NA	chr11	NA		AAACTGGACCAGAGGCAAATCATGAACAGAACGGGAGTCAAGAGAAGGGGTTTCTAAGAT			252	G43176	misc_RNA	NA	214546	214294	noncoding
ASHG19A3A039390	4.64549	3.13001	19.97	3.73e-23	6.95e-21	42.6555	ADAMTS13	Gencode.V23	noncoding	ADAMTS13	ENSG00000160323.18	processed_transcript	NA	NA	NA	NA	NA	NA	chr9	NA	ADAMTS13	CTCTAGGGGAAAACAAGTAACAGCGAGTAAACAAAGGAACAGACGACATCAGGGTAAAGT			2979	NR_024514	RefSeq_NR	+	136324507	136279458	noncoding
ASHG19A3A020854	4.638	3.29112	18.1724	1.34e-21	1.27e-19	39.1011	IGBP1P3	Gencode.V23	noncoding	IGBP1P3	ENSG00000231552.1	processed_pseudogene	NA	NA	NA	NA	NA	NA	chr3	NA	AC104306.5	CAGCAACAGAAGTATCAAGAAGTGAAGGAGGGAGAGGATGATGAACACTCTACAGAGTTC			1000	ENST00000447449	Ensembl	NA	32663394	32662394	noncoding
ASHG19A3A052595	4.62975	3.03897	16.6004	3.89e-20	2.18e-18	35.7485	lnc-ADAMTS17-1	LNCIPEDIA_3.1	noncoding	NA	NA	NA	lnc-ADAMTS17-1	NONHSAT051091	NA	NA	NA	NA	chr15	NA	FLJ42289	AATATCCCAAGGAAGGGAAAGGTGTGTTGCAGAACGATGAAAAATAGGCGGCTTCTCACA			3176	NR_028139	RefSeq_NR	NA	100890923	100884661	noncoding
ASHG19A3A025857	4.62468	2.86919	19.9902	3.59e-23	6.71e-21	42.6938	RP11-729M20.1	Gencode.V23	noncoding	RP11-729M20.1	ENSG00000251170.5	lincRNA	lnc-TET2-5	NONHSAT097646	RP11-729M20.1	ENSG00000251170.5	NA	NA	chr4	NA	RP11-729M20.1	TCACAAATGCAAAGTGGAATAAACAGTAAACAGTGAGGGAAGAGAAGATCCCGGAGTGTG			567	ENST00000514327	Ensembl	+	105332192	105151536	noncoding
ASHG19A3A031842	4.61057	2.58095	18.4077	8.26e-22	8.66e-20	39.5828	RP3-399J4.3	Gencode.V23	noncoding	RP3-399J4.3	ENSG00000279403.1	TEC	NA	NA	RP3-399J4.3	ENSG00000279403.1	NA	NA	chr6	NA		CATTGAAGGTGGATAAAAAAGGGAGTGAATGTGAACAAATGGAAAGGACCTTTGGATCTG			1159	L23544	misc_RNA	+	95108547	95107381	noncoding
ASHG19A3A007898	4.59961	3.64173	16.4456	5.48e-20	2.95e-18	35.4049	RP11-85B7.2	Gencode.V23	noncoding	RP11-85B7.2	ENSG00000262966.2	antisense	lnc-STX8-3	NONHSAT145577	RP11-85B7.2	ENSG00000262966.2	NA	NA	chr17	NA		ACTCCCCAAAACAGGAGTGAAGGATCAGCAACCAAAAGAAGAAACACAGGAAAACCAGCA			5670	BX648465	misc_RNA	NA	9082435	9074384	noncoding
ASHG19A3A034294	4.59542	3.38651	12.13	2.33e-15	3.18e-14	24.7377	HMGN1P19	Gencode.V23	noncoding	HMGN1P19	ENSG00000224519.1	processed_pseudogene	lnc-IGFBP1-13	NONHSAT120502	NA	NA	NA	NA	chr7	NA	AC011294.2	GGGGTGTGTATGGGGTGAATAGCAGGAAAGGATAAATCTTCAGACAAAAAAGTGCAAACA			333	ENST00000436976	Ensembl	+	46674544	46674211	noncoding
ASHG19A3A011391	4.59248	2.76025	19.3408	1.27e-22	1.85e-20	41.4432	AK026493	Arraystar_ misc_RNA	noncoding	NA	NA	NA	NA	NA	NA	NA	NA	NA	chr19	NA		GATGTCAATTCAGGGAGAGGAAAATATGAGACAGAGGAAGATAAAGTCACTTTAGGTGTC			1608	AK026493	misc_RNA	NA	37169375	37168831	noncoding
ASHG19A3A014676	4.59139	3.07491	14.8263	2.33e-18	7.21e-17	31.6578	AC092162.1	Gencode.V23	noncoding	AC092162.1	ENSG00000230552.5	retained_intron	lnc-NFE2L2-5	NONHSAT075672	AC092162.1	ENSG00000230552.5	NA	NA	chr2	NA	AC092162.1	TCGAAGAGGATGCTACTGGTTGCAGGGAACAGGAAAGAAAACCAAGGAAGCAATCACTAA			4673	ENST00000428283	Ensembl	NA	177683978	177618127	noncoding
ASHG19A3L0000747	4.59012	3.65848	16.7375	2.87e-20	1.68e-18	36.0505	lnc-WDR89-2	LNCIPEDIA_3.1	noncoding	NA	NA	NA	lnc-WDR89-2	NONHSAT037312	NA	NA	NA	NA	chr14	NA	lincRNA-WDR89	GGGTGATGTGGGGGTAAGATGGGGAGTATATGGGAACACAATCACAAACTAAAGCTTATA			556	BF360046	lincRNA	NA	64124048	64123506	noncoding
ASHG19A3A000486	4.58978	3.6355	15.8424	2.15e-19	9.35e-18	34.0424	CTD-2227I18.1	Gencode.V23	noncoding	CTD-2227I18.1	ENSG00000249236.1	lincRNA	lnc-CTD-2031P19.3.1-2	NONHSAT101527	CTD-2227I18.1	ENSG00000249236.1	NA	NA	chr5	NA	CTD-2227I18.1	GACTGAGCTGGGTAGAGATAGTAAGGGGCATGAGAGATGGAGAAAGAAAGCCTCAGCTAC			384	ENST00000511861	Ensembl	+	55363199	55354876	noncoding
ASHG19A3A049873	4.58614	3.52847	17.2616	9.17e-21	6.36e-19	37.1882	GAS6	Gencode.V23	noncoding	GAS6	ENSG00000183087.14	retained_intron	NA	NA	NA	NA	NA	NA	chr13	2621	GAS6	TTCATAATTTAAAAATAAAGGGTCAAGGGAAATGAGCAGGGAAGGAGATGACGGGGACCC	Growth arrest-specific 6	NP_001137418	2523	NM_001143946	RefSeq_coding	NA	114536714	114523523	coding
ASHG19A3A032226	4.58127	2.92529	17.4122	6.64e-21	4.84e-19	37.51	NANOGP11	Gencode.V23	noncoding	NANOGP11	ENSG00000233464.2	antisense	lnc-MYCT1-2	NONHSAT115590	NANOGP11	ENSG00000233464.2	NA	NA	chr6	NA	RP11-133I21.2	CCACAACCAAATGACGTGAATACAAAGGGGAAAACAACAGCAAAGGCATACAGTGACAAG			714	ENST00000449282	Ensembl	+	152868109	152867067	noncoding
ASHG19A3A010259	4.57608	3.0905	14.8087	2.43e-18	7.47e-17	31.6153	RP11-95O2.1	Gencode.V23	noncoding	RP11-95O2.1	ENSG00000267651.1	lincRNA	lnc-CELF4-9	NONHSAT058983	RP11-95O2.1	ENSG00000267651.1	NA	NA	chr18	NA		CTGGTCAAAGAGAGTAGGCAGGGGCAAAGTAGAAGACTAAGGATTTAAACGCAATGTGCT			2141	AF131757	misc_RNA	NA	34816205	34814086	noncoding
ASHG19A3A015347	4.57023	2.96866	18.2262	1.2e-21	1.18e-19	39.2118	MYCNUT	Gencode.V23	noncoding	MYCNUT	ENSG00000223850.1	lincRNA	lnc-MYCN-1	NONHSAT069300	MYCNUT	ENSG00000223850.1	NA	NA	chr2	NA	AC010145.3	AGGAAGAACAGCCGATGTACAGGCAGAACTTGACAAATGAGGCAACAAGCAACTTGATCT			1039	ENST00000433810	Ensembl	+	16076139	16060520	noncoding
ASHG19A3L0000977	4.56102	2.78494	15.2312	8.9e-19	3.13e-17	32.6217	lincRNA-WDR7	BROAD	noncoding	NA	NA	NA	NA	NA	NA	NA	NA	NA	chr18	NA	lincRNA-WDR7	TTGATAATGGTGATGTTAAGGGTGGGGAAAGAAGAAAGCAAAGAAGGATAAGAAATGGGA			475	CF227096	lincRNA	NA	54732239	54731687	noncoding
ASHG19A3A032468	4.55138	2.84421	16.3294	7.11e-20	3.67e-18	35.1455	BX648837	Arraystar_ misc_RNA	noncoding	NA	NA	NA	NA	NA	NA	NA	NA	NA	chr7	NA		TGCTTTAGGAGCCAGGATAAAGGTGAGAAGGGAAGCAAAGGATAAATGCCATTTGCTAAA			5121	BX648837	misc_RNA	NA	10452972	10447873	noncoding
ASHG19A3A022181	4.55099	2.46526	18.1691	1.35e-21	1.28e-19	39.0945	ANKRD18DP	Gencode.V23	noncoding	ANKRD18DP	ENSG00000226435.10	transcribed_unprocessed_pseudogene	NA	NA	NA	NA	NA	NA	chr3	NA	AC073135.1	GGAGTATAATGTGGATCAAATAAGGAAGAAAAATCATGAATTAGAGGAAGAGGCATCTGG			1975	ENST00000455355	Ensembl	NA	197807383	197780392	noncoding
ASHG19A3A045286	4.54572	2.40455	18.9871	2.56e-22	3.33e-20	40.747	lnc-STIL-5	LNCIPEDIA_3.1	noncoding	NA	NA	NA	lnc-STIL-5	NONHSAT003079	NA	NA	NA	NA	chr1	NA	AX748181	GACTAGATAAATATTAGGGAAGGATAAAGGCAGTTAGAAACTGAGGAAAAGAAAAGGTGT			1766	uc001crj.1	UCSC_knowngene	NA	47861215	47859449	noncoding
ASHG19A3A015992	4.54535	2.78452	22.715	2.53e-25	1.23e-22	47.5802	AC009237.6	Gencode.V23	noncoding	AC009237.6	ENSG00000224719.1	unprocessed_pseudogene	lnc-AC009237.1-4	NONHSAT072492	NA	NA	NA	NA	chr2	NA	AC009237.6	AATTAAAAGCAAGGTGGACCCTTGCAAGGCTAGGGGAGAAGTGAAGAGAAAGATTTCTGT			284	ENST00000421358	Ensembl	+	96170807	96168538	noncoding
ASHG19A3A017353	4.54182	3.12595	18.7553	4.07e-22	4.9e-20	40.2849	RP5-1099D15.1	Gencode.V23	noncoding	RP5-1099D15.1	ENSG00000235036.4	processed_pseudogene	NA	NA	NA	NA	NA	NA	chr20	NA	RP5-1099D15.1	TTTGTCAAAGAATCAACACAAAAGATGAATGCAAAGAAAAGGAGGGCTCAGGAAGAGGCC			1369	ENST00000456064	Ensembl	NA	10594877	10593508	noncoding
ASHG19A3L0002199	4.53736	2.64044	18.8887	3.11e-22	3.91e-20	40.5515	lincRNA-CRB2	BROAD	noncoding	NA	NA	NA	NA	NA	NA	NA	NA	NA	chr9	NA	lincRNA-CRB2	AGCAAGCAAACATCGAGTGCAGCAGGAGACTATAAGGTTAGACAACAAGAAGGACTTCCT			17426	chr9:126100254-126117679+	lincRNA	+	126117679	126100254	noncoding
CUST_512_PI426073487	4.53577	2.38427	19.2382	1.55e-22	2.16e-20	41.2424	uc.33	Arraystar_ UCR	noncoding	NA	NA	NA	NA	NA	NA	NA	NA	NA	chr1	NA	uc.33	TTTGTTCAAGCACAGAAGCATGAACATAGGGAATGGAGACAGGGAATGAAGACAAGGACA			312	uc.33-	UCR	NA	97272048	97271736	noncoding
ASHG19A3A052111	4.52985	3.93323	18.6316	5.23e-22	6.01e-20	40.0362	G43146	Arraystar_ misc_RNA	noncoding	NA	NA	NA	NA	NA	NA	NA	NA	NA	chr15	NA		AGACAGCAAACTGATTAAGAGAGTAGGTATAAGAACCAGGGAGAGTGGGGTCCAAATATC			200	G43146	misc_RNA	NA	47686406	47686206	noncoding
ASHG19A3A025916	4.52778	3.31417	16.2525	8.46e-20	4.24e-18	34.9729	RP11-402J6.1	Gencode.V23	noncoding	RP11-402J6.1	ENSG00000249509.1	antisense	lnc-ALPK1-1	NONHSAT097854	RP11-402J6.1	ENSG00000249509.1	NA	NA	chr4	NA	RP11-402J6.1	TTTGACGAACATCCTACCGAAGAGAGAAAGGGGAAAAAGGCAGTGAGGTGTAAGGAAAGA			477	ENST00000504009	Ensembl	+	113468037	113436586	noncoding
ASHG19A3A042997	4.52455	2.88316	19.0144	2.42e-22	3.18e-20	40.8013	lnc-KCNMA1-2	LNCIPEDIA_3.1	noncoding	NA	NA	NA	lnc-KCNMA1-2	NONHSAT014124	NA	NA	NA	NA	chr10	NA	RP11-369F10.3	CTTCCCTTATGGCTACAAAAGAGGGGAGAATGGGGAAACATGGAAATCAAAAAGCATCCC			462	ENST00000423541	Ensembl	NA	78044842	78042427	noncoding
ASHG19A3A043262	4.52344	2.96985	16.079	1.25e-19	5.97e-18	34.5815	NEURL1-AS1	Gencode.V23	noncoding	NEURL1-AS1	ENSG00000235470.5	antisense	NA	NONHSAT016181	NEURL1-AS1	ENSG00000235470.5	NA	NA	chr10	NA	RP11-225H22.5	ACAAGGAGAGACCTAGTGATGTGGGAGAGTTAGGAGAAGAAGCAGTGATTTCAAACGCAT			640	ENST00000453753	Ensembl	NA	105277150	105239359	noncoding
ASHG19A3A052815	4.52024	2.99908	16.4694	5.2e-20	2.81e-18	35.4579	RP11-164J13.1	Gencode.V23	noncoding	RP11-164J13.1	ENSG00000258461.5	processed_transcript	NA	NA	RP11-164J13.1	ENSG00000258461.5	NA	NA	chr15	NA	CAPN3	TCTGAATCACAACAGAAAAGGAAGAGGAAGTGAGGTAGGGAGGCTATTTAAGCCTTGGGA			3881	NR_027911	RefSeq_NR	+	42704515	42640300	noncoding
ASHG19A3A021811	4.51895	2.74375	17.2695	9.01e-21	6.26e-19	37.205	RP11-639F1.2	Gencode.V23	noncoding	RP11-639F1.2	ENSG00000243518.1	processed_pseudogene	lnc-AC104472.1-3	NONHSAT092834	NA	NA	NA	NA	chr3	NA	RP11-639F1.2	ACTAGTTGACAAAGAATGCCAAATGTTCTGGAACAAGGGAAACAAGGGAATGCATCCAAC			840	ENST00000476543	Ensembl	NA	155121188	155119117	noncoding
ASHG19A3A028124	4.51779	3.00608	18.4861	7.04e-22	7.57e-20	39.7419	GDNF-AS1	Gencode.V23	noncoding	GDNF-AS1	ENSG00000248587.6	lincRNA	lnc-WDR70-1	NONHSAT101071	GDNF-AS1	ENSG00000248587.6	NA	NA	chr5	NA	CTD-2194L12.1	CCAATGAAAGAGGAGACCAGGATGTTTAAAACAGGCAAACACAAGGTGCGAAAAACCAGA			297	ENST00000514532	Ensembl	+	37874346	37840630	noncoding
ASHG19A3L0003155	4.51687	2.86078	21.5057	2.14e-24	6.63e-22	45.4801	lincRNA-NEFL	BROAD	noncoding	NA	NA	NA	NA	NA	NA	NA	NA	NA	chr8	NA	lincRNA-NEFL	GGGGGACACGATCAACAAATTAGAAAATGAATTGAGGACCACAAAGAGTGAAATGGCACG			564	DA537531	lincRNA	NA	24993149	24811763	noncoding
ASHG19A3A012792	4.5152	3.35727	18.8429	3.41e-22	4.23e-20	40.4601	CTB-129P6.7	Gencode.V23	noncoding	CTB-129P6.7	ENSG00000280087.1	TEC	NA	NA	CTB-129P6.7	ENSG00000280087.1	NA	NA	chr19	NA		TAAAGAGAAACCCCTATAGCAGAGGGGAGGATGAGGTTGGAAAAGCAGGAGCATTGTTAT			5575	AJ249921	NRED	+	45418224	45412631	noncoding
ASHG19A3A029993	4.51381	3.44045	19.6992	6.29e-23	1.07e-20	42.1377	RP11-325P15.1	Gencode.V23	noncoding	RP11-325P15.1	ENSG00000225603.3	processed_pseudogene	NA	NA	NA	NA	NA	NA	chr1	NA	RP11-325P15.1	ATAGCACAAGATCAGGGAAACTGTACAACAGGTGAAGCAGCAAGAGCAGAAATACCCTCA			1665	ENST00000435000	Ensembl	+	146524043	146522378	noncoding
ASHG19A3A034114	4.50465	2.93956	14.2782	8.86e-18	2.27e-16	30.3226	AC005162.4	Gencode.V23	noncoding	AC005162.4	ENSG00000229452.1	antisense	lnc-CHN2-1	NONHSAT119778	AC005162.4	ENSG00000229452.1	NA	NA	chr7	NA	AC005162.4	TAATTCCAGTTGGTGTTCTGGGCAGAAATGAAGAGGAGGAGGAAGAAGACAAAGCAGCTT			389	ENST00000416513	Ensembl	+	29122143	29119899	noncoding
ASHG19A3A033542	4.50038	3.15239	15.1525	1.07e-18	3.67e-17	32.4359	RP11-2E11.5	Gencode.V23	noncoding	RP11-2E11.5	ENSG00000259920.1	lincRNA	lnc-COPG2-2	NONHSAT123347	RP11-2E11.5	ENSG00000259920.1	NA	NA	chr7	NA		GGGGAATGGAATATGGTACTAAAGTGGGGAGAATGAACCATGAATAAAGTCAGATCCATG			2901	AK055419	misc_RNA	NA	130124233	130121333	noncoding
ASHG19A3L0000630	4.499	2.59288	11.1847	3.24e-14	3.41e-13	22.0937	lincRNA-NUFIP1-1	BROAD	noncoding	NA	NA	NA	NA	NA	NA	NA	NA	NA	chr13	NA	lincRNA-NUFIP1-1	TGTGAAATTAACAGGAATCTAGGATACATGGAGGGAAGAGGTAGGAATTAGGCTGCAAAG			11401	chr13:45476400-45487800+	lincRNA	+	45487800	45476400	noncoding
ASHG19A3A030359	4.4986	2.97724	19.7598	5.59e-23	9.7e-21	42.2541	ARMC2-AS1	Gencode.V23	noncoding	ARMC2-AS1	ENSG00000230290.1	antisense	lnc-SESN1-1	NONHSAT114377	ARMC2-AS1	ENSG00000230290.1	NA	NA	chr6	NA	RP11-249L21.5	AGGAAGAAGAAAAAAGAGAAGAAAATGACACTGATAATCCACAAAGAGGACTAATACAAA			112	ENST00000426737	Ensembl	NA	109245306	109244178	noncoding
ASHG19A3A026498	4.49829	2.89288	18.0504	1.73e-21	1.56e-19	38.8495	RP11-404K5.3	Gencode.V23	noncoding	RP11-404K5.3	ENSG00000248775.1	processed_pseudogene	lnc-CYFIP1-4	NONHSAT040793	NA	NA	NA	NA	chr5	NA	RP11-404K5.3	CTTGAAGAATGAGTACATGGAAAAGAGGACCAAGAGCAGAGAGTATGGCAATTTGATGCA			246	ENST00000504093	Ensembl	NA	7288590	7288036	noncoding
ASHG19A3A042935	4.49344	3.20582	17.3845	7.04e-21	5.08e-19	37.451	AB007978	Arraystar_ NRED	noncoding	NA	NA	NA	NA	NA	NA	NA	NA	NA	chr1	NA		TGTGCTGGGATGAAAGGATATCTGGAACATGAAGGGGACACAGGAGAGATCAACTACTTT			5641	AB007978	NRED	NA	33471784	33466162	noncoding
ASHG19A3A023760	4.4923	3.73667	15.6854	3.08e-19	1.27e-17	33.6814	TNK2-AS1	Gencode.V23	noncoding	TNK2-AS1	ENSG00000224614.1	antisense	lnc-MUC20-3	NONHSAT094263	TNK2-AS1	ENSG00000224614.1	NA	NA	chr3	NA	AK127609	AAAGAAAGTGGGGAAGACAACAGATTTGGGAGAAGGAAACTGAGGAGGTTTTCTCCCAGT			2096	uc003fvw.1	UCSC_knowngene	+	195638128	195634946	noncoding
ASHG19A3L0000314	4.48569	3.11089	17.7761	3.07e-21	2.52e-19	38.2785	lincRNA-ZW10	BROAD	noncoding	NA	NA	NA	NA	NA	NA	NA	NA	NA	chr11	NA	lincRNA-ZW10	AGCTGAAAGAAGGATGCCACAAGAGAAAACTGCACAGGAAACAACATTCAGACTATGGAA			503	exon851+	lincRNA	+	113599915	113599413	noncoding
ASHG19A3A028012	4.48445	3.78574	19.4369	1.05e-22	1.62e-20	41.6306	RP11-432M8.16	Gencode.V23	noncoding	RP11-432M8.16	ENSG00000248542.2	processed_pseudogene	NA	NA	NA	NA	NA	NA	chr5	NA	RP11-432M8.16	TCCTGCAGCCAAAAAATGGAAAACAGATACCAAAGGAAAGAAGAAGAGGAAGCCCAGTGT			584	ENST00000509526	Ensembl	+	17649738	17649154	noncoding
ASHG19A3A030047	4.48263	3.02682	14.7164	3.04e-18	9.1e-17	31.3928	lnc-ELOVL5-1	LNCIPEDIA_3.1	noncoding	NA	NA	NA	lnc-ELOVL5-1	NONHSAT113174	NA	NA	NA	NA	chr6	NA	RP11-96J19.3	AGATCCTCGATCACAAATCTCCAAAGAACTGGAAAAGGGGAAGAAACAGGATGAAAATGG			356	ENST00000457637	Ensembl	NA	53247532	53247134	noncoding
ASHG19A3A014993	4.48191	3.3733	17.22	1e-20	6.83e-19	37.0989	AK023812	Arraystar_ misc_RNA	noncoding	NA	NA	NA	NA	NA	NA	NA	NA	NA	chr2	NA		TCAAAGATGAATAAGGCAGATAGGAAACTAAGAGGGTGGACATGCGGGCGTCATAGATGT			3746	AK023812	misc_RNA	NA	218853559	218849807	noncoding
ASHG19A3A046392	4.48068	2.93521	15.5457	4.26e-19	1.66e-17	33.3579	OR5J1P	Gencode.V23	noncoding	OR5J1P	ENSG00000181780.4	unprocessed_pseudogene	NA	NA	NA	NA	NA	NA	chr11	NA	OR5J1P	GAACAAGGAAGTGAAGGAAGCTGTGAAAAGGGCTATAGAAATGAAACATTTTCCTTGTTA			939	ENST00000313544	Ensembl	+	55839525	55838586	noncoding
ASHG19A3A041175	4.47643	2.38133	20.3521	1.8e-23	3.8e-21	43.3757	lnc-PABPC1L2B-2	LNCIPEDIA_3.1	noncoding	NA	NA	NA	lnc-PABPC1L2B-2	NONHSAT137516	NA	NA	NA	NA	chrX	NA		TCTTGCAATGACGCTGAATTACTTTTCTGACAACAGGGAAAAGGACAGGAAGAGGGCACA			590	HIT000332221	H-invDB	+	72297752	72297161	noncoding
ASHG19A3A008102	4.47559	2.97305	15.9871	1.54e-19	7.13e-18	34.3729	GAS5	Gencode.V23	noncoding	GAS5	ENSG00000234741.7	lincRNA	NA	NONHSAT007668	GAS5	ENSG00000234741.7	NA	NA	chr1	NA	GAS5	AACTGGCTAAAGGGCAAAATGTCACTGAGGAACTTCGGAGAAGATGGGGACAAGGCGTCG			723	ENST00000430245	Ensembl	NA	173838020	173833038	noncoding
ASHG19A3A043432	4.47058	2.76262	19.5202	8.91e-23	1.44e-20	41.7924	RP11-223P11.3	Gencode.V23	noncoding	RP11-223P11.3	ENSG00000223528.7	antisense	lnc-FAM196A-2	NONHSAT016948	RP11-223P11.3	ENSG00000223528.7	NA	NA	chr10	NA	RP11-223P11.2	AAATTCCAGATCATGGGAGGGAGAGTTTGAAGAAGGAAGAACCACCAATAGAAAGCGGTC			405	ENST00000420941	Ensembl	NA	128814220	128811764	noncoding
ASHG19A3A023994	4.46197	4.23087	17.234	9.73e-21	6.69e-19	37.1289	AK094546	Arraystar_ UCSC_knowngene	noncoding	NA	NA	NA	NA	NA	NA	NA	NA	NA	chr4	NA	AK094546	TGGTGATGTGCAAAGAGAATGAAAAGGGAAAAGGGGCCAGGAAGGAGATGTTTTTTCTCC			1935	uc010ief.1	UCSC_knowngene	NA	17487209	17484657	noncoding
ASHG19A3A031165	4.45324	2.75883	16.364	6.58e-20	3.44e-18	35.2228	OR2B7P	Gencode.V23	noncoding	OR2B7P	ENSG00000187763.3	unprocessed_pseudogene	NA	NA	NA	NA	NA	NA	chr6	NA	OR2B7P	TCCCCTAATTTACACTCTGAGGAACAAGGAAGTCAAAGGGGCAACTAAGAAGACTAGTGG			934	ENST00000429302	Ensembl	+	28015145	28014211	noncoding
ASHG19A3L0003443	4.4524	3.219	13.6541	4.22e-17	9.04e-16	28.7589	lnc-KIAA1432-1	LNCIPEDIA_3.1	noncoding	NA	NA	NA	lnc-KIAA1432-1	NONHSAT130108	NA	NA	NA	NA	chr9	NA	lincRNA-KIAA1432-1	GGAAACTAGTAGAAAAAGGAGGAGAAGACCTAAGGCATGAGAACTGTCAGTATATTTTAC			460	BX091231	lincRNA	+	5625683	5625224	noncoding
ASHG19A3A024776	4.45188	3.14707	16.8438	2.27e-20	1.38e-18	36.2835	RN7SKP237	Gencode.V23	noncoding	RN7SKP237	ENSG00000201533.1	misc_RNA	lnc-MAML3-1	NONHSAT098483	NA	NA	NA	NA	chr4	NA	AC112236.2	GTGGAAGAGAGCCATTAGCAAAATTCTGCGGGAAAGACAGCACATGGAGGAACAGTGGCT			301	ENST00000364663	Ensembl	NA	140606581	140606280	noncoding
ASHG19A3L0001959	4.45169	2.73865	19.3122	1.34e-22	1.93e-20	41.3874	lincRNA-ANGPT1-3	BROAD	noncoding	NA	NA	NA	NA	NA	NA	NA	NA	NA	chr8	NA	lincRNA-ANGPT1-3	TCAGGGATGCAGAGAAGATAAAGGAAGGAGATCAGAAGGACTTACTGATGTTGCAGGTCA			833	BG436499	lincRNA	NA	108790988	108684107	noncoding
ASHG19A3A040320	4.43618	2.5788	20.6706	9.9e-24	2.25e-21	43.967	AKAP17BP	Gencode.V23	noncoding	AKAP17BP	ENSG00000214992.6	unprocessed_pseudogene	NA	NA	NA	NA	NA	NA	chrX	NA	RP4-555N2.3	CACTTCAGCGAAGGAGCTATAAGGAGGAGAAATCAGGAAAGGCTAAAATTACAAGAACTA			919	ENST00000431706	Ensembl	NA	118391646	118386773	noncoding
ASHG19A3A046186	4.43608	3.39803	17.9825	1.99e-21	1.76e-19	38.7088	lnc-KCNC1-2	LNCIPEDIA_3.1	noncoding	NA	NA	NA	lnc-KCNC1-2	NONHSAT018253	NA	NA	NA	NA	chr11	NA		ATAATAGTATTTCCAGGGACAGAGGTAGCAAAGAGGAGAGGATGACCTAGGAGACACTGA			1867	AK055009	misc_RNA	+	17818197	17816330	noncoding
ASHG19A3A034709	4.43517	3.21511	13.2275	1.26e-16	2.38e-15	27.6629	lnc-RBM48-2	LNCIPEDIA_3.1	noncoding	NA	NA	NA	lnc-RBM48-2	NONHSAT121985	NA	NA	NA	NA	chr7	NA	MGC16142	CACACGTTTCCAGAAAGTTAAAATGCGGGGTAGAGGGAATAAACTACAGGGAGACAAATA			1291	NR_026902	RefSeq_NR	+	92169077	92167788	noncoding
ASHG19A3A035029	4.42506	2.62459	14.1873	1.11e-17	2.77e-16	30.0978	RP11-274B21.1	Gencode.V23	noncoding	RP11-274B21.1	ENSG00000280828.1	unprocessed_pseudogene	NA	NONHSAT123205	RP11-274B21.14	ENSG00000242588.5	NA	NA	chr7	NA	RP11-274B21.1	CTGCACTAGAAAACAGTAAGAATTCTGACCTAGAGAAGAGGGAGGGAAGAATAGATGATT			829	ENST00000479267	Ensembl	+	128256024	128173705	noncoding
ASHG19A3A045611	4.41607	3.01723	15.8721	2.01e-19	8.87e-18	34.1104	RP4-800M22.2	Gencode.V23	noncoding	RP4-800M22.2	ENSG00000223429.1	processed_pseudogene	lnc-TXNDC12-3	NONHSAT003236	NA	NA	NA	NA	chr1	NA	RP4-800M22.2	TGACTCAAAGGAGGCTATGGTAAGGGCAAACAGAAAGGAGCTGGATGATAGAAGAAATTC			841	ENST00000412785	Ensembl	NA	52628698	52627857	noncoding
ASHG19A3L0003420	4.41484	2.99631	21.5331	2.03e-24	6.41e-22	45.5288	lincRNA-C18orf25-1	BROAD	noncoding	NA	NA	NA	NA	NA	NA	NA	NA	NA	chr18	NA	lincRNA-C18orf25-1	CTGAGAAAATGGGAGTGGCATTGAGTCAAGGAAGCAAAATATGAACAAAAGCCCAGAATT			347	AA354868	lincRNA	NA	43909710	43909364	noncoding
ASHG19A3A052672	4.40543	3.08004	13.1682	1.47e-16	2.73e-15	27.5087	RP11-1084I9.1	Gencode.V23	noncoding	RP11-1084I9.1	ENSG00000206187.3	lincRNA	lnc-SNURF-6	NONHSAT041160	RP11-1084I9.1	ENSG00000206187.3	NA	NA	chr15	NA		AGCAACTCCAATCAAACGAAGCTAAGGAAGATAGCACACAAACTGGCAAGAAATTCCTGA			1967	AK124933	misc_RNA	+	26298267	26147506	noncoding
ASHG19A3L0001820	4.40372	5.40592	15.8957	1.9e-19	8.49e-18	34.1645	lincRNA-COL12A1	BROAD	noncoding	NA	NA	NA	NA	NA	NA	NA	NA	NA	chr6	NA	lincRNA-COL12A1	AATCTTTTCTTCAGCCCAGCAAACTTGCATGCAAATGGTGAGCCGTGTGGCATTCCAATA			435	CV326062	lincRNA	+	74718631	74227860	noncoding
ASHG19A3A036474	4.40309	2.7387	16.2668	8.19e-20	4.13e-18	35.0049	NONHSAT125696	NONCODE.V4	noncoding	NA	NA	NA	NA	NONHSAT125696	NA	NA	NA	NA	chr8	NA		GAGGCAAAAGTTGGGAGCTATTTCCAAAATGGAAGACTGGAAGACAGAAGAATACCTATG			841	BC033331	misc_RNA	+	27455075	27450967	noncoding
ASHG19A3L0000603	4.39786	2.41486	20.7283	8.89e-24	2.07e-21	44.0733	lincRNA-WASF3	BROAD	noncoding	NA	NA	NA	NA	NA	NA	NA	NA	NA	chr13	NA	lincRNA-WASF3	TGCAGTGTTATCAGAGAAGCCAAAGAAAAAGGGAGCTTTTAGGAAAGGAATGGTCACCAC			19401	chr13:26994925-27014325+	lincRNA	+	27014325	26994925	noncoding
ASHG19A3A034761	4.39731	2.72584	15.3361	6.95e-19	2.51e-17	32.8685	RP11-297H3.3	Gencode.V23	noncoding	RP11-297H3.3	ENSG00000233985.1	lincRNA	lnc-METTL11B-1	NONHSAT007491	RP11-297H3.3	ENSG00000233985.1	NA	NA	chr1	NA	RP11-297H3.3	TCAAAACAGTACAATGCAAGCGGCAAGAATCAGGAAGTGCACAGAAACAAGAAGCTCGGT			760	ENST00000439184	Ensembl	+	170210428	170143543	noncoding
ASHG19A3A033410	4.39661	3.04152	15.581	3.92e-19	1.56e-17	33.4398	AC006159.5	Gencode.V23	noncoding	AC006159.5	ENSG00000235427.1	antisense	lnc-TFEC-5	NONHSAT122898	AC006159.5	ENSG00000235427.1	NA	NA	chr7	NA	AC006159.5	GGCTAAGCTTCCTCTTGGGAAGAATTAAAAATAAACAGGCAAAGGAAAGGAAGGAACCAC			386	ENST00000452009	Ensembl	NA	116192023	116182771	noncoding
ASHG19A3A019737	4.38987	2.60237	14.1168	1.32e-17	3.22e-16	29.9228	LINC01399	Gencode.V23	noncoding	LINC01399	ENSG00000233080.2	lincRNA	lnc-MB-1	NONHSAT085041	LINC01399	ENSG00000233080.2	NA	NA	chr22	NA	CTA-714B7.5	TTTCCTGCTGAGTAGGAGTTGAAACAGAATGGAGGGTGGAGAGAAAGGAACCAGAAACAT			648	ENST00000423311	Ensembl	NA	35627049	35515816	noncoding
ASHG19A3A044106	4.38937	3.16077	19.1437	1.87e-22	2.52e-20	41.0567	RP11-344N10.4	Gencode.V23	noncoding	RP11-344N10.4	ENSG00000232646.1	processed_pseudogene	lnc-NUDT13-2	NONHSAT013936	NA	NA	NA	NA	chr10	NA	RP11-344N10.4	AGATAGGCCCAAAGAGGCAAAAGAAACAGATGAAACTAATCAAGGAGTGATGTGGCATCA			214	ENST00000442202	Ensembl	+	74825225	74824883	noncoding
ASHG19A3L0000305	4.38627	3.65849	14.6493	3.58e-18	1.04e-16	31.2305	lincRNA-TMPRSS5	BROAD	noncoding	NA	NA	NA	NA	NA	NA	NA	NA	NA	chr11	NA	lincRNA-TMPRSS5	AGGGGTTGGGGATGGAACTTTCCTGAATGTGCAGGAAGAGAGAGGGGAGGAAATTGAAAA			153	exon848-	lincRNA	NA	113592576	113592424	noncoding
ASHG19A3L0000907	4.38349	2.60596	17.5289	5.17e-21	3.95e-19	37.7579	lincRNA-HS3ST3B1	BROAD	noncoding	NA	NA	NA	NA	NA	NA	NA	NA	NA	chr17	NA	lincRNA-HS3ST3B1	CAATAAATATAACATTAGTGGCCACAGAGGTGTGGAAAGAGAAGGAGGAGCTTATTTTTT			14701	chr17:14507150-14521850-	lincRNA	NA	14521850	14507150	noncoding
ASHG19A3A024055	4.37407	2.55715	16.6535	3.46e-20	1.98e-18	35.8656	RP11-619J20.1	Gencode.V23	noncoding	RP11-619J20.1	ENSG00000249678.1	antisense	lnc-RP11-180C1.1.1-2	NONHSAT095935	RP11-619J20.1	ENSG00000249678.1	NA	NA	chr4	NA	RP11-619J20.1	CAGGACATAGAGTGAACATGGGATTTAGGAAAGTGGAGGACTATGAGAAAGACAATTTTG			180	ENST00000509136	Ensembl	NA	30795592	30777878	noncoding
ASHG19A3A043858	4.3718	3.96224	19.3646	1.21e-22	1.81e-20	41.4897	ZNF32-AS2	Gencode.V23	noncoding	ZNF32-AS2	ENSG00000230565.1	antisense	lnc-ZNF485-2	NONHSAT012986	ZNF32-AS2	ENSG00000230565.1	NA	NA	chr10	NA	ZNF32OS2	TTCCTGAGCACCTGAGGGAGAAAAACAAACAGAAACAAACAGGAAAGGGCAGAATAATTG			905	ENST00000418966	Ensembl	+	44143467	44141389	noncoding
ASHG19A3A049108	4.37038	2.7353	16.3625	6.6e-20	3.45e-18	35.2195	NONHSAT031121	NONCODE.V4	noncoding	NA	NA	NA	NA	NONHSAT031121	NA	NA	NA	NA	chr12	NA		CCCAATAATCACAGAACAAAGACAATTAGGTCGGGGGAGGAATAAGGATAAAAAGAGACC			1632	CR626729	RNAdb	+	120650571	120648940	noncoding
ASHG19A3A046106	4.36782	2.79579	17.0091	1.58e-20	1.01e-18	36.6436	OR5P4P	Gencode.V23	noncoding	OR5P4P	ENSG00000227892.1	unprocessed_pseudogene	NA	NA	NA	NA	NA	NA	chr11	NA	OR5P4P	CTCAGGAATAAGGAGGTGAAAGAGGCCATGAGAAAATTGATGGCAAGAACACATTGGTTT			917	ENST00000424698	Ensembl	+	7768453	7767536	noncoding
CUST_6_PI426265844	4.36407	2.9534	16.71	3.05e-20	1.76e-18	35.9901	NONHSAT017676	NONCODE.V4	noncoding	NA	NA	NA	NA	NONHSAT017676	NA	NA	NA	NA	chr11	NA	Beta-globin transcripts	AAATTTTTAGGAATTGCACAGGAGTTGAGGGGAAACAAGTGTGAGGGATAGAACCACTGG			1047	AY034470	lncRNAdb	NA	5305952	5304904	noncoding
ASHG19A3A027665	4.36278	2.56566	20.4053	1.63e-23	3.5e-21	43.4751	RP11-756G12.1	Gencode.V23	noncoding	RP11-756G12.1	ENSG00000224012.3	processed_pseudogene	lnc-NUDCD2-8	NONHSAT104913	NA	NA	NA	NA	chr5	NA	AC116917.2	CTCAGAGGAGGAGTATTCCACCAAAGAAGAGAAATATGAAAAGGAGATGAAACTGCTGGA			306	ENST00000441757	Ensembl	NA	163136518	163136210	noncoding
ASHG19A3A000442	4.36195	6.36182	19.7201	6.04e-23	1.04e-20	42.1781	lnc-GABRG1-1	LNCIPEDIA_3.1	noncoding	NA	NA	NA	lnc-GABRG1-1	NONHSAT096239	NA	NA	NA	NA	chr4	NA	RP11-564P3.1	tttgttaattgtttcctttgctgtgcaaaaTGTCTCTTTTTTTTATTTTTTTATtttttt			437	ENST00000504270	Ensembl	NA	45909868	45724759	noncoding
ASHG19A3A031162	4.35903	3.06839	20.0067	3.47e-23	6.56e-21	42.7251	OR2W4P	Gencode.V23	noncoding	OR2W4P	ENSG00000216629.1	unprocessed_pseudogene	NA	NA	NA	NA	NA	NA	chr6	NA	RP3-408B20.4	CATCTATACTTTAAGGAATAAGGAGGTGAAAGGAGCACTGAAGAAGGTTTTGGGGAGGCA			926	ENST00000406496	Ensembl	+	27945853	27944927	noncoding
ASHG19A3A052411	4.35115	3.18359	19.1905	1.71e-22	2.35e-20	41.1487	DNM1P35	Gencode.V23	noncoding	DNM1P35	ENSG00000246877.1	antisense	NA	NONHSAT047361	DNM1P35	ENSG00000246877.1	NA	NA	chr15	NA	AK091244	TTCCAGGAAAAATTGAAGGCTCCGGATGAGAAAAAGCAAACAAAGGACAGTGGGACCATG			3188	uc002bay.1	UCSC_knowngene	NA	76030964	76020010	noncoding
ASHG19A3A043893	4.35092	2.8893	15.2415	8.68e-19	3.06e-17	32.6462	lnc-ANTXRL-4	LNCIPEDIA_3.1	noncoding	NA	NA	NA	lnc-ANTXRL-4	NONHSAT013185	NA	NA	NA	NA	chr10	NA	RP11-292F22.4	GAGAGAGAAAAAAGTAAAAGAAAAGAAACCCAAAAGGGAAAATATAGCTAAGGTGAACTG			159	ENST00000453605	Ensembl	+	47566804	47556164	noncoding
ASHG19A3A015762	4.34959	2.91604	16.4803	5.08e-20	2.76e-18	35.4821	BC043421	Arraystar_ misc_RNA	noncoding	NA	NA	NA	NA	NA	NA	NA	NA	NA	chr2	NA		TTGGAAATGTTATTGTAAAATGCCAGATGCAAAGGGAAGGAGGACAGAAGCAGCTGAGAA			2564	BC043421	misc_RNA	+	67938756	67936210	noncoding
ASHG19A3A038522	4.34499	3.13482	12.4276	1.04e-15	1.54e-14	25.546	ATP8B5P	Gencode.V23	noncoding	ATP8B5P	ENSG00000179766.17	processed_transcript	NA	NA	NA	NA	NA	NA	chr9	NA	LOC158381	GCTTGGGACAGGGGAAAAGGAGAATTACAAAGAAGGGAACTACATTGTGTAATATTTCAA			3948	uc010mkn.1	UCSC_knowngene	+	35451098	35406751	noncoding
ASHG19A3A041841	4.34389	3.36769	18.1909	1.29e-21	1.24e-19	39.1392	AC007967.4	Gencode.V23	noncoding	AC007967.4	ENSG00000230025.1	unprocessed_pseudogene	NA	NONHSAT139400	NA	NA	NA	NA	chrY	NA	AC007967.4	ATAGTAGTCGAGGAGAAGGCCAACATAGAGCAGTAGAAGGACTACCAGCGGGCACAGCCT			558	ENST00000434308	Ensembl	NA	8842136	8839791	noncoding
ASHG19A3A009540	4.33696	2.58984	17.1149	1.26e-20	8.29e-19	36.8725	G36626	Arraystar_ misc_RNA	noncoding	NA	NA	NA	NA	NA	NA	NA	NA	NA	chr17	NA		ACGTTAGAACAGAAGCCAGGAACTCTATACGAGAAACCAGAACAAAGAGAAGGAAATGGT			459	G36626	misc_RNA	+	40870486	40870027	noncoding
ASHG19A3A035429	4.33498	3.44613	14.5473	4.58e-18	1.29e-16	30.9824	LINC01022	Gencode.V23	noncoding	LINC01022	ENSG00000232715.1	antisense	lnc-WDR60-6	NONHSAT124535	LINC01022	ENSG00000232715.1	NA	NA	chr7	NA	AC093662.5	ACTTTGGTTAAACACAAACAAGCCCCAAGAAAAGGGAAAGCGAAAACCAGAGGCACTGGA			394	ENST00000415652	Ensembl	+	158383812	158383320	noncoding
ASHG19A3A016315	4.33307	2.99945	15.5385	4.33e-19	1.69e-17	33.3411	AC010976.2	Gencode.V23	noncoding	AC010976.2	ENSG00000231731.7	antisense	lnc-PROC-2	NONHSAT074161	AC010976.2	ENSG00000231731.7	NA	NA	chr2	NA	AC010976.2	ACACTCGATACAGTAACAAAAGCAAGCTATCCTGGAAGGAAGAAGGAATCAGGAGGCAGA			644	ENST00000454503	Ensembl	+	128247366	128225152	noncoding
ASHG19A3A052192	4.32921	2.6255	14.8906	2e-18	6.28e-17	31.812	AK095426	Arraystar_ misc_RNA	noncoding	NA	NA	NA	NA	NA	NA	NA	NA	NA	chr15	NA		CCTGGCTAAGGAGATAGGACTAATACACCCAGAAATAATTAACAGGAGGAGGCATGTAAT			2229	AK095426	misc_RNA	NA	58506117	58503888	noncoding
ASHG19A3A045097	4.32788	2.55019	19.9679	3.74e-23	6.96e-21	42.6514	AK127761	Arraystar_ misc_RNA	noncoding	NA	NA	NA	NA	NA	NA	NA	NA	NA	chr11	NA		AGTTCTATCTGGCAGGAAAGTTAGAATTAAGTAGGGGAGACAGTGAAAGAAATGTGCTTT			3977	AK127761	misc_RNA	NA	45073418	45069441	noncoding
ASHG19A3A043010	4.3216	2.55735	26.9842	2.75e-28	4.25e-25	54.2402	RP11-31E13.2	Gencode.V23	noncoding	RP11-31E13.2	ENSG00000228683.1	lincRNA	lnc-POLR3A-1	NONHSAT015079	RP11-31E13.2	ENSG00000228683.1	NA	NA	chr10	NA	RP11-31E13.2	TGGGTCCAAGGAACATGTTCTTGAAACAAAGGAAAAAACAGGCCAGAAACACTAACTCAG			579	ENST00000455498	Ensembl	NA	80456779	80455818	noncoding
ASHG19A3L0003409	4.31928	2.80957	18.4232	8e-22	8.42e-20	39.6142	lincRNA-RAB27B-2	BROAD	noncoding	NA	NA	NA	NA	NA	NA	NA	NA	NA	chr18	NA	lincRNA-RAB27B-2	CAACAACACAAATGGAGTAAATTGACAGCAGAAAGGAGAAAGCGAAATCATTGTGCCCAA			9763	chr18:52298998-52308760+	lincRNA	+	52308760	52298998	noncoding
ASHG19A3A015508	4.31663	2.59678	21.238	3.47e-24	9.59e-22	45.0007	AC073218.1	Gencode.V23	noncoding	AC073218.1	ENSG00000226785.1	lincRNA	lnc-RASGRP3-3	NONHSAT070035	AC073218.1	ENSG00000226785.1	NA	NA	chr2	NA	AC073218.1	TTCAGGCAAGAACCCTGAAACACACGGTAGGAACAAAAGATAGAAAGAAGAGTCTTGGGG			567	ENST00000422558	Ensembl	+	34860407	34608854	noncoding
ASHG19A3A038807	4.31643	2.51939	17.7365	3.33e-21	2.72e-19	38.1955	RP11-159H20.3	Gencode.V23	noncoding	RP11-159H20.3	ENSG00000229857.1	processed_pseudogene	lnc-FOXB2-3	NONHSAT131970	NA	NA	NA	NA	chr9	NA	RP11-159H20.3	CTTTACGGTGAAAAACAAAAGCAAGCAAAGCAAAGCCAAAAAGAAGAAATGTGTGGTTCC			732	ENST00000451571	Ensembl	+	79608024	79607014	noncoding
ASHG19A3A043148	4.31576	2.88125	15.4175	5.74e-19	2.15e-17	33.0591	ENTPD1-AS1	Gencode.V23	noncoding	ENTPD1-AS1	ENSG00000226688.6	antisense	lnc-TCTN3-1	NONHSAT015766	ENTPD1-AS1	ENSG00000226688.6	NA	NA	chr10	NA	AK091396	AACAGAGTCAGAGAAGAGCTGAGTCTTGGGAATGAAAAAGTGATGAGGGGATGACTTCCA			4256	uc001klg.1	UCSC_knowngene	NA	97849986	97512962	noncoding
ASHG19A3A040146	4.30531	2.67213	23.1982	1.11e-25	6.29e-23	48.3909	NONHSAT137824	NONCODE.V4	noncoding	NA	NA	NA	NA	NONHSAT137824	NA	NA	NA	NA	chrX	NA	AK125288	GCGCATGAAAGGAAGGATATATGGAAGAAATAGTGACAAGCTTGGAAGAAAGGCTTCTTC			2006	uc004efp.1	UCSC_knowngene	NA	91360178	91354535	noncoding
ASHG19A3L0000838	4.30495	2.84675	17.5874	4.57e-21	3.55e-19	37.8817	lincRNA-RASGRF1-1	BROAD	noncoding	NA	NA	NA	NA	NA	NA	NA	NA	NA	chr15	NA	lincRNA-RASGRF1-1	AGTGAGAAAAACGGAACATAAATGCTCTTGGGACAGGAATGAGAAAAGAACCTGCAGGTC			584	DA080111	lincRNA	NA	79520929	79520345	noncoding
ASHG19A3A014547	4.3046	2.57642	20.5685	1.2e-23	2.64e-21	43.7782	AC009313.2	Gencode.V23	noncoding	AC009313.2	ENSG00000232337.1	processed_pseudogene	lnc-RBMS1-7	NONHSAT075153	NA	NA	NA	NA	chr2	NA	AC009313.2	TCTGTTGATGTGAATGTGAACAGCAATGAAGGCAAGCATAAAAAGAGAGGAGGCGAGAGT			1941	ENST00000417893	Ensembl	NA	161907057	161905116	noncoding
ASHG19A3A035396	4.30381	3.05669	16.0794	1.25e-19	5.97e-18	34.5823	LINC00244	Gencode.V23	noncoding	LINC00244	ENSG00000279418.1	lincRNA	lnc-RNF32-5	NONHSAT124419	LINC00244	ENSG00000279418.1	NA	NA	chr7	NA	C7orf4	AGGTGGAGGAGAGTTGGGAAAGGATAGAAGTGATATGCTATGGAAATCCTTACATTGTAT			611	NR_024119	RefSeq_NR	+	156333795	156333184	noncoding
ASHG19A3A052206	4.30011	2.6347	19.5838	7.87e-23	1.29e-20	41.9155	RP11-112N19.1	Gencode.V23	noncoding	RP11-112N19.1	ENSG00000243780.1	processed_pseudogene	lnc-GTF2A2-5	NONHSAT044173	NA	NA	NA	NA	chr15	NA	RP11-112N19.1	AGTTTCCTAAACGCGGAAGGAAAACGATCAGAAAACGAAGGAACCCAAAGAGAAACGTAC			460	ENST00000463506	Ensembl	NA	59818080	59817620	noncoding
ASHG19A3L0001423	4.29984	2.6542	15.4081	5.87e-19	2.19e-17	33.0373	lincRNA-CHL1-2	BROAD	noncoding	NA	NA	NA	NA	NA	NA	NA	NA	NA	chr3	NA	lincRNA-CHL1-2	GCACTTTTGAGGAGTTTGGCAATCAAGTGAGGGAAAATAAATGAGGAGGGATAGAACACA			346	AV734060	lincRNA	NA	1013035	1012681	noncoding
ASHG19A3A029384	4.29968	2.56636	15.3743	6.36e-19	2.33e-17	32.9581	RP1-303A1.1	Gencode.V23	noncoding	RP1-303A1.1	ENSG00000217746.1	processed_pseudogene	lnc-MUTED-1	NONHSAT107622	NA	NA	NA	NA	chr6	NA	RP1-303A1.1	TCTTGTGTTGTGTTAAAAAAGTGCAGAGAGGGGAATAAAAAGAGGAAGTTCACCAGGACA			893	ENST00000405326	Ensembl	NA	7939555	7938662	noncoding
ASHG19A3A008986	4.29889	2.52907	18.7247	4.33e-22	5.16e-20	40.2234	AC091153.4	Gencode.V23	noncoding	AC091153.4	ENSG00000235085.3	antisense	lnc-ARRB2-2	NONHSAT145099	AC091153.4	ENSG00000235085.3	NA	NA	chr17	NA	AC091153.4	TTTCCAACTCCTGAAATACTTGGAATGAGGTGGAAGAAGCAAAGAAAGAAGGGAGCAGAG			387	ENST00000441700	Ensembl	+	4600129	4578673	noncoding
ASHG19A3A025429	4.29678	3.07166	13.4221	7.63e-17	1.52e-15	28.1658	RP11-360F5.3	Gencode.V23	noncoding	RP11-360F5.3	ENSG00000249685.1	lincRNA	lnc-KLHL5-1	NONHSAT096068	RP11-360F5.3	ENSG00000249685.1	NA	NA	chr4	NA	RP11-360F5.3	GCCTCCGAGAGGATGAGAATGAGGGAAAAAACTACAAAGAAAATGGTAGCAAATACTAGC			455	ENST00000507579	Ensembl	+	39137228	39135532	noncoding
ASHG19A3A016955	4.29535	2.56082	15.2257	9.01e-19	3.16e-17	32.6088	BC133664	Arraystar_ misc_RNA	noncoding	NA	NA	NA	NA	NA	NA	NA	NA	NA	chr2	NA		ATCCTAGTTGGATAACTGCTCAAGATGCAAAGGGAGAATGGGTGGAAAGAACAGTGACGT			963	BC133664	misc_RNA	+	217539142	217538186	noncoding
ASHG19A3A025955	4.29047	3.31373	15.1099	1.19e-18	3.99e-17	32.3349	CEP170P1	Gencode.V23	noncoding	CEP170P1	ENSG00000154608.13	transcribed_unprocessed_pseudogene	NA	NA	NA	NA	NA	NA	chr4	NA	CEP170L	TGGTGAGGGGATGATGAGGTGGATGAAAAAAGAGCTTTCAAGACAAATGGCAAACCTGAA			6210	ENST00000502249	Ensembl	+	119477279	119388743	noncoding
ASHG19A3A040025	4.2851	2.67709	19.4098	1.11e-22	1.69e-20	41.5779	DLG3-AS1	Gencode.V23	noncoding	DLG3-AS1	ENSG00000231651.1	antisense	lnc-TEX11-1	NONHSAT137410	DLG3-AS1	ENSG00000231651.1	NA	NA	chrX	NA	RP11-528B10.4	AATCCAAACTGAAGAGAGCAGACAAGCACATGAGAAATGCGAATAAAACTAACCACATCT			395	ENST00000431103	Ensembl	NA	69675844	69672811	noncoding
ASHG19A3A053868	4.28228	2.86402	16.3316	7.08e-20	3.65e-18	35.1503	RP11-144L1.4	Gencode.V23	noncoding	RP11-144L1.4	ENSG00000236656.1	antisense	NA	NONHSAT006986	RP11-144L1.4	ENSG00000236656.1	NA	NA	chr1	NA	AK057554	GACCATGGTGAGGTTTTCTGCCAAGATCTGCAAAGGGGGAAAGAAGTAAAACATATTCAG			2596	uc001fso.1	UCSC_knowngene	NA	158464676	158444244	noncoding
ASHG19A3A019794	4.27916	2.85344	20.788	7.95e-24	1.9e-21	44.1828	HSPD1P14	Gencode.V23	noncoding	HSPD1P14	ENSG00000227000.2	processed_pseudogene	NA	NA	NA	NA	NA	NA	chr1	NA	RP5-1007G16.3	TAAAGAAGAGAAGGATCTGGCATGGTAAATGGGAAGCAGTGTTGGGAGTAGCATGTTCTA			1620	ENST00000432666	Ensembl	+	34305741	34304121	noncoding
ASHG19A3L0003320	4.27906	2.70838	17.4158	6.58e-21	4.81e-19	37.5177	lincRNA-QKI-7	BROAD	noncoding	NA	NA	NA	NA	NA	NA	NA	NA	NA	chr6	NA	lincRNA-QKI-7	TCCATGTCAGGATACAAAAAAGAGAATGGAAGAAGGGAGCTTGATACACATATATCTTAA			869	BQ220168	lincRNA	NA	164517340	164489929	noncoding
ASHG19A3A034710	4.27462	8.67925	21.0978	4.49e-24	1.18e-21	44.7477	AC002454.1	Gencode.V23	noncoding	AC002454.1	ENSG00000237819.5	antisense	lnc-RBM48-1	NONHSAT121994	AC002454.1	ENSG00000237819.5	NA	NA	chr7	NA	AC002454.1	ATTAAAACCCCTGAAAGCTGCCACACCGTGAAAACAAGGCCTCCTTCACATTAAAGGCAA			432	ENST00000435695	Ensembl	+	92546501	92465796	noncoding
ASHG19A3A010948	4.2703	3.03176	14.6315	3.73e-18	1.08e-16	31.1873	PROX1-AS1	Gencode.V23	noncoding	PROX1-AS1	ENSG00000230461.8	antisense	lnc-PTPN14-3	NONHSAT009427	PROX1-AS1	ENSG00000230461.8	NA	NA	chr1	NA	AK092251	AGCAGAGGAGTATACAGGACAAGAACTTGATGGTCTCGGGAAAATGGACAACATGACTCA			3300	uc001hkf.1	UCSC_knowngene	NA	214139607	213992977	noncoding
ASHG19A3A029651	4.2695	3.03515	17.33	7.91e-21	5.59e-19	37.3346	ZNRD1-AS1	Gencode.V23	noncoding	ZNRD1-AS1	ENSG00000204623.8	antisense	NA	NONHSAT108577	ZNRD1-AS1	ENSG00000204623.8	NA	NA	chr6	NA	NCRNA00171	TCCAGAAATGTGTGACTGCAAACCAAGGGCAGGATCAGGAAAAACAAGGAAAGCAGATGT			3270	ENST00000376797	Ensembl	NA	30028921	29968787	noncoding
ASHG19A3A042384	4.26505	3.93814	17.8103	2.85e-21	2.38e-19	38.3502	RP13-463N16.6	Gencode.V23	noncoding	RP13-463N16.6	ENSG00000242147.1	lincRNA	lnc-ASB13-3	NONHSAT011163	RP13-463N16.6	ENSG00000242147.1	NA	NA	chr10	NA	RP13-463N16.6	ATCACTTGCAGAAAACAAAAGAGAGCAAGAGAGAAGACAGTGGGTGAAGTCCTGGTTCCA			697	ENST00000478294	Ensembl	NA	5638081	5636953	noncoding
ASHG19A3A046376	4.26137	2.96329	15.3444	6.82e-19	2.47e-17	32.8881	OR4C14P	Gencode.V23	noncoding	OR4C14P	ENSG00000233301.1	unprocessed_pseudogene	NA	NONHSAT021367	NA	NA	NA	NA	chr11	NA	OR4C1P	CTGAGGGGCATCAAGGTAAAAAATGCCATAAGAAAAATGTGGATGAAACAGGGGACCCTA			923	ENST00000440929	Ensembl	+	55305400	55304477	noncoding
ASHG19A3A049819	4.26067	2.8151	18.0415	1.76e-21	1.59e-19	38.8311	DAOA-AS1	Gencode.V23	noncoding	DAOA-AS1	ENSG00000232307.1	antisense	lnc-EFNB2-4	NONHSAT035043	DAOA-AS1	ENSG00000232307.1	NA	NA	chr13	NA	RP11-166E2.1	TTGATGAGTTCAGACAAGAAGAAGGTGATGATGACAAGAGAGCGTCACGGGGAAATTCTG			2482	ENST00000448407	Ensembl	NA	106158030	106111403	noncoding
ASHG19A3A018311	4.26034	2.49869	18.4242	7.99e-22	8.42e-20	39.6163	RP1-191L6.2	Gencode.V23	noncoding	RP1-191L6.2	ENSG00000223410.1	lincRNA	lnc-TOP1-1	NONHSAT079739	RP1-191L6.2	ENSG00000223410.1	NA	NA	chr20	NA	RP1-191L6.2	TGCAGAAAAGATACAGTGAATTATGGACCATGAGTTCGGGAAAGAAGGGTAGGACTGCGT			426	ENST00000445278	Ensembl	+	38754998	38749681	noncoding
ASHG19A3A038172	4.24934	3.80433	18.3692	8.94e-22	9.2e-20	39.5043	lnc-SLC2A6-1	LNCIPEDIA_3.1	noncoding	NA	NA	NA	lnc-SLC2A6-1	NONHSAT135330	NA	NA	NA	NA	chr9	NA	RP13-100B2.4	TTGCTTAAGACGCACACAGAACACAGAGGAACAAACAAGGAGGAAAGGGCGCCACACACA			429	ENST00000420546	Ensembl	NA	136335880	136333981	noncoding
ASHG19A3A032067	4.24832	2.98783	14.4963	5.19e-18	1.43e-16	30.8581	G65625	Arraystar_ misc_RNA	noncoding	NA	NA	NA	NA	NA	NA	NA	NA	NA	chr6	NA		AAATGCACCTCAAGCAAGTGTGAGAAGGGCGAGGAAGAAAGCTTTTCAGAAGGTGCATTA			303	G65625	misc_RNA	+	131193612	131193309	noncoding
ASHG19A3L0000066	4.24584	3.27051	11.1571	3.51e-14	3.67e-13	22.0147	lincRNA-CD34	BROAD	noncoding	NA	NA	NA	NA	NA	NA	NA	NA	NA	chr1	NA	lincRNA-CD34	TGAATGTGTAATTGGAGAGATGGGGGAATGAAGAGGAAAGAACTGCCAAAAAGCCCTCGT			709	BM982116	lincRNA	NA	208141487	208140808	noncoding
ASHG19A3A019929	4.23999	3.54371	10.9778	5.86e-14	5.84e-13	21.4992	RP1-37M3.8	Gencode.V23	noncoding	RP1-37M3.8	ENSG00000235347.1	processed_pseudogene	lnc-WNT7B-4	NONHSAT087251	NA	NA	NA	NA	chr22	NA	RP1-37M3.8	ACAAGAACGGTGGAGAAAAAGTGGTTACCAAGGGGGAAAAGATAAACTTCTAAGTTATCT			1219	ENST00000438230	Ensembl	NA	46189516	46188297	noncoding
ASHG19A3A025336	4.23465	2.97794	18.7126	4.44e-22	5.26e-20	40.1992	RP11-608O21.1	Gencode.V23	noncoding	RP11-608O21.1	ENSG00000248515.1	lincRNA	lnc-SLIT2-1	NONHSAT095727	RP11-608O21.1	ENSG00000248515.1	NA	NA	chr4	NA	RP11-608O21.1	AAGTAACAACTGGACTTAATAAAAGGAGCTTACACGAAGGAGGAGCTGAAGGCTGCTGTG			889	ENST00000511431	Ensembl	+	19911315	19457058	noncoding
ASHG19A3A043790	4.2339	2.67386	16.8203	2.39e-20	1.44e-18	36.2321	lnc-CREM-6	LNCIPEDIA_3.1	noncoding	NA	NA	NA	lnc-CREM-6	NONHSAT012694	NA	NA	NA	NA	chr10	NA		CCGTCACAAAGAGCTGAGAAAGGAAAGAGAAAACCACAGTGATGACAAAGTACGACAAAT			646	AX765720	RNAdb	+	34399906	34399260	noncoding
ASHG19A3A043335	4.22746	2.63896	16.1849	9.85e-20	4.84e-18	34.8208	RP11-539I5.1	Gencode.V23	noncoding	RP11-539I5.1	ENSG00000225302.2	antisense	lnc-KIAA1598-1	NONHSAT016495	RP11-539I5.1	ENSG00000225302.2	NA	NA	chr10	NA	RP11-539I5.1	GTGGGTGTAAAGCAAAGAACAAAATGAAGTGTGATTCAAGGTGGGAAATAGCCGCTTCAG			657	ENST00000453491	Ensembl	NA	118609212	118592511	noncoding
ASHG19A3L0002355	4.22645	3.52908	16.5443	4.4e-20	2.42e-18	35.6241	lincRNA-TIGD4	BROAD	noncoding	NA	NA	NA	NA	NA	NA	NA	NA	NA	chr4	NA	lincRNA-TIGD4	ACAGTTGGAGGGGAAAGATGGAAGGGTGACCAGAATGCAACTCTAAAAGCTCATTCCAAA			8425	chr4:153602477-153610901+	lincRNA	+	153610901	153602477	noncoding
ASHG19A3L0000133	4.22527	2.88392	15.8953	1.9e-19	8.49e-18	34.1634	lincRNA-C1orf174	BROAD	noncoding	NA	NA	NA	NA	NA	NA	NA	NA	NA	chr1	NA	lincRNA-C1orf174	AAACAGCTAGAGATAAGAGCTCCTGGAATGGAGGGAGAGAAGAAGTCAATTCGATGACCA			10226	chr1:4425290-4435515-	lincRNA	NA	4435515	4425290	noncoding
ASHG19A3A000067	4.2246	9.45115	16.5947	3.94e-20	2.21e-18	35.7358	AC007216.1	Arraystar_ Ensembl	noncoding	NA	NA	NA	NA	NA	NA	NA	NA	NA	chr16	NA	AC007216.1	tggtgggatcttggctcactgcaacctccacctcccgagtagctgggatgacaggcatgt			159	ENST00000366362	Ensembl	NA	11958671	11958476	noncoding
ASHG19A3A055005	4.2232	3.46422	16.6236	3.69e-20	2.1e-18	35.7996	CTD-3060P21.1	Gencode.V23	noncoding	CTD-3060P21.1	ENSG00000262884.1	antisense	NA	NONHSAT144991	CTD-3060P21.1	ENSG00000262884.1	NA	NA	chr17	NA		ATCCCCTATAGAAACAAGGAAAACAGGATCCACAGAAAAGCAAAGGTCAGAAGACAGGGC			2596	BC069263	RNAdb	NA	2869189	2865541	noncoding
ASHG19A3A039918	4.22198	2.93846	14.3388	7.63e-18	2e-16	30.472	RP11-236P24.3	Gencode.V23	noncoding	RP11-236P24.3	ENSG00000234019.1	lincRNA	NA	NONHSAT137136	RP11-236P24.3	ENSG00000234019.1	NA	NA	chrX	NA	RP11-236P24.3	TATATCTACTACGTCTCAAAAAGTGGGACAGAGACAGAGATGGGAGAGGGGATGCAAAGA			615	ENST00000433646	Ensembl	NA	53124040	53122891	noncoding
ASHG19A3A024086	4.22051	3.40462	11.8844	4.56e-15	5.86e-14	24.0619	AK128295	Arraystar_ misc_RNA	noncoding	NA	NA	NA	NA	NA	NA	NA	NA	NA	chr4	NA		TCCCCAAAAGGACAGAGGAGAAGCATGCCAAAAGGAGGAAAGGAAGTTACCATATCAAAA			1237	AK128295	misc_RNA	NA	39147210	39146021	noncoding
ASHG19A3A022804	4.21133	3.42691	19.2546	1.5e-22	2.12e-20	41.2747	RP11-398A8.1	Gencode.V23	noncoding	RP11-398A8.1	ENSG00000242609.1	processed_pseudogene	NA	NA	NA	NA	NA	NA	chr3	NA	RP11-398A8.1	ATTCACAGCAAAGAGGAGAAAGTGAATTGCAAGCCCAAAACCCAGGACAAACAGGAGATC			838	ENST00000467189	Ensembl	+	72136876	72136038	noncoding
CUST_732_PI426073487	4.21121	2.59057	20.6992	9.38e-24	2.15e-21	44.0197	uc.253	Arraystar_ UCR	noncoding	NA	NA	NA	NA	NA	NA	NA	NA	NA	chr9	NA	uc.253	TATAAGGGTCCAAGGTTACACTTGATAGGACAACCAGAAACAAGAGGGAAAGGATTTTTT			222	uc.253-	UCR	NA	17332433	17332211	noncoding
ASHG19A3L0001922	4.21117	3.91759	18.6963	4.59e-22	5.39e-20	40.1665	lincRNA-RAMP3-2	BROAD	noncoding	NA	NA	NA	NA	NA	NA	NA	NA	NA	chr7	NA	lincRNA-RAMP3-2	AATTGGGAGGTAGAAAATAGGAACAGGGGGCCCTAAACAGGAAGCAACATTTTATCCCTG			20051	chr7:45270525-45290575-	lincRNA	NA	45290575	45270525	noncoding
ASHG19A3L0000272	4.20983	2.32533	22.0122	8.64e-25	3.11e-22	46.3724	lincRNA-P4HA1	BROAD	noncoding	NA	NA	NA	NA	NA	NA	NA	NA	NA	chr10	NA	lincRNA-P4HA1	GACTATTTTCTCCATAGTGGCAGAAATAAGAAAAGAACGTGGGAAAGATAACACTGATTA			666	BE177725	lincRNA	+	74762742	74761684	noncoding
ASHG19A3A008088	4.20851	2.60617	15.1075	1.19e-18	4.01e-17	32.3293	RP11-19P22.5	Gencode.V23	noncoding	RP11-19P22.5	ENSG00000265788.1	lincRNA	NA	NONHSAT052337	RP11-19P22.5	ENSG00000265788.1	NA	NA	chr17	NA		TTTTAATGAATGAAAGACCAGAAGAAGTCAGTCTTTGAAGGGAGAGGAGAGGAGCATCTG			2110	AK125757	misc_RNA	NA	25990684	25988574	noncoding
ASHG19A3A051714	4.20507	2.93382	18.145	1.42e-21	1.32e-19	39.0448	RP11-85G20.2	Gencode.V23	noncoding	RP11-85G20.2	ENSG00000241499.1	processed_pseudogene	lnc-UBR7-2	NONHSAT039346	NA	NA	NA	NA	chr14	NA	RP11-85G20.2	TGCAAGCATGCTGAACCCAGAGAAGATAAGAAGAGAAAGGGACAATTGATCCAGTTGTAA			314	ENST00000492041	Ensembl	+	93710669	93710355	noncoding
ASHG19A3A031084	4.20446	3.63404	14.8669	2.12e-18	6.61e-17	31.7551	Y10513	Arraystar_ misc_RNA	noncoding	NA	NA	NA	NA	NA	NA	NA	NA	NA	chr6	NA		AGGAAAATGACAATGCTGTAGAAGGTGGAACTCAGGTAAGGCAGGCAGACACCAAAGATT			429	Y10513	misc_RNA	+	25811949	25799041	noncoding
ASHG19A3A033108	4.20237	2.86355	16.3368	7e-20	3.62e-18	35.1619	AC092013.1	Gencode.V23	noncoding	AC092013.1	ENSG00000227785.1	processed_pseudogene	lnc-SEMA3D-4	NONHSAT121800	NA	NA	NA	NA	chr7	NA	AC092013.1	TACTTGACAGCAAAAGGCGGGAAATGGGAGAATGCCTGAAGATGGAGATAAAATTCTGTG			332	ENST00000438795	Ensembl	NA	85265660	85265328	noncoding
ASHG19A3A008134	4.20173	3.04656	18.4409	7.72e-22	8.19e-20	39.6502	RC3H1-IT1	Gencode.V23	noncoding	RC3H1-IT1	ENSG00000236535.1	sense_intronic	lnc-SERPINC1-3	NONHSAT007718	RC3H1-IT1	ENSG00000236535.1	NA	NA	chr1	NA	RP11-160H22.1	TATTAATGCCTATACAGAAGTGGGGAGAAGGTTCAGGGTTGGAGGAAGAGTAGGACAAAC			448	ENST00000421851	Ensembl	NA	173985344	173978404	noncoding
ASHG19A3L0001373	4.1989	2.48202	18.2816	1.07e-21	1.07e-19	39.3254	lincRNA-GADL1-2	BROAD	noncoding	NA	NA	NA	NA	NA	NA	NA	NA	NA	chr3	NA	lincRNA-GADL1-2	CCAGTTGTGGGGAACAGCTGGAAAAGTAAAGGTCACAAATAAAAGTCAAAGGACTGGAGA			467	BM684236	lincRNA	NA	31156975	31156518	noncoding
ASHG19A3A019692	4.19876	2.60871	17.0429	1.47e-20	9.44e-19	36.7168	RNF185-AS1	Gencode.V23	noncoding	RNF185-AS1	ENSG00000254835.1	antisense	lnc-PLA2G3-1	NONHSAT084859	RNF185-AS1	ENSG00000254835.1	NA	NA	chr22	NA	AC002073.2	CAGAGAGAGGCAGATGAACATAGTTTTAGGGAGAAAGCTGATGGGAAACCTGTGAGTTAA			213	ENST00000333698	Ensembl	NA	31601515	31601298	noncoding
ASHG19A3A017018	4.1966	3.09672	15.8462	2.13e-19	9.29e-18	34.0511	AC009502.4	Gencode.V23	noncoding	AC009502.4	ENSG00000227308.2	lincRNA	lnc-SLC4A3-1	NONHSAT077067	AC009502.4	ENSG00000227308.2	NA	NA	chr2	NA	AC009502.4	GTGAATAGAGAGAGAGGGAACAGGGAAATATCTAGATCTGTGTGCTGATACCACTTTTTT			496	ENST00000416861	Ensembl	+	220579408	220551708	noncoding
ASHG19A3A053291	4.19599	2.30387	18.1128	1.52e-21	1.4e-19	38.9784	RP11-6O2.3	Gencode.V23	noncoding	RP11-6O2.3	ENSG00000261616.1	antisense	lnc-SYNM-2	NONHSAT050857	RP11-6O2.3	ENSG00000261616.1	NA	NA	chr15	NA		GCCATTTGATTGCTTGTAGTAGGCTAGGGCAAATCAAGGAGAGGAGAAAGATTAAAGTTG			2700	BC034816	RNAdb	+	99685575	99679521	noncoding
ASHG19A3A012417	4.19588	2.55737	19.8675	4.54e-23	8.18e-21	42.4602	lnc-ARMC6-1	LNCIPEDIA_3.1	noncoding	NA	NA	NA	lnc-ARMC6-1	NONHSAT063012	NA	NA	NA	NA	chr19	NA	AC004447.1	CTGCTAAAAGCATGTGAACAGAGAGGAGAGGCAAAAGCACATTGAAAATGGTGCATGTTT			2415	ENST00000500699	Ensembl	+	19104419	19101702	noncoding
ASHG19A3A034346	4.1924	2.62741	21.4961	2.17e-24	6.69e-22	45.463	lnc-LANCL2-7	LNCIPEDIA_3.1	noncoding	NA	NA	NA	lnc-LANCL2-7	NONHSAT120671	NA	NA	NA	NA	chr7	NA		CAAAACCCCAAAGGCATAAAGAAAAAGATGGACAAGAAGGAAATCCAATGTTTTTCAGTT			3944	AK130384	misc_RNA	+	55284548	55280604	noncoding
ASHG19A3A040893	4.19239	2.79648	17.8589	2.58e-21	2.18e-19	38.4517	RP6-99M1.1	Gencode.V23	noncoding	RP6-99M1.1	ENSG00000204915.3	processed_pseudogene	NA	NA	NA	NA	NA	NA	chrX	NA	RP6-99M1.1	AAACTAAATAGACGCTTGCAACATCTAGAAGAGGAGAACAAGGAACGTGCCAAGAGAGAA			937	ENST00000377927	Ensembl	+	45591177	45590240	noncoding
ASHG19A3A036606	4.18622	2.64729	18.895	3.07e-22	3.87e-20	40.5641	RP11-26M5.2	Gencode.V23	noncoding	RP11-26M5.2	ENSG00000253551.1	antisense	lnc-AC090186.1-4	NONHSAT126554	RP11-26M5.2	ENSG00000253551.1	NA	NA	chr8	NA		CTGAGGATGTGTTTTTGCAAGACAGTCAAAGAAGAGACAAGAAGTAAGCCAGCAGAAGCC			846	BC065517	misc_RNA	+	53112112	53106921	noncoding
ASHG19A3A039254	4.18616	2.42433	17.9489	2.13e-21	1.86e-19	38.639	lnc-RALGPS1-2	LNCIPEDIA_3.1	noncoding	NA	NA	NA	lnc-RALGPS1-2	NONHSAT134796	NA	NA	NA	NA	chr9	NA	RP13-225O21.3	TGCAGATAGAGAAAAGAATGGTAGGAAGCCAAACTACTGAAGTGGTAGGGAGCTACTGAA			2627	ENST00000452976	Ensembl	+	130003594	129986889	noncoding
CUST_5_PI426265844	4.18388	2.76621	15.0793	1.27e-18	4.24e-17	32.2622	lnc-OR51B4-5	LNCIPEDIA_3.1	noncoding	NA	NA	NA	lnc-OR51B4-5	NONHSAT017675	NA	NA	NA	NA	chr11	NA	beta-globin transcripts	TTTTTAGGAATCTGCACAGGAGTTGAGAGGGAAACAAGATGGTGAAGGGACTAGAAACCA			1188	AY034469	lncRNAdb	NA	5305929	5304739	noncoding
CUST_38_PI426075208	4.17838	3.41328	13.37	8.72e-17	1.72e-15	28.0314	HOXA10-AS	Gencode.V23	noncoding	HOXA10-AS	ENSG00000253187.2	antisense	lnc-EVX1-7	NONHSAT119697	HOXA10-AS	ENSG00000253187.2	NA	NA	chr7	NA	nc-HOXA9-79	ATTTCAACTGAAGTAATGAAGGCAGTGTCGTGCTGTCGAGAGAAAGGTGGATCCCAACAA			248	nc-HOXA9-79+	HOX cluster	+	27209275	27209027	noncoding
ASHG19A3A012884	4.17768	3.4074	10.7561	1.11e-13	1.04e-12	20.8562	AL832142	Arraystar_ RNAdb	noncoding	NA	NA	NA	NA	NA	NA	NA	NA	NA	chr1	NA		TAGCAGAATATGGGTTTAAAGGGGAAAGCAACTAATAGGAGATGCAGTGGGGTAACTGGA			7243	AL832142	RNAdb	NA	236374569	236369146	noncoding
ASHG19A3A021388	4.17101	2.40456	18.7325	4.27e-22	5.09e-20	40.2391	RP11-59E19.4	Gencode.V23	noncoding	RP11-59E19.4	ENSG00000261364.1	lincRNA	lnc-MORC1-1	NONHSAT091109	RP11-59E19.4	ENSG00000261364.1	NA	NA	chr3	NA		ACTCAACAATTTGACTGAGTGTCATAATTGTGGCACAGGGAGGAAGGAAGGACAGCATAC			971	BC015772	misc_RNA	NA	108896212	108895291	noncoding
ASHG19A3A054097	4.17014	2.72387	16.2296	8.9e-20	4.43e-18	34.9215	Z69666.2	Gencode.V23	noncoding	Z69666.2	ENSG00000228779.1	antisense	lnc-HBZ-1	NONHSAT051745	Z69666.2	ENSG00000228779.1	NA	NA	chr16	NA	Z69666.2	ATCAGTGTAGGGCTCTAAAAACACAAGCTAATAGAGGCAAACCTAACAAGAGAGGCCCTG			801	ENST00000445733	Ensembl	+	177218	175735	noncoding
ASHG19A3A051125	4.16871	3.57993	14.3091	8.21e-18	2.12e-16	30.3988	LINC01550	Gencode.V23	noncoding	LINC01550	ENSG00000246223.8	lincRNA	lnc-RP11-204N11.1.1-3	NA	LINC01550	ENSG00000246223.8	NA	NA	chr14	NA	C14orf64	AGAAAATCACAGTAATAGGGGAAAATAAGGGCTGAGAAAAAAGTCCATGCACTGCAGCGG			1496	NR_015430	RefSeq_NR	NA	98444461	98391946	noncoding
ASHG19A3A014508	4.16707	2.95709	14.7508	2.8e-18	8.47e-17	31.4758	AC093375.1	Gencode.V23	noncoding	AC093375.1	ENSG00000226383.5	lincRNA	lnc-NR4A2-2	NA	AC093375.1	ENSG00000226383.5	NA	NA	chr2	NA	AC093375.1	AACTAAGCTGACCACAGTGTGTAGGATGGATAAATACTAGTGGGGAAGGGCAAGACATGA			797	ENST00000448255	Ensembl	NA	156881125	156868128	noncoding
ASHG19A3L0001240	4.16681	2.48199	21.4953	2.18e-24	6.69e-22	45.4616	lincRNA-SPTLC3-2	BROAD	noncoding	NA	NA	NA	NA	NA	NA	NA	NA	NA	chr20	NA	lincRNA-SPTLC3-2	AGATTCTTCAACAGAGCTTACTGGGAAAATAGGGTTTGGAGGAAGAGAGTGAACAGATTG			109	FN139846	lincRNA	+	12192936	12192826	noncoding
ASHG19A3A049310	4.16598	2.93925	15.005	1.52e-18	4.96e-17	32.0854	ANKRD20A19P	Gencode.V23	noncoding	ANKRD20A19P	ENSG00000196593.9	processed_transcript	NA	NONHSAT032485	NA	NA	NA	NA	chr13	NA	RP11-45B20.4	GGCAGTGAATATGTGGTGACAAAGTGAGAAACACTTTAGCAGAAGGCGGAACAAATTAAC			2796	ENST00000442969	Ensembl	NA	24520921	24513695	noncoding
ASHG19A3A023555	4.16311	2.84549	15.8329	2.19e-19	9.53e-18	34.0205	TBL1XR1-AS1	Gencode.V23	noncoding	TBL1XR1-AS1	ENSG00000231310.3	antisense	lnc-KCNMB2-8	NONHSAT093337	TBL1XR1-AS1	ENSG00000231310.3	NA	NA	chr3	NA	RP11-484D18.2	CAGCCAAGAAGCCTGAGAGAATTCTGAAAACTAGAAGCAAAGATGAAAAGGAAGCACAAC			414	ENST00000454723	Ensembl	+	176765711	176762648	noncoding
ASHG19A3L0000143	4.15823	2.76331	16.0921	1.21e-19	5.84e-18	34.6112	lincRNA-KNCN	BROAD	noncoding	NA	NA	NA	NA	NA	NA	NA	NA	NA	chr1	NA	lincRNA-KNCN	TGGCAGAGTAGTAGCAAAGCCTGTCTTGGAAACAGAAAGGGAGGCTGGTGATGAAGCCAG			161	exon94+	lincRNA	+	46997156	46996996	noncoding
ASHG19A3A022735	4.15802	3.45841	17.6409	4.08e-21	3.22e-19	37.9945	FAM3D-AS1	Gencode.V23	noncoding	FAM3D-AS1	ENSG00000244383.1	antisense	lnc-KCTD6-3	NONHSAT090141	FAM3D-AS1	ENSG00000244383.1	NA	NA	chr3	NA	RP11-475O23.3	ACTAGAGAGAGAGAAGACAGAGAAATATAGGCAGTGAGTGAGGCTGTTCAGAACTCATGC			821	ENST00000464125	Ensembl	+	58620167	58592806	noncoding
ASHG19A3L0002193	4.15705	2.552	22.7035	2.58e-25	1.23e-22	47.5608	lnc-DEC1-1	LNCIPEDIA_3.1	noncoding	NA	NA	NA	lnc-DEC1-1	NONHSAT134412	NA	NA	NA	NA	chr9	NA	lincRNA-PAPPA-1	CCCATTTTTAAAATGGGAATTCATGAAATGAGGCAGAAAAAAGGAACAACACATATCGAC			1677	EU250754	lincRNA	+	118353357	118235806	noncoding
ASHG19A3A011797	4.1532	3.1936	13.5318	5.76e-17	1.19e-15	28.4471	CTD-2620I22.1	Gencode.V23	noncoding	CTD-2620I22.1	ENSG00000269082.1	processed_transcript	lnc-ZNF816-2	NONHSAT067601	CTD-2620I22.1	ENSG00000269082.1	NA	NA	chr19	NA	ZNF702P	TCCAAAAACTCCTGTTACATGAGGAAGACACCAAGAAGAGCAAAGAAAAGGAGCCAGGGT			3015	NR_003578	RefSeq_NR	NA	53496784	53471504	noncoding
ASHG19A3A034317	4.14965	3.42588	12.0846	2.63e-15	3.57e-14	24.6135	AC010971.1	Gencode.V23	noncoding	AC010971.1	ENSG00000234686.1	lincRNA	lnc-VWC2-2	NONHSAT120536	AC010971.1	ENSG00000234686.1	NA	NA	chr7	NA	AC010971.1	ACATTCATCACTGAGAGATTCAGGCAAGAGGGAGATAAGTTCAAGAGGACAGCCATTCTC			692	ENST00000440455	Ensembl	+	49294412	49269732	noncoding
ASHG19A3A030969	4.14946	2.56151	16.7301	2.92e-20	1.7e-18	36.0343	RP1-290I10.7	Gencode.V23	noncoding	RP1-290I10.7	ENSG00000229401.1	lincRNA	lnc-GCNT2-1	NONHSAT107690	RP1-290I10.7	ENSG00000229401.1	NA	NA	chr6	NA	RP1-290I10.7	CAGATGAAAACGAACACTAAGGGCAATCCTGAAGAACCAAAAGAAACTGGCAATGGACAG			656	ENST00000366312	Ensembl	+	10457014	10434561	noncoding
ASHG19A3A044165	4.14881	2.40734	22.0605	7.93e-25	2.95e-22	46.4566	lnc-ZMIZ1-1	LNCIPEDIA_3.1	noncoding	NA	NA	NA	lnc-ZMIZ1-1	NONHSAT015080	NA	NA	NA	NA	chr10	NA		AACAGCTATTGTGTTCAACCATCTAAAGGAAAACAGGGACACAAGAAAGACAAAAGTAGG			300	HIT000333391	H-invDB	+	80486547	80486248	noncoding
ASHG19A3A000941	4.14796	3.12944	13.6436	4.33e-17	9.24e-16	28.7322	RP11-78J21.7	Gencode.V23	noncoding	RP11-78J21.7	ENSG00000273784.4	processed_transcript	NA	NA	RP11-78J21.7	ENSG00000273784.4	NA	NA	chr13	144983	HNRNPA1L2	GAGAGATGGAGAGAGACCTAGTTAGGAAAAATATATTCAGGGGGAAGAGATGTAATAGAT	Heterogeneous nuclear ribonucleoprotein A1-like 2	NP_001011725	2224	NM_001011725	RefSeq_coding	+	53217919	53191604	coding
ASHG19A3A016993	4.14735	3.0942	18.1796	1.32e-21	1.26e-19	39.1161	LINC00608	Gencode.V23	noncoding	LINC00608	ENSG00000236445.4	antisense	lnc-CDK5R2-1	NONHSAT076965	LINC00608	ENSG00000236445.4	NA	NA	chr2	NA	LOC151300	GGCTATGTGGACAGGAAAGAACAGAGTAATGGGGTGAGCTTTAAGGATGCAATTTCATAG			1562	NR_024385	RefSeq_NR	+	219842643	219841005	noncoding
ASHG19A3L0001772	4.14631	2.98932	14.2019	1.07e-17	2.69e-16	30.1339	lnc-KDM1B-2	LNCIPEDIA_3.1	noncoding	NA	NA	NA	lnc-KDM1B-2	NONHSAT107938	NA	NA	NA	NA	chr6	NA	lincRNA-NHLRC1	GTGACAATGAGAAGGGGTGAAGGGAATTGGAGGGTACTAACTACTTCAATTAAAAACAAC			879	CD514359	lincRNA	+	18054745	18053867	noncoding
ASHG19A3L0002901	4.14222	2.81244	20.0995	2.91e-23	5.72e-21	42.9009	lincRNA-CKAP4-2	BROAD	noncoding	NA	NA	NA	NA	NA	NA	NA	NA	NA	chr12	NA	lincRNA-CKAP4-2	AACAAGCAGGATTCGAAAAGCCTTAAAACGAAAGCTGTGACGGAGAATACAGACCTCAGC			856	BI547082	lincRNA	NA	106698029	106633671	noncoding
CUST_190_PI426075208	4.14068	2.8254	19.8307	4.87e-23	8.73e-21	42.39	nc-HOXD4-27	Arraystar_ HOX cluster	noncoding	NA	NA	NA	NA	NA	NA	NA	NA	NA	chr2	NA	nc-HOXD4-27	CAAAGGTAGAACTGTTCAGCTATACAGGGAAGGCTGAGATAAAGGCAAGATGAGTAGCGA			398	nc-HOXD4-27+	HOX cluster	NA	177004946	177004548	noncoding
ASHG19A3A049201	4.13176	3.31704	14.3898	6.73e-18	1.8e-16	30.5973	RP11-117L5.1	Gencode.V23	noncoding	RP11-117L5.1	ENSG00000279905.1	TEC	NA	NA	RP11-117L5.1	ENSG00000279905.1	NA	NA	chr12	NA		TCAGAGAGGCAGGGGGATAGTGGTAAGGTGAGGTGTATATGTACCATAAAAAGACACTTA			5681	BX641039	misc_RNA	+	130915206	130909548	noncoding
ASHG19A3A019273	4.13014	2.53294	18.9507	2.75e-22	3.51e-20	40.6749	BC127937	Arraystar_ misc_RNA	noncoding	NA	NA	NA	NA	NA	NA	NA	NA	NA	chr21	NA		TCAAGTTTACCCACAGAAAAAGAACAACCAGCATAACAGAAGGAAAGGACTATTCAAGAG			773	BC127937	misc_RNA	+	41388921	41388166	noncoding
ASHG19A3A024585	4.12984	2.26751	21.6104	1.77e-24	5.67e-22	45.6661	ACTR6P1	Gencode.V23	noncoding	ACTR6P1	ENSG00000248915.2	processed_pseudogene	lnc-DKK2-1	NONHSAT097717	NA	NA	NA	NA	chr4	NA	RP11-810F7.1	GATACCAGAGACATATTGCAACTAAGGGAAGATAATAAAGAAAACAGACATAGCCTTTGT			1101	ENST00000514311	Ensembl	NA	107758758	107757657	noncoding
ASHG19A3A032846	4.12981	2.84804	14.3092	8.2e-18	2.12e-16	30.3991	RP13-492C18.2	Gencode.V23	noncoding	RP13-492C18.2	ENSG00000237268.2	transcribed_unprocessed_pseudogene	lnc-RP4-725G10.1.1-8	NONHSAT120753	NA	NA	NA	NA	chr7	NA	RP13-492C18.2	AACACAATTACAGTTAGAGCATGAAAAAGGTCAATGGGAACAAGAACGCTACAGTTTGAG			580	ENST00000443198	Ensembl	NA	56516068	56494551	noncoding
ASHG19A3A028714	4.12828	2.44258	17.5086	5.4e-21	4.09e-19	37.7147	RP11-205J9.4	Arraystar_ Ensembl	noncoding	NA	NA	NA	NA	NA	NA	NA	NA	NA	chr5	NA	RP11-205J9.4	GAAAGGGGAATCATTCATTAATGGGGAAAATACAAAGAGTAAGAATAAATGGCTCACCCT			723	ENST00000506022	Ensembl	+	123467609	123466886	noncoding
ASHG19A3A000192	4.12634	2.80744	18.2377	1.17e-21	1.15e-19	39.2354	RP11-1E11.2	Gencode.V23	noncoding	RP11-1E11.2	ENSG00000229288.1	processed_pseudogene	lnc-CDK20-10	NONHSAT132923	NA	NA	NA	NA	chr9	NA	RP11-1E11.2	CACTAGATGTTAAGAAAAAAATCAGGGAGGTTACCAAGGAAGTGGCAAACAAGGTTTCAC			2090	ENST00000429076	Ensembl	NA	90805117	90802649	noncoding
ASHG19A3A008129	4.12502	3.00281	15.917	1.81e-19	8.15e-18	34.2131	CFL1P6	Gencode.V23	noncoding	CFL1P6	ENSG00000215785.2	processed_pseudogene	NA	NA	NA	NA	NA	NA	chr1	NA	CFLP6	AGCATGAACAAGCAAACTGCTACAAGAGGTCAAGGACCATGGCAGACCGGGCGAGAAGCT			494	ENST00000400899	Ensembl	NA	11051854	11051034	noncoding
ASHG19A3A021714	4.1203	2.83315	14.0764	1.46e-17	3.53e-16	29.8221	lnc-PLOD2-3	LNCIPEDIA_3.1	noncoding	NA	NA	NA	lnc-PLOD2-3	NONHSAT092553	NA	NA	NA	NA	chr3	NA		CTAAATGGTCCCGAGAAGCAGGAGAATGAGAGATTATAAGGGCAGAGAGTCAGTTAAAAA			262	HIT000333393	H-invDB	NA	145884915	145884654	noncoding
ASHG19A3A040546	4.11859	2.40587	17.6669	3.86e-21	3.07e-19	38.0492	AC152010.1	Gencode.V23	noncoding	AC152010.1	ENSG00000224931.3	unprocessed_pseudogene	NA	NA	NA	NA	NA	NA	chrX	NA	AC151961.1	TACCGGGAGAAAGAGCTGTTTGACAGAAATATCTTAAAGAAGGCAAGAAGAGAACCAGCA			789	ENST00000432553	Ensembl	NA	152388745	152387956	noncoding
ASHG19A3A048268	4.11719	3.09815	12.5426	7.64e-16	1.17e-14	25.8555	RP1-102E24.9	Gencode.V23	noncoding	RP1-102E24.9	ENSG00000224906.3	processed_pseudogene	NA	NA	NA	NA	NA	NA	chr12	NA	SRP14P1	TATTCAAACCTACTGAGAGCTAACATGGACGGGCTGAGAAGAGGGACAAAAAGAGCAAAA			331	uc001qoa.2	UCSC_knowngene	+	6547997	6547666	noncoding
ASHG19A3A040895	4.1165	2.73772	14.9281	1.83e-18	5.81e-17	31.9019	KRT18P68	Gencode.V23	noncoding	KRT18P68	ENSG00000213100.2	processed_pseudogene	NA	NA	NA	NA	NA	NA	chrX	NA	RP6-227L5.2	TCAAGAAGGAGCTGCTCTTCATGAAGAAGAACAACGAAGAGGAAGCAAAAGGCCTACAAG			1000	ENST00000392293	Ensembl	+	45843799	45842799	noncoding
ASHG19A3A019607	4.11547	2.73779	13.2751	1.11e-16	2.14e-15	27.7864	RP3-462D8.2	Gencode.V23	noncoding	RP3-462D8.2	ENSG00000233577.6	lincRNA	lnc-LRP5L-1	NONHSAT084403	RP3-462D8.2	ENSG00000233577.6	NA	NA	chr22	NA	BC040576	TAGGCATAAAGTTATCCTGAAAAGGACAAGAGGAGTGTCAGAAGTAGGAATGGCAGTCGA			1163	uc003abq.1	UCSC_knowngene	NA	25679061	25677208	noncoding
ASHG19A3A029092	4.11482	3.09722	16.0445	1.35e-19	6.39e-18	34.5031	AK126678	Arraystar_ misc_RNA	noncoding	NA	NA	NA	NA	NA	NA	NA	NA	NA	chr5	NA		TTCTGGGTTAAAACAAAATGAAAACAGTCACAGACGAGGCAGGGGAAAGTGCTGGCAAAG			1057	AK126678	misc_RNA	+	158526555	158525992	noncoding
ASHG19A3A044899	4.11374	2.8085	19.0111	2.44e-22	3.2e-20	40.7946	OR5P1P	Gencode.V23	noncoding	OR5P1P	ENSG00000166408.4	unprocessed_pseudogene	NA	NA	NA	NA	NA	NA	chr11	NA	OR5P1P	CTGAGGAACAGAGATGTAAAGGAGGCACTAAGAAAGGCAACTGTCAGAATATATTCTTAG			925	ENST00000299512	Ensembl	NA	7795361	7794436	noncoding
ASHG19A3L0002208	4.11335	3.29977	16.6251	3.68e-20	2.09e-18	35.803	lincRNA-RXRA-1	BROAD	noncoding	NA	NA	NA	NA	NA	NA	NA	NA	NA	chr9	NA	lincRNA-RXRA-1	AAGAACTTGGGGGATTTTTATGCAACAGCAAGAGTCTGAACCAGAGAGGGGTGAGATACT			27283	chr9:137338629-137365911-	lincRNA	NA	137365911	137338629	noncoding
ASHG19A3A043987	4.1118	2.88141	13.4578	6.96e-17	1.41e-15	28.2575	RP11-135D11.2	Gencode.V23	noncoding	RP11-135D11.2	ENSG00000235140.1	lincRNA	lnc-PHYHIPL-3	NONHSAT013525	RP11-135D11.2	ENSG00000235140.1	NA	NA	chr10	NA	RP11-135D11.2	CAGGAAGAAGAGACAGCATGAGCAAAAGCATGAAGATCAGAATTCAAAGAGGATGCTGCT			537	ENST00000450677	Ensembl	+	61371006	61348907	noncoding
ASHG19A3A033977	4.11	3.00182	18.1153	1.51e-21	1.39e-19	38.9836	AC005281.1	Gencode.V23	noncoding	AC005281.1	ENSG00000226690.6	lincRNA	lnc-SCIN-2	NONHSAT119229	AC005281.1	ENSG00000226690.6	NA	NA	chr7	NA	AC005281.1	TTTATCTCCAAGGTGTTGGTGTCCAGAGGAGAAATGGAAGAAACAGGGGCAAAAAGCTCA			1096	ENST00000418428	Ensembl	+	12581536	12536054	noncoding
ASHG19A3L0003426	4.10766	2.33154	8.2424	2.44e-10	1.21e-09	13.1372	lincRNA-SOCS6-1	BROAD	noncoding	NA	NA	NA	NA	NA	NA	NA	NA	NA	chr18	NA	lincRNA-SOCS6-1	CCAGAAATGGGATAGGTGGCAACTCTAAGGAATACTGAACTAAGCAAGATAATGAAGACT			5743	chr18:68717578-68723320-	lincRNA	NA	68723320	68717578	noncoding
ASHG19A3A027479	4.10765	2.49336	21.4054	2.56e-24	7.42e-22	45.3012	AI762331	Arraystar_ RNAdb	noncoding	NA	NA	NA	NA	NA	NA	NA	NA	NA	chr5	NA		CCAAAGCAAGTGCTCAGGGGACATACTACTGCAAAGAACAGAGCAAAAAGAGTGATAAGA			457	AI762331	RNAdb	NA	139754728	139754273	noncoding
ASHG19A3A026347	4.10731	2.59244	22.5743	3.23e-25	1.46e-22	47.3413	AK129704	Arraystar_ misc_RNA	noncoding	NA	NA	NA	NA	NA	NA	NA	NA	NA	chr4	NA		CCTATTAGCTCATGGGGTAAAGAAAGAAATACGTAAGGGACCAGGTAAGAAAACAAGCAA			857	AK129704	misc_RNA	+	182526434	182525577	noncoding
ASHG19A3A022370	4.10403	2.50722	18.6556	4.98e-22	5.78e-20	40.0845	CFL1P7	Gencode.V23	noncoding	CFL1P7	ENSG00000213877.3	processed_pseudogene	NA	NONHSAT088708	NA	NA	NA	NA	chr3	NA	AC098477.1	GAAGGTACACAAGTTGTTGACACCAGAGGAGTTGAAGAAGCTCAAGAAGGTGGTACTCTT			492	ENST00000396670	Ensembl	+	25366153	25365658	noncoding
ASHG19A3A034615	4.09942	3.48327	16.7155	3.01e-20	1.74e-18	36.0023	RP5-1185I7.1	Gencode.V23	noncoding	RP5-1185I7.1	ENSG00000232756.1	antisense	lnc-PHTF2-1	NONHSAT121684	RP5-1185I7.1	ENSG00000232756.1	NA	NA	chr7	NA	RP5-1185I7.1	TGAGGCCATCTGACGCTGAGAATCACAATAACAGGGACAAAGCCAAAAGGGAAGGAAAAT			558	ENST00000438324	Ensembl	+	77624488	77619736	noncoding
ASHG19A3A036286	4.09694	2.72389	15.826	2.23e-19	9.62e-18	34.0049	AC090691.1	Arraystar_ Ensembl	noncoding	NA	NA	NA	NA	NA	NA	NA	NA	NA	chr8	NA	AC090691.1	AGTAGATGCTAAACTCAAATGATAAGATGTGTGACCGAAAAAGGAGGCACGGACTCAGCG			4508	ENST00000507973	Ensembl	+	601884	592362	noncoding
ASHG19A3A028529	4.09542	2.70825	16.8164	2.41e-20	1.45e-18	36.2235	CTC-484P3.3	Gencode.V23	noncoding	CTC-484P3.3	ENSG00000249175.1	antisense	lnc-ANKRD32-1	NONHSAT102833	CTC-484P3.3	ENSG00000249175.1	NA	NA	chr5	NA	CR614705	AACATGGAGTTACTAAGTGAAAGCAACAGACTGAGGCGTGAAGAACAAACAGTGGCCACA			1939	uc003kky.2	UCSC_knowngene	+	94129303	94124493	noncoding
ASHG19A3A050031	4.09073	3.73463	13.3543	9.08e-17	1.78e-15	27.9911	LINC01073	Gencode.V23	noncoding	LINC01073	ENSG00000235822.1	lincRNA	NA	NONHSAT033084	LINC01073	ENSG00000235822.1	NA	NA	chr13	NA	RP11-207N4.3	ACCAAAACAGAATGTCATGGGAGAGGGGATTCAGCCAAAACAGGAGAACAAGCAGCATAT			149	ENST00000441659	Ensembl	+	32565134	32559821	noncoding
ASHG19A3A036073	4.08926	2.40182	16.4388	5.57e-20	2.98e-18	35.3897	BX649173	Arraystar_ misc_RNA	noncoding	NA	NA	NA	NA	NA	NA	NA	NA	NA	chr8	NA		GGTTAGTCATAGAATTAAGGCAGAATTGTCCTACAAGAAGAGGAGAGAGATAAACTGGAG			5673	BX649173	misc_RNA	NA	118721616	118715958	noncoding
ASHG19A3A016454	4.08588	3.11572	13.4651	6.83e-17	1.38e-15	28.2761	AC009480.4	Gencode.V23	noncoding	AC009480.4	ENSG00000229143.1	processed_pseudogene	lnc-ACVR2A-5	NONHSAT074858	NA	NA	NA	NA	chr2	NA	AC009480.4	GATCCTTGAACCGAAAGGCAAATCTCACTAAGTACAAAAGGGAAAGGACAAATTCAAGGA			432	ENST00000422916	Ensembl	+	148568346	148567914	noncoding
ASHG19A3A039809	4.08496	2.76658	15.985	1.55e-19	7.16e-18	34.368	RP11-571E6.4	Gencode.V23	noncoding	RP11-571E6.4	ENSG00000232009.1	processed_pseudogene	lnc-ZNF41-1	NONHSAT136878	NA	NA	NA	NA	chrX	NA	RP11-571E6.4	AAAGGCAGAATATAGGGCAGCTGAAAGACATATGAAACAGACAACTGCATGGAATCACGC			1005	ENST00000442314	Ensembl	NA	47251699	47249359	noncoding
ASHG19A3A015271	4.07986	3.19031	13.1404	1.58e-16	2.92e-15	27.4364	LINC01105	Gencode.V23	noncoding	LINC01105	ENSG00000232044.6	lincRNA	lnc-SOX11-3	NONHSAT068827	LINC01105	ENSG00000232044.6	NA	NA	chr2	NA	AC073479.1	AGTGCTGGTAGCAGTCATTTATGAGGGAGGAAAGGAGCAGAATAAACACACTTCTCAGCT			3329	ENST00000431188	Ensembl	+	6125025	6072919	noncoding
ASHG19A3H0000084	4.06908	3.26013	14.6803	3.32e-18	9.81e-17	31.3054	nc-HOXA5-67	Arraystar_ HOX cluster	noncoding	NA	NA	NA	NA	NA	NA	NA	NA	NA	chr7	NA	nc-HOXA5-67	CTATTAGTGCACGAGTTTACCTCTAGAGGTCATCAGGCAGGATTTACGACTGGACAACAA			226	nc-HOXA5-67-	HOX cluster	NA	27183515	27183289	noncoding
ASHG19A3A013776	4.06733	2.73322	15.0001	1.54e-18	5.01e-17	32.0738	AC010987.5	Gencode.V23	noncoding	AC010987.5	ENSG00000235495.1	lincRNA	lnc-C1D-2	NONHSAT071298	AC010987.5	ENSG00000235495.1	NA	NA	chr2	NA	AC010987.5	AATTGATACTCAGCAATGAAAGCTGCATGTGCATGTAGGGGAGAGAAGGAGGTTTCACCA			167	ENST00000419809	Ensembl	NA	67911209	67792735	noncoding
ASHG19A3A016425	4.06608	2.95795	14.4717	5.51e-18	1.51e-16	30.798	YY1P2	Gencode.V23	noncoding	YY1P2	ENSG00000229104.1	processed_pseudogene	NA	NONHSAT074678	NA	NA	NA	NA	chr2	NA	AC023468.1	CTGGTGAAGACCATTGAGACCATGATGGTAGGCGAGGAGGAGGACAATGACAATGAAGAC			948	ENST00000438766	Ensembl	+	139655668	139654720	noncoding
ASHG19A3A023518	4.06423	2.42445	25.0888	5.02e-27	4.58e-24	51.4178	RP11-543D10.2	Gencode.V23	noncoding	RP11-543D10.2	ENSG00000239628.1	lincRNA	lnc-SKIL-1	NONHSAT093193	RP11-543D10.2	ENSG00000239628.1	NA	NA	chr3	NA	RP11-543D10.2	AAATAGGGACCTTGTAGATCCAGTACTGACTTGGCAGATAAGAGGAGAAAGCAGTCCAGA			469	ENST00000466291	Ensembl	+	170071749	170063465	noncoding
ASHG19A3A000104	4.06404	3.63859	12.9758	2.43e-16	4.23e-15	27.0056	lnc-TDRD3-3	LNCIPEDIA_3.1	noncoding	NA	NA	NA	lnc-TDRD3-3	NONHSAT034122	NA	NA	NA	NA	chr13	NA	RP11-196P2.1	GAGGGGAGAGATCACCTCAAGTAGGCACAGgctggaaaattcaagatcaaggcactatca			403	ENST00000414201	Ensembl	+	61492139	61491175	noncoding
ASHG19A3L0003484	4.06274	3.42189	15.0905	1.24e-18	4.15e-17	32.2888	lincRNA-SESTD1-1	BROAD	noncoding	NA	NA	NA	NA	NA	NA	NA	NA	NA	chr2	NA	lincRNA-SESTD1-1	ACACAGAATATCAAGGGCAGGAAACAAAGCAGCAACTAACTACGGAGAACCTGGAATGGT			4461	chr2:180171949-180176409-	lincRNA	NA	180176409	180171949	noncoding
ASHG19A3A048141	4.06111	3.39633	14.0106	1.72e-17	4.09e-16	29.6579	RP11-486O12.2	Gencode.V23	noncoding	RP11-486O12.2	ENSG00000247373.3	lincRNA	lnc-EIF2B1-1	NONHSAT031598	RP11-486O12.2	ENSG00000247373.3	NA	NA	chr12	NA	AC055713.1	GATGGCGAAACATTTGCAGGCAGCGATAGGAGTTGAGGGAATGTGCGGGCTGAAACTAAG			2316	ENST00000498967	Ensembl	NA	124068874	124065612	noncoding
ASHG19A3A032758	4.05871	2.40817	14.8745	2.08e-18	6.51e-17	31.7734	AC013436.6	Gencode.V23	noncoding	AC013436.6	ENSG00000228596.1	antisense	lnc-H2AFV-1	NONHSAT120398	AC013436.6	ENSG00000228596.1	NA	NA	chr7	NA	AC013436.6	TTGGCTTCTGATGCCAAAGGCAGAATTGCAGGAGGTGAGGATGAAGCAGGAGGGAAAACA			422	ENST00000425077	Ensembl	NA	44826939	44824648	noncoding
ASHG19A3A018289	4.05338	2.5586	13.3658	8.81e-17	1.74e-15	28.0207	RP4-640H8.2	Gencode.V23	noncoding	RP4-640H8.2	ENSG00000204117.1	lincRNA	lnc-CTNNBL1-1	NONHSAT079631	RP4-640H8.2	ENSG00000204117.1	NA	NA	chr20	NA	RP4-640H8.2	TGATGGCTTATAATGTCAAAGATGATGGAAACAGGGAGGCGACGGCTGAAAGAATGGGTT			2112	ENST00000373508	Ensembl	+	36311636	36305311	noncoding
ASHG19A3A033767	4.05217	2.70503	14.7026	3.14e-18	9.36e-17	31.3594	AY927508	Arraystar_ RNAdb	noncoding	NA	NA	NA	NA	NA	NA	NA	NA	NA	chr7	NA		ACTTTTTATAAATGGCGATGCTAATGGAGGAGTCAGGGAGAAATGAGGGAGAGATGAGCT			587	AY927508	RNAdb	NA	150912781	150912195	noncoding
ASHG19A3A030330	4.05208	3.05506	15.3745	6.35e-19	2.33e-17	32.9586	RP3-359N14.2	Gencode.V23	noncoding	RP3-359N14.2	ENSG00000237567.1	lincRNA	lnc-PREP-1	NONHSAT114221	RP3-359N14.2	ENSG00000237567.1	NA	NA	chr6	NA	RP3-359N14.2	AGAAATCCATACAGAAGAGGGAAATGCTTGTGCTGAGGCTTGAAAGAGGAGGAAACACTG			589	ENST00000423489	Ensembl	NA	106080071	106060541	noncoding
ASHG19A3A013942	4.0517	2.74286	16.0189	1.43e-19	6.73e-18	34.445	AC016753.7	Gencode.V23	noncoding	AC016753.7	ENSG00000229648.1	processed_pseudogene	lnc-GGCX-6	NONHSAT072009	NA	NA	NA	NA	chr2	NA	AC016753.7	GATCCTGAAGAGATTGAGAAGGAAGATTGAGAAGGAAGAGCTGCTGAAAAAGCTGTGATC			851	ENST00000453567	Ensembl	NA	85718903	85718052	noncoding
ASHG19A3A007385	4.05153	3.75358	14.5113	5e-18	1.39e-16	30.8947	EFCAB2	Gencode.V23	noncoding	EFCAB2	ENSG00000203666.12	processed_transcript	NA	NONHSAT010668	NA	NA	NA	NA	chr1	NA	EFCAB2	ATGGCGGACGAGAAGGACAGGGAAGAGAGATTGGAACAATTATCAGGTCATTAGGATGCT			3687	NR_026587	RefSeq_NR	+	245288530	245133630	noncoding
ASHG19A3A022221	4.05	2.63691	12.8675	3.22e-16	5.44e-15	26.7204	SRGAP3-AS1	Gencode.V23	noncoding	SRGAP3-AS1	ENSG00000224808.1	antisense	lnc-CAV3-1	NONHSAT087743	SRGAP3-AS1	ENSG00000224808.1	NA	NA	chr3	NA	AC034186.2	AGTGGAAACAAGAGACGAGATGATATTTCAGCTTGGGAAGGAGTCAGAGAACGTGCAGAT			428	ENST00000414633	Ensembl	+	9057663	9055806	noncoding
ASHG19A3A039701	4.04728	3.24249	15.179	1.01e-18	3.47e-17	32.4985	RP11-12D5.3	Gencode.V23	noncoding	RP11-12D5.3	ENSG00000232834.1	processed_pseudogene	lnc-DCAF8L1-4	NONHSAT136554	NA	NA	NA	NA	chrX	NA	RP11-12D5.3	TGCTCAAGACCAAGGTGCAGGGAAGAAAAGGACAAGCCAGGAAATATATCAAGCTGAACA			352	ENST00000456549	Ensembl	NA	27866056	27865704	noncoding
ASHG19A3A027307	4.04618	2.80399	18.0718	1.65e-21	1.5e-19	38.8938	HMGB3P17	Gencode.V23	noncoding	HMGB3P17	ENSG00000249400.1	processed_pseudogene	lnc-CEP120-4	NONHSAT103507	NA	NA	NA	NA	chr5	NA	RP11-403M22.1	ACATCCTACTAACATTGCCTGGAAAAAGGTGGAAGCAGAAGACGAAGAAGATGAGGAGAA			649	ENST00000504195	Ensembl	NA	122805123	122804474	noncoding
ASHG19A3A014971	4.04444	2.96828	15.7151	2.88e-19	1.19e-17	33.7498	AY358179	Arraystar_ misc_RNA	noncoding	NA	NA	NA	NA	NA	NA	NA	NA	NA	chr1	NA		CTCCACAGAGAGGAAAGACGGCAAGGAGCTTGGAAAGAAAAAGAATCCTTGAAAGCAGGA			471	AY358179	misc_RNA	+	6327292	6326831	noncoding
ASHG19A3A023977	4.04153	4.19892	20.075	3.05e-23	5.94e-21	42.8545	AK130885	Arraystar_ misc_RNA	noncoding	NA	NA	NA	NA	NA	NA	NA	NA	NA	chr4	NA		ACTAAATTAAAGGGGAAGAACCTAGGGAGAAAAGACACCAAGGGCTGGAACAGTGCTCTT			2363	AK130885	misc_RNA	NA	15568231	15565868	noncoding
ASHG19A3A014604	4.03709	3.26037	18.0904	1.59e-21	1.45e-19	38.9322	HMGB1P4	Gencode.V23	noncoding	HMGB1P4	ENSG00000214821.4	processed_pseudogene	NA	NA	NA	NA	NA	NA	chr2	NA	AC007277.2	GAAGGAAAAATACAAAAAGGATACAGCTACATATCGAGCTAAAGGAAAGCCTGATGCAGC			576	ENST00000399040	Ensembl	NA	171458738	171458162	noncoding
ASHG19A3A032842	4.03576	2.622	14.0115	1.72e-17	4.08e-16	29.6602	RP11-700P18.2	Gencode.V23	noncoding	RP11-700P18.2	ENSG00000224155.2	processed_pseudogene	NA	NA	NA	NA	NA	NA	chr7	NA	RP11-700P18.2	CCACACACAAGTCAGATCGTCAGCATGAGAAAAAGAAAGAAAAGGAGTGTGAAGAATTTG			849	ENST00000417282	Ensembl	NA	56373219	56372370	noncoding
ASHG19A3A039730	4.03485	2.88646	18.5304	6.43e-22	7.1e-20	39.8318	RP11-545D19.1	Gencode.V23	noncoding	RP11-545D19.1	ENSG00000233571.1	lincRNA	NA	NONHSAT136610	RP11-545D19.1	ENSG00000233571.1	NA	NA	chrX	NA	RP11-545D19.1	CAGTTCAAGGACAGCAAGGAGTGACTACAGATCAAAAAGAAAGCTAGAAGCAAGCAAGCA			526	ENST00000412652	Ensembl	NA	34433654	34224841	noncoding
ASHG19A3A038579	4.03421	4.25476	13.6441	4.33e-17	9.23e-16	28.7336	lnc-ALDH1B1-1	LNCIPEDIA_3.1	noncoding	NA	NA	NA	lnc-ALDH1B1-1	NONHSAT131148	NA	NA	NA	NA	chr9	NA	RP11-113O24.3	ATACAGCAAAGAAGAGATGGGAAAGAGACAAAGGAGGGGTCCACTTTCTTGCAGAGAAAT			669	ENST00000422554	Ensembl	+	38376427	38360423	noncoding
ASHG19A3A014248	4.03183	2.6938	17.1009	1.3e-20	8.52e-19	36.8423	DPP10-AS1	Gencode.V23	noncoding	DPP10-AS1	ENSG00000235026.5	antisense	lnc-SLC35F5-9	NONHSAT073869	DPP10-AS1	ENSG00000235026.5	NA	NA	chr2	NA	AC066593.1	GGAAGAACTCTGTGGGTAAGGAGAAAGAAAACCTACTAGGAGACCATTATTGCAGTGAAG			644	ENST00000448663	Ensembl	NA	115918768	115888511	noncoding
ASHG19A3A000133	4.03135	3.09245	16.1647	1.03e-19	5.03e-18	34.7751	RASAL2-AS1	Gencode.V23	noncoding	RASAL2-AS1	ENSG00000224687.1	lincRNA	lnc-SEC16B.1-3	NONHSAT007813	RASAL2-AS1	ENSG00000224687.1	NA	NA	chr1	NA	RP11-21M7.1	AAGTAAAGACCGTTTGAGAAGGCGGGGAGAGATCGAAGAAGCTGCTTTATCTTACAGTCA			1971	ENST00000419458	Ensembl	NA	178062735	178060643	noncoding
ASHG19A3A014181	4.03116	4.31238	19.5412	8.55e-23	1.39e-20	41.833	RP11-465B22.3	Gencode.V23	noncoding	RP11-465B22.3	ENSG00000217801.9	transcribed_unprocessed_pseudogene	NA	NA	NA	NA	NA	NA	chr1	NA	RP11-465B22.3	CGGAAGGAGGGGCAGAGTGTGGAGAACAAGCCCAAGAATCACTACAAGAACATCCTTCCC			1220	ENST00000412397	Ensembl	+	1004735	998455	noncoding
ASHG19A3A009883	4.02167	3.39862	14.278	8.86e-18	2.27e-16	30.3222	AK095403	Arraystar_ misc_RNA	noncoding	NA	NA	NA	NA	NA	NA	NA	NA	NA	chr17	NA		ATGAAATCACAAAATCACTGAGGCTGTGACAGGAGGGGAAGCCAAGAACATTGGAATCTC			2685	AK095403	misc_RNA	+	70590215	70587530	noncoding
ASHG19A3A044652	4.02136	4.00091	13.9796	1.86e-17	4.38e-16	29.5803	RP11-109A6.3	Gencode.V23	noncoding	RP11-109A6.3	ENSG00000227374.1	lincRNA	NA	NONHSAT017007	RP11-109A6.3	ENSG00000227374.1	NA	NA	chr10	NA	RP11-109A6.3	CGTTCGTGAAAATACAGAGGGAGAGGGAAGGCACAAAGAAATACAAAACTATTTTCCAAA			495	ENST00000428273	Ensembl	+	131567699	131567107	noncoding
ASHG19A3A035571	4.01932	2.77672	15.1423	1.1e-18	3.75e-17	32.4117	RP11-685B14.1	Gencode.V23	noncoding	RP11-685B14.1	ENSG00000244593.1	processed_pseudogene	NA	NA	NA	NA	NA	NA	chr8	NA	RP11-685B14.1	GAACTCAACGAGAGTAAGAAACTGGTCAATACGCTGGACAAGAAGAATGACGCATTTGTG			644	ENST00000465163	Ensembl	NA	18241427	18240783	noncoding
ASHG19A3A037261	4.01835	7.87151	26.4775	5.87e-28	7.75e-25	53.5051	PRSS3P4	Gencode.V23	noncoding	PRSS3P4	ENSG00000204982.3	unprocessed_pseudogene	NA	NONHSAT130771	NA	NA	NA	NA	chr9	NA	RP11-255A11.7	TCTGTGGTGGCTCCCTCATCAGCGAACAGTGGGTGGTATCAGCAGCTCACTGCTACAAGT			162	ENST00000453323	Ensembl	NA	33614007	33613845	noncoding
ASHG19A3A026360	4.01599	3.00533	13.5921	4.94e-17	1.04e-15	28.6011	RPL26P9	Gencode.V23	noncoding	RPL26P9	ENSG00000226128.1	processed_pseudogene	lnc-PTBP2-10	NONHSAT004717	NA	NA	NA	NA	chr1	NA	RP11-145D11.1	CCAAATCTCACCAAGTGGGAAAGGAACAGGACAAACATAAGATAGAAACGATAGAGATGG			433	ENST00000457466	Ensembl	+	98051850	98051417	noncoding
ASHG19A3H0000209	4.01567	6.67882	19.3225	1.31e-22	1.91e-20	41.4075	nc-HOXC9-139	Arraystar_ HOX cluster	noncoding	NA	NA	NA	NA	NA	NA	NA	NA	NA	chr12	NA	nc-HOXC9-139	AGGGGGACTGGAACCTCCTGTCTTTTCCTTGAACTAGTGAGGGAGATTTTTTGATTGACA			148	nc-HOXC9-139-	HOX cluster	+	54391833	54391685	noncoding
ASHG19A3A049016	4.01384	2.49041	17.1327	1.21e-20	8.03e-19	36.9109	BC133701	Arraystar_ misc_RNA	noncoding	NA	NA	NA	NA	NA	NA	NA	NA	NA	chr12	NA		CTTGTCTTAGCTTAATGTGGTTAGAGCTAAAAGGCAGGAAGGAAAGAAGGAATGGCTGGG			499	BC133701	misc_RNA	+	109040107	109039623	noncoding
ASHG19A3A041529	4.01286	2.92437	16.4412	5.54e-20	2.97e-18	35.395	OR1AA1P	Gencode.V23	noncoding	OR1AA1P	ENSG00000234288.1	processed_pseudogene	lnc-OR13H1-4	NONHSAT138532	NA	NA	NA	NA	chrX	NA	OR1AA1P	ATCATTTATCTGTAGTCTAAGGAACGAGGACATGAAAGGAGCACTGAGGAGACCACTCAG			916	ENST00000419597	Ensembl	+	130559188	130558272	noncoding
ASHG19A3A010874	4.00704	2.861	14.5053	5.07e-18	1.4e-16	30.8801	RP11-15I11.3	Gencode.V23	noncoding	RP11-15I11.3	ENSG00000226251.5	lincRNA	lnc-TMEM206-5	NONHSAT009350	RP11-15I11.3	ENSG00000226251.5	NA	NA	chr1	NA	RP11-15I11.3	TCCCAGAAGGAAAGATGCATCTGAAGGGAATAAAAACAGAGCAATGGAAGAGTATTTGTT			362	ENST00000431307	Ensembl	NA	212412319	212398621	noncoding
ASHG19A3A043426	4.00687	2.97005	15.5669	4.06e-19	1.59e-17	33.4072	AK022196	Arraystar_ NRED	noncoding	NA	NA	NA	NA	NA	NA	NA	NA	NA	chr10	NA		TGAGCAAAGTGTAAAAAGTCAAGTCAGTGAGAAGGGGAAACACGCTTGGTCAGCAGGTAT			2024	AK022196	NRED	NA	127727892	127725869	noncoding
ASHG19A3A027792	4.00685	2.34692	18.6022	5.55e-22	6.29e-20	39.9769	CTC-563A5.4	Gencode.V23	noncoding	CTC-563A5.4	ENSG00000249876.1	processed_pseudogene	lnc-TBC1D9B-3	NONHSAT105659	NA	NA	NA	NA	chr5	NA	CTC-563A5.4	ATGGTTAACGGCAGAAACATCACTAAAAAGAGTTGTTGGGAATGGCGGAGAAAGGGTAGA			676	ENST00000511668	Ensembl	NA	179367132	179366456	noncoding
CUST_54_PI426075208	4.00586	3.57598	18.2216	1.21e-21	1.18e-19	39.2024	nc-HOXB4-176	Arraystar_ HOX cluster	noncoding	NA	NA	NA	NA	NA	NA	NA	NA	NA	chr17	NA	nc-HOXB4-176	AAGTCCAGTAAGAAGTTGGGCCAAGCTGGAAGGGATTGACCGGGTAAGTGTCCAGACTTG			158	nc-HOXB4-176+	HOX cluster	+	46667968	46667810	noncoding
CUST_130_PI426075208	4.00508	2.69377	14.5055	5.07e-18	1.4e-16	30.8804	nc-HOXC5-256	Arraystar_ HOX cluster	noncoding	NA	NA	NA	NA	NA	NA	NA	NA	NA	chr12	NA	nc-HOXC5-256	TCCAATCTTCAAAAATGGCTGAGGAAAGGGGATTAAGTTAGGTAAGGTGGCCTATGCCCA			128	nc-HOXC5-256+	HOX cluster	NA	54426389	54426261	noncoding
ASHG19A3A023758	4.00469	3.01535	14.5287	4.79e-18	1.34e-16	30.9371	AC124944.4	Gencode.V23	noncoding	AC124944.4	ENSG00000235836.1	processed_pseudogene	NA	NA	NA	NA	NA	NA	chr3	NA	AC124944.4	TCTCATACAGAGCTGGAAGAAAGGAGGAAAAGAGCAGAGCAACTTTGCAGAGAACTTGAG			611	ENST00000454055	Ensembl	+	195571467	195570856	noncoding
ASHG19A3A033268	4.00443	3.63249	16.2372	8.75e-20	4.37e-18	34.9385	AK093437	Arraystar_ misc_RNA	noncoding	NA	NA	NA	NA	NA	NA	NA	NA	NA	chr7	NA		AAAGTCATACAGGTGGATGTCAGGGAGAGTGATCAATCAAAGGATGGGAACTGGAACTGA			2007	AK093437	misc_RNA	NA	100472497	100470490	noncoding
ASHG19A3A051960	4.00428	2.82957	18.6172	5.39e-22	6.14e-20	40.0073	G36759	Arraystar_ misc_RNA	noncoding	NA	NA	NA	NA	NA	NA	NA	NA	NA	chr15	NA		ATTACATAGGACTTGGCTAGGAGGCTGAGAAGATACAAGGCAAAAAGAGTATTCAGGGAG			412	G36759	misc_RNA	NA	33025468	33025056	noncoding
ASHG19A3A028074	3.99896	2.67713	14.564	4.4e-18	1.25e-16	31.0232	AF090909	Arraystar_ misc_RNA	noncoding	NA	NA	NA	NA	NA	NA	NA	NA	NA	chr5	NA		CTACTGGCCATTGGGTACAAATGCAGAGAATGAAGGTAACAGAAAGGAAAACAGAAGACA			1480	AF090909	misc_RNA	+	32150528	32149097	noncoding
ASHG19A3A036483	3.99757	3.06598	14.3915	6.7e-18	1.79e-16	30.6015	RP11-380I10.2	Gencode.V23	noncoding	RP11-380I10.2	ENSG00000250516.1	processed_pseudogene	lnc-ELP3-1	NONHSAT125721	NA	NA	NA	NA	chr8	NA	RP11-380I10.2	ACAATAAGTCTTTCCTTGAGAAGGAAGGTCCATCAGAAAGGGGAGGTAGTACTAGAGTCA			936	ENST00000505195	Ensembl	+	28085079	28083445	noncoding
ASHG19A3A045779	3.99701	3.23415	13.6851	3.9e-17	8.43e-16	28.8376	lnc-C1QTNF5-2	LNCIPEDIA_3.1	noncoding	NA	NA	NA	lnc-C1QTNF5-2	NONHSAT024653	NA	NA	NA	NA	chr11	NA		AATGTGAAGGAGGCAGGAAAAGGACCTATAGATCTCCAACAGAAAAACCAGAAGCAGACA			422	AY545553	RNAdb	NA	119207750	119207335	noncoding
ASHG19A3A052428	3.9967	3.13499	12.7699	4.17e-16	6.87e-15	26.4619	RP11-114H24.2	Gencode.V23	noncoding	RP11-114H24.2	ENSG00000260776.5	transcribed_unprocessed_pseudogene	NA	NONHSAT047501	NA	NA	NA	NA	chr15	NA	LOC645752	ATTAAAGGAAGAGAAGAAGCGTGACATACATCGGATACAGGAGCTGAAGAGGAGCTTGTC			3117	NR_027024	RefSeq_NR	NA	78219188	78206558	noncoding
ASHG19A3A048073	3.9962	2.94336	15.7805	2.48e-19	1.05e-17	33.9003	RP4-665J23.1	Gencode.V23	noncoding	RP4-665J23.1	ENSG00000233593.6	retained_intron	lnc-ZNF644-1	NONHSAT004411	RP4-665J23.1	ENSG00000233593.6	NA	NA	chr1	NA	RP4-665J23.1	AGCTGGTACAAGGAGGTGATGAACAAGGCTAAATGAAAATCATACATAAACTTCCCAATA			808	ENST00000435649	Ensembl	NA	91317175	91297081	noncoding
ASHG19A3L0001434	3.99507	2.448	18.4493	7.58e-22	8.08e-20	39.6673	lincRNA-CLNK-2	BROAD	noncoding	NA	NA	NA	NA	NA	NA	NA	NA	NA	chr4	NA	lincRNA-CLNK-2	TTACTGAGAAAAAGGGACGAGAGAGAGATGTGGGATCAGAGATCGCTTCAAAAAACCTAG			853	BQ922369	lincRNA	NA	10972252	10971582	noncoding
ASHG19A3A028983	3.99462	2.96298	14.5912	4.12e-18	1.18e-16	31.0893	lnc-HMHB1-2	LNCIPEDIA_3.1	noncoding	NA	NA	NA	lnc-HMHB1-2	NONHSAT104353	NA	NA	NA	NA	chr5	NA	CTD-2050E21.2	GCCAACAAATCCTGAACAAGGGGGTTCAAGGGAAAAGGAAAACATGTGTTTCATAGGCAT			526	ENST00000514942	Ensembl	+	142942113	142938783	noncoding
ASHG19A3L0001474	3.98986	2.75837	14.8423	2.24e-18	6.98e-17	31.6962	lincRNA-KCNIP4	BROAD	noncoding	NA	NA	NA	NA	NA	NA	NA	NA	NA	chr4	NA	lincRNA-KCNIP4	GCATGAGGAGACTGGATAACAAATTAACAGTTGGGAACTGGAAGTGGAAGAAAGTACAAC			10026	chr4:22361802-22371827-	lincRNA	NA	22371827	22361802	noncoding
ASHG19A3A020252	3.98767	9.09434	12.1159	2.42e-15	3.3e-14	24.6992	CRYBB2P1	Gencode.V23	noncoding	CRYBB2P1	ENSG00000100058.12	transcribed_unprocessed_pseudogene	NA	NONHSAT084423	NA	NA	NA	NA	chr22	NA	CRYBB2P1	CTGCTGCCCAGGAACCCTCCAGACCTCCCAGAGAGTGAATGAAGTGTGACTTGCAACTTG			538	ENST00000415709	Ensembl	+	25855648	25851678	noncoding
ASHG19A3A016187	3.98751	2.90028	13.4072	7.92e-17	1.58e-15	28.1273	AC093166.1	Gencode.V23	noncoding	AC093166.1	ENSG00000237583.1	processed_pseudogene	lnc-MERTK-4	NONHSAT073661	NA	NA	NA	NA	chr2	NA	AC093166.1	GAGGAGCAGAAAGTTGTTGGGAACATGCTGAAGGCACAAATACAGAACCAGAGAACTAAA			318	ENST00000457867	Ensembl	+	112432920	112432602	noncoding
ASHG19A3L0001965	3.98555	2.79195	13.4456	7.18e-17	1.45e-15	28.2262	lincRNA-TRHR-1	BROAD	noncoding	NA	NA	NA	NA	NA	NA	NA	NA	NA	chr8	NA	lincRNA-TRHR-1	TGGTTTGGTAGTAGGGCAACAATGAGGAAGTGAGGTAAGGAGCCTGTAATGAATTCCTGT			536	BF115242	lincRNA	NA	110244832	110243949	noncoding
ASHG19A3A047970	3.98551	3.27856	14.7114	3.08e-18	9.18e-17	31.3806	lnc-RP11-144F15.1.1-1	LNCIPEDIA_3.1	noncoding	NA	NA	NA	lnc-RP11-144F15.1.1-1	NA	NA	NA	NA	NA	chr12	NA	AC078992.1	CACAACATCAAGGGAAGAGAGAGGTCAGTGGTGTCAAATGCTATAGAAGGGTCATATGAA			1840	ENST00000512615	Ensembl	NA	106856449	106854482	noncoding
ASHG19A3A031196	3.98493	3.40884	18.2261	1.2e-21	1.18e-19	39.2116	OR2H4P	Gencode.V23	noncoding	OR2H4P	ENSG00000230598.1	unprocessed_pseudogene	NA	NA	NA	NA	NA	NA	chr6	NA	OR2H4P	TCATCTACACTCTAAGGAACAAGGAGGTAAAGGGAGCACTAATAAGATTGGGGAGGAGGA			944	ENST00000415595	Ensembl	+	29183956	29183012	noncoding
ASHG19A3A041925	3.98028	2.38966	17.5234	5.23e-21	3.99e-19	37.7462	NEFLP1	Gencode.V23	noncoding	NEFLP1	ENSG00000232634.1	processed_pseudogene	lnc-CYorf17-4	NONHSAT139652	NA	NA	NA	NA	chrY	NA	AC009239.1	AGTAGATCATGGTGGAGGAATCCATTGAGAGTGCTAAGATTGAGGAAGGCAAAGACTAGT			984	ENST00000436364	Ensembl	NA	23383975	23382991	noncoding
ASHG19A3A044435	3.97994	2.95746	14.2442	9.63e-18	2.45e-16	30.2386	PTGES3P4	Gencode.V23	noncoding	PTGES3P4	ENSG00000236937.2	processed_pseudogene	lnc-C10orf32-1	NONHSAT016151	NA	NA	NA	NA	chr10	NA	RP11-753C18.7	GGGTGGTGAAGAGGATGTAGATTTAGCAGATGGAGCAGATGATCATTCACAAGACAGTGA			351	ENST00000426243	Ensembl	+	104605702	104605351	noncoding
ASHG19A3A050491	3.97985	2.78719	15.21	9.35e-19	3.26e-17	32.5718	RP11-65D24.2	Gencode.V23	noncoding	RP11-65D24.2	ENSG00000204398.5	lincRNA	lnc-RP11-65D24.2.1-2	NONHSAT035222	RP11-65D24.2	ENSG00000204398.5	NA	NA	chr13	NA		TTCTGGGGCAATTGGTGAGACTAAGCCTGAAACAGAGGAGATAGCAAACACAGCTCAAAA			1763	BC035189	misc_RNA	+	112242292	112240549	noncoding
ASHG19A3A046000	3.9798	2.73562	16.0743	1.26e-19	6.02e-18	34.5708	CTC-343N3.1	Gencode.V23	noncoding	CTC-343N3.1	ENSG00000183562.3	antisense	NA	NA	CTC-343N3.1	ENSG00000183562.3	NA	NA	chr11	NA		CCGTAAACCTAATGCAGGAGGATAAGGCACGGGTTACTACAGGAAAAAGTAATGCAGACT			1515	AF116611	misc_RNA	+	3012568	3011092	noncoding
ASHG19A3L0000552	3.97975	2.40616	18.3678	8.96e-22	9.21e-20	39.5014	lincRNA-A2M	BROAD	noncoding	NA	NA	NA	NA	NA	NA	NA	NA	NA	chr12	NA	lincRNA-A2M	GGACAGACATTCTCAAAAGTTTGTTGGAAAGATAGCAGAGAAGAGAAGAATGAGGTGCTT			527	EG328602	lincRNA	NA	9280190	9279663	noncoding
ASHG19A3A024702	3.97872	3.36241	17.08	1.36e-20	8.85e-19	36.797	RP11-93I21.3	Gencode.V23	noncoding	RP11-93I21.3	ENSG00000261083.1	lincRNA	lnc-ANKRD50-1	NONHSAT098214	RP11-93I21.3	ENSG00000261083.1	NA	NA	chr4	NA	AK057455	TTCAGGGAAATTCACAGGAATAACAAAAGACAGAAAACATGAGGATGATGGGCCCCACCC			1771	uc003ife.1	UCSC_knowngene	NA	125479589	125421096	noncoding
ASHG19A3A021557	3.97618	3.64346	16.1596	1.04e-19	5.08e-18	34.7637	RP11-723O4.9	Gencode.V23	noncoding	RP11-723O4.9	ENSG00000261159.1	lincRNA	lnc-KIAA1257-2	NONHSAT091955	RP11-723O4.9	ENSG00000261159.1	NA	NA	chr3	NA		TGCACTGTCCTGAAGCAGGAAATATGAGAAAAACAAGTAAAGGGAAAACAAGTCCAGTTG			811	CR602639	misc_RNA	NA	128579369	128578559	noncoding
ASHG19A3A055252	3.97124	2.47273	13.0295	2.11e-16	3.74e-15	27.1464	RP3-326I13.1	Gencode.V23	noncoding	RP3-326I13.1	ENSG00000224294.1	lincRNA	lnc-MAOA-3	NONHSAT136767	RP3-326I13.1	ENSG00000224294.1	NA	NA	chrX	NA	AK056105	CAGGATAAACACTTACAAAGACTAAAGACGCCACAATCAAGAACTCAGAAGGGTAGAAGA			2228	uc004dfw.1	UCSC_knowngene	+	43085847	43036242	noncoding
ASHG19A3A031384	3.97016	3.5106	17.2189	1.01e-20	6.83e-19	37.0965	RP3-468B3.2	Gencode.V23	noncoding	RP3-468B3.2	ENSG00000233183.2	lincRNA	lnc-ITPR3-1	NONHSAT109984	RP3-468B3.2	ENSG00000233183.2	NA	NA	chr6	NA	RP3-468B3.2	CCACTGGAGGTGATTTGAAAAGGACGAGGACACCTGGGAACAAGGCAATGAAGGTGGCTA			567	ENST00000451317	Ensembl	+	33892460	33881860	noncoding
ASHG19A3A046010	3.96557	2.89165	15.3604	6.57e-19	2.39e-17	32.9254	RPS24P14	Gencode.V23	noncoding	RPS24P14	ENSG00000223688.2	processed_pseudogene	lnc-ART1-7	NONHSAT017605	NA	NA	NA	NA	chr11	NA	AC127526.3	GACTTGCAAGACACGGCTAGCATGAGAAGAAGATGACCTCAAGAAAACAGCAAAGGAATG			359	ENST00000417526	Ensembl	+	3581245	3580886	noncoding
ASHG19A3A012455	3.96422	3.1876	14.5826	4.2e-18	1.2e-16	31.0683	LINC00664	Gencode.V23	noncoding	LINC00664	ENSG00000268658.5	lincRNA	NA	NONHSAT063712	LINC00664	ENSG00000268658.5	NA	NA	chr19	NA	BX537835	AGTGTGGGAGAGCGCTGGGAAGGAAGGTTGGCGGAGTTATACTCCAGACGGACGGGCTCA			3446	uc002nqb.2	UCSC_knowngene	+	21685726	21666516	noncoding
ASHG19A3A000316	3.96296	3.05578	12.9633	2.51e-16	4.35e-15	26.9727	DLG5-AS1	Gencode.V23	noncoding	DLG5-AS1	ENSG00000233871.2	antisense	NA	NONHSAT015044	DLG5-AS1	ENSG00000233871.2	NA	NA	chr10	NA	RP11-126H7.3	GTGTCGCCGGATGAGGAAAAGAAAGAATAGGGAAATTTGGATGCAGAGACACAGAGAAAA			487	ENST00000449852	Ensembl	+	79689582	79687129	noncoding
ASHG19A3A027184	3.9628	2.48355	17.1439	1.18e-20	7.85e-19	36.9349	ST13P21	Gencode.V23	noncoding	ST13P21	ENSG00000227832.1	processed_pseudogene	NA	NA	NA	NA	NA	NA	chr1	NA	RP5-964H19.1	TCAACGAAAGAATAGAAAGGGTTAAGAAGGCTCTCGAGAAAAGCATGAGAGATCCCAGAG			1098	ENST00000453250	Ensembl	+	109046077	109044979	noncoding
ASHG19A3A023216	3.95847	3.34802	15.4531	5.29e-19	2e-17	33.1424	RP11-517B11.4	Gencode.V23	noncoding	RP11-517B11.4	ENSG00000248468.1	antisense	lnc-NUDT16-1	NONHSAT092154	RP11-517B11.4	ENSG00000248468.1	NA	NA	chr3	NA	RP11-517B11.4	ATCTCAGTCTTCGAGGAACTCACAGTGTAGCAGAAAAGACAAAGGAGGTAAACAGGAGGA			575	ENST00000503006	Ensembl	+	131239724	131236674	noncoding
ASHG19A3L0003356	3.9557	2.44152	16.4701	5.19e-20	2.81e-18	35.4594	lincRNA-KCNK12-2	BROAD	noncoding	NA	NA	NA	NA	NA	NA	NA	NA	NA	chr2	NA	lincRNA-KCNK12-2	CAAAATCCTAGACTTTTATGAAGATTCAGAGAGATGGGGAAAGCTGGAGAGCAGGATGGA			15346	chr2:47826294-47841639-	lincRNA	NA	47841639	47826294	noncoding
ASHG19A3A023002	3.95208	2.4604	21.7343	1.42e-24	4.76e-22	45.8852	RP11-180K7.1	Arraystar_ Ensembl	noncoding	NA	NA	NA	NA	NA	NA	NA	NA	NA	chr3	NA	RP11-180K7.1	ACAAAAAGAGAGAGTTTCACATAAAGAATGATCAGTAAGGACAACGCTGGAGATCCTGAG			2632	ENST00000496067	Ensembl	+	112541911	112521423	noncoding
ASHG19A3A037103	3.94926	2.49373	19.0408	2.3e-22	3.03e-20	40.8535	RP11-390F4.9	Arraystar_ Ensembl	noncoding	NA	NA	NA	NA	NA	NA	NA	NA	NA	chr9	NA	RP11-390F4.9	AGGACTGATGGCAAGTATGTTATCTCCAAATGCTAATAAAGGGCAAGAAACAGAGGAATG			586	ENST00000414230	Ensembl	NA	6735076	6734490	noncoding
ASHG19A3A029566	3.9472	2.80544	14.5862	4.17e-18	1.19e-16	31.0771	RSL24D1P1	Gencode.V23	noncoding	RSL24D1P1	ENSG00000218069.2	processed_pseudogene	NA	NA	NA	NA	NA	NA	chr6	NA	RSL24D1P1	CTGGAAGAGAAAATGGTACAGCAGTTACAAGAGCATGTAGGCATGGAAAACACATCTTAA			492	ENST00000404972	Ensembl	NA	27748890	27748398	noncoding
ASHG19A3A034239	3.9461	2.54808	15.5143	4.58e-19	1.77e-17	33.2848	lnc-C7orf10-4	LNCIPEDIA_3.1	noncoding	NA	NA	NA	lnc-C7orf10-4	NONHSAT120246	NA	NA	NA	NA	chr7	NA		AACAAACTGGCAAGGCCTTTGGCAAACAGGAGGAAATGGAGAATTAGGAAAATCTGTGTA			1620	CR594841	misc_RNA	+	40174207	40172587	noncoding
ASHG19A3A015175	3.93893	2.78905	18.6818	4.73e-22	5.51e-20	40.1374	FLJ43879	Gencode.V23	noncoding	FLJ43879	ENSG00000227744.4	lincRNA	lnc-HDAC4-3	NONHSAT077769	FLJ43879	ENSG00000227744.4	NA	NA	chr2	NA	AC114788.2	TGATGTCAGCAAAGGGGATATTGAAGCAGATGGAGTGGTACAGATGGTGGGTCACTAAAA			3489	ENST00000455228	Ensembl	NA	239847965	239840997	noncoding
ASHG19A3L0003093	3.93833	2.24893	17.6499	4e-21	3.17e-19	38.0134	lincRNA-HOMER1	BROAD	noncoding	NA	NA	NA	NA	NA	NA	NA	NA	NA	chr5	NA	lincRNA-HOMER1	CTGTTTTGACAGTTGGGTAAAGATGAGGGGAAAAAAGACTGTAAATGAGAGGAAGTTGTG			4349	chr5:78812894-78817242-	lincRNA	NA	78817242	78812894	noncoding
ASHG19A3A048513	3.93433	2.84368	16.2699	8.13e-20	4.11e-18	35.0119	MUC19	Gencode.V23	noncoding	MUC19	ENSG00000205592.13	processed_transcript	lnc-MUC19-1	NONHSAT027728	MUC19	ENSG00000205592.13	NA	NA	chr12	NA	AY236870	TGGTTGCAAGAAAAGAGTTCAGATGGCAAAATGCACAGGGGAATGTGAAAAGACTGCCAA			790	uc001rml.1	UCSC_knowngene	+	40964560	40959313	noncoding
CUST_36_PI426073487	3.93216	2.5122	16.9395	1.84e-20	1.15e-18	36.4923	uc.38	Arraystar_ UCR	noncoding	NA	NA	NA	NA	NA	NA	NA	NA	NA	chr1	NA	uc.38	CCCTCTGTTATCGTAAACACAAAAGGGAAACACTGAAATCTAAAAGAAAGGCAATTATTG			224	uc.38+	UCR	+	163940178	163939954	noncoding
ASHG19A3A033517	3.92728	2.32721	17.1054	1.28e-20	8.44e-19	36.852	RP11-309L24.2	Gencode.V23	noncoding	RP11-309L24.2	ENSG00000242902.1	antisense	lnc-TNPO3-1	NONHSAT123263	RP11-309L24.2	ENSG00000242902.1	NA	NA	chr7	NA	RP11-309L24.2	ATGACTGAAGCTGGAGAGTGAGGAAAGAACAAGGTAGTTAATCATGAAACCAGCGTGGCA			559	ENST00000469965	Ensembl	NA	128502680	128490215	noncoding
CUST_160_PI426073487	3.92248	2.83581	13.8721	2.43e-17	5.58e-16	29.3104	CTD-2249K22.1	Gencode.V23	noncoding	CTD-2249K22.1	ENSG00000249483.1	lincRNA	lnc-ATG10-3	NONHSAT102470	CTD-2249K22.1	ENSG00000249483.1	NA	NA	chr5	NA	uc.162	AATTTTGGAGAGTCCTATTTGAAACAAAGAGGGAGTTTTGGGGGAGAGAAAAGTTGGTTG			218	uc.162+	UCR	+	81147578	81147360	noncoding
ASHG19A3A014743	3.91033	4.11886	14.4243	6.18e-18	1.67e-16	30.682	LINC01473	Gencode.V23	noncoding	LINC01473	ENSG00000237877.6	lincRNA	lnc-ZSWIM2-3	NONHSAT075980	LINC01473	ENSG00000237877.6	NA	NA	chr2	NA	AC097500.2	AGAAAGCTGAAAACACACTGAGGATTATGGGAGAGGGGCAAGTGCATGAAGCTTCTCAAT			825	ENST00000456653	Ensembl	NA	186947960	186897871	noncoding
ASHG19A3A039737	3.90882	2.90432	12.8514	3.36e-16	5.65e-15	26.6778	FAM47DP	Gencode.V23	noncoding	FAM47DP	ENSG00000174678.9	processed_pseudogene	NA	NONHSAT136627	NA	NA	NA	NA	chrX	NA	AL627244.2	AGATGAAATGGATGAGGTCGAATCCTCACAGGAAAAAGACTGGGACAGGAAACTCCAGAT			3290	ENST00000402340	Ensembl	NA	37404515	37400329	noncoding
ASHG19A3A000333	3.90822	2.66167	15.2115	9.32e-19	3.25e-17	32.5752	RP11-624M8.1	Gencode.V23	noncoding	RP11-624M8.1	ENSG00000237742.6	antisense	lnc-HDDC2-5	NONHSAT114803	RP11-624M8.1	ENSG00000237742.6	NA	NA	chr6	NA	RP11-624M8.1	ACTGGAGCTGTGTCAGCTCTGATGGAACAAAAACGGAGGCACAGAGAGGTCAATTGATTG			708	ENST00000451660	Ensembl	NA	126070332	125899712	noncoding
ASHG19A3A008403	3.9081	2.47812	21.1948	3.76e-24	1.02e-21	44.9229	lnc-SEC16B.1-5	LNCIPEDIA_3.1	noncoding	NA	NA	NA	lnc-SEC16B.1-5	NONHSAT007818	NA	NA	NA	NA	chr1	NA	RP4-765C7.1	GGCTTTCTAAGCATGACACAAAAGCGAGAAATTACAATGGAAAAGAGAGACAGATTGAAC			4755	ENST00000422475	Ensembl	NA	178333230	178326310	noncoding
ASHG19A3A023243	3.90474	2.86886	14.5972	4.06e-18	1.17e-16	31.1039	TF	Gencode.V23	noncoding	TF	ENSG00000091513.14	retained_intron	NA	NA	NA	NA	NA	NA	chr3	NA		AGCAAAACATATTTGCAAAGTGGCTCAGGAGGAAGGAGCTGAAACCCTAAGAATGGGTGA			4608	AK126941	NRED	+	133497628	133491595	noncoding
ASHG19A3A024988	3.90194	3.50423	13.9461	2.02e-17	4.72e-16	29.4964	RP11-97E7.2	Gencode.V23	noncoding	RP11-97E7.2	ENSG00000249297.1	lincRNA	lnc-AADAT-6	NONHSAT099202	RP11-97E7.2	ENSG00000249297.1	NA	NA	chr4	NA	RP11-97E7.2	AGGAGTCTCAAGTCAGGAACAGAGGAGAAAATAGCCATCAAATAGGGCGTCTTGTCAGTA			553	ENST00000508977	Ensembl	NA	172559914	172523833	noncoding
ASHG19A3A034927	3.90169	3.02123	17.3381	7.78e-21	5.51e-19	37.352	RP11-736E3.1	Gencode.V23	noncoding	RP11-736E3.1	ENSG00000225457.1	lincRNA	lnc-AC073348.1-1	NONHSAT122813	RP11-736E3.1	ENSG00000225457.1	NA	NA	chr7	NA	RP11-736E3.1	TGTTAAAACATCAGAAGAGCAAGATAAACGAGTTAAGAAGATGGCACAGGAGCCGCAGAG			651	ENST00000441928	Ensembl	+	112786095	112740717	noncoding
ASHG19A3A019147	3.90149	2.85056	9.7162	2.44e-12	1.73e-11	17.7554	BC041983	Arraystar_ misc_RNA	noncoding	NA	NA	NA	NA	NA	NA	NA	NA	NA	chr21	NA		CAGCTCATAATGATAAGCTACATAGAGTAGCAGCAGGGGGAAATATGGCAAAACTGGTAA			1475	BC041983	misc_RNA	+	32741540	32740081	noncoding
ASHG19A3L0003222	3.90114	2.44445	19.3514	1.24e-22	1.83e-20	41.464	lincRNA-COPS7B	BROAD	noncoding	NA	NA	NA	NA	NA	NA	NA	NA	NA	chr2	NA	lincRNA-COPS7B	ATGCGAGTGAAAGCAGAAGAAATCGATATGATAACCAGGGCAAAACATCCAGAAGTAAAC			1020	CD245860	lincRNA	NA	232745532	232745078	noncoding
ASHG19A3A009589	3.90068	2.57701	15.3602	6.57e-19	2.39e-17	32.9252	lnc-CCDC103-1	LNCIPEDIA_3.1	noncoding	NA	NA	NA	lnc-CCDC103-1	NA	NA	NA	NA	NA	chr17	NA	AC015936.1	TATGTACATGCCAAGAAGCTGAGTGTAACAGGAGATTAACAGAGGGTGAGTAGCAGGATG			1844	ENST00000499010	Ensembl	+	43005641	43002078	noncoding
ASHG19A3A035542	3.89446	2.69853	14.8338	2.29e-18	7.09e-17	31.6757	RP1-35C21.1	Gencode.V23	noncoding	RP1-35C21.1	ENSG00000224968.1	lincRNA	lnc-FAM5B-1	NONHSAT007792	RP1-35C21.1	ENSG00000224968.1	NA	NA	chr1	NA	RP1-35C21.1	GGTTTGGCCAAAAATGGAACAGAATTTACAAGGGAAAAGGGAAGTTCCTGGAGTAATATG			491	ENST00000451341	Ensembl	+	177335408	177320721	noncoding
ASHG19A3A032791	3.89352	2.84512	13.2278	1.26e-16	2.38e-15	27.6635	AK024559	Arraystar_ misc_RNA	noncoding	NA	NA	NA	NA	NA	NA	NA	NA	NA	chr7	NA		TCATGTCCACAATCACATTCAAAGACAGGAGACTAGGAAGAGTGCAGGACAGAAGTGTTC			1445	AK024559	misc_RNA	NA	48879941	48878508	noncoding
ASHG19A3A016287	3.89321	2.48297	15.9324	1.75e-19	7.9e-18	34.2481	AC012363.13	Gencode.V23	noncoding	AC012363.13	ENSG00000235840.1	lincRNA	NA	NONHSAT073998	AC012363.13	ENSG00000235840.1	NA	NA	chr2	NA	AC012363.13	AAACAAAGGCAGATTGATGTTTCTGTTTGTGATACCAGTGGAGAGAGGAGGGCACAAGCA			555	ENST00000437837	Ensembl	+	121083874	121076582	noncoding
ASHG19A3A023221	3.8924	2.87484	15.0853	1.26e-18	4.19e-17	32.2765	CR593860	Arraystar_ misc_RNA	noncoding	NA	NA	NA	NA	NA	NA	NA	NA	NA	chr3	NA		TAGCTTGGGAAAGGGAAAAATATCTACAGCAGCAAGAATAAAGGACAAATTACTGCCTTG			1704	CR593860	misc_RNA	+	132090519	132087877	noncoding
ASHG19A3L0001090	3.88961	2.6067	17.206	1.03e-20	6.99e-19	37.0688	lincRNA-EPC2	BROAD	noncoding	NA	NA	NA	NA	NA	NA	NA	NA	NA	chr2	NA	lincRNA-EPC2	CATGCTCTGGGAATTTGAAGAGATGTGGGTATAGTTAAGGGAACTAGCAAGGGACGTTGA			11251	chr2:149357280-149368530+	lincRNA	+	149368530	149357280	noncoding
ASHG19A3A054424	3.88938	3.19121	13.755	3.27e-17	7.21e-16	29.015	AJ295984	Arraystar_ misc_RNA	noncoding	NA	NA	NA	NA	NA	NA	NA	NA	NA	chr16	NA		TATTTCATCTAAGACCTAGAGAATGAGAAGTAGCCAGCAGTGGGGAGACGGGTAGTAACA			1626	AJ295984	misc_RNA	+	28275892	28274217	noncoding
ASHG19A3A034499	3.88916	2.55009	15.2134	9.28e-19	3.24e-17	32.5797	RP11-358M3.1	Gencode.V23	noncoding	RP11-358M3.1	ENSG00000225209.1	lincRNA	lnc-STAG3L4-2	NONHSAT121291	RP11-358M3.1	ENSG00000225209.1	NA	NA	chr7	NA	RP11-358M3.1	AAGACGTCAGGCGTATGGAAATAACAGATGGGAAAGGCGAGCAGAGATCATTACTCTGAA			510	ENST00000444745	Ensembl	+	67497677	67485239	noncoding
ASHG19A3A048823	3.88727	2.52904	16.2492	8.52e-20	4.27e-18	34.9654	IFNG-AS1	Gencode.V23	noncoding	IFNG-AS1	ENSG00000255733.5	antisense	lnc-DYRK2-4	NONHSAT029276	IFNG-AS1	ENSG00000255733.5	NA	NA	chr12	NA	AK124066	TAGTCATTTGGGAAGGAATAAGCCTGGAAGAAAAAGATACAACGAACTAGCACAACGAGG			1791	uc001stv.1	UCSC_knowngene	+	68415107	68383224	noncoding
ASHG19A3A038489	3.88643	2.46296	17.167	1.12e-20	7.52e-19	36.9847	TRBV22OR9-2	Gencode.V23	noncoding	TRBV22OR9-2	ENSG00000234122.1	TR_V_pseudogene	NA	NONHSAT130773	NA	NA	NA	NA	chr9	NA	TRBV22OR9-2	TTACTCAAGGGTTGAAAAGGATATTCAGAGAGGAGACCTAACTGAAGGCTACGGTGTCTC			136	ENST00000441373	Ensembl	+	33634244	33634108	noncoding
ASHG19A3L0002339	3.88252	2.40515	19.218	1.61e-22	2.24e-20	41.2028	RP11-485F13.1	Gencode.V23	noncoding	RP11-485F13.1	ENSG00000281566.2	lincRNA	lnc-DIAPH2-16	NONHSAT137877	RP11-485F13.1	ENSG00000281566.2	NA	NA	chrX	NA	lincRNA-PCDH19-3	TAGGAGGCTAAGCATGAAGAAGGAATTCAAAGAAACCTTGTGGAGAACGAAGACACAGCA			876	BU193956	lincRNA	+	98120039	97828856	noncoding
ASHG19A3A049198	3.88157	3.44377	17.8098	2.86e-21	2.38e-19	38.349	RP11-669N7.2	Gencode.V23	noncoding	RP11-669N7.2	ENSG00000249196.6	retained_intron	lnc-GLT1D1-1	NONHSAT031927	RP11-669N7.2	ENSG00000249196.6	NA	NA	chr12	NA	AC107033.2	TGACTTAAAACCTCCGGAAAGATAAATAGGGAAGCAACAAAACCTACAGGGAACAGGGGA			2215	ENST00000512133	Ensembl	+	129597839	129594229	noncoding
ASHG19A3A008660	3.88039	3.77126	15.2634	8.25e-19	2.93e-17	32.6977	RPL12P38	Gencode.V23	noncoding	RPL12P38	ENSG00000213228.5	processed_transcript	NA	NA	NA	NA	NA	NA	chr17	NA	AX746718	GGAAATGATAAAAGTTCACAAAATTTGGAGGAAGAAGAGGCGAGAACGATCCCCGAACCG			2319	uc002iyr.1	UCSC_knowngene	NA	58513357	58511038	noncoding
ASHG19A3L0000346	3.87893	2.34019	17.4303	6.38e-21	4.7e-19	37.5485	lincRNA-CYP2R1	BROAD	noncoding	NA	NA	NA	NA	NA	NA	NA	NA	NA	chr11	NA	lincRNA-CYP2R1	AAATAATCTTTACTTGGGAATCTGAACATTGAAGGGAAGTGGCCAAAGAGAAGGGTCTTG			495	AW298063	lincRNA	NA	14975440	14974949	noncoding
ASHG19A3L0000695	3.87834	3.93258	15.1091	1.19e-18	3.99e-17	32.333	lincRNA-SOX21-2	BROAD	noncoding	NA	NA	NA	NA	NA	NA	NA	NA	NA	chr13	NA	lincRNA-SOX21-2	AAACGAGACAGACGAAAACAACCGACAACCCGCAGCGACAAGAACACAACAAAAACACAA			936	BF341729	lincRNA	+	95301871	95301173	noncoding
ASHG19A3L0000776	3.87778	2.5822	16.8555	2.21e-20	1.35e-18	36.3091	lincRNA-SEL1L-4	BROAD	noncoding	NA	NA	NA	NA	NA	NA	NA	NA	NA	chr14	NA	lincRNA-SEL1L-4	CCTTCAAGGGGCTTACATCATGAGGGAAAAGGAAGTATGAAACAAGTCAACCAAAAACAA			10576	chr14:81868097-81878672+	lincRNA	+	81878672	81868097	noncoding
ASHG19A3A052852	3.87456	3.62401	14.6033	4e-18	1.15e-16	31.1188	NONHSAT006668	NONCODE.V4	noncoding	NA	NA	NA	NA	NONHSAT006668	NA	NA	NA	NA	chr1	NA	CR598625	TACAGGGCATTTTATTAACCGGGAAGGACGGTGCGGAAGAGCGAGCAGGACGCCTCTTCA			1579	uc001fgo.2	UCSC_knowngene	NA	155023641	155017693	noncoding
ASHG19A3A029328	3.87432	2.57351	14.3778	6.93e-18	1.84e-16	30.5678	RP1-90J20.8	Gencode.V23	noncoding	RP1-90J20.8	ENSG00000224846.2	antisense	lnc-SERPINB6-1	NONHSAT106908	RP1-90J20.8	ENSG00000224846.2	NA	NA	chr6	NA	RP1-90J20.8	GGAAAATGGTTTAAGGCCAAGGAAATACCTAGAAAACGGAAAGTCTTGAAACCAGAGCCG			408	ENST00000429319	Ensembl	NA	2999368	2989959	noncoding
ASHG19A3A023680	3.87224	2.47781	17.1865	1.08e-20	7.24e-19	37.0268	GPS2P2	Gencode.V23	noncoding	GPS2P2	ENSG00000230951.1	processed_pseudogene	lnc-EIF4A2-3	NONHSAT093846	NA	NA	NA	NA	chr3	NA	RP11-573D15.6	AGCTTTTTCTGCAGCTGAAGAAAGTTTCCATGAGGAAGAAAAACGGAGGCGAAAGGAGCA			888	ENST00000430745	Ensembl	+	186491265	186490377	noncoding
ASHG19A3L0002054	3.87162	2.7725	16.2885	7.8e-20	3.96e-18	35.0538	lincRNA-GFRA2-9	BROAD	noncoding	NA	NA	NA	NA	NA	NA	NA	NA	NA	chr8	NA	lincRNA-GFRA2-9	CAACAAACACACGCAAAGCATTCAGAACAGTATCTAACACTGAGGGAGCAACACAAATGT			441	AI204148	lincRNA	+	21151566	21151124	noncoding
ASHG19A3A022763	3.86959	3.32696	17.3187	8.11e-21	5.72e-19	37.3105	ADAMTS9-AS1	Gencode.V23	noncoding	ADAMTS9-AS1	ENSG00000241158.5	antisense	lnc-ATXN7-7	NONHSAT090248	ADAMTS9-AS1	ENSG00000241158.5	NA	NA	chr3	NA	RP11-14D22.5	AAACAAAGGCACGAAACACAAGAAAGGCAAGAGAATGCTAATCACCAGATGCATGGGCAT			561	ENST00000474313	Ensembl	+	64572995	64547386	noncoding
ASHG19A3A007735	3.86527	3.96983	11.9428	3.88e-15	5.07e-14	24.2233	HOXB-AS3	Gencode.V23	noncoding	HOXB-AS3	ENSG00000233101.10	antisense	lnc-CALCOCO2-8	NONHSAT054431	HOXB-AS3	ENSG00000233101.10	NA	NA	chr17	NA	LOC404266	AAGTTGGGCCAAGCTGGAAGGGATTGACCGGGTTGCTTGTCTGGAGATGGAGCCACTACA			489	NR_033202	RefSeq_NR	+	46679703	46667841	noncoding
ASHG19A3A024875	3.86524	2.9006	10.6481	1.52e-13	1.38e-12	20.5406	DCHS2	Gencode.V23	noncoding	DCHS2	ENSG00000197410.12	processed_transcript	NA	NA	NA	NA	NA	NA	chr4	54798	DCHS2	GCCTTTGTCAAAATCAAACAAAAACAAAAGGAAATACAGGAAAAACAAAATCTTGCCTAG	Dachsous 2 (Drosophila)	NP_060109	2553	NM_001142553	RefSeq_coding	NA	155412930	155407594	coding
ASHG19A3A043534	3.86342	2.85528	14.4066	6.46e-18	1.73e-16	30.6385	RP11-433J20.2	Gencode.V23	noncoding	RP11-433J20.2	ENSG00000227101.1	lincRNA	lnc-AKR1E2-5	NONHSAT011071	RP11-433J20.2	ENSG00000227101.1	NA	NA	chr10	NA	RP11-433J20.2	ACCTGATGAAGAAAACATAGGCCAGAATCTGGGAATCGGGAGCAAAGTAATACAGCTTCG			633	ENST00000455525	Ensembl	+	4070586	4067131	noncoding
ASHG19A3A033044	3.8615	3.62367	17.6696	3.84e-21	3.06e-19	38.0548	OR2AQ1P	Gencode.V23	noncoding	OR2AQ1P	ENSG00000229724.1	unprocessed_pseudogene	NA	NONHSAT006991	NA	NA	NA	NA	chr1	NA	OR2AQ1P	AGGAACAAGGATGTAAAAGGGGCTTCTTGGAAAGTACTTAGAGTCAAAGGGACAGCTCAA			200	ENST00000451972	Ensembl	+	158766003	158765803	noncoding
ASHG19A3A030019	3.86107	3.09437	13.8986	2.28e-17	5.26e-16	29.3771	RPL7AP15	Gencode.V23	noncoding	RPL7AP15	ENSG00000236806.1	processed_pseudogene	lnc-CHD1L-2	NONHSAT006006	NA	NA	NA	NA	chr1	NA	RP11-337C18.7	ATCTGTGGGTTTGAATCACCAAAGTGGAAAAGGGAAAGGTGAAAGAAGTTGCCACTAAAC			795	ENST00000446956	Ensembl	+	146695940	146695145	noncoding
CUST_499_PI426073487	3.86077	2.52584	20.0483	3.21e-23	6.15e-21	42.804	uc.19	Arraystar_ UCR	noncoding	NA	NA	NA	NA	NA	NA	NA	NA	NA	chr1	NA	uc.19	TCAGCGTTTAGGTCCTGAATAGGGGGAGAAAGGAAAGGAAATCAATTTCAAAAGCAGGAG			256	uc.19-	UCR	NA	44990567	44990311	noncoding
ASHG19A3A029314	3.85867	3.06221	14.2216	1.02e-17	2.57e-16	30.1826	AK128409	Arraystar_ misc_RNA	noncoding	NA	NA	NA	NA	NA	NA	NA	NA	NA	chr6	NA		TAATGGTTATGATGCATTCCCACCGAAAAGGGGGAGATGGGATAAAAGAGGGTGGGAAAT			3473	AK128409	misc_RNA	NA	1620998	1617523	noncoding
ASHG19A3A023922	3.85828	2.61619	16.8659	2.17e-20	1.33e-18	36.3317	AF085878	Arraystar_ misc_RNA	noncoding	NA	NA	NA	NA	NA	NA	NA	NA	NA	chr4	NA		AATGGGATAATTCAACAGGAAAGACTCGGTCATTAGGGAAAGGAGCATGCTAGGACAGGT			511	AF085878	misc_RNA	NA	8298205	8297705	noncoding
ASHG19A3A047203	3.8571	2.40444	18.2584	1.12e-21	1.12e-19	39.2778	AK125836	Arraystar_ misc_RNA	noncoding	NA	NA	NA	NA	NA	NA	NA	NA	NA	chr12	NA		AGTAAGTTGGAGGATACACGATTAAAACACTGCTGAATAGCGGGGAACAAAAGGCAAACT			3654	AK125836	misc_RNA	NA	3570687	3567033	noncoding
ASHG19A3A015210	3.85667	4.13913	13.3841	8.41e-17	1.66e-15	28.0678	BC005884	Arraystar_ misc_RNA	noncoding	NA	NA	NA	NA	NA	NA	NA	NA	NA	chr1	NA		TTGGTGGAAAGTGAGGCGAGAAAAACAATGACTTGGGCCAATTACACGACTGCAAAGCTA			2231	BC005884	misc_RNA	+	8926551	8921058	noncoding
ASHG19A3L0000145	3.85642	2.98447	15.7078	2.93e-19	1.21e-17	33.7332	lincRNA-FOXD2-1	BROAD	noncoding	NA	NA	NA	NA	NA	NA	NA	NA	NA	chr1	NA	lincRNA-FOXD2-1	ACAATAATAGGAGCAAAGAGGGTACAAACTCTGGATAAACTCTAGAAGGCAGGCCAGACA			12526	chr1:48204938-48217463-	lincRNA	NA	48217463	48204938	noncoding
ASHG19A3A048177	3.85633	2.94634	13.646	4.31e-17	9.2e-16	28.7385	AK127893	Arraystar_ misc_RNA	noncoding	NA	NA	NA	NA	NA	NA	NA	NA	NA	chr12	NA		AAGTCACTAACAAAACAAACACTCCACTGGAGAAATCAGGAAAGAAGGTGGTTACAACAT			2119	AK127893	misc_RNA	NA	131520032	131513654	noncoding
ASHG19A3A029140	3.85466	4.16415	15.7987	2.37e-19	1.01e-17	33.9421	lnc-KCNIP1-1	LNCIPEDIA_3.1	noncoding	NA	NA	NA	lnc-KCNIP1-1	NONHSAT105047	NA	NA	NA	NA	chr5	NA	AC034199.1	TTCTTCAAGTCACAGAGAGACAGAGAGGAGGGGACGAAGGACGAGCCATGGGGTTTTGAA			2938	ENST00000436248	Ensembl	+	169762104	169758396	noncoding
ASHG19A3A042171	3.85267	2.22318	17.1814	1.09e-20	7.31e-19	37.0159	RBMY2FP	Gencode.V23	noncoding	RBMY2FP	ENSG00000243040.6	transcribed_unprocessed_pseudogene	lnc-PRY-5	NONHSAT139680	NA	NA	NA	NA	chrY	NA	AC007320.3	GCATCTACAATAGATGGTCGGGAAAGTAGATCTGAAAAAGGAGACTGAAGCAGATATTAA			1263	ENST00000420346	Ensembl	+	24467972	24457010	noncoding
ASHG19A3A032883	3.852	2.83926	13.752	3.29e-17	7.25e-16	29.0074	AC006455.2	Arraystar_ Ensembl	noncoding	NA	NA	NA	NA	NA	NA	NA	NA	NA	chr7	NA	AC006455.2	TGGAGCAAAATAAAGAGTCCCAGAATATAAAGAGAAATGAGATGGTAGCCAAACGCCCAG			1631	ENST00000360532	Ensembl	NA	62764434	62751890	noncoding
ASHG19A3A035416	3.84852	3.08362	13.9637	1.93e-17	4.53e-16	29.5405	AC006372.4	Gencode.V23	noncoding	AC006372.4	ENSG00000234210.1	lincRNA	lnc-AC006372.1-2	NONHSAT124496	AC006372.4	ENSG00000234210.1	NA	NA	chr7	NA	AC006372.4	AAATTGGAGCCTGAAGCCTCAGAGCTACTGATGATGAAGGAAAGAGGCAAACATTCAGGA			4049	ENST00000444158	Ensembl	+	157292410	157258924	noncoding
ASHG19A3A049739	3.84738	3.64801	17.8591	2.58e-21	2.18e-19	38.4519	RPL21P112	Gencode.V23	noncoding	RPL21P112	ENSG00000237924.1	processed_pseudogene	lnc-SOX21-4	NONHSAT034742	NA	NA	NA	NA	chr13	NA	RP11-477B16.2	AGGAAAATAACCAGCATAAAGAGGGAAGCTAAAGAGAAACCTGAAGCTGCAGCCTGTTCC			463	ENST00000434403	Ensembl	NA	95413269	95412806	noncoding
ASHG19A3A038562	3.84623	2.52951	14.5431	4.63e-18	1.3e-16	30.9722	RP11-383G10.1	Gencode.V23	noncoding	RP11-383G10.1	ENSG00000236108.1	processed_pseudogene	lnc-CNTN2-3	NONHSAT008983	NA	NA	NA	NA	chr1	NA	RP11-383G10.1	CTCATCACAGACAACCAACAAGAAGCTGGGGATAGAAAAATTAAGAGGCATGCTAAAAAT			305	ENST00000428506	Ensembl	+	205104078	205103773	noncoding
ASHG19A3L0001958	3.84466	2.32326	25.0164	5.63e-27	4.98e-24	51.3059	lincRNA-ANGPT1-1	BROAD	noncoding	NA	NA	NA	NA	NA	NA	NA	NA	NA	chr8	NA	lincRNA-ANGPT1-1	TCGACAACTGAAAGCGAGAAGAGCGAACGACCAGAGAGCGCAGGAGCGGAAGAACAGAAC			1051	BG254180	lincRNA	+	108120717	108120249	noncoding
ASHG19A3A053157	3.84429	2.72877	12.6653	5.51e-16	8.77e-15	26.1836	RP11-775C24.4	Gencode.V23	noncoding	RP11-775C24.4	ENSG00000279834.1	TEC	lnc-MESDC1-2	NONHSAT047724	RP11-775C24.4	ENSG00000279834.1	NA	NA	chr15	NA		CATGTGCATCTCTACAAGGGGTTGGATGTAAGGTATGAGTGAAAGAAGGGACATGTGGAT			2557	AK055083	misc_RNA	+	81355829	81353293	noncoding
ASHG19A3L0000111	3.84353	3.04257	16.5773	4.09e-20	2.28e-18	35.6972	lincRNA-C1orf100-2	BROAD	noncoding	NA	NA	NA	NA	NA	NA	NA	NA	NA	chr1	NA	lincRNA-C1orf100-2	CCTTAGGGTTAAAGTGCTGCAATGTGAAAAAGCCAAGTTAAAAGACAAGGGGCTCCAGTG			15926	chr1:244367327-244383252+	lincRNA	+	244383252	244367327	noncoding
ASHG19A3L0002084	3.84287	2.9464	12.6211	6.19e-16	9.7e-15	26.0657	lincRNA-KIAA0146-4	BROAD	noncoding	NA	NA	NA	NA	NA	NA	NA	NA	NA	chr8	NA	lincRNA-KIAA0146-4	ACAACAAAGCAAAAGTCTCAGAGGCTTGTGATACACAGGGGGATACAGAATGAGGAGACT			12176	chr8:46937335-46949510+	lincRNA	+	46949510	46937335	noncoding
ASHG19A3A031312	3.84202	2.79576	12.9515	2.59e-16	4.47e-15	26.9416	RP11-98D18.9	Gencode.V23	noncoding	RP11-98D18.9	ENSG00000203288.3	antisense	lnc-OAZ3-1	NONHSAT006432	RP11-98D18.9	ENSG00000203288.3	NA	NA	chr1	NA	BC038201	TTTCTGGAAAACATGAAATAGGCTTTGTAGATGGACAGGAAGTCAAGGGACAAGCGGTGC			991	uc001eze.2	UCSC_knowngene	+	151766877	151763317	noncoding
ASHG19A3A029844	3.83891	3.26118	12.1762	2.05e-15	2.84e-14	24.864	lnc-PPIL1-1	LNCIPEDIA_3.1	noncoding	NA	NA	NA	lnc-PPIL1-1	NONHSAT112236	NA	NA	NA	NA	chr6	NA		GGTGAGATTGGGTGATCAGTAGACATCACAGAAAATGCAGGGAAAAGAGCATCAACAAAG			2603	AK056236	misc_RNA	NA	36822439	36819836	noncoding
ASHG19A3A039621	3.83856	2.51373	17.6865	3.7e-21	2.97e-19	38.0905	lnc-ASB11-2	LNCIPEDIA_3.1	noncoding	NA	NA	NA	lnc-ASB11-2	NA	NA	NA	NA	NA	chrX	NA		TTGAAGAATGGGCTCTTAACCTTGTACGAGAAAGAAAAGGGTGAGGAAGAAAATGGATTG			1341	AL079289	NRED	NA	15347078	15345759	noncoding
ASHG19A3A033403	3.83824	3.36638	14.6124	3.91e-18	1.13e-16	31.1408	RP11-458K10.1	Gencode.V23	noncoding	RP11-458K10.1	ENSG00000242072.1	lincRNA	lnc-TFEC-4	NONHSAT122850	RP11-458K10.1	ENSG00000242072.1	NA	NA	chr7	NA	RP11-458K10.1	CTAGTCACCAGCTAATGCAGATGGAAAGGGAAATACAGGGCCACAGAAGGAGATTGAAAA			737	ENST00000471672	Ensembl	NA	115316383	115287514	noncoding
ASHG19A3A035171	3.83723	2.34185	17.8252	2.77e-21	2.32e-19	38.3813	PPP1R2P6	Gencode.V23	noncoding	PPP1R2P6	ENSG00000241661.1	processed_pseudogene	NA	NA	NA	NA	NA	NA	chr7	NA	RP11-785H2.1	AGACGTACATCACGATGACAAAGATGAAGAAACGTGACAGAGTGCAGATGGAGAAAGCAT			588	ENST00000478565	Ensembl	+	139993139	139992551	noncoding
ASHG19A3A024492	3.83495	2.58086	11.5127	1.28e-14	1.48e-13	23.0243	RP11-562F9.2	Gencode.V23	noncoding	RP11-562F9.2	ENSG00000249152.1	lincRNA	lnc-RP11-9B6.1.1-1	NONHSAT097428	RP11-562F9.2	ENSG00000249152.1	NA	NA	chr4	NA	RP11-562F9.2	TTTGGGATTGAGGACCAAACAAGGTGAGGCACGATAAAGAAATTAGAAGGGGATCGCTAT			616	ENST00000502518	Ensembl	NA	93198226	93189917	noncoding
ASHG19A3A027620	3.83396	3.09574	12.0904	2.59e-15	3.52e-14	24.6294	RPL7P8	Gencode.V23	noncoding	RPL7P8	ENSG00000235045.2	processed_pseudogene	lnc-GSTM4-3	NONHSAT005056	NA	NA	NA	NA	chr1	NA	RP5-1160K1.1	TCAAAAGGCAAGGAGGAAACTTATCTGTGAAAAAGCGAATAGGCAGATGTACAGAACTGA			724	ENST00000411964	Ensembl	+	110194715	110193991	noncoding
ASHG19A3A040848	3.83381	2.50866	17.1281	1.22e-20	8.09e-19	36.901	RP4-646N3.1	Gencode.V23	noncoding	RP4-646N3.1	ENSG00000235806.1	lincRNA	lnc-MID1IP1-1	NONHSAT136654	RP4-646N3.1	ENSG00000235806.1	NA	NA	chrX	NA	RP4-646N3.1	ACTTTACAACTTGTGCTACAGGAAGGCAGGGAGGGATTTAAATGAGAGACTGGAAGAGAC			1180	ENST00000432359	Ensembl	+	38658911	38629583	noncoding
ASHG19A3A023560	3.82834	2.94631	15.0625	1.33e-18	4.39e-17	32.2223	RP11-91K9.1	Gencode.V23	noncoding	RP11-91K9.1	ENSG00000231574.5	lincRNA	lnc-KCNMB2-2	NONHSAT093357	RP11-91K9.1	ENSG00000231574.5	NA	NA	chr3	NA	AK056252	GAACACATTTAACAGCCGGGAAGAAAATTGTAGGAAAAGAGAGCACTTTGGCACGGAAGG			2957	uc003fiz.1	UCSC_knowngene	+	177617012	177534652	noncoding
ASHG19A3A047526	3.8279	2.83072	15.0204	1.47e-18	4.8e-17	32.1221	RP1-228P16.9	Gencode.V23	noncoding	RP1-228P16.9	ENSG00000279840.1	TEC	NA	NA	RP1-228P16.9	ENSG00000279840.1	NA	NA	chr12	NA		TAAAGATGATGCTAGGGGAGAGGAGATATTCTGAAATGGGATGAATAAGGGGCCCACTTG			2972	AK056442	misc_RNA	NA	48357252	48354279	noncoding
ASHG19A3A020994	3.82744	2.59707	16.0686	1.28e-19	6.08e-18	34.5579	AK055537	Arraystar_ misc_RNA	noncoding	NA	NA	NA	NA	NA	NA	NA	NA	NA	chr3	NA		AACCAGACAAATCCTGACAGTGGAGTATCGAATGGTGCTAAAGGCAGAGAAGGACTGAAA			1663	AK055537	misc_RNA	NA	46898988	46897325	noncoding
ASHG19A3A009323	3.82643	6.90944	17.905	2.34e-21	2.01e-19	38.5477	RP11-20B24.4	Gencode.V23	noncoding	RP11-20B24.4	ENSG00000266642.2	antisense	NA	NA	RP11-20B24.4	ENSG00000266642.2	NA	NA	chr17	NA	AX795351	TTCCACATGGCAGTTGGCAAAATATCTCCCACTGAGGGGCTCGATGCCCTCTTGTAGAGC			939	uc002hdf.2	UCSC_knowngene	+	27225788	27224849	noncoding
ASHG19A3A037675	3.82472	2.59243	18.0901	1.59e-21	1.45e-19	38.9316	RP11-406A20.4	Gencode.V23	noncoding	RP11-406A20.4	ENSG00000227555.1	lincRNA	lnc-DIRAS2-4	NONHSAT132990	RP11-406A20.4	ENSG00000227555.1	NA	NA	chr9	NA	RP11-406A20.4	ACTGGCTGAATAAAAGGTGGAAGTGAAAAAGAACAACACTGACACGTGAGAAATACTGGC			2720	ENST00000426593	Ensembl	NA	92803781	92782935	noncoding
ASHG19A3A015517	3.82279	2.28164	23.113	1.28e-25	7.07e-23	48.2491	AC007899.3	Gencode.V23	noncoding	AC007899.3	ENSG00000224891.1	processed_pseudogene	lnc-AC007390.5.1-4	NONHSAT070097	NA	NA	NA	NA	chr2	NA	AC007899.3	TGACCGCAAGTCACAAAGTATGAGCAAACTGAAATTGAAGGAGGAGAAATAATTCATTAT			775	ENST00000412776	Ensembl	+	37376447	37375672	noncoding
ASHG19A3A032657	3.82146	2.80935	14.9772	1.63e-18	5.25e-17	32.0192	RP11-89N17.2	Gencode.V23	noncoding	RP11-89N17.2	ENSG00000227481.1	antisense	lnc-RP9-1	NONHSAT120029	RP11-89N17.2	ENSG00000227481.1	NA	NA	chr7	NA	RP11-89N17.2	AAGGAAGCTGTTTTGACCCAAAACAAGAAGAGAAGACTGGAACCCAGACAAAAGGGCCTT			577	ENST00000455149	Ensembl	NA	33771676	33769903	noncoding
ASHG19A3A046775	3.82129	3.61216	10.2712	4.61e-13	3.79e-12	19.4276	AK129733	Arraystar_ misc_RNA	noncoding	NA	NA	NA	NA	NA	NA	NA	NA	NA	chr11	NA		ACAACAAAGGCTTTTCCAGAGAAAGCCAAAAGCAGCCAGTAAGGAGAAGGGTCAAGATCA			2374	AK129733	misc_RNA	+	75925297	75922924	noncoding
ASHG19A3A031668	3.8194	3.53278	13.879	2.39e-17	5.49e-16	29.3278	RP11-143A22.1	Gencode.V23	noncoding	RP11-143A22.1	ENSG00000223633.2	lincRNA	lnc-BAG2-7	NONHSAT113322	RP11-143A22.1	ENSG00000223633.2	NA	NA	chr6	NA	RP11-143A22.1	CATTGTGAAATTCTGAGACACAGCAAGGACAGAAACAGAGGGCATGGAAGATGCTTTCAG			140	ENST00000457561	Ensembl	+	58489027	58488887	noncoding
ASHG19A3A042283	3.81884	4.19546	20.4151	1.6e-23	3.45e-21	43.4932	RP11-439E19.9	Gencode.V23	noncoding	RP11-439E19.9	ENSG00000260698.1	lincRNA	lnc-CNST-1	NONHSAT010716	RP11-439E19.9	ENSG00000260698.1	NA	NA	chr1	NA		AAGGAAAACTGACTATTGGAAAGATAAGGGATGGGTGAGGGGTGAAATCAGGAATCTTGC			2982	BC033567	misc_RNA	+	246848375	246845409	noncoding
ASHG19A3A025696	3.81259	3.32536	13.7203	3.57e-17	7.79e-16	28.927	RP11-556N4.1	Gencode.V23	noncoding	RP11-556N4.1	ENSG00000229717.2	antisense	lnc-USO1-2	NONHSAT096943	RP11-556N4.1	ENSG00000229717.2	NA	NA	chr4	NA	RP11-556N4.1	CCAATGAGAGAGATCTGAGACCCAAAGAAACAGGGGAGACAGTCATATGAAGAAGGAGGC			1955	ENST00000438151	Ensembl	+	76753858	76751903	noncoding
ASHG19A3A017745	3.81079	3.08292	12.4873	8.85e-16	1.34e-14	25.707	RP5-981L23.2	Gencode.V23	noncoding	RP5-981L23.2	ENSG00000225849.1	processed_pseudogene	lnc-ELMO2-3	NONHSAT080021	NA	NA	NA	NA	chr20	NA	RP5-981L23.2	TCTAACTTTGTCATTCCCAGTGAGTACCAGGCGGGAGAAAGAAGAGAAGCAGAAACTCAT			1223	ENST00000433469	Ensembl	NA	45093763	45092540	noncoding
ASHG19A3A030861	3.8075	2.36377	18.8894	3.11e-22	3.91e-20	40.5529	RP5-894D12.5	Gencode.V23	noncoding	RP5-894D12.5	ENSG00000271820.1	lincRNA	NA	NONHSAT116264	RP5-894D12.5	ENSG00000271820.1	NA	NA	chr6	NA		ATTGGTGTCATACTAACAGAAAACCAAGACTGAAGAGACAGGAACGACTGTCCGGGTTTC			1546	AK097676	misc_RNA	NA	170585850	170575756	noncoding
ASHG19A3A010756	3.80659	2.50181	18.7749	3.91e-22	4.78e-20	40.3242	LINC00908	Gencode.V23	noncoding	LINC00908	ENSG00000263812.5	lincRNA	lnc-RP11-17M16.1.1-2	NA	LINC00908	ENSG00000263812.5	NA	NA	chr18	NA	LOC284276	GGACTGAATGCAAATGAAAGTGGGTCAAGGAGATATTCAGAATAAAATGAGCAACTTTTC			2273	NR_015417	RefSeq_NR	+	74271783	74240611	noncoding
ASHG19A3A036442	3.80188	2.61478	14.7285	2.95e-18	8.87e-17	31.4221	RP11-875O11.2	Gencode.V23	noncoding	RP11-875O11.2	ENSG00000246130.1	antisense	lnc-TNFRSF10C-1	NONHSAT125535	RP11-875O11.2	ENSG00000246130.1	NA	NA	chr8	NA	AK024295	CTTTAGGAATTCATTCGAAGGCGCAAAAGAAAAAGAAATTAAGGCAGGAACTGAGCGAGG			2636	uc003xcw.1	UCSC_knowngene	+	22941132	22925741	noncoding
ASHG19A3A014321	3.80188	2.92668	12.0715	2.73e-15	3.69e-14	24.5776	AK130253	Arraystar_ misc_RNA	noncoding	NA	NA	NA	NA	NA	NA	NA	NA	NA	chr2	NA		GTCTGGTAGGGAGAAAGGAACGAGGTGCACAGGAAATGATAAATAAATGGATAACTCCAA			1784	AK130253	misc_RNA	NA	130323782	130321998	noncoding
ASHG19A3A040234	3.80158	3.29997	11.7935	5.86e-15	7.34e-14	23.8098	DPPA3P1	Gencode.V23	noncoding	DPPA3P1	ENSG00000227067.3	processed_pseudogene	lnc-H2BFWT-2	NONHSAT138082	NA	NA	NA	NA	chrX	NA	GHc-362H12.2	TATGCATGAAAGAAGACCAACAAACGAGGAGCCTAAGGGAGTTAAGAAGGAATCAAGACC			483	ENST00000451146	Ensembl	NA	103216864	103216381	noncoding
ASHG19A3L0001344	3.79825	2.41123	15.1374	1.11e-18	3.79e-17	32.4001	lincRNA-SI-4	BROAD	noncoding	NA	NA	NA	NA	NA	NA	NA	NA	NA	chr3	NA	lincRNA-SI-4	TTGCCAGGGATTAAGAGAACAGTAGCAGAAACAGACACAAAATAAGCTGTAATACAATGT			28251	chr3:161473331-161501581+	lincRNA	+	161501581	161473331	noncoding
ASHG19A3A000358	3.79723	3.01631	14.5864	4.17e-18	1.19e-16	31.0775	SMEK3P	Arraystar_ Ensembl	noncoding	NA	NA	NA	NA	NA	NA	NA	NA	NA	chrX	NA	SMEK3P	AAATTTACGGAGACCAAAAGAACCCACCAAgatgaagaagaaaaagaggaagataaagaa			2271	ENST00000455033	Ensembl	NA	27481413	27478914	noncoding
ASHG19A3L0000324	3.7948	3.77542	11.8312	5.28e-15	6.68e-14	23.9146	lincRNA-DKK3-1	BROAD	noncoding	NA	NA	NA	NA	NA	NA	NA	NA	NA	chr11	NA	lincRNA-DKK3-1	AAATGTAAAAGAGGAAACCAAGACGCAGCGAGGTGAAGGGTACAAGCTCATTCATACCAG			576	BQ001090	lincRNA	NA	12110988	12108437	noncoding
ASHG19A3A029135	3.79359	3.71709	13.752	3.29e-17	7.25e-16	29.0073	G36766	Arraystar_ misc_RNA	noncoding	NA	NA	NA	NA	NA	NA	NA	NA	NA	chr1	NA		AAATGAAGACAAAAGAATGTCCAAGGAGGAGGAGATGCGTAGGTCAATTCAGGCAGAATT			451	G36766	misc_RNA	+	120457543	120457092	noncoding
ASHG19A3A021966	3.79351	2.74267	14.3344	7.71e-18	2.02e-16	30.461	RP11-706D8.3	Gencode.V23	noncoding	RP11-706D8.3	ENSG00000226782.2	lincRNA	lnc-TBL1XR1-1	NONHSAT093343	RP11-706D8.3	ENSG00000226782.2	NA	NA	chr3	NA	RP11-706D8.3	ATGGAAAACATGTAGTGAAGATAGCACATGGAGCCTGAACGGGGAAGTCTTACAAGACAG			522	ENST00000457125	Ensembl	NA	177066954	177055415	noncoding
ASHG19A3A017688	3.79341	2.64655	15.2115	9.32e-19	3.25e-17	32.5754	RP5-881L22.6	Gencode.V23	noncoding	RP5-881L22.6	ENSG00000233376.1	antisense	lnc-C20orf62-2	NONHSAT079874	RP5-881L22.6	ENSG00000233376.1	NA	NA	chr20	NA	RP5-881L22.6	GACCCACTTGATATAAATAGGCTGGATGAATAACTGAGTGAATAAAGGATGGAAATCGTC			403	ENST00000455642	Ensembl	NA	43020177	43018263	noncoding
ASHG19A3A038101	3.79323	3.55766	16.4994	4.86e-20	2.65e-18	35.5245	AK123611	Arraystar_ misc_RNA	noncoding	NA	NA	NA	NA	NA	NA	NA	NA	NA	chr9	NA		AGAGGGGGCACAACATGAACTCACTTCCATAAAACAAAGAGCAAGGTTTAAAAATTCCAC			3471	AK123611	misc_RNA	NA	131672083	131668613	noncoding
ASHG19A3A018113	3.79219	4.1894	13.7437	3.36e-17	7.38e-16	28.9863	EIF4E2P1	Gencode.V23	noncoding	EIF4E2P1	ENSG00000213384.2	processed_pseudogene	NA	NONHSAT078903	NA	NA	NA	NA	chr20	NA	EIF4E2P1	GAAAAAACAGAACAAGACAAGAATCAGAGCAGCAGCAAGAGGAAAGCTATTGTCCCTGGA			255	ENST00000393781	Ensembl	+	20640608	20640353	noncoding
ASHG19A3A035941	3.78827	3.87919	15.33	7.05e-19	2.54e-17	32.8542	lnc-TMEM64-4	LNCIPEDIA_3.1	noncoding	NA	NA	NA	lnc-TMEM64-4	NONHSAT127648	NA	NA	NA	NA	chr8	NA		AAGGTAGAAAAGGAGAGCAGAGCAGAGAGAAGTGTTAGAAGAACTCTACCTACCATTTCT			1796	AK022343	NRED	NA	91436368	91434572	noncoding
ASHG19A3A026474	3.78776	2.69764	12.7858	4e-16	6.61e-15	26.5039	LINC01019	Gencode.V23	noncoding	LINC01019	ENSG00000248118.1	lincRNA	lnc-IRX2-3	NONHSAT100124	LINC01019	ENSG00000248118.1	NA	NA	chr5	NA	BC035019	TGCAGGAGTCAGGGATCATTATGGAGCAAGCACTGAGAAAAAACAGATTACAGCTTGGCA			3151	uc003jdd.2	UCSC_knowngene	NA	3536161	3417266	noncoding
ASHG19A3A045360	3.77692	3.2305	17.0506	1.45e-20	9.36e-19	36.7335	AJ404607	Arraystar_ NRED	noncoding	NA	NA	NA	NA	NA	NA	NA	NA	NA	chr11	NA		AAGCACTGGCTACAGTTATTCTGAAAAATCCCAAACGCAAAAGGGAGGCAAAGCTGTCTC			794	AJ404607	NRED	NA	65359949	65358666	noncoding
ASHG19A3A033452	3.77182	2.88832	16.036	1.38e-19	6.5e-18	34.4839	RP11-3L10.3	Arraystar_ Ensembl	noncoding	NA	NA	NA	NA	NA	NA	NA	NA	NA	chr7	NA	RP11-3L10.3	AGAGGACAAGAGGAGGAATAGATATCACCTGGTGATAGAAGGCCCTAATACACAGGAACT			675	ENST00000450582	Ensembl	NA	121164508	121080887	noncoding
ASHG19A3A050958	3.7701	3.15732	11.4272	1.63e-14	1.83e-13	22.7831	RP5-1021I20.2	Gencode.V23	noncoding	RP5-1021I20.2	ENSG00000258586.1	lincRNA	lnc-C14orf43-1	NONHSAT037748	RP5-1021I20.2	ENSG00000258586.1	NA	NA	chr14	NA	BC038204	AGAGCCACATATCTACTGGCAAAAGGAAAAGTGCAAAATTTCCAAGGGCAGGCTGCTGAA			1174	uc001xov.1	UCSC_knowngene	NA	74296838	74289261	noncoding
CUST_575_PI426073487	3.76723	2.48881	17.5663	4.78e-21	3.69e-19	37.8369	uc.96	Arraystar_ UCR	noncoding	NA	NA	NA	NA	NA	NA	NA	NA	NA	chr2	NA	uc.96	CAGGGAAATTAAGATGCTTAGGACAAAATACACTACAAAAGGCTAATACAACATGCTACT			261	uc.96-	UCR	NA	172820934	172820673	noncoding
ASHG19A3H0000128	3.7643	4.74015	17.8985	2.37e-21	2.03e-19	38.5343	nc-HOXC5-254	Arraystar_ HOX cluster	noncoding	NA	NA	NA	NA	NA	NA	NA	NA	NA	chr12	NA	nc-HOXC5-254	AGGCAGGGAAGTATGAGACTTGGGGCTACGGGGGAAGAGGATGGGGCCGAATGGCTGCAG			128	nc-HOXC5-254-	HOX cluster	+	54425679	54425551	noncoding
ASHG19A3A037852	3.76358	3.37122	13.1013	1.75e-16	3.18e-15	27.3343	RP11-308N19.3	Gencode.V23	noncoding	RP11-308N19.3	ENSG00000237062.1	lincRNA	lnc-KLF4-5	NONHSAT133841	RP11-308N19.3	ENSG00000237062.1	NA	NA	chr9	NA	RP11-308N19.3	AGAATCATTAGATTCTAAATGCATTCAGAAGACAGGGGGCAGAGAGACAGACTCGGAGGA			597	ENST00000446206	Ensembl	NA	109378087	109377358	noncoding
ASHG19A3A037817	3.7565	2.81321	11.3074	2.29e-14	2.49e-13	22.4434	TRMT112P4	Gencode.V23	noncoding	TRMT112P4	ENSG00000236763.2	processed_pseudogene	lnc-BAAT-1	NONHSAT133727	NA	NA	NA	NA	chr9	NA	RP11-35N6.4	TAAAGGGCCAGTTGAGGGATATGAGGAGGATGAACAGTTTCTGAGGAAGATGTACCATGT			335	ENST00000429016	Ensembl	NA	104119085	104118750	noncoding
ASHG19A3A040587	3.75484	4.21237	19.6508	6.91e-23	1.17e-20	42.0446	HIT000323459	Arraystar_ H-invDB	noncoding	NA	NA	NA	NA	NA	NA	NA	NA	NA	chrX	NA		TCCACAGCCAGGGATGATGTAGCCACAAGAATAAATAAGGAGAAAGGAGACCCTAGAATT			274	HIT000323459	H-invDB	NA	153664773	153664500	noncoding
ASHG19A3A039271	3.75427	2.86174	12.0258	3.09e-15	4.12e-14	24.4519	lnc-SLC25A25-3	LNCIPEDIA_3.1	noncoding	NA	NA	NA	lnc-SLC25A25-3	NONHSAT134880	NA	NA	NA	NA	chr9	NA		TCACCAGGGCGAGGAGGCAATATTGAACCGTGAACTCAAGAAGAAAGACGGAAAGAAAAA			250	HIT000066975	H-invDB	+	130704144	130703895	noncoding
ASHG19A3A035590	3.75393	3.20477	13.2472	1.2e-16	2.28e-15	27.7139	CTD-2036J7.1	Gencode.V23	noncoding	CTD-2036J7.1	ENSG00000241026.1	unprocessed_pseudogene	lnc-PHYHIP-3	NONHSAT125474	NA	NA	NA	NA	chr8	NA	CTD-2036J7.1	AAATGACCAGAAAAAGAAGGAAGCCCAAGAGAAAGATACCTAGGTTCAACTGAAGGGCCA			483	ENST00000482585	Ensembl	NA	22248168	22247377	noncoding
ASHG19A3A010426	3.75383	2.44534	16.1962	9.6e-20	4.74e-18	34.8463	RP11-769O8.1	Gencode.V23	noncoding	RP11-769O8.1	ENSG00000266171.1	antisense	lnc-TYMS-3	NONHSAT056862	RP11-769O8.1	ENSG00000266171.1	NA	NA	chr18	NA		ACATACGATACAAAGGGAAGCAGAGAGAAGACAATTATGGTTAATATCAAATTGTGTCAC			1712	AF119914	misc_RNA	+	737455	735745	noncoding
ASHG19A3L0003186	3.75295	2.50876	21.4579	2.33e-24	6.94e-22	45.395	lincRNA-PTGER4-1	BROAD	noncoding	NA	NA	NA	NA	NA	NA	NA	NA	NA	chr5	NA	lincRNA-PTGER4-1	GTACACATAGGTGGTAAAGTTCTAAAAAATGCCTCAAGAAACAGAAAAGACATGACCTAT			37536	chr5:39784536-39822071+	lincRNA	+	39822071	39784536	noncoding
ASHG19A3A031257	3.75141	2.48315	17.3885	6.98e-21	5.04e-19	37.4594	HCG20	Gencode.V23	noncoding	HCG20	ENSG00000228022.5	lincRNA	lnc-TUBB-13	NONHSAT108679	HCG20	ENSG00000228022.5	NA	NA	chr6	NA	HCG20	AAAGAAATAAGGAACTGGCATGTGACTGCGGGAAATTGGAGCTACAAGACAGGAGTTCAG			1202	ENST00000439406	Ensembl	+	30760027	30734601	noncoding
ASHG19A3L0001396	3.75035	3.01928	14.7849	2.58e-18	7.85e-17	31.558	lincRNA-DUSP7	BROAD	noncoding	NA	NA	NA	NA	NA	NA	NA	NA	NA	chr3	NA	lincRNA-DUSP7	AGAGAGACTAGCACTCAAATGAGGAGAGAGAAACTGTAGAGGATTTGAGCTCCAGGGTTT			543	DA413705	lincRNA	+	52057211	52056668	noncoding
CUST_137_PI426073487	3.74811	2.67802	14.8377	2.27e-18	7.03e-17	31.685	uc.139	Arraystar_ UCR	noncoding	NA	NA	NA	NA	NA	NA	NA	NA	NA	chr4	NA	uc.139	AAGCAATTTTAAACAATATCTACTGTACAGGACAGAGGGTACACAAAAGACCGCAACATG			338	uc.139+	UCR	+	4523777	4523439	noncoding
ASHG19A3A013250	3.7472	2.62644	14.3549	7.33e-18	1.93e-16	30.5115	RN7SKP112	Gencode.V23	noncoding	RN7SKP112	ENSG00000223145.1	misc_RNA	lnc-CMPK2-18	NONHSAT068942	NA	NA	NA	NA	chr2	NA	AC019048.1	ATGAAAGGGAGATATGACTAAGACACATAGAAGTTTAAAAGCATAATAAAGGAATCCTAT			318	ENST00000411213	Ensembl	NA	7281675	7281357	noncoding
ASHG19A3A036480	3.74668	2.77179	13.5714	5.21e-17	1.09e-15	28.5482	G65586	Arraystar_ misc_RNA	noncoding	NA	NA	NA	NA	NA	NA	NA	NA	NA	chr8	NA		CTGTTCAAAAATGAATCGGGAACAGAATGAAAACATAATAGGGAACGGTCAGCCAAGGTA			1008	G65586	misc_RNA	+	27820921	27819913	noncoding
ASHG19A3A041999	3.74511	2.50195	17.056	1.43e-20	9.26e-19	36.7452	PPP1R12BP1	Gencode.V23	noncoding	PPP1R12BP1	ENSG00000229238.3	unprocessed_pseudogene	NA	NA	NA	NA	NA	NA	chrY	NA	AC024067.2	ACATGGTGAAGTTTCTGGTGGAGAAGAGAGCCAATGTAAACCAGCAAGACAAAGAGGACT			1583	ENST00000367272	Ensembl	NA	28500565	28424069	noncoding
ASHG19A3A028829	3.74324	3.40698	14.5482	4.57e-18	1.29e-16	30.9847	CTC-321K16.1	Gencode.V23	noncoding	CTC-321K16.1	ENSG00000250167.1	antisense	lnc-SLC25A48-3	NONHSAT103915	CTC-321K16.1	ENSG00000250167.1	NA	NA	chr5	NA	CTC-321K16.1	ATAAGTGGGAAGTCAAAAAACCAACCACAGAAGACACTGAAGAGTGAAGGGCTGACCACT			474	ENST00000509372	Ensembl	+	134970564	134895266	noncoding
ASHG19A3A041651	3.74182	3.52734	14.3581	7.28e-18	1.92e-16	30.5194	BC040297	Arraystar_ misc_RNA	noncoding	NA	NA	NA	NA	NA	NA	NA	NA	NA	chrX	NA		AAAGAAGAGAAGACAAAATGTAACCAAAGCTTACCAGACCACAGGAGGGTCATCACCGGA			3892	BC040297	misc_RNA	+	145483375	145476199	noncoding
ASHG19A3A029878	3.74163	2.61286	12.5159	8.2e-16	1.25e-14	25.7838	CR936713	Arraystar_ misc_RNA	noncoding	NA	NA	NA	NA	NA	NA	NA	NA	NA	chr6	NA		ACTTTGATTTGGAATATGGAGGGGTAATTTGGAATAATGGAGGGAGCTGAACAGGGCACA			2270	CR936713	misc_RNA	NA	40991019	40846624	noncoding
ASHG19A3A014963	3.74049	4.00078	14.71	3.09e-18	9.21e-17	31.3774	LINC00337	Gencode.V23	noncoding	LINC00337	ENSG00000225077.2	lincRNA	lnc-HES3-1	NONHSAT000635	LINC00337	ENSG00000225077.2	NA	NA	chr1	NA	C1orf211	AAAGGAGAGGAAGCAGATCTAAGCACACATGGGCATCAAACCAGAGGAACAAAGTCACAT			1248	uc001amm.2	UCSC_knowngene	+	6299490	6297870	noncoding
ASHG19A3A015197	3.74035	2.80389	12.6909	5.14e-16	8.26e-15	26.2518	RP4-633I8.3	Gencode.V23	noncoding	RP4-633I8.3	ENSG00000226545.1	unprocessed_pseudogene	lnc-CA6-5	NONHSAT000764	NA	NA	NA	NA	chr1	NA	RP4-633I8.3	CACAAACTGACAGCTGTTGTGGGCAAGAAGAAGATGAAGAAGAGTCAAAGATCAAGTCTT			415	ENST00000445254	Ensembl	+	8859565	8858533	noncoding
ASHG19A3L0001999	3.73685	2.98795	15.7785	2.49e-19	1.05e-17	33.8958	lincRNA-TRIB1-4	BROAD	noncoding	NA	NA	NA	NA	NA	NA	NA	NA	NA	chr8	NA	lincRNA-TRIB1-4	AGAGACAAGCAAATAAACAGCTGCACAAAGCAGGAATGAGGTCAGAATTTCCAAGATGGC			662	BM670266	lincRNA	NA	126542728	126535155	noncoding
ASHG19A3A031266	3.73531	2.83982	11.778	6.12e-15	7.64e-14	23.7669	RP11-98D18.1	Gencode.V23	noncoding	RP11-98D18.1	ENSG00000227045.1	antisense	lnc-SNX27-2	NONHSAT006409	RP11-98D18.1	ENSG00000227045.1	NA	NA	chr1	NA	RP11-98D18.1	TTGGCTTCTTGGGAGAACAAATTGTAGGAGAGCAGGAAAAGAAACATGGAGACAGATGAG			386	ENST00000457548	Ensembl	+	151680862	151673501	noncoding
ASHG19A3A051680	3.73412	2.41466	15.3618	6.54e-19	2.38e-17	32.9289	AL121768.1	Arraystar_ Ensembl	noncoding	NA	NA	NA	NA	NA	NA	NA	NA	NA	chr14	NA	AL121768.1	AAATAACCTTTTCGCAGTTTTCGTAATTGTGATGGAGTGGGAAAGGGGACAAAGCCGTCA			1500	ENST00000500377	Ensembl	+	89259171	89257547	noncoding
ASHG19A3A019882	3.7339	2.97887	18.3737	8.86e-22	9.17e-20	39.5135	lnc-GJA4-2	LNCIPEDIA_3.1	noncoding	NA	NA	NA	lnc-GJA4-2	NONHSAT002317	NA	NA	NA	NA	chr1	NA		AGTCCCAAATTCAAGAACTACTAACAAGGACACAGGAGGCCTGAGAAGGCGGAAGAATTA			1106	BC030120	RNAdb	+	35325894	35324803	noncoding
ASHG19A3L0001862	3.73204	5.60212	9.91271	1.35e-12	1.01e-11	18.3519	lincRNA-ETV1	BROAD	noncoding	NA	NA	NA	NA	NA	NA	NA	NA	NA	chr7	NA	lincRNA-ETV1	GATATTTCTGGAGCTGAAGGGGTATATGATTATGGATTTGCTATAGGGAGACTTGTGTGT			757	EB388187	lincRNA	+	12831995	12831239	noncoding
ASHG19A3A036843	3.73163	3.06367	16.0749	1.26e-19	6.01e-18	34.5721	RP11-669M2.1	Gencode.V23	noncoding	RP11-669M2.1	ENSG00000225006.1	lincRNA	lnc-PLA2G4A-5	NONHSAT008475	RP11-669M2.1	ENSG00000225006.1	NA	NA	chr1	NA	RP11-669M2.1	CATCTTTGAGAACCAACAAGAAGATGAAAAGGGGGAGCATGTGCTGACACAGATGTGTAC			746	ENST00000426262	Ensembl	+	188505596	188477668	noncoding
ASHG19A3A025228	3.73109	2.48279	14.4129	6.36e-18	1.71e-16	30.6541	AK131366	Arraystar_ misc_RNA	noncoding	NA	NA	NA	NA	NA	NA	NA	NA	NA	chr4	NA		TGAAGTGGCTCTTGAAACTTGGAGAAAGATGGCAGATGACAGAAGAAGGGATCAAAAGAC			2262	AK131366	misc_RNA	+	6571474	6568728	noncoding
ASHG19A3A034127	3.72914	3.22683	15.8976	1.89e-19	8.46e-18	34.1687	G31727	Arraystar_ misc_RNA	noncoding	NA	NA	NA	NA	NA	NA	NA	NA	NA	chr7	NA		TGTTTGGAGTCAATCAGATAAAGCACATTATGACAGAAACCATAAGAGGGGAGCTGGGAC			428	G31727	misc_RNA	+	29960154	29959726	noncoding
ASHG19A3L0001909	3.72851	2.98724	16.2604	8.31e-20	4.18e-18	34.9906	lincRNA-SDK1-2	BROAD	noncoding	NA	NA	NA	NA	NA	NA	NA	NA	NA	chr7	NA	lincRNA-SDK1-2	AGATATGGGACCTGGAGAGAGACATCTAGAGTCAAGTCAGAACAGATTAGAGCAACCTGT			10326	chr7:3145524-3155849+	lincRNA	+	3155849	3145524	noncoding
CUST_750_PI426073487	3.72632	2.88308	17.3704	7.26e-21	5.2e-19	37.4209	uc.271	Arraystar_ UCR	noncoding	NA	NA	NA	NA	NA	NA	NA	NA	NA	chr9	NA	uc.271	GCTGTAAAAAATGGCAGAGGAGAGCAATTGAATGGAGCAATGAAAATCTGATTCTCATAA			211	uc.271-	UCR	NA	128304562	128304351	noncoding
ASHG19A3A033270	3.72604	4.38278	18.5738	5.88e-22	6.6e-20	39.9196	G30851	Arraystar_ misc_RNA	noncoding	NA	NA	NA	NA	NA	NA	NA	NA	NA	chr7	NA		AGTACAAGTATGGATGATACAGGACTGAGGAACGGGGGACGGCTCAAAAGAAATCAACAT			348	G30851	misc_RNA	NA	100486284	100485936	noncoding
ASHG19A3A008031	3.72346	2.86895	11.9037	4.32e-15	5.59e-14	24.1154	CCDC144B	Gencode.V23	noncoding	CCDC144B	ENSG00000154874.14	processed_transcript	NA	NA	NA	NA	NA	NA	chr17	NA	CCDC144B	TTGGAGCTGACATCAGAGGAAGAGCAAGAAAGACTTAAAGGATGCGAAAATAAGCAGCCA			2306	NM_182568	RefSeq_coding	NA	18528845	18486721	coding
ASHG19A3A018561	3.72289	2.91714	15.1905	9.79e-19	3.39e-17	32.5258	LINC01056	Gencode.V23	noncoding	LINC01056	ENSG00000237119.1	lincRNA	lnc-SLC17A9-3	NONHSAT080824	LINC01056	ENSG00000237119.1	NA	NA	chr20	NA	LOC100144597	ATACTAACGACTTGCTAAAAAAGGGCAGGACTTGAAAGCAAAGCCAAGGTCCAAAGTGCC			1234	NR_033369	RefSeq_NR	+	61685215	61669362	noncoding
ASHG19A3A019900	3.72206	3.64302	13.273	1.12e-16	2.15e-15	27.7809	AB051441	Arraystar_ NRED	noncoding	NA	NA	NA	NA	NA	NA	NA	NA	NA	chr22	NA		ATAAAAGCTGGTTAACACAATCAACAGCCTTAGAAGAGAGGAGACCAGAGGCCACTCACA			5147	AB051441	NRED	NA	43521421	43513691	noncoding
ASHG19A3A017547	3.72113	2.55838	10.7156	1.25e-13	1.16e-12	20.7382	RSL24D1P6	Gencode.V23	noncoding	RSL24D1P6	ENSG00000224452.1	processed_pseudogene	lnc-PLAGL2-5	NONHSAT079339	NA	NA	NA	NA	chr20	NA	RPL24P1	CATAAAGGGCTACGTAGAGAAGTTCAGGATATCAAAGAAGTCAAGAAAAACATCCATCTT			401	ENST00000426934	Ensembl	NA	30758593	30758192	noncoding
ASHG19A3A016855	3.72011	2.66469	15.7409	2.71e-19	1.13e-17	33.8094	AC106901.1	Gencode.V23	noncoding	AC106901.1	ENSG00000225304.1	processed_pseudogene	lnc-PARD3B-5	NONHSAT076505	NA	NA	NA	NA	chr2	NA	AC106901.1	AGACAAACCTTATGCTGAGGAGGCAAGATAAATCTAACAGAGTGGCTGAACCAATACTTA			698	ENST00000425086	Ensembl	+	205244515	205243817	noncoding
ASHG19A3A036102	3.71974	2.24445	17.5853	4.59e-21	3.56e-19	37.8772	GM140	Gencode.V23	noncoding	GM140	ENSG00000179452.2	lincRNA	lnc-IER5-2	NONHSAT008292	GM140	ENSG00000179452.2	NA	NA	chr1	NA	RP11-380B22.1	CTGCTTTAGTGACTTCAGAAGAAAAAGATCTGAGGGAGGATGAGAAGCCGATAGCCAATG			259	ENST00000319701	Ensembl	+	181207740	181205523	noncoding
ASHG19A3A022041	3.71774	3.00792	10.8205	9.22e-14	8.78e-13	21.0438	AK022211	Arraystar_ NRED	noncoding	NA	NA	NA	NA	NA	NA	NA	NA	NA	chr3	NA		CAAAGAGGTTTAACCTAGTTTCTCAGATGAAAACTAGAGGTGGAGGAAGGACGAGGAAGC			1771	AK022211	NRED	NA	185508293	185506525	noncoding
ASHG19A3A031734	3.71659	2.52479	15.3947	6.06e-19	2.24e-17	33.0057	RP11-554D15.1	Gencode.V23	noncoding	RP11-554D15.1	ENSG00000223786.1	lincRNA	lnc-CD109-3	NONHSAT113586	RP11-554D15.1	ENSG00000223786.1	NA	NA	chr6	NA	AF086303	CAACAGGAGAAGGGTAAATGAATGGAGAGTGCCAAAACAACTTATGTCAATTATACAATT			667	uc003phr.2	UCSC_knowngene	+	75400441	74779166	noncoding
ASHG19A3A032532	3.71636	2.74622	13.648	4.28e-17	9.16e-16	28.7434	AF305822	Arraystar_ misc_RNA	noncoding	NA	NA	NA	NA	NA	NA	NA	NA	NA	chr7	NA		CCCATATGAGCTGGTATCCTTAATTATAGTGAAGGTGCGGGAGAACAAGGAAGGTGATGA			1241	AF305822	misc_RNA	NA	21486075	21484843	noncoding
ASHG19A3A025940	3.71306	2.62059	12.2686	1.6e-15	2.27e-14	25.1156	RPF2P2	Gencode.V23	noncoding	RPF2P2	ENSG00000250693.2	processed_pseudogene	lnc-UGT8-11	NONHSAT097931	NA	NA	NA	NA	chr4	NA	RP11-25B14.2	CAAACTACAGACTGGGGAAATGAGGGGTTTGATGTGAACTGAAGAAAATAGAAGACCATG			905	ENST00000504693	Ensembl	+	116550872	116549967	noncoding
ASHG19A3A050075	3.70666	3.24945	12.449	9.81e-16	1.47e-14	25.6038	PLA2G12AP2	Gencode.V23	noncoding	PLA2G12AP2	ENSG00000225221.1	processed_pseudogene	lnc-FREM2-2	NONHSAT033285	NA	NA	NA	NA	chr13	NA	RP11-7B3.3	TGCTATGAGACTGGGGGCAAAAGCAAGAACAACTGGGAAGAGAAGTTCCAGTATTTATTG			264	ENST00000424744	Ensembl	+	39476787	39476523	noncoding
ASHG19A3A026562	3.70331	2.71079	17.286	8.7e-21	6.09e-19	37.2403	RP1-167G20.1	Gencode.V23	noncoding	RP1-167G20.1	ENSG00000248150.1	lincRNA	lnc-ZNF622-1	NA	RP1-167G20.1	ENSG00000248150.1	NA	NA	chr5	NA	RP1-167G20.1	ATGATGAAGAAAGAGATCAAAAGGCTCCGAGAAGCAGGAATGCTACGGTGGATATGCAGT			2120	ENST00000513157	Ensembl	NA	16440190	16373469	noncoding
ASHG19A3A047917	3.70245	2.71034	12.3903	1.15e-15	1.69e-14	25.4453	RN7SKP11	Gencode.V23	noncoding	RN7SKP11	ENSG00000252827.1	misc_RNA	lnc-CDK17-6	NONHSAT030072	NA	NA	NA	NA	chr12	NA	AC021052.1	ATTGTCTAGGGTAAGAGGGTAGCCGGGAATTGGGACTAAGAACTAGGAAACTCTAACGTT			287	ENST00000517018	Ensembl	NA	96821264	96820977	noncoding
ASHG19A3A037903	3.70129	3.16227	10.3872	3.27e-13	2.78e-12	19.7722	LRRC37A5P	Gencode.V23	noncoding	LRRC37A5P	ENSG00000204173.10	processed_transcript	lnc-C9orf29-2	NONHSAT133978	NA	NA	NA	NA	chr9	NA	C9orf29	AACTGTATCAATGACAGCATGGAAGCCCAGAATGAACAGAAAGAGCAGAAGTCGAATGAG			1561	uc004bfk.3	UCSC_knowngene	NA	114393569	114365110	noncoding
ASHG19A3A027309	3.70061	2.25619	15.5692	4.03e-19	1.59e-17	33.4124	HMGB1P29	Gencode.V23	noncoding	HMGB1P29	ENSG00000250862.1	processed_pseudogene	lnc-ZNF608-17	NONHSAT103514	NA	NA	NA	NA	chr5	NA	RP11-93O7.1	CATCACGCAAAAATCAAAGAACATCCATTGGTGATGTAGCAAAGAAACAGGGAGATGTGG			499	ENST00000505659	Ensembl	NA	123556770	123556271	noncoding
ASHG19A3A025302	3.70038	2.54963	14.91	1.91e-18	6.05e-17	31.8585	RP11-341G5.2	Gencode.V23	noncoding	RP11-341G5.2	ENSG00000224569.3	processed_pseudogene	NA	NA	NA	NA	NA	NA	chr4	NA	RP11-341G5.2	CAGAAGGCCACTGATGACTATCGTTATAAAAAGGTCAAGAAGATGAACAGGCAGTACTGA			863	ENST00000509955	Ensembl	+	13979652	13978789	noncoding
ASHG19A3A011008	3.70033	2.72458	9.50029	4.71e-12	3.16e-11	17.0945	lnc-ZNF266-3	LNCIPEDIA_3.1	noncoding	NA	NA	NA	lnc-ZNF266-3	NA	NA	NA	NA	NA	chr19	NA		GGGAGGTATTTTAGTTAGAAAGGATTGTGGAGGTTGGGAAATAAGACAGTATTATCTGGC			370	AX721113	RNAdb	NA	9490846	9490500	noncoding
ASHG19A3A015288	3.69772	3.04201	10.6545	1.49e-13	1.36e-12	20.5595	RP11-734K21.3	Gencode.V23	noncoding	RP11-734K21.3	ENSG00000244310.1	lincRNA	lnc-ASAP2-2	NONHSAT069034	RP11-734K21.3	ENSG00000244310.1	NA	NA	chr2	NA	RP11-734K21.3	CCTGGCTCTGAGAAGAAGCTACAAAACACAGTAGAAGAAAAAGAAAACAGTCTTTTAAAG			368	ENST00000492300	Ensembl	+	9257013	9255325	noncoding
ASHG19A3A020208	3.6973	3.53581	13.4944	6.34e-17	1.29e-15	28.3512	AL389879	Arraystar_ misc_RNA	noncoding	NA	NA	NA	NA	NA	NA	NA	NA	NA	chr22	NA		ACTTCCGGAACACAAGGTGCGGGTTGAAGTAGAGTTGAAAGGGGCTGAGGAGCTCCAGCT			562	AL389879	misc_RNA	+	24181315	24180585	noncoding
ASHG19A3L0002945	3.69662	2.79217	10.1398	6.82e-13	5.42e-12	19.0351	lincRNA-SPTBN1	BROAD	noncoding	NA	NA	NA	NA	NA	NA	NA	NA	NA	chr2	NA	lincRNA-SPTBN1	TCAAATTTGACAAATCAAAAGAGGAGTAAGAATCCAAGCATGAAGCCACGGAGAGCAGGC			10864	chr2:54656146-54667009+	lincRNA	+	54667009	54656146	noncoding
ASHG19A3A026567	3.6959	2.45369	17.2326	9.76e-21	6.7e-19	37.1258	AC091878.1	Gencode.V23	noncoding	AC091878.1	ENSG00000215196.4	antisense	lnc-MYO10-1	NONHSAT100620	AC091878.1	ENSG00000215196.4	NA	NA	chr5	NA	AC091878.1	TAGGAAACATGACCAAGATCTGCATTAGGGAAGCAAAGCAGATTAAAAGGCACAATTGCT			2941	ENST00000399760	Ensembl	NA	17217156	17130136	noncoding
ASHG19A3A033112	3.69461	2.38575	17.181	1.09e-20	7.31e-19	37.015	AC005009.1	Gencode.V23	noncoding	AC005009.1	ENSG00000231255.1	antisense	lnc-KIAA1324L-2	NONHSAT121803	AC005009.1	ENSG00000231255.1	NA	NA	chr7	NA	AC005009.1	CTCCAGGAAGTCGTAATTTGATGGGAGACAAAGAAACATAGCCAAGGATACAATTTTAAG			269	ENST00000423979	Ensembl	NA	86405338	86404396	noncoding
ASHG19A3A031075	3.69398	2.65443	16.0055	1.48e-19	6.9e-18	34.4146	RP11-191A15.2	Gencode.V23	noncoding	RP11-191A15.2	ENSG00000217805.2	processed_pseudogene	lnc-LRRC16A-5	NONHSAT108142	NA	NA	NA	NA	chr6	NA	RP11-191A15.2	AGGTTGCTGAGATCTACAGAAAGGATAGAGAAAAGTATAGCAGAATAGCTCAGGGATGGA			421	ENST00000407885	Ensembl	+	25181952	25181531	noncoding
ASHG19A3A040119	3.69255	2.51172	9.73055	2.34e-12	1.67e-11	17.7991	RP4-581F12.1	Gencode.V23	noncoding	RP4-581F12.1	ENSG00000228041.2	processed_pseudogene	lnc-HMGN5-6	NONHSAT137740	NA	NA	NA	NA	chrX	NA	RP4-581F12.1	AATTCACTGACAGTGCTTTGCAATGAAAAACAGAAGCAAGAAAAGCAAAGCACAGCAGAA			144	ENST00000448435	Ensembl	NA	81753373	81753229	noncoding
ASHG19A3A017521	3.6904	2.69468	12.7277	4.66e-16	7.57e-15	26.3498	RP13-329D4.3	Gencode.V23	noncoding	RP13-329D4.3	ENSG00000230440.1	lincRNA	lnc-FAM182B-4	NONHSAT079224	RP13-329D4.3	ENSG00000230440.1	NA	NA	chr20	NA	RP13-329D4.3	GAGGAAAAAGAATGGGAGGGAATCATGTGTATAATGTTGTTAAGGCAAAGATTCACAACC			271	ENST00000416563	Ensembl	NA	26114834	26113522	noncoding
ASHG19A3A010499	3.68946	2.95109	13.2739	1.12e-16	2.15e-15	27.7833	AK095621	Arraystar_ UCSC_knowngene	noncoding	NA	NA	NA	NA	NA	NA	NA	NA	NA	chr18	NA	AK095621	ACAGGGAAGGAGGAAGTGAGTAAAGGAAATCCAAACTTTATCTTTTAAAAGATGCATTCT			2057	uc002krf.1	UCSC_knowngene	+	12660478	12658191	noncoding
ASHG19A3A043018	3.6872	4.02704	15.0728	1.29e-18	4.3e-17	32.2469	MBL3P	Gencode.V23	noncoding	MBL3P	ENSG00000219430.2	unprocessed_pseudogene	NA	NA	NA	NA	NA	NA	chr10	NA	RP11-589B3.5	CCCAATGCATCCCAGGCAGAGATGGGTGAGACGGACCCAGTGGGGAAAAGGGAGATCCAG			644	ENST00000402234	Ensembl	NA	81344633	81342053	noncoding
ASHG19A3A027217	3.68429	4.03193	15.6108	3.66e-19	1.46e-17	33.509	CTC-551A13.1	Gencode.V23	noncoding	CTC-551A13.1	ENSG00000248428.1	lincRNA	lnc-TMEM232-1	NONHSAT103180	CTC-551A13.1	ENSG00000248428.1	NA	NA	chr5	NA	CTC-551A13.1	ATGTGAAGTACCATTGGCAGAGAGAACATGGGAGAGAAGAGGCAAATCCTTACTCCCTTA			697	ENST00000507627	Ensembl	NA	110344598	110306649	noncoding
ASHG19A3H0000072	3.68268	3.37226	15.399	6e-19	2.23e-17	33.0159	nc-HOXB9-201	Arraystar_ HOX cluster	noncoding	NA	NA	NA	NA	NA	NA	NA	NA	NA	chr17	NA	nc-HOXB9-201	CATTTGGGACAGTGTGGGGGCGAAAATGAAGCTGCGAGAAAGGACTTTCAATCTTAATCT			238	nc-HOXB9-201-	HOX cluster	NA	46796057	46795819	noncoding
ASHG19A3A042809	3.68224	3.4676	12.1294	2.33e-15	3.19e-14	24.736	RP11-319F12.2	Gencode.V23	noncoding	RP11-319F12.2	ENSG00000227121.1	lincRNA	lnc-MBL2-2	NONHSAT013441	RP11-319F12.2	ENSG00000227121.1	NA	NA	chr10	NA	RP11-319F12.2	TCCCACTCACTGAACTATAGAAGAGAAAAAATTGAAACACCAAAATTGGGGAAATGCGAC			415	ENST00000444155	Ensembl	NA	54735575	54733247	noncoding
ASHG19A3A018633	3.68147	3.13393	15.3004	7.56e-19	2.71e-17	32.7847	RP1-144C9.2	Gencode.V23	noncoding	RP1-144C9.2	ENSG00000231207.1	processed_pseudogene	lnc-GPR3-3	NONHSAT001886	NA	NA	NA	NA	chr1	NA	RP1-144C9.2	CTCAAGAAAACAGCTAAAGGAACTCAAGAACAGAATGACGACAGCCAGGGAGTCACAAGA			355	ENST00000443746	Ensembl	+	27716649	27715971	noncoding
ASHG19A3A024667	3.68075	2.29808	17.8589	2.58e-21	2.18e-19	38.4517	LTV1P1	Gencode.V23	noncoding	LTV1P1	ENSG00000250219.2	processed_pseudogene	lnc-MAD2L1-2	NONHSAT098120	NA	NA	NA	NA	chr4	NA	RP11-96A1.3	CCTTCAAACTAGAGAAAAGAAGGCAGGAAAATGAACTACTGAACCTGAAGAAGAATGTTG			1213	ENST00000510683	Ensembl	NA	121013416	121012203	noncoding
ASHG19A3A027242	3.67904	2.26582	14.3785	6.92e-18	1.84e-16	30.5695	RP11-438C19.2	Gencode.V23	noncoding	RP11-438C19.2	ENSG00000251132.1	lincRNA	NA	NONHSAT103285	RP11-438C19.2	ENSG00000251132.1	NA	NA	chr5	NA	RP11-438C19.2	GGAGCTAGAATAAATAACATAATGATGAAGTACTTTTGTAGGGAGGAAGAACACATCACT			622	ENST00000509718	Ensembl	NA	114367591	114366969	noncoding
ASHG19A3A016037	3.67824	2.68973	15.9655	1.62e-19	7.44e-18	34.3236	YWHAQP5	Gencode.V23	noncoding	YWHAQP5	ENSG00000236564.1	processed_pseudogene	NA	NONHSAT072718	NA	NA	NA	NA	chr2	NA	AC064860.2	AGAGACAACCTAATAACACTGTGGACATCACACAGTGCAGGAAAAGAACGCAATGCAGCA			1382	ENST00000415616	Ensembl	+	99311953	99310571	noncoding
ASHG19A3A024849	3.67747	2.66453	13.4202	7.66e-17	1.53e-15	28.1608	AK127629	Arraystar_ misc_RNA	noncoding	NA	NA	NA	NA	NA	NA	NA	NA	NA	chr4	NA		AAGGGCCATAGAAAAAACTGGGGAAGATTATACTTCCAAAAATCAAGGCTGGGATTATTA			2119	AK127629	misc_RNA	NA	152180345	152178226	noncoding
ASHG19A3A010391	3.67406	2.81937	13.0134	2.2e-16	3.88e-15	27.1042	RP11-38J22.3	Gencode.V23	noncoding	RP11-38J22.3	ENSG00000226780.1	antisense	lnc-C1orf186-2	NONHSAT009044	RP11-38J22.3	ENSG00000226780.1	NA	NA	chr1	NA	RP11-38J22.3	CCAGATGGAGGAAGTGGTCTGGGGAAGATGGACCATTACGAAGATTAATGCACCTTTTAT			630	ENST00000425896	Ensembl	NA	206223548	206214525	noncoding
CUST_854_PI426073487	3.67341	2.56506	13.9233	2.14e-17	4.97e-16	29.439	uc.375	Arraystar_ UCR	noncoding	NA	NA	NA	NA	NA	NA	NA	NA	NA	chr14	NA	uc.375	AGGGTTAATATTTTCTAGCCTAGAAAAAAGGGACACAGAAAGCCTGATCAGTAGCATTTC			300	uc.375-	UCR	NA	37777519	37777219	noncoding
ASHG19A3A048500	3.67191	2.27779	20.1549	2.62e-23	5.29e-21	43.0054	G36485	Arraystar_ misc_RNA	noncoding	NA	NA	NA	NA	NA	NA	NA	NA	NA	chr12	NA		CGATGGATCAAAGTGCACTAGAAAAGCAGATTCAATGGGCAGTACAGAAGATGGATTCGA			435	G36485	misc_RNA	+	32992788	32992353	noncoding
ASHG19A3A013789	3.67008	2.66493	13.2739	1.12e-16	2.15e-15	27.7831	AC130709.1	Gencode.V23	noncoding	AC130709.1	ENSG00000214525.4	processed_pseudogene	NA	NA	NA	NA	NA	NA	chr2	NA	AC130709.1	TAGAACATCAAAATTCAGGAGACTAAGACAGCTGCTTAGGAGGAGAAAGAAGAGACAGCA			1212	ENST00000484779	Ensembl	NA	68756584	68755372	noncoding
ASHG19A3A039655	3.66988	2.46427	19.7127	6.12e-23	1.05e-20	42.1638	RP11-15I11.2	Gencode.V23	noncoding	RP11-15I11.2	ENSG00000229983.1	lincRNA	NA	NONHSAT009348	RP11-15I11.2	ENSG00000229983.1	NA	NA	chr1	NA	RP11-15I11.2	TCAGAGAGTGGCGCTGAAGGAGGAACAATTTTAATTAGGGACAAAGAAGGCCTAGAAAGA			510	ENST00000444750	Ensembl	+	212363601	212341548	noncoding
ASHG19A3A050299	3.66929	3.11802	12.7427	4.48e-16	7.32e-15	26.3896	LINC00381	Gencode.V23	noncoding	LINC00381	ENSG00000226240.1	lincRNA	NA	NONHSAT034327	LINC00381	ENSG00000226240.1	NA	NA	chr13	NA	RP11-512C24.2	CAACAGGAGAGAGGACAAAGAAAGGCAGCAAAAGACTATTTCCAATGCGAAATATGATCA			727	ENST00000423629	Ensembl	+	75009296	74993309	noncoding
ASHG19A3A041290	3.66741	3.09809	13.8449	2.61e-17	5.9e-16	29.2419	lnc-SRPX2-2	LNCIPEDIA_3.1	noncoding	NA	NA	NA	lnc-SRPX2-2	NONHSAT137896	NA	NA	NA	NA	chrX	NA		CAGGGCTTCCTAGGGAAGTAGGAACAATGATAGCAAGACAGAAGATAAAAAGTTGTTTTA			1658	AK098473	RNAdb	+	99930782	99929124	noncoding
ASHG19A3A037623	3.66312	2.43938	11.6056	9.89e-15	1.17e-13	23.2853	RP11-15B24.3	Gencode.V23	noncoding	RP11-15B24.3	ENSG00000228123.4	processed_pseudogene	NA	NA	NA	NA	NA	NA	chr9	NA	RP11-15B24.3	TAGAACATCAAAATTCAGGAGACTAAGAGAGCTGCTTATGAGGAGAAAGAAGAGACGGCA			990	ENST00000422337	Ensembl	NA	85048104	85046830	noncoding
ASHG19A3A046294	3.66219	2.63464	14.3489	7.44e-18	1.95e-16	30.4968	MIR670HG	Gencode.V23	noncoding	MIR670HG	ENSG00000235661.2	unitary_pseudogene	lnc-TTC17-1	NONHSAT018935	NA	NA	NA	NA	chr11	NA	AC023085.1	TATGTAAAGCATGCGGAGGGGAAAACATTTGCACAAAAAGTGAAGGAGCTCGCCAAGGTA			378	ENST00000446181	Ensembl	+	43591483	43578307	noncoding
ASHG19A3A045314	3.66117	3.84834	13.7771	3.09e-17	6.86e-16	29.0708	AK094403	Arraystar_ misc_RNA	noncoding	NA	NA	NA	NA	NA	NA	NA	NA	NA	chr11	NA		AAACAAAGCAAAGAAGATACTCAATTGGCAGGAGATAAGCCCAGATAAGAGGCCGCCTTC			2151	AK094403	misc_RNA	NA	64037296	64035146	noncoding
ASHG19A3A047454	3.66093	2.7501	13.0647	1.92e-16	3.45e-15	27.2385	RP11-771K4.1	Gencode.V23	noncoding	RP11-771K4.1	ENSG00000256232.1	lincRNA	lnc-DENND5B-1	NONHSAT027546	RP11-771K4.1	ENSG00000256232.1	NA	NA	chr12	NA	BC039477	TTTTGAGAATCAAAGTGAACTGCCAGGGACAAACAAGAGTGGCGAGGAAATGGAAGCAGT			868	uc001rkg.3	UCSC_knowngene	NA	31522235	31516414	noncoding
ASHG19A3A000427	3.65955	8.58647	11.9178	4.16e-15	5.4e-14	24.1544	lnc-HAND1-2	LNCIPEDIA_3.1	noncoding	NA	NA	NA	lnc-HAND1-2	NONHSAT104696	NA	NA	NA	NA	chr5	NA	AC008625.2	cttcagcctcccgagtagctgggattacagacctgggaaagcttcctccagccctgatgc			2751	ENST00000501280	Ensembl	NA	153825382	153813348	noncoding
ASHG19A3A029986	3.65905	3.19879	13.9525	1.99e-17	4.65e-16	29.5123	HNRNPA3P4	Gencode.V23	noncoding	HNRNPA3P4	ENSG00000226068.1	processed_pseudogene	NA	NA	NA	NA	NA	NA	chr6	NA	RP11-168F24.2	GGCATAATTGTGAAGTGAAAAACAGGGGTGGGGACTTTCTAAACAAGAGATGCAGTCTGC			803	ENST00000427514	Ensembl	NA	48117741	48116938	noncoding
ASHG19A3A031843	3.65283	2.98136	13.6721	4.03e-17	8.67e-16	28.8047	CYCSP17	Gencode.V23	noncoding	CYCSP17	ENSG00000219627.1	processed_pseudogene	lnc-MANEA-9	NONHSAT114042	NA	NA	NA	NA	chr6	NA	RP11-482L14.1	ACAAAATGATGATATTTTTTGGCACTAAGAAGGCAGAAAGGGCAGACTTGATCACTTATC			315	ENST00000407870	Ensembl	+	95952372	95952057	noncoding
ASHG19A3L0001201	3.65244	2.47062	15.2068	9.42e-19	3.28e-17	32.5642	lincRNA-FANCL-6	BROAD	noncoding	NA	NA	NA	NA	NA	NA	NA	NA	NA	chr2	NA	lincRNA-FANCL-6	AGGGAAGGTTTTCGTTGTTAGATCAAGACAAAGTTATCAGGAAGGGCTGACCGAGGATGT			17051	chr2:60454721-60471771-	lincRNA	NA	60471771	60454721	noncoding
ASHG19A3A036624	3.65071	6.13114	29.487	7.77e-30	2.29e-26	57.68	NONHSAT126666	NONCODE.V4	noncoding	NA	NA	NA	NA	NONHSAT126666	NA	NA	NA	NA	chr8	NA		TTTCCAAGGATTTTACGTTGCGGCTTGTTAGGGTGATTCGAATTCGGTGAATTGCCACCT			1825	AF113008	misc_RNA	+	56987059	56979853	noncoding
ASHG19A3A021682	3.64724	2.71387	12.5636	7.22e-16	1.12e-14	25.9116	AK129571	Arraystar_ misc_RNA	noncoding	NA	NA	NA	NA	NA	NA	NA	NA	NA	chr3	NA		ATGTGGAATAAGTAGGTGGGGATGAAAACAGTGTCTTGGAGACCAAAAGGCTCAGAGTTG			2339	AK129571	misc_RNA	NA	141174795	141172456	noncoding
ASHG19A3A014298	3.6453	3.74413	16.2595	8.32e-20	4.19e-18	34.9886	lnc-IWS1-1	LNCIPEDIA_3.1	noncoding	NA	NA	NA	lnc-IWS1-1	NONHSAT074172	NA	NA	NA	NA	chr2	NA	AC010976.1	ACACAGGAATATTTGTTGAGTGAAGGGAACACGATGCAGAGTCCAAAGGGGTGATTCAGA			2036	ENST00000502946	Ensembl	NA	128322364	128317619	noncoding
ASHG19A3A021369	3.64427	3.45465	12.7925	3.93e-16	6.51e-15	26.5218	RP11-561O4.1	Gencode.V23	noncoding	RP11-561O4.1	ENSG00000239455.1	processed_pseudogene	NA	NA	NA	NA	NA	NA	chr3	NA	RP11-561O4.1	GCAAACTTCTCTACAGCCAAAAAGAGGGTCGAAGGCAAGAAAACAAAACCAAAAATAGAT			1776	ENST00000483126	Ensembl	NA	106825847	106823757	noncoding
ASHG19A3A025312	3.64401	2.43134	15.065	1.32e-18	4.37e-17	32.2283	AL512720	Arraystar_ NRED	noncoding	NA	NA	NA	NA	NA	NA	NA	NA	NA	chr4	NA		ACTGCCACAGAGTTTATACTCCAGTTGTGGGAGGGATGAGAGGAAAAAAGAGAAAAACAA			1495	AL512720	NRED	+	15485765	15484288	noncoding
ASHG19A3A008860	3.64356	4.04042	15.6633	3.24e-19	1.32e-17	33.6304	CR604351	Arraystar_ misc_RNA	noncoding	NA	NA	NA	NA	NA	NA	NA	NA	NA	chr17	NA		GCCCCGGAGAAAAACCGAGACACATCCCAATAGAGGGACGGTCTGTAAAACCCCTGACCA			1962	CR604351	misc_RNA	NA	77885440	77883479	noncoding
ASHG19A3A024465	3.64308	2.42681	12.8234	3.62e-16	6.04e-15	26.6037	RP4-788P17.1	Gencode.V23	noncoding	RP4-788P17.1	ENSG00000223479.3	lincRNA	lnc-FPGT-2	NONHSAT003950	RP4-788P17.1	ENSG00000223479.3	NA	NA	chr1	NA	RP11-275A6.1	TCACCAGATGGGATGGCTACTTTGTGGAAAAATGGAGAGAAGAGAAGACTACAGTGATGG			557	ENST00000424953	Ensembl	+	74175264	74100898	noncoding
ASHG19A3A036099	3.63571	3.18347	11.1752	3.33e-14	3.5e-13	22.0664	FAM83A-AS1	Gencode.V23	noncoding	FAM83A-AS1	ENSG00000204949.8	antisense	lnc-C8orf76-1	NONHSAT128523	FAM83A-AS1	ENSG00000204949.8	NA	NA	chr8	NA	LOC100131726	AGGGCTCTTCAGTTTGGGAGAACCATATACAACCAGAAGAAGGGGCCAAAATATCTGAAG			1175	NR_024479	RefSeq_NR	NA	124214983	124213411	noncoding
ASHG19A3A031159	3.63438	2.3376	17.5166	5.31e-21	4.03e-19	37.7318	OR2W6P	Gencode.V23	noncoding	OR2W6P	ENSG00000168126.3	unprocessed_pseudogene	NA	NA	NA	NA	NA	NA	chr6	NA	OR2W6P	TGATCTATACACTAAGAAACAAAGATGTTAAAGAGGCCATGAAGAAGGTGCTAGGGAAGG			957	ENST00000303310	Ensembl	+	27906181	27904732	noncoding
ASHG19A3A009866	3.63307	2.84592	12.7749	4.12e-16	6.79e-15	26.4752	lnc-MAP2K6-8	LNCIPEDIA_3.1	noncoding	NA	NA	NA	lnc-MAP2K6-8	NONHSAT055572	NA	NA	NA	NA	chr17	NA	BC150503	GGGCTGATGTTTCGACAAAAGGGAGAGAATAAGAAATAATCCATTAACTTCATATTGTGT			307	uc010dfd.1	UCSC_knowngene	+	67210159	67209852	noncoding
ASHG19A3A023858	3.63262	3.49703	10.8571	8.3e-14	7.97e-13	21.1501	WI2-89927D4.1	Gencode.V23	noncoding	WI2-89927D4.1	ENSG00000248155.1	unprocessed_pseudogene	NA	NONHSAT094800	NA	NA	NA	NA	chr4	NA	WI2-89927D4.1	GCGACACCATCACATAGTGAAAAACAGACAAAAAAGAAACAGGCAATATCTGCAACACAT			277	ENST00000511554	Ensembl	NA	2609873	2609596	noncoding
ASHG19A3A031057	3.63256	2.61862	19.9191	4.11e-23	7.48e-21	42.5586	RP11-440J4.2	Gencode.V23	noncoding	RP11-440J4.2	ENSG00000278128.1	processed_pseudogene	NA	NA	NA	NA	NA	NA	chr6	NA	AL139093.1	TAGAACATCAAAATTCAGGAGACTAAGACAGCTGCTTAGGAGGAGAAAGAAGAGATGGCA			1020	ENST00000442733	Ensembl	+	23855688	23854664	noncoding
ASHG19A3A019691	3.63244	3.45069	12.8171	3.68e-16	6.13e-15	26.5871	RP3-412A9.15	Gencode.V23	noncoding	RP3-412A9.15	ENSG00000214125.2	processed_pseudogene	lnc-PLA2G3-2	NONHSAT084851	NA	NA	NA	NA	chr22	NA	RP3-412A9.15	AAAGATCAAGCCAAAGAACGTGAAGCAACCAGAGCTCGAAGAAAAGCACTTTTGGGGTCT			682	ENST00000397595	Ensembl	NA	31552633	31551951	noncoding
ASHG19A3A014567	3.6267	3.64329	16.0107	1.46e-19	6.83e-18	34.4265	RPL7P61	Gencode.V23	noncoding	RPL7P61	ENSG00000230282.1	processed_pseudogene	NA	NA	NA	NA	NA	NA	chr2	NA	AC104697.1	TAGACAGATGTACAGCACAGAAATTCGATAGGTAGGATGGCAAGAAAAGGTGGCAACTTC			751	ENST00000451721	Ensembl	NA	164009817	164008760	noncoding
ASHG19A3A053924	3.62252	3.44897	10.7492	1.13e-13	1.06e-12	20.8362	lnc-CLEC18B-5	LNCIPEDIA_3.1	noncoding	NA	NA	NA	lnc-CLEC18B-5	NONHSAT143674	NA	NA	NA	NA	chr16	NA		TAGATTAGCCATTTGCTGAAGGTTAACTGGGAAAAGAAGGATGGAGGAAGGCTATACCGG			2509	AK125450	misc_RNA	NA	74350416	74347908	noncoding
ASHG19A3L0001371	3.62223	3.1778	12.9914	2.33e-16	4.08e-15	27.0464	lincRNA-GADL1-3	BROAD	noncoding	NA	NA	NA	NA	NA	NA	NA	NA	NA	chr3	NA	lincRNA-GADL1-3	AGATGACTTCTTAATGGGGGTTGAGGGAGTACAGAGAAGCGACAGATTCTACCGTTCTAT			23226	chr3:31042296-31065521-	lincRNA	NA	31065521	31042296	noncoding
ASHG19A3A026256	3.6214	2.84791	19.2758	1.44e-22	2.05e-20	41.3162	RP11-294O2.1	Gencode.V23	noncoding	RP11-294O2.1	ENSG00000248162.1	processed_pseudogene	lnc-C4orf39-7	NONHSAT099073	NA	NA	NA	NA	chr4	NA	RP11-294O2.1	CACCTTGAATTGCCTGCAACCAAAAGGCAAGAAAAACAAACAGAAGATACAACAGATTGA			1397	ENST00000506546	Ensembl	+	165647858	165646461	noncoding
ASHG19A3A019935	3.62087	3.57218	13.4767	6.63e-17	1.35e-15	28.306	RP6-109B7.2	Gencode.V23	noncoding	RP6-109B7.2	ENSG00000231010.1	lincRNA	lnc-C22orf26-1	NA	RP6-109B7.2	ENSG00000231010.1	NA	NA	chr22	NA	LOC554174	AGAAAAAATGGTGTGTAGGACAAGGACTCAGGACATGGGTGTGGAAGAATCTCTGTGGTA			1179	uc003bgs.2	UCSC_knowngene	NA	46454040	46451621	noncoding
ASHG19A3A054901	3.61869	3.07151	15.3231	7.17e-19	2.58e-17	32.8381	RP5-1142A6.9	Gencode.V23	noncoding	RP5-1142A6.9	ENSG00000260121.1	antisense	NA	NONHSAT144420	RP5-1142A6.9	ENSG00000260121.1	NA	NA	chr16	NA		AGCCAAAAATGATGATGATGAAGTCGACAACATCAGCCAGGAACATGAGGGCATAGACGT			1845	AK097851	misc_RNA	+	88786867	88785022	noncoding
ASHG19A3A040299	3.61849	2.74586	11.0318	5.02e-14	5.07e-13	21.655	RP5-878I13.1	Gencode.V23	noncoding	RP5-878I13.1	ENSG00000274374.1	processed_pseudogene	NA	NA	NA	NA	NA	NA	chrX	NA	RP5-878I13.1	TCCAAGCACGTCTTTGTTCATTGGTAAGTGGGTAAGGAAATGGAGGAAGGAGAGTTTTCT			1123	ENST00000450104	Ensembl	NA	114660070	114658575	noncoding
ASHG19A3A012101	3.6178	3.56063	15.3783	6.3e-19	2.31e-17	32.9674	HIT000018442	Arraystar_ H-invDB	noncoding	NA	NA	NA	NA	NA	NA	NA	NA	NA	chr19	NA		AACTCTACCAAGTCTAAAAATTACAGGGATGGAGGCAGAGGGGTCTGAACCCTGATTCTT			2405	HIT000018442	H-invDB	+	6038575	6006494	noncoding
ASHG19A3A031578	3.61712	3.44307	13.5398	5.64e-17	1.17e-15	28.4675	G43124	Arraystar_ misc_RNA	noncoding	NA	NA	NA	NA	NA	NA	NA	NA	NA	chr6	NA		CTGGAAGGTGGCAGAGCACAGCTAGGGCAAGACTTAAGGGAACTTGTGGGAAGAGTAACT			251	G43124	misc_RNA	+	44222163	44221912	noncoding
ASHG19A3A019033	3.61612	2.90444	12.0221	3.12e-15	4.16e-14	24.4419	ANKRD30BL	Gencode.V23	noncoding	ANKRD30BL	ENSG00000163046.15	retained_intron	NA	NA	NA	NA	NA	NA	chr21	NA	C21orf99	ATGGGAAAGCACAGAAAAGTGAGAAAGAAGGGATTGCTATTGATTTACTTTCCATTGTTT			3838	uc002yiy.3	UCSC_knowngene	+	14425023	14410486	noncoding
ASHG19A3A042502	3.61436	2.77198	13.5795	5.1e-17	1.07e-15	28.569	SLC39A12-AS1	Gencode.V23	noncoding	SLC39A12-AS1	ENSG00000226083.5	antisense	NA	NONHSAT011634	SLC39A12-AS1	ENSG00000226083.5	NA	NA	chr10	NA	RP11-110H10.2	TAAGGAGGATCAGGATTGGATGCTGGAGAGCAGAGATGAAGAATATCAACTATGGCCTCA			1006	ENST00000445287	Ensembl	NA	18296199	18292032	noncoding
CUST_608_PI426073487	3.6133	2.92813	14.7921	2.53e-18	7.74e-17	31.5755	uc.129	Arraystar_ UCR	noncoding	NA	NA	NA	NA	NA	NA	NA	NA	NA	chr3	NA	uc.129	AAAGCTACATGCCAAGCTAAAAGGTGAAAGGTCATAGTACCAGGTCAAAGGTTGCCTCGA			212	uc.129-	UCR	NA	152164598	152164386	noncoding
ASHG19A3A038171	3.6126	2.58161	15.6276	3.52e-19	1.42e-17	33.5477	lnc-REXO4-2	LNCIPEDIA_3.1	noncoding	NA	NA	NA	lnc-REXO4-2	NONHSAT135323	NA	NA	NA	NA	chr9	NA		ACCAGTGACTTCAAGAGTGGAAGCTTGTCATCAAGATGGAAAAGGATGCGACCAGCATTT			1469	BC007959	RNAdb	NA	136267775	136264534	noncoding
ASHG19A3A053703	3.61088	2.49947	17.1912	1.07e-20	7.19e-19	37.037	VN1R3	Gencode.V23	noncoding	VN1R3	ENSG00000180663.5	unitary_pseudogene	lnc-C16orf58-10	NONHSAT141972	NA	NA	NA	NA	chr16	NA	AC002519.2	ACAAAGACAAATGATTATGGATATTGTTCTGGAGGAAGTAGGAGCAGAATTCCACATTCA			918	ENST00000316512	Ensembl	NA	31820165	31819246	noncoding
ASHG19A3L0000971	3.60977	2.829	11.4402	1.57e-14	1.78e-13	22.82	lincRNA-C18orf26-1	BROAD	noncoding	NA	NA	NA	NA	NA	NA	NA	NA	NA	chr18	NA	lincRNA-C18orf26-1	CCCTGAAAGAGAACTTAGACATGGGGGAGAGCATGAAAGTTGAATGTGAAATGATGAATA			30426	chr18:52348902-52379327-	lincRNA	NA	52379327	52348902	noncoding
ASHG19A3L0003399	3.60963	3.27504	14.2656	9.13e-18	2.33e-16	30.2915	lincRNA-NDST1-1	BROAD	noncoding	NA	NA	NA	NA	NA	NA	NA	NA	NA	chr5	NA	lincRNA-NDST1-1	AATGAACCACATAATCACGATAAAGGGGTTTTCGAGAGTCAGGGCAAAGGTGTGTGTTGG			24699	chr5:149840416-149865114+	lincRNA	+	149865114	149840416	noncoding
ASHG19A3A041745	3.60923	3.18482	15.3821	6.24e-19	2.3e-17	32.9764	HCFC1-AS1	Gencode.V23	noncoding	HCFC1-AS1	ENSG00000235802.1	antisense	lnc-TMEM187-1	NONHSAT139125	HCFC1-AS1	ENSG00000235802.1	NA	NA	chrX	NA	U52112.10	AATTCAGCTTGTAAACCAGAAGGCACCAGATTAGGAGAAGGGGCGACTTGGAAAGAAATG			350	ENST00000438219	Ensembl	+	153235538	153234775	noncoding
ASHG19A3A030401	3.60868	2.61056	16.6293	3.65e-20	2.08e-18	35.8122	RP11-506B6.5	Gencode.V23	noncoding	RP11-506B6.5	ENSG00000216663.3	processed_pseudogene	lnc-LAMA4-5	NONHSAT114520	NA	NA	NA	NA	chr6	NA	RP11-506B6.5	CTGCAAAGCCAGTAGAGGTAGCAATGGACACTACGCTGAAAGAAACACCAATGAAAAATA			997	ENST00000404237	Ensembl	NA	112647951	112646954	noncoding
ASHG19A3A017381	3.60691	3.38662	16.3021	7.56e-20	3.87e-18	35.0843	MACROD2-AS1	Gencode.V23	noncoding	MACROD2-AS1	ENSG00000235914.1	antisense	lnc-FLRT3-1	NONHSAT078721	MACROD2-AS1	ENSG00000235914.1	NA	NA	chr20	NA	CR596518	GATAACAGCGTGTCTAGATGGAGTGAGAAAAAACCAACCAATAAAGGCAGGGGCTTATGG			693	uc002woy.2	UCSC_knowngene	NA	14910161	14864897	noncoding
ASHG19A3A024410	3.60665	2.96406	14.6495	3.57e-18	1.04e-16	31.231	RP11-791G16.4	Gencode.V23	noncoding	RP11-791G16.4	ENSG00000248113.2	processed_pseudogene	NA	NA	NA	NA	NA	NA	chr4	NA	RP11-791G16.4	AACTTTCAAAGGCTGGAGAAGGGAATTCGGAGAGAACAGTCTGACAATACCACTTTCGGA			1265	ENST00000506227	Ensembl	NA	83502537	83501272	noncoding
ASHG19A3A024851	3.60604	3.68182	13.3903	8.27e-17	1.64e-15	28.0838	RP11-610P16.1	Gencode.V23	noncoding	RP11-610P16.1	ENSG00000251611.1	lincRNA	lnc-SH3D19-1	NONHSAT098755	RP11-610P16.1	ENSG00000251611.1	NA	NA	chr4	NA	RP11-610P16.1	AAGCTCAGTCAAGAAGTGGCTCCTAAGTAAAAGCTGGGGAAGAACAAGGAAGATAGAGCT			358	ENST00000508847	Ensembl	NA	152329987	152328702	noncoding
ASHG19A3A019276	3.60329	2.67444	13.1119	1.7e-16	3.1e-15	27.3618	DSCAM-AS1	Gencode.V23	noncoding	DSCAM-AS1	ENSG00000235123.5	antisense	lnc-PCP4-1	NONHSAT082221	DSCAM-AS1	ENSG00000235123.5	NA	NA	chr21	NA	M41	TTCCTGGAAGAGGTGGGTTATACAGTGTTTCTTAGAGAAAGGGATAGGGGTCTACTGCTA			1637	uc002yys.2	UCSC_knowngene	+	41757282	41755009	noncoding
ASHG19A3A043678	3.60127	3.33165	13.589	4.98e-17	1.05e-15	28.5932	RP11-109P14.9	Gencode.V23	noncoding	RP11-109P14.9	ENSG00000233728.1	antisense	NA	NONHSAT002465	RP11-109P14.9	ENSG00000233728.1	NA	NA	chr1	NA	RP11-109P14.9	TGATGGGAAGAACCAAAGGAGAAACCATTGGAGGCAAAGTAGGTGTACATGCCGTCAAAT			700	ENST00000433474	Ensembl	NA	38266551	38265391	noncoding
ASHG19A3A032879	3.59996	2.67113	10.6466	1.53e-13	1.39e-12	20.5363	SEPT14P1	Gencode.V23	noncoding	SEPT14P1	ENSG00000231523.1	unprocessed_pseudogene	NA	NA	NA	NA	NA	NA	chr7	NA	RP11-196D18.5	GAGTTGAAACAGAGATTTATGCAGCGAGTCAAGGAGAAAGAAGCAACATTTAAAGAAGCC			648	ENST00000458703	Ensembl	NA	62615312	62577878	noncoding
ASHG19A3A021686	3.59994	2.44394	14.6552	3.53e-18	1.03e-16	31.2446	BC092495	Arraystar_ misc_RNA	noncoding	NA	NA	NA	NA	NA	NA	NA	NA	NA	chr3	NA		CAAAACAGCTGAAGCTTTCAGGACTGGATGGGGAGGAAAAAGGATTTTAAAAAGCTTTAC			1740	BC092495	misc_RNA	NA	141379350	141377588	noncoding
ASHG19A3A000666	3.59899	2.65775	15.1922	9.76e-19	3.38e-17	32.5297	PDE9A	Gencode.V23	noncoding	PDE9A	ENSG00000160191.17	processed_transcript	NA	NA	NA	NA	NA	NA	chr21	5152	PDE9A	GGACATCGATGGACGCATTCAGAAGAGAGAGAAGAATTAATCCAGAGCGTGCTGGCGCAG	Phosphodiesterase 9A	NP_002597	1730	NM_001001572	RefSeq_coding	+	44195616	44073861	coding
ASHG19A3L0001056	3.59876	2.88121	14.3115	8.16e-18	2.11e-16	30.4048	lincRNA-BIN1-1	BROAD	noncoding	NA	NA	NA	NA	NA	NA	NA	NA	NA	chr2	NA	lincRNA-BIN1-1	AAAGGAGTAGCGCAGGCAACTAGCATTACAGAGGCCAGAGACGATATATATGACGAAGTA			1143	BG564689	lincRNA	+	127538808	127538398	noncoding
ASHG19A3A052670	3.59792	3.3022	11.184	3.25e-14	3.42e-13	22.0916	SNHG14	Gencode.V23	noncoding	SNHG14	ENSG00000224078.12	antisense	lnc-SNURF-3	NONHSAT041137	SNHG14	ENSG00000224078.12	NA	NA	chr15	NA		ACAAGAGGGAATTGTAGCTGGAAGACAGTAGAAGAGCCATAGGACAAGTCTCTAAGAGAA			1116	AF400502	NRED	+	25664606	25514833	noncoding
ASHG19A3A000408	3.59599	3.72391	12.4757	9.13e-16	1.38e-14	25.6756	ZBTB20-AS1	Gencode.V23	noncoding	ZBTB20-AS1	ENSG00000241560.5	antisense	lnc-TIGIT-2	NONHSAT091276	ZBTB20-AS1	ENSG00000241560.5	NA	NA	chr3	NA	RP11-364F11.1	CAACACAGACGGGGCTAAAGCAGGGTGAGAAGCAAAAGTGCTCAGGAGTTAAGAGAAGCA			539	ENST00000496219	Ensembl	+	114085891	114070657	noncoding
ASHG19A3A012227	3.59375	4.00183	15.9364	1.73e-19	7.84e-18	34.2572	BC020473	Arraystar_ NRED	noncoding	NA	NA	NA	NA	NA	NA	NA	NA	NA	chr19	NA		CATTTTAAATTAAAAAAGGGAGGAAGCATCAGTGCACACAGATGGGGACACAGGGGCAGA			1498	BC020473	NRED	+	11319664	11309970	noncoding
ASHG19A3H0000015	3.59303	2.86701	11.3157	2.23e-14	2.44e-13	22.467	nc-HOXA13-97	Arraystar_ HOX cluster	noncoding	NA	NA	NA	NA	NA	NA	NA	NA	NA	chr7	NA	nc-HOXA13-97	ATGGCCAGTCAGGGAGAAGGTAAACTGGGGGCAAATCAATATTTACCCAGAACTGCTAAA			348	nc-HOXA13-97-	HOX cluster	NA	27241546	27241198	noncoding
ASHG19A3A016045	3.59218	2.36782	8.21167	2.69e-10	1.32e-09	13.0384	AC092667.2	Gencode.V23	noncoding	AC092667.2	ENSG00000230393.1	antisense	lnc-NMS-2	NA	AC092667.2	ENSG00000230393.1	NA	NA	chr2	NA	AC092667.2	GGGGATTAGAATGTCAGAACTAAAAGGGAACTTTTTTATGTAAAAGAGAAAGAGACTCTC			2586	ENST00000434301	Ensembl	+	100723966	100721380	noncoding
ASHG19A3A039710	3.58811	2.79028	10.8466	8.55e-14	8.18e-13	21.1196	lnc-NR0B1-2	LNCIPEDIA_3.1	noncoding	NA	NA	NA	lnc-NR0B1-2	NONHSAT136566	NA	NA	NA	NA	chrX	NA		TTGGGGAAAATAAAATAGTTTTGAAGGGGCTGAAGCTAAAGTGTAGACGAGGGGCAAGTA			369	HIT000072817	H-invDB	NA	29932360	29931994	noncoding
ASHG19A3A026102	3.58745	2.79614	14.6726	3.38e-18	9.95e-17	31.2869	RP11-361D14.2	Gencode.V23	noncoding	RP11-361D14.2	ENSG00000261129.1	lincRNA	lnc-HHIP-2	NONHSAT098598	RP11-361D14.2	ENSG00000261129.1	NA	NA	chr4	NA		GTGGAAATCGGTAACATTGACTCAGCAAAACAAGCCAACGAAAAAATACAAAACACAGAG			3116	BC047543	misc_RNA	+	145430152	145427051	noncoding
ASHG19A3A037142	3.58645	2.43874	13.9103	2.21e-17	5.12e-16	29.4065	AK024561	Arraystar_ NRED	noncoding	NA	NA	NA	NA	NA	NA	NA	NA	NA	chr9	NA		ACCAAGGTCACGAGCTGTATGATACAACAAGGAAAGAAGGATTTCGAAAGTCTACCAGAT			1263	AK024561	NRED	NA	16915819	16914569	noncoding
ASHG19A3A049299	3.58484	2.54429	10.2844	4.44e-13	3.65e-12	19.4668	LINC00424	Gencode.V23	noncoding	LINC00424	ENSG00000226722.3	lincRNA	lnc-EFHA1-2	NONHSAT032409	LINC00424	ENSG00000226722.3	NA	NA	chr13	NA	AK057351	AGGGGGAGTTTGAGCAAGGAATGTTGCTAAAACGGCTAAAACCAGGAACTCAGAATATCG			651	uc001uoh.1	UCSC_knowngene	NA	22449702	22446908	noncoding
ASHG19A3A036628	3.58348	2.55199	12.6644	5.52e-16	8.78e-15	26.1811	LINC01606	Gencode.V23	noncoding	LINC01606	ENSG00000253301.5	lincRNA	lnc-FAM110B-8	NONHSAT126741	LINC01606	ENSG00000253301.5	NA	NA	chr8	NA	CR749704	ATTGCACACTGGGCAGAAAGAAGACTTAAGAACATTGCATGGACAGCAGAAGGAGTGCTT			2283	uc003xtf.2	UCSC_knowngene	+	58145186	58131647	noncoding
ASHG19A3A051737	3.58121	3.04523	12.74	4.52e-16	7.36e-15	26.3823	AL356017.1	Arraystar_ Ensembl	noncoding	NA	NA	NA	NA	NA	NA	NA	NA	NA	chr14	NA	AL356017.1	CAACCTATTTATGCAGGAATGGAACTGATGGAAAAGTGAGCAGGGAGGGGGATCCTAAAA			3665	ENST00000501260	Ensembl	+	95654010	95648277	noncoding
ASHG19A3L0002189	3.57964	2.46728	13.9816	1.85e-17	4.36e-16	29.5853	lincRNA-SUSD1	BROAD	noncoding	NA	NA	NA	NA	NA	NA	NA	NA	NA	chr9	NA	lincRNA-SUSD1	GAATATTGCTCCGAAAAAACTGAATACGCTTGGAGGAACGAGAACAAAGTGACCCTTGAA			772	BF675557	lincRNA	NA	114968561	114967909	noncoding
ASHG19A3A014534	3.57698	2.52834	16.9636	1.75e-20	1.1e-18	36.5447	BC075819	Arraystar_ RNAdb	noncoding	NA	NA	NA	NA	NA	NA	NA	NA	NA	chr1	NA		CATTTACTGGGCCTGAAATGGGAAAATGAAAGATGTGGCAAGAAACTGACAAGGGCCCAA			1574	BC075819	RNAdb	+	1591819	1590487	noncoding
ASHG19A3A023404	3.57681	3.0394	15.1337	1.12e-18	3.82e-17	32.3913	lnc-P2RY1-3	LNCIPEDIA_3.1	noncoding	NA	NA	NA	lnc-P2RY1-3	NONHSAT092761	NA	NA	NA	NA	chr3	NA	RP11-788A4.2	GATCAAGCTTTATCATGCAGCCCAGAAGGGTGGGGGAAAGAAAAAGAATTAGGAGAAAAT			313	ENST00000472439	Ensembl	+	152369774	152368257	noncoding
ASHG19A3L0000549	3.57662	2.33426	21.1028	4.45e-24	1.17e-21	44.7567	lincRNA-CLLU1OS-2	BROAD	noncoding	NA	NA	NA	NA	NA	NA	NA	NA	NA	chr12	NA	lincRNA-CLLU1OS-2	CTCACCAAGTAAAGCATGCCATTATATAGCAAGAAGGGAGAAAACTAATAGATGGAGAGA			480	AA714388	lincRNA	+	92599004	92598523	noncoding
ASHG19A3A025107	3.57654	2.58686	14.1855	1.11e-17	2.78e-16	30.0934	RP11-237D3.1	Gencode.V23	noncoding	RP11-237D3.1	ENSG00000251490.1	lincRNA	lnc-TRIML2-5	NONHSAT099699	RP11-237D3.1	ENSG00000251490.1	NA	NA	chr4	NA	RP11-237D3.1	CTCCAATTATGCATAGGTGTCTGAGGGCAAGGGTTGAATGAGGAGAAAAAGAAAGAAACA			699	ENST00000512464	Ensembl	NA	188438362	188437306	noncoding
ASHG19A3A044860	3.5762	3.31321	12.6464	5.79e-16	9.15e-15	26.1331	lnc-HBG2-1	LNCIPEDIA_3.1	noncoding	NA	NA	NA	lnc-HBG2-1	NONHSAT017688	NA	NA	NA	NA	chr11	NA		TCACAAACTCCTGCAGTGCTGAGAATGTTGAAGGGGACAGGGTAAGAAAAGAAGGAATAG			779	AL360187	RNAdb	NA	5718052	5717300	noncoding
ASHG19A3A034886	3.57587	2.33168	17.1563	1.15e-20	7.68e-19	36.9618	LARP1BP2	Gencode.V23	noncoding	LARP1BP2	ENSG00000243438.1	processed_pseudogene	lnc-CDHR3-4	NONHSAT122647	NA	NA	NA	NA	chr7	NA	RP11-22N19.1	GGCCTATGTCATTATGAATAAGACTTGTGGATGGAAGAGGATGAAAACAAACATACAGCC			519	ENST00000486594	Ensembl	+	105956189	105955670	noncoding
ASHG19A3A010030	3.57463	2.62473	13.6359	4.42e-17	9.41e-16	28.7128	CARD14	Gencode.V23	noncoding	CARD14	ENSG00000141527.16	processed_transcript	lnc-CARD14-2	NONHSAT056348	NA	NA	NA	NA	chr17	NA		ATTGCCGTGGGATGAAAGACAGCAGAAGGAAGGTGTCTAAGTTCAGAACAAAGTGAGCAA			1733	AK002138	NRED	+	78183129	78144075	noncoding
ASHG19A3A013623	3.57453	3.30424	16.2556	8.4e-20	4.22e-18	34.9798	AC097463.1	Gencode.V23	noncoding	AC097463.1	ENSG00000226366.1	processed_pseudogene	NA	NONHSAT070664	NA	NA	NA	NA	chr2	NA	AC097463.1	TGATTGGGACCTAAGAGAGATGCGGGCAAGAACCTGGAGAAACTAAACAAAAAGACTTGG			481	ENST00000447288	Ensembl	NA	52154500	52154019	noncoding
ASHG19A3A000075	3.57415	2.50532	11.8537	4.97e-15	6.33e-14	23.9768	HMGB3P1	Gencode.V23	noncoding	HMGB3P1	ENSG00000225336.2	processed_pseudogene	NA	NA	NA	NA	NA	NA	chr20	NA	HMGB3L1	GAAGACAATGTCTGGGAAAGAGAAGAAATTCGATTAAATGGCAAAGGCGGATAAAGTGCA			573	ENST00000393368	Ensembl	NA	33422265	33421377	noncoding
ASHG19A3L0002102	3.57183	2.48039	13.1933	1.38e-16	2.58e-15	27.574	lincRNA-SDCBP	BROAD	noncoding	NA	NA	NA	NA	NA	NA	NA	NA	NA	chr8	NA	lincRNA-SDCBP	GCCGTGAAGAGTAGTTACTATCACCAAGGACAAACATACTGGAAAAAGAAAATCATATTA			12076	chr8:59436846-59448921+	lincRNA	+	59448921	59436846	noncoding
ASHG19A3A000273	3.5705	2.55263	18.904	3.02e-22	3.82e-20	40.5819	LINC00113	Gencode.V23	noncoding	LINC00113	ENSG00000225298.5	lincRNA	lnc-USP16-6	NONHSAT081583	LINC00113	ENSG00000225298.5	NA	NA	chr21	NA	NCRNA00113	AGGACAACCTGGAGGGAGATTGAGAGCTTGTAAGTTCCAGGGATGGAATCCGAGTGATCG			572	ENST00000442550	Ensembl	+	29123552	29097117	noncoding
ASHG19A3A008173	3.57045	4.63053	16.4066	5.98e-20	3.15e-18	35.3179	C17orf102	Gencode.V23	noncoding	C17orf102	ENSG00000197322.3	lincRNA	NA	NA	C17orf102	ENSG00000197322.3	NA	NA	chr17	400591	C17orf102	ATTTATTCTGTTGCTGGGGAAGGAAGACGGAGAAGAGGAGGGGACAGTGCTTTCCTACAG	Chromosome 17 open reading frame 102	NP_997337	3997	NM_207454	RefSeq_coding	NA	32906388	32901141	coding
ASHG19A3A021451	3.56952	3.80552	13.4959	6.31e-17	1.29e-15	28.355	RP11-384F7.2	Gencode.V23	noncoding	RP11-384F7.2	ENSG00000239268.2	lincRNA	lnc-LSAMP-1	NONHSAT091337	RP11-384F7.2	ENSG00000239268.2	NA	NA	chr3	NA	RP11-384F7.2	TGTTAAATAATGACTTGGGGTGAGTGAGGAGGGGCAGCTGTCAAGGGAACAGATCAATTA			554	ENST00000484092	Ensembl	NA	117716439	117391000	noncoding
CUST_21_PI426073487	3.56894	2.33536	13.9832	1.84e-17	4.35e-16	29.5892	uc.22	Arraystar_ UCR	noncoding	NA	NA	NA	NA	NA	NA	NA	NA	NA	chr1	NA	uc.22	GTAAAAATAATGGACTTTTAATAACACAGGTCACAAAAGGCAAAACAGTGGAAATTCTGG			308	uc.22+	UCR	+	51006538	51006230	noncoding
ASHG19A3A013662	3.56853	2.65369	16.0665	1.29e-19	6.1e-18	34.5531	RP11-488L18.8	Gencode.V23	noncoding	RP11-488L18.8	ENSG00000232347.1	lincRNA	lnc-ZNF124-2	NONHSAT010766	RP11-488L18.8	ENSG00000232347.1	NA	NA	chr1	NA	RP11-488L18.8	ATAATAAGCACACATTAACTTGCTGGGGAACGAGATACCACACGGAGAAGAACGAAGGTG			706	ENST00000428687	Ensembl	NA	247405125	247373992	noncoding
ASHG19A3A042087	3.56783	4.81607	13.6318	4.46e-17	9.49e-16	28.7022	AK126090	Arraystar_ misc_RNA	noncoding	NA	NA	NA	NA	NA	NA	NA	NA	NA	chr1	NA		AAGAAGAAAAATGGAAGTAGGAACAGAGAGGAGCTGCAACAAATCTCCACACGCACACTG			3951	AK126090	misc_RNA	+	235755391	235751439	noncoding
ASHG19A3L0003047	3.5678	2.78551	15.5424	4.29e-19	1.67e-17	33.3503	lincRNA-RTL1-1 (MEG3 internal)	BROAD	noncoding	NA	NA	NA	NA	NA	NA	NA	NA	NA	chr14	NA	lincRNA-RTL1-1	AGAGGGGACAAACATGATTCCAGATTGAGACACTGGGAGAAATTGTAATAAATCTGGTCA			349	CB857272	lincRNA	+	101257400	101257085	noncoding
ASHG19A3A022596	3.56632	2.88943	12.7457	4.45e-16	7.27e-15	26.3975	lnc-TREX1-2	LNCIPEDIA_3.1	noncoding	NA	NA	NA	lnc-TREX1-2	NA	NA	NA	NA	NA	chr3	NA	AC141002.1	AAACAGAATTGAGCAATCTTACCAGGGATTGAAAACTGAGGGTGTGAGATGCTGGGCTGA			1187	ENST00000421921	Ensembl	+	48732949	48731726	noncoding
ASHG19A3A014974	3.56444	2.79737	12.3849	1.17e-15	1.71e-14	25.4307	AC012513.4	Gencode.V23	noncoding	AC012513.4	ENSG00000236478.2	processed_pseudogene	NA	NA	NA	NA	NA	NA	chr2	NA	AC012513.4	ATGAAAACCACAATGGCGGGTATGGGGATAGTGGTGAAGGATATGATGGTTACAATGAAG			1139	ENST00000441511	Ensembl	NA	217040755	217039616	noncoding
ASHG19A3A055296	3.56406	2.50267	16.9825	1.68e-20	1.07e-18	36.5857	lnc-AC005493.1-1	LNCIPEDIA_3.1	noncoding	NA	NA	NA	lnc-AC005493.1-1	NONHSAT120045	NA	NA	NA	NA	chr7	NA	AAA1	AAGACTTAAGACTTTGGGGGACTACTGGAAAGCTTATGTGAGAAGAAACGCAGGGAGACA			833	uc010kwq.1	UCSC_knowngene	NA	34911194	34390034	noncoding
ASHG19A3A041261	3.56184	2.27257	19.9261	4.06e-23	7.42e-21	42.572	USP12PX	Gencode.V23	noncoding	USP12PX	ENSG00000226081.2	processed_pseudogene	lnc-TGIF2LX-2	NONHSAT137804	NA	NA	NA	NA	chrX	NA	RP13-140E4.2	AACCAGACGTCTTACTTGTGAAACTATAAGCAGCAAAGATGGAGATTTTTTAGACCTTTC			1062	ENST00000432383	Ensembl	+	89368753	89367691	noncoding
ASHG19A3A023292	3.56119	2.69111	13.763	3.2e-17	7.09e-16	29.0352	AK126605	Arraystar_ misc_RNA	noncoding	NA	NA	NA	NA	NA	NA	NA	NA	NA	chr3	NA		AAACCAGTGCAGTCTGAAGGAGACTAAGCAAACTGAAAGGAGATCTTCAGGAACTCTGGA			2125	AK126605	misc_RNA	+	139084862	139082737	noncoding
ASHG19A3A034289	3.55998	2.76848	12.8316	3.54e-16	5.92e-15	26.6254	lnc-IGFBP1-1	LNCIPEDIA_3.1	noncoding	NA	NA	NA	lnc-IGFBP1-1	NONHSAT120477	NA	NA	NA	NA	chr7	NA	AC091524.5	TTTTATGGTGAGGAGCAAGCAAGCAAGAAAGGTTATTAGCAAGCAGGAAGCACAGAGGAA			2675	ENST00000421227	Ensembl	+	45980927	45977476	noncoding
ASHG19A3A010743	3.55833	3.28097	12.6211	6.19e-16	9.7e-15	26.0656	CTD-2354A18.1	Gencode.V23	noncoding	CTD-2354A18.1	ENSG00000261780.2	lincRNA	lnc-TIMM21-4	NONHSAT059835	CTD-2354A18.1	ENSG00000261780.2	NA	NA	chr18	NA	BC071801	TTGTTGTTCAAGGAGAAACTGAAGAGCAAGAAGGAAAGTGAGAGCCAGCAATACCAGCAG			1165	uc002llc.1	UCSC_knowngene	+	71017113	70992175	noncoding
ASHG19A3A030238	3.55736	2.59468	18.7719	3.94e-22	4.8e-20	40.318	RCN1P1	Gencode.V23	noncoding	RCN1P1	ENSG00000215477.2	processed_pseudogene	NA	NA	NA	NA	NA	NA	chr6	NA	RP11-393I2.1	GCCAGGCATCTAGTATATATGAGTCAGACAAAAACAAGAATCAGAGGCTAAAGAGGAAAT			996	ENST00000400413	Ensembl	NA	87832406	87831410	noncoding
ASHG19A3H0000126	3.55569	3.74717	11.2948	2.37e-14	2.57e-13	22.4076	nc-HOXC4-264	Arraystar_ HOX cluster	noncoding	NA	NA	NA	NA	NA	NA	NA	NA	NA	chr12	NA	nc-HOXC4-264	GCTGGGGGAGGAAGCACTTTACAGTAGAAACAAATGTGGGAAGGGTCCATAAAACTTTAC			768	nc-HOXC4-264-	HOX cluster	+	54430539	54429771	noncoding
ASHG19A3A042893	3.55545	2.66215	9.42808	5.88e-12	3.88e-11	16.8722	RP11-227H15.4	Gencode.V23	noncoding	RP11-227H15.4	ENSG00000229261.1	antisense	lnc-TACR2-2	NA	RP11-227H15.4	ENSG00000229261.1	NA	NA	chr10	NA	RP11-227H15.4	GCAAAACACCTATCAAGGAAAGAAAAGCCATACAAGAAAATGCAGTTCATGTGACTTTTA			1933	ENST00000450995	Ensembl	NA	70992246	70975088	noncoding
ASHG19A3L0001535	3.55515	2.54749	12.9907	2.33e-16	4.09e-15	27.0446	lincRNA-ANTXR2-1	BROAD	noncoding	NA	NA	NA	NA	NA	NA	NA	NA	NA	chr4	NA	lincRNA-ANTXR2-1	ACGGGGTTAATTCCAGGTAAGGAGAAAGACCTTAATTTCCCATGGGAGGGGAACTAAAGA			878	BU164199	lincRNA	NA	81046608	80990591	noncoding
ASHG19A3A027284	3.5524	2.34569	16.535	4.49e-20	2.47e-18	35.6036	FABP5P6	Gencode.V23	noncoding	FABP5P6	ENSG00000249919.1	processed_pseudogene	lnc-DTWD2-11	NONHSAT103440	NA	NA	NA	NA	chr5	NA	CTD-2158P22.2	CCTTTACATATGGCACATTGGTTCGACATCAGAAGTGGAATGGAAAGGAAGGCAAAATAA			409	ENST00000510588	Ensembl	NA	118891353	118890944	noncoding
ASHG19A3A027400	3.55218	2.4297	15.8938	1.91e-19	8.51e-18	34.1601	AC005178.1	Gencode.V23	noncoding	AC005178.1	ENSG00000251243.1	processed_pseudogene	lnc-FSTL4-4	NONHSAT103821	NA	NA	NA	NA	chr5	NA	AC005178.1	GTAGCCAATGTGGTAGAAAACACAGTGTTTCCAAGGATGAAGCAGAGGAAGTTAACCTAT			440	ENST00000508392	Ensembl	NA	133056625	133056185	noncoding
ASHG19A3A008920	3.54756	3.192	11.9648	3.66e-15	4.79e-14	24.2841	RP13-516M14.4	Gencode.V23	noncoding	RP13-516M14.4	ENSG00000265692.1	lincRNA	NA	NONHSAT056678	RP13-516M14.4	ENSG00000265692.1	NA	NA	chr17	NA	BC033560	AACGTCGGCTGCGAATGAGTCTCCTAAAGGACGCCCGGGAGGATCGGAAACAGCCGAGTC			1810	uc002kek.1	UCSC_knowngene	NA	80250690	80247921	noncoding
ASHG19A3A009617	3.54551	2.69017	16.5585	4.27e-20	2.37e-18	35.6557	MAPT-IT1	Gencode.V23	noncoding	MAPT-IT1	ENSG00000279685.2	sense_intronic	lnc-AC217771.1-2	NONHSAT054183	MAPT-IT1	ENSG00000279685.2	NA	NA	chr17	NA	LOC100130148	GAAAAAGAATCACTCAAAAACAAATAAAAACAGCCGTAGGGGCCTAATACAGTGCTAGAC			3024	NR_024560	RefSeq_NR	+	43976163	43973148	noncoding
ASHG19A3L0001633	3.54367	3.74496	15.4231	5.67e-19	2.13e-17	33.0723	lincRNA-IRX1-3	BROAD	noncoding	NA	NA	NA	NA	NA	NA	NA	NA	NA	chr5	NA	lincRNA-IRX1-3	TTTTGGAAGATATCTAGGAAGGAAACCTCGGACAAGAGGAAAAAAGGGGTGTTCTCCCTA			13026	chr5:2862250-2875275+	lincRNA	+	2875275	2862250	noncoding
ASHG19A3L0002658	3.54067	2.67624	13.6876	3.87e-17	8.38e-16	28.8442	lincRNA-LOC100132396	BROAD	noncoding	NA	NA	NA	NA	NA	NA	NA	NA	NA	chr8	NA	lincRNA-LOC100132396	ACGCTCAATCCAAGAAGAAGAAAACAACCGCACAAAAGCTCAAAATTTGAGGAGCCACGC			946	BQ691240	lincRNA	NA	8152666	8151724	noncoding
ASHG19A3A000136	3.53993	2.59267	14.4117	6.38e-18	1.71e-16	30.6509	RP11-57H12.3	Gencode.V23	noncoding	RP11-57H12.3	ENSG00000226026.5	antisense	lnc-ALG14-1	NONHSAT004649	RP11-57H12.3	ENSG00000226026.5	NA	NA	chr1	NA	RP11-57H12.3	AACAGAAAAATTCAGAGGGCGTCATTCACGTGTACAACGTGGAGGGTGAAAGAATGAGCT			522	ENST00000419846	Ensembl	NA	95699535	95639679	noncoding
CUST_632_PI426073487	3.53873	3.64706	12.8812	3.11e-16	5.27e-15	26.7564	uc.153	Arraystar_ UCR	noncoding	NA	NA	NA	NA	NA	NA	NA	NA	NA	chr5	NA	uc.153	TATACACCACCAAACGCCAACCAAGACATGAGCAAATGAGGGGGAAGGAGAAAAAATAAA			240	uc.153-	UCR	NA	72195925	72195685	noncoding
ASHG19A3A028482	3.53655	2.72013	17.1923	1.06e-20	7.18e-19	37.0392	CTC-493L21.1	Gencode.V23	noncoding	CTC-493L21.1	ENSG00000250544.1	lincRNA	lnc-COX7C-2	NONHSAT102576	CTC-493L21.1	ENSG00000250544.1	NA	NA	chr5	NA	BC041393	TGGAGAAGAGAGAAGAGTTAAGCTAAAAACAGACCACTTTCAGAGGACCTGAAAGCAACG			2093	uc003kis.2	UCSC_knowngene	+	86045588	86042634	noncoding
ASHG19A3A034528	3.53602	2.2244	13.745	3.35e-17	7.36e-16	28.9896	NONHSAT121387	NONCODE.V4	noncoding	NA	NA	NA	NA	NONHSAT121387	NA	NA	NA	NA	chr7	NA	AK127026	AAGTGATCTGAACTTGAGTTACGGTATTTAGGGAAGGAAGAGAAACAGTGTGGAAGCAGC			3407	uc011keu.1	UCSC_knowngene	+	72716800	72712965	noncoding
ASHG19A3H0000151	3.53584	2.49122	11.3756	1.89e-14	2.1e-13	22.637	nc-HOXC8-146	Arraystar_ HOX cluster	noncoding	NA	NA	NA	NA	NA	NA	NA	NA	NA	chr12	NA	nc-HOXC8-146	GCAGGCATTAAAAATAATCGCTTTGTGGAGGAGATAAGTGCAAAGCAGGCAGCGCGTAAT			108	nc-HOXC8-146-	HOX cluster	+	54400243	54400135	noncoding
ASHG19A3A013593	3.53527	4.08199	14.531	4.77e-18	1.33e-16	30.9427	AC016722.3	Gencode.V23	noncoding	AC016722.3	ENSG00000226548.1	lincRNA	lnc-MCFD2-1	NONHSAT070531	AC016722.3	ENSG00000226548.1	NA	NA	chr2	NA	AC016722.3	AGAACAAAGACAACAAAGAAAACAGCCGACAGGAACAGGATCTTGGGAGCCAAATATCAG			652	ENST00000453936	Ensembl	NA	47080635	47079158	noncoding
ASHG19A3A024072	3.53424	2.34195	14.066	1.5e-17	3.61e-16	29.7961	MRPS33P2	Gencode.V23	noncoding	MRPS33P2	ENSG00000249649.1	processed_pseudogene	lnc-RELL1-4	NONHSAT096021	NA	NA	NA	NA	chr4	NA	RP11-177C12.3	CATCAGGATTTTAAGGATGAGCAAAGATGACAAAAGAAGCTTCGTGGAAAGGGGAAACCA			322	ENST00000507850	Ensembl	NA	38008726	38008404	noncoding
ASHG19A3A015872	3.53353	2.76823	15.7581	2.61e-19	1.09e-17	33.849	AC079117.1	Gencode.V23	noncoding	AC079117.1	ENSG00000234653.1	antisense	lnc-MRPL19-4	NONHSAT071823	AC079117.1	ENSG00000234653.1	NA	NA	chr2	NA	AC079117.1	TCCAAATGGGAGCAAAAGGATCCAAGGGAATGCTCAGAAATATGCAATGGGGTACAGAAA			1000	ENST00000445178	Ensembl	+	77236917	77213090	noncoding
ASHG19A3A028590	3.53254	3.86113	14.9313	1.81e-18	5.77e-17	31.9094	RP11-252I13.1	Gencode.V23	noncoding	RP11-252I13.1	ENSG00000248827.1	processed_pseudogene	NA	NA	NA	NA	NA	NA	chr5	NA	RP11-252I13.1	AGAAAAGGATCAACGCTCAGAAGGTGGACAGAATGGCAGGAAGTCCATCTCTATATGCAA			2157	ENST00000505925	Ensembl	+	107062818	107060661	noncoding
ASHG19A3A034996	3.53125	2.39044	14.6664	3.43e-18	1.01e-16	31.2718	RP4-630C24.3	Gencode.V23	noncoding	RP4-630C24.3	ENSG00000241345.1	antisense	lnc-SPAM1-2	NONHSAT123071	RP4-630C24.3	ENSG00000241345.1	NA	NA	chr7	NA	L13779	GAATATGTTTGCATATTTGGGGAGAAAATACTATTGGAGGGGAACAGAAATGCTACTAAG			723	uc010lkv.1	UCSC_knowngene	+	123668753	123634981	noncoding
ASHG19A3H0000172	3.53028	3.1925	13.7281	3.5e-17	7.65e-16	28.9467	nc-HOXD11-4	Arraystar_ HOX cluster	noncoding	NA	NA	NA	NA	NA	NA	NA	NA	NA	chr2	NA	nc-HOXD11-4	AGGAAAGCATATGAACTCAGATCCAGGCCTTAAGACAGAAAACACGGAGGCCGTTTCTTT			488	nc-HOXD11-4-	HOX cluster	+	176968570	176968082	noncoding
ASHG19A3A042361	3.53013	2.43312	12.7466	4.44e-16	7.25e-15	26.4	RP11-482E14.2	Gencode.V23	noncoding	RP11-482E14.2	ENSG00000236892.1	lincRNA	lnc-KLF6-4	NONHSAT011038	RP11-482E14.2	ENSG00000236892.1	NA	NA	chr10	NA	RP11-482E14.2	GGAAATAGGGAAGCCCTACATATGGAAAAGTGTAAGGATTGTAGTGGTGAGATGTGTGTT			430	ENST00000426811	Ensembl	NA	3579223	3574285	noncoding
ASHG19A3A042969	3.52973	3.13974	14.3539	7.35e-18	1.93e-16	30.5091	ZSWIM8-AS1	Gencode.V23	noncoding	ZSWIM8-AS1	ENSG00000272589.1	antisense	NA	NONHSAT014028	ZSWIM8-AS1	ENSG00000272589.1	NA	NA	chr10	NA	RP11-574K11.16	TAATCCAGGAAACGTGGGAAGAATAAGTACGTGAGAGCCAGTTGGGAGAAACAAAGTTGT			1456	ENST00000456638	Ensembl	NA	75561157	75556275	noncoding
ASHG19A3A014287	3.52919	2.71355	14.3211	7.97e-18	2.07e-16	30.4283	AC023347.2	Gencode.V23	noncoding	AC023347.2	ENSG00000236655.1	processed_pseudogene	lnc-BIN1-8	NONHSAT074128	NA	NA	NA	NA	chr2	NA	AC023347.2	TTTCAACTAGAGCCCATACCTGGAAGGACATCATGGGGAGAAATAAAAAGGCACAGTAGA			462	ENST00000433994	Ensembl	NA	127069504	127069042	noncoding
ASHG19A3L0000172	3.52893	2.42973	14.3794	6.91e-18	1.84e-16	30.5717	lincRNA-LPHN2-6	BROAD	noncoding	NA	NA	NA	NA	NA	NA	NA	NA	NA	chr1	NA	lincRNA-LPHN2-6	GTGAACGGCTAGAGAGATGAACCTGACAAAGAGATCCACATAATGAAAGAAAGAGTGTAG			217	exon114+	lincRNA	+	79942439	79942223	noncoding
ASHG19A3A007694	3.52738	4.05503	16.8857	2.07e-20	1.28e-18	36.3751	LINC00935	Gencode.V23	noncoding	LINC00935	ENSG00000257987.5	lincRNA	NA	NA	LINC00935	ENSG00000257987.5	NA	NA	chr12	NA	LOC255411	AAGAAAAGGAACACAACTGAAGAAACAAACCAGAAGGAACCAGAGCCTACTAGGCTTCCC			573	NR_029449	RefSeq_NR	+	49159569	49121217	noncoding
ASHG19A3A023321	3.52698	2.39909	15.7629	2.58e-19	1.08e-17	33.86	RPL6P9	Gencode.V23	noncoding	RPL6P9	ENSG00000242390.1	processed_pseudogene	lnc-PLS1-1	NONHSAT092476	NA	NA	NA	NA	chr3	NA	RP11-427D1.1	GACATCGTCAACACAGAAAGAGAGTAATAGAAGATTATGGAGCAATGCAAGGTTGATCAG			859	ENST00000466502	Ensembl	+	142301241	142299751	noncoding
ASHG19A3A016408	3.5241	3.25207	13.3636	8.86e-17	1.74e-15	28.015	AC011893.3	Gencode.V23	noncoding	AC011893.3	ENSG00000226806.1	antisense	lnc-UBXN4-1	NA	AC011893.3	ENSG00000226806.1	NA	NA	chr2	NA	AK097922	TTGAAGTGGATTGAGAGGATGGAACAATAGAAGGAGGATATGGCTCAGGACAGTCAAGTA			1862	uc002tuv.1	UCSC_knowngene	+	136580657	136577760	noncoding
ASHG19A3A030943	3.52368	3.04555	12.0671	2.76e-15	3.73e-14	24.5653	lnc-RREB1-3	LNCIPEDIA_3.1	noncoding	NA	NA	NA	lnc-RREB1-3	NONHSAT107580	NA	NA	NA	NA	chr6	NA	RP3-429O6.1	AAATAAGATGAAGCGGTAAGAGGGCACCAAAGACCATAATTAAAGGCGCTTGAGAGCAGT			933	ENST00000422310	Ensembl	+	6918948	6901254	noncoding
ASHG19A3A018640	3.5236	2.72794	12.5027	8.5e-16	1.29e-14	25.7483	RBMX2P1	Gencode.V23	noncoding	RBMX2P1	ENSG00000226406.1	processed_pseudogene	lnc-NRIP1-4	NONHSAT081183	NA	NA	NA	NA	chr21	NA	AF127936.8	GATAAGGATGCACGAAACTGCAATAAACACACCAAGGTGGAATTAGAGTCCAGATAGGGG			836	ENST00000454795	Ensembl	NA	16202310	16201474	noncoding
ASHG19A3A028513	3.52347	3.15557	11.7629	6.38e-15	7.93e-14	23.7247	ARRDC3-AS1	Gencode.V23	noncoding	ARRDC3-AS1	ENSG00000281357.2	lincRNA	lnc-GPR98-10	NONHSAT102762	ARRDC3-AS1	ENSG00000281357.2	NA	NA	chr5	NA	LOC100129716	TTTATTTTAAAAATGCAAGAGGGAGAGGGGAAGGAGCTGGTAGTGACATTGTTAATTGTC			2502	NR_027435	RefSeq_NR	+	90716531	90676163	noncoding
ASHG19A3A042065	3.52258	2.79674	12.5766	6.97e-16	1.08e-14	25.9465	TTTY8B	Gencode.V23	noncoding	TTTY8B	ENSG00000185700.10	lincRNA	lnc-AMELY-1	NONHSAT139344	TTTY8B	ENSG00000185700.10	NA	NA	chrY	NA	TTTY8B	TAGAGTATGAGCCACAATAAGGTCAGAGAGGAGTGAGGATACAATCTTGTGAGGGGTGAA			518	ENST00000426035	Ensembl	+	9531566	9528708	noncoding
ASHG19A3A000222	3.52189	3.0852	10.9294	6.73e-14	6.62e-13	21.3595	C1orf140	Gencode.V23	noncoding	C1orf140	ENSG00000234754.1	lincRNA	lnc-DUSP10-5	NONHSAT009639	C1orf140	ENSG00000234754.1	NA	NA	chr1	NA	RP11-421L10.1	AAGGGCTGATGAGAAAGGAAACTGCGTGAGccaggtgtacagtaaggagcagacaacatg			645	ENST00000434398	Ensembl	NA	221509262	221505980	noncoding
ASHG19A3A018281	3.52002	2.94243	10.1478	6.66e-13	5.29e-12	19.0592	AL132768.1	Arraystar_ Ensembl	noncoding	NA	NA	NA	NA	NA	NA	NA	NA	NA	chr20	NA	AL132768.1	AAACTGATAGCAGGAGTGGGGTGTGAAAGATTCTCAGAGGAAATGTGAGCACTTAGGTGT			3266	ENST00000509795	Ensembl	+	35423205	35415408	noncoding
ASHG19A3A000164	3.51969	2.25244	18.1288	1.47e-21	1.36e-19	39.0114	RP11-61J19.3	Gencode.V23	noncoding	RP11-61J19.3	ENSG00000228067.1	lincRNA	lnc-ATF3-2	NONHSAT009375	RP11-61J19.3	ENSG00000228067.1	NA	NA	chr1	NA	RP11-61J19.3	AACCATAATCTATGGATGGCTTTAGGAATGGGATTGACTGCAAAGGAGCACAAGGGAACT			332	ENST00000423842	Ensembl	+	212729407	212719035	noncoding
ASHG19A3L0000537	3.51862	4.35803	17.6349	4.13e-21	3.25e-19	37.9819	lincRNA-RASSF9-2	BROAD	noncoding	NA	NA	NA	NA	NA	NA	NA	NA	NA	chr12	NA	lincRNA-RASSF9-2	ACACAAGGCACACAAAGAAAGACACGATGAAAACGACCATGCAGCGAACACAAACACACA			895	BI089392	lincRNA	+	86096782	85736249	noncoding
ASHG19A3A020439	3.51839	2.43038	15.6739	3.17e-19	1.3e-17	33.6548	POLR2F	Gencode.V23	noncoding	POLR2F	ENSG00000100142.14	processed_transcript	NA	NA	NA	NA	NA	NA	chr22	NA		TCAAGTCAGCCAGAGGAGAGAGAATAATGATGACAACAGTGACGTTGATCAAAGGCTGAA			1637	AK026327	misc_RNA	+	38437913	38436310	noncoding
ASHG19A3A029631	3.51787	3.84635	16.1622	1.04e-19	5.05e-18	34.7695	HLA-F-AS1	Gencode.V23	noncoding	HLA-F-AS1	ENSG00000214922.9	processed_transcript	lnc-ZFP57-7	NA	HLA-F-AS1	ENSG00000214922.9	NA	NA	chr6	NA	DKFZp762B162	AAATAAAGTTGGAAAACTGGGGGATGGAAGAGAGAGGTATGCACAGACCTCTTGACATGG			2730	uc003rsi.3	UCSC_knowngene	NA	29716826	29702965	noncoding
ASHG19A3A031957	3.51529	2.43771	15.7586	2.6e-19	1.09e-17	33.8499	RP1-142L7.5	Gencode.V23	noncoding	RP1-142L7.5	ENSG00000237234.6	antisense	lnc-C6orf225-1	NONHSAT114501	RP1-142L7.5	ENSG00000237234.6	NA	NA	chr6	NA	RP1-142L7.5	TTCACACTGGAAGTTCAAGAGATGACATCAGAAAACAGAAAAGCCAGTGGGAAAGGCAAG			544	ENST00000425503	Ensembl	+	112479534	112475966	noncoding
ASHG19A3A036590	3.51403	2.47289	16.8149	2.42e-20	1.46e-18	36.2203	NDUFA5P12	Gencode.V23	noncoding	NDUFA5P12	ENSG00000248531.3	unprocessed_pseudogene	lnc-RP11-1134I14.8.1-4	NONHSAT126433	NA	NA	NA	NA	chr8	NA	RP11-1134I14.3	TGAACTAAATCTGGCAAGAAAAATGAGGGAGTGGAAACCATGGGAGTCATCAGTGGAAGA			351	ENST00000503796	Ensembl	+	48077155	48076499	noncoding
ASHG19A3L0002643	3.51368	5.00571	18.9628	2.68e-22	3.45e-20	40.6989	lnc-ANGPT2-8	LNCIPEDIA_3.1	noncoding	NA	NA	NA	lnc-ANGPT2-8	NA	NA	NA	NA	NA	chr8	NA	lincRNA-CSMD1-3	AATGACTGGAAGAGGATGGGAAAGCAGAGGGAATGAAAAACCAAAGAGCCCCAATTATTT			992	chr8:6248767-6249758-	lincRNA	NA	6249758	6248767	noncoding
ASHG19A3A039526	3.51236	2.44688	16.9751	1.71e-20	1.08e-18	36.5697	RPL14P5	Gencode.V23	noncoding	RPL14P5	ENSG00000225661.6	processed_pseudogene	lnc-CRLF2-1	NONHSAT136038	NA	NA	NA	NA	chrX	NA	RP11-309M23.2	AGTTATGCAAGCAAAGAACATGGGAACACAACCATCAGGAATGAAATGAAGAAGCTTCAA			730	ENST00000436474	Ensembl	NA	970836	969237	noncoding
ASHG19A3A021170	3.50852	2.78093	13.0606	1.94e-16	3.49e-15	27.228	CACNA2D3-AS1	Gencode.V23	noncoding	CACNA2D3-AS1	ENSG00000243715.1	antisense	NA	NA	CACNA2D3-AS1	ENSG00000243715.1	NA	NA	chr3	NA	AK092143	TTGAAGTGGAAAAGAATCAGAAGAACATGCATCACTCAGCAGAGTAAAGGTGGGCCTGGA			2078	uc003dhk.1	UCSC_knowngene	NA	54935282	54908631	noncoding
ASHG19A3A015281	3.50843	2.94437	14.517	4.93e-18	1.37e-16	30.9087	RP11-542B5.1	Arraystar_ Ensembl	noncoding	NA	NA	NA	NA	NA	NA	NA	NA	NA	chr2	NA	RP11-542B5.1	ATTCTAGGATTAGGAAGCCACGCTTTGGAAACAGCAAGACAAGGCAGGAATAAGTGTCAC			433	ENST00000470934	Ensembl	+	8232539	8231977	noncoding
ASHG19A3A044095	3.50794	3.52985	13.9181	2.17e-17	5.03e-16	29.4262	lnc-CHST3-1	LNCIPEDIA_3.1	noncoding	NA	NA	NA	lnc-CHST3-1	NONHSAT013907	NA	NA	NA	NA	chr10	NA	BC127952	TTAAAACCAACAACAAAAGGAAAGAAAACAGCTACAAGGAGGCCGAAGGGGCCTTTGGGT			556	uc001jsq.1	UCSC_knowngene	+	73822403	73821847	noncoding
ASHG19A3A045152	3.50333	2.37203	12.6318	6.02e-16	9.48e-15	26.0943	OR5W1P	Gencode.V23	noncoding	OR5W1P	ENSG00000227806.1	unprocessed_pseudogene	NA	NA	NA	NA	NA	NA	chr11	NA	OR5W1P	CTACAGCTTAAGGAATAGGGATGTGAAAGGTGCTCTGAAAAAAGCAATAAGCACTAAATT			938	ENST00000423705	Ensembl	NA	55671754	55670816	noncoding
ASHG19A3A054224	3.50161	3.14763	13.0125	2.2e-16	3.89e-15	27.1019	OR1F2P	Gencode.V23	noncoding	OR1F2P	ENSG00000203581.7	unprocessed_pseudogene	NA	NA	NA	NA	NA	NA	chr16	NA	OR1F2P	AGCCTGAGGAACAAGGACATAAAAGGGGCTCTTGTAAAAGTGGTTGCTGTGAAATTTTTT			985	NR_002169	RefSeq_NR	+	3266544	3265561	noncoding
ASHG19A3A042841	3.50123	2.58445	13.4813	6.55e-17	1.33e-15	28.3178	LINC01553	Gencode.V23	noncoding	LINC01553	ENSG00000235931.2	lincRNA	lnc-C10orf40-2	NA	LINC01553	ENSG00000235931.2	NA	NA	chr10	NA		ACCTGAGGAATTGGGAAAGATGCAAATAGATAAAAACAGAACTATGGTCCAACAGATGTG			691	BC119749	RNAdb	NA	61718665	61717975	noncoding
ASHG19A3A035503	3.50074	2.43691	14.0944	1.4e-17	3.39e-16	29.8669	LINC00599	Gencode.V23	noncoding	LINC00599	ENSG00000253230.6	lincRNA	lnc-RP1L1-5	NONHSAT124969	LINC00599	ENSG00000253230.6	NA	NA	chr8	NA	LOC157627	AGATGCAAACAGACTCAGGGAGAGAAACAGAAGCTGATTCTGTGACAGAAGCAGATCTGT			2942	NR_024281	RefSeq_NR	NA	9760839	9757573	noncoding
ASHG19A3L0002020	3.50029	3.2285	14.5899	4.13e-18	1.18e-16	31.086	lincRNA-ZFAT-4	BROAD	noncoding	NA	NA	NA	NA	NA	NA	NA	NA	NA	chr8	NA	lincRNA-ZFAT-4	TTGGAAATATAGGAAGGGACATGAGGAGGAATACAGGCGGCCTTGGGAGGCCTGCCATGT			551	BQ025180	lincRNA	+	135475677	135475184	noncoding
CUST_774_PI426073487	3.49947	2.24893	22.4888	3.74e-25	1.6e-22	47.1952	uc.295	Arraystar_ UCR	noncoding	NA	NA	NA	NA	NA	NA	NA	NA	NA	chr10	NA	uc.295	CCTGATCGCTGGAACAAAACGCATAAAGAAAGTGATTAAAGCCATAACAAAGGCATAAAA			209	uc.295-	UCR	NA	102375308	102375099	noncoding
ASHG19A3A038636	3.49666	2.64366	11.8663	4.79e-15	6.12e-14	24.0119	RP11-366N18.2	Gencode.V23	noncoding	RP11-366N18.2	ENSG00000239986.2	processed_pseudogene	lnc-CNTNAP3B-2	NONHSAT131361	NA	NA	NA	NA	chr9	NA	RP11-366N18.2	AACAGTGTGAGCATGGCAGAGAATGTAGGTGTGTATATAGGGGAAAACCTCCAGAAAGTT			595	ENST00000429787	Ensembl	+	43618056	43617461	noncoding
ASHG19A3A024778	3.49507	3.27773	10.1735	6.17e-13	4.93e-12	19.1361	AL110223	Arraystar_ NRED	noncoding	NA	NA	NA	NA	NA	NA	NA	NA	NA	chr4	NA		TTGTGACACATGCAATGAGAAGGCTAGTGGAGGAAAGGCAGAAGGTGCTTTGGATATTCA			3460	AL110223	NRED	NA	140679413	140675996	noncoding
ASHG19A3A010759	3.49296	2.97313	10.3877	3.27e-13	2.78e-12	19.7737	AC034110.1	Gencode.V23	noncoding	AC034110.1	ENSG00000276397.1	lincRNA	lnc-ZNF236-2	NONHSAT059950	AC034110.1	ENSG00000276397.1	NA	NA	chr18	NA	FLJ44881	ATAAAATAGTAAAACGGGAGAGACAGTACTGACAGTGGATGAAGCCAGGCTGACGTGACT			2337	uc002lmh.1	UCSC_knowngene	+	74405592	74401985	noncoding
ASHG19A3A039579	3.49256	3.01716	10.902	7.29e-14	7.1e-13	21.2802	RP11-354K1.1	Gencode.V23	noncoding	RP11-354K1.1	ENSG00000227764.1	retained_intron	lnc-TRAF5-5	NONHSAT009306	RP11-354K1.1	ENSG00000227764.1	NA	NA	chr1	NA	CR605189	AGATCGAGGATTGGATATAAGCTCAGAGGTGAAGGAGGGAAATTCCTCGGGTCAACTTTA			1204	uc001hip.1	UCSC_knowngene	+	211827923	211813036	noncoding
ASHG19A3A038159	3.49129	2.61669	10.9483	6.38e-14	6.31e-13	21.414	AC096632.1	Arraystar_ Ensembl	noncoding	NA	NA	NA	NA	NA	NA	NA	NA	NA	chr1	NA	AC096632.1	AGGGAGTAATTAGCAAATCCTGCAGGGAAGAGGCAAGACTGTTGAGTGTTAAAGCTGGAT			1515	ENST00000501099	Ensembl	+	202936383	202892022	noncoding
ASHG19A3A030409	3.48933	2.99849	13.5846	5.03e-17	1.06e-15	28.5819	RP11-437J19.1	Gencode.V23	noncoding	RP11-437J19.1	ENSG00000223811.1	lincRNA	lnc-HDAC2-4	NONHSAT114538	RP11-437J19.1	ENSG00000223811.1	NA	NA	chr6	NA	RP11-437J19.1	AGGAATCAAATTTGCAGCAGCTCAGTAAGTGGTAGACTGGGAACAAGAAGCCAGTTCTCT			507	ENST00000445974	Ensembl	NA	113689146	113678204	noncoding
ASHG19A3L0000336	3.48894	2.60778	16.355	6.72e-20	3.5e-18	35.2027	lincRNA-KIRREL3-2	BROAD	noncoding	NA	NA	NA	NA	NA	NA	NA	NA	NA	chr11	NA	lincRNA-KIRREL3-2	CACTACATGAAGCAATATGGGGCTGAGAGATTTGGGAAGGGTCATAGAGATGAAAGGCAA			430	AW340849	lincRNA	NA	128053449	128053021	noncoding
ASHG19A3A015011	3.48547	2.69426	12.6228	6.16e-16	9.67e-15	26.0702	AC097468.7	Gencode.V23	noncoding	AC097468.7	ENSG00000235024.1	antisense	lnc-FEV-1	NONHSAT076959	AC097468.7	ENSG00000235024.1	NA	NA	chr2	NA	AC097468.7	AAATATCAACTTTTTTGTGACCAGAGACACCAAGGGGGATTGGCAAGAGGAAAAGATGGA			553	ENST00000429343	Ensembl	NA	219826625	219809350	noncoding
ASHG19A3A024590	3.48511	2.3255	15.1957	9.68e-19	3.36e-17	32.538	RP11-286E11.1	Gencode.V23	noncoding	RP11-286E11.1	ENSG00000245293.2	antisense	lnc-LEF1-3	NA	RP11-286E11.1	ENSG00000245293.2	NA	NA	chr4	NA	AK123292	CCCTTCGGAAGGTGATCAGAAGAGAGAAATGAGTTTGGAAAAGAAAAGGAATAGCTGAAC			2810	uc003hym.1	UCSC_knowngene	NA	108853275	108784634	noncoding
ASHG19A3L0002697	3.48286	3.11156	12.573	7.04e-16	1.09e-14	25.9369	lincRNA-JUNB	BROAD	noncoding	NA	NA	NA	NA	NA	NA	NA	NA	NA	chr19	NA	lincRNA-JUNB	ACAAGACAAGAGAGACAAACCTAGGGACAGAGATGATGTGTTCACAGTATGGCAGAGAGT			415	AW885514	lincRNA	+	12895915	12895352	noncoding
ASHG19A3A008675	3.48066	2.43373	13.1923	1.38e-16	2.58e-15	27.5714	BC008433	Arraystar_ misc_RNA	noncoding	NA	NA	NA	NA	NA	NA	NA	NA	NA	chr17	NA		GGGTGACCTTTCATTTATTGAGGAAAGTAAAATCTGGAAAAGGCAGGAACATATTAATAC			1423	BC008433	misc_RNA	NA	60464662	60463269	noncoding
ASHG19A3A025989	3.47916	2.45458	17.396	6.87e-21	4.98e-19	37.4754	BC037824	Arraystar_ misc_RNA	noncoding	NA	NA	NA	NA	NA	NA	NA	NA	NA	chr4	NA		AGACACCACTAGTAAGTAGTATGGCACAAGAAAAGGAGCTTTATACGGTGTACCTTTTAG			1736	BC037824	misc_RNA	+	124305632	124303916	noncoding
ASHG19A3A024876	3.47784	2.13071	13.0246	2.13e-16	3.78e-15	27.1337	MGC27382	Gencode.V23	noncoding	MGC27382	ENSG00000237413.5	sense_overlapping	lnc-PTGFR-1	NONHSAT004072	MGC27382	ENSG00000237413.5	NA	NA	chr1	NA	MGC27382	GGTTGACCAGAAGATTAATAATGTGTTGGTTTCTCAATAGAAGAGGAGGAAAACATGTTT			1193	NR_027310	RefSeq_NR	+	78835145	78695282	noncoding
ASHG19A3A049967	3.47738	3.63367	11.2154	2.97e-14	3.16e-13	22.1814	RP4-590F24.1	Gencode.V23	noncoding	RP4-590F24.1	ENSG00000270780.1	processed_pseudogene	NA	NA	NA	NA	NA	NA	chr1	NA	RP4-590F24.2	AAGCAGCTCTTAAGGCCACAGAAACAGGCAGCAAAGAACATGGAGAAAACTGACAGATAC			583	ENST00000412038	Ensembl	NA	114544860	114544054	noncoding
ASHG19A3A000248	3.47694	3.49981	12.0261	3.09e-15	4.12e-14	24.4528	RP11-540K16.1	Gencode.V23	noncoding	RP11-540K16.1	ENSG00000237292.1	lincRNA	NA	NONHSAT008289	RP11-540K16.1	ENSG00000237292.1	NA	NA	chr1	NA	RP11-540K16.1	AGGCTGCCAGGAAGAGCCAGAAAACAGGTCACTGACCAGCTAATACAGGCCAAGGCTGCT			541	ENST00000438428	Ensembl	+	181151343	181144472	noncoding
CUST_740_PI426073487	3.47579	2.43128	13.7945	2.96e-17	6.6e-16	29.1149	uc.261	Arraystar_ UCR	noncoding	NA	NA	NA	NA	NA	NA	NA	NA	NA	chr9	NA	uc.261	CAGCTATAAATACAAGCGAAAAGCTTACCGAGTGCAATAAAATACAGACACGCTTTTTTA			311	uc.261-	UCR	NA	81871884	81871573	noncoding
ASHG19A3A009517	3.47446	2.53096	13.0981	1.76e-16	3.2e-15	27.3259	RP13-415G19.2	Gencode.V23	noncoding	RP13-415G19.2	ENSG00000278954.1	TEC	lnc-EIF1-3	NONHSAT053643	RP13-415G19.2	ENSG00000278954.1	NA	NA	chr17	NA		CGTCCTTCAGGAAGCCAGAAAGAATACATTAATAAAAGAGGAAGTAATAGTTATTGCTCA			2466	AK094723	misc_RNA	+	39824283	39821817	noncoding
ASHG19A3A052049	3.47205	2.47709	11.6746	8.16e-15	9.87e-14	23.4786	lnc-UTS2-11	LNCIPEDIA_3.1	noncoding	NA	NA	NA	lnc-UTS2-11	NONHSAT000706	NA	NA	NA	NA	chr1	NA		TTGTTGAATCTTTTTCAGCATCTGGAAACGGGGGACAGAAACAAATGGGAGTGTGTCTAG			983	AL137463	misc_RNA	NA	7550066	7549175	noncoding
CUST_60_PI426073487	3.47167	4.27808	18.2038	1.26e-21	1.22e-19	39.1658	uc.62	Arraystar_ UCR	noncoding	NA	NA	NA	NA	NA	NA	NA	NA	NA	chr2	NA	uc.62	ATGGACACACATCAGGGGCTGGACATGAAAAAGAGACCAGGACAAGCCAATGGCCAGTGC			234	uc.62+	UCR	+	60780915	60780681	noncoding
ASHG19A3A036143	3.47123	2.74871	9.9683	1.14e-12	8.64e-12	18.5198	KB-1568E2.1	Gencode.V23	noncoding	KB-1568E2.1	ENSG00000253656.1	lincRNA	lnc-ADCY8-2	NONHSAT129159	KB-1568E2.1	ENSG00000253656.1	NA	NA	chr8	NA		AGAGAACAAAGTCATTAACTCATTAGGCCAGAAGGAGACTAGGAAGACTCCACAGAGAAG			2266	BC017739	misc_RNA	NA	131667944	131607559	noncoding
ASHG19A3A026658	3.47047	2.37932	14.2757	8.91e-18	2.28e-16	30.3165	RP11-305E17.4	Gencode.V23	noncoding	RP11-305E17.4	ENSG00000230287.3	processed_pseudogene	lnc-RTCD1-2	NONHSAT004781	NA	NA	NA	NA	chr1	NA	RP11-305E17.4	CTTGGTGACAAAAGGGTAGGAATGATATGTGGTGCGGACATAGAAGTACAAGGCAAAAGA			222	ENST00000435545	Ensembl	+	100714867	100714645	noncoding
ASHG19A3A054592	3.47009	2.76713	15.1894	9.82e-19	3.4e-17	32.5232	RP11-408E1.1	Gencode.V23	noncoding	RP11-408E1.1	ENSG00000225122.1	unprocessed_pseudogene	lnc-RGS5-2	NONHSAT007267	NA	NA	NA	NA	chr1	NA	RP11-408E1.1	ACTGAGAAGGCAATGACCAGGATATCAAGGATAACTGGGGCGACAGTGATGATGTGAAAA			664	ENST00000430516	Ensembl	NA	163392954	163392194	noncoding
ASHG19A3A030479	3.46366	2.42256	12.9435	2.64e-16	4.55e-15	26.9206	G36656	Arraystar_ misc_RNA	noncoding	NA	NA	NA	NA	NA	NA	NA	NA	NA	chr6	NA		TTTATGTCGCAGAGGGCATCTGAGTATTGACGAAAAGGGGAAATTGAGCATAAGGGCAGT			461	G36656	misc_RNA	NA	125685578	125685117	noncoding
ASHG19A3A028466	3.45722	3.12243	12.3628	1.24e-15	1.8e-14	25.371	CTD-2269F5.1	Gencode.V23	noncoding	CTD-2269F5.1	ENSG00000250320.5	antisense	lnc-VCAN-1	NONHSAT102532	CTD-2269F5.1	ENSG00000250320.5	NA	NA	chr5	NA	CTD-2269F5.1	TTTGTTAAACAAATTCTTGGAGAGGGCGAGAGTGGTGACTAAAGAGAGGAGCCTTTCCTC			566	ENST00000509406	Ensembl	+	83786583	83680310	noncoding
ASHG19A3H0000117	3.45703	2.75849	9.44184	5.64e-12	3.73e-11	16.9146	nc-HOXC11-115	Arraystar_ HOX cluster	noncoding	NA	NA	NA	NA	NA	NA	NA	NA	NA	chr12	NA	nc-HOXC11-115	GAGCATTGAGGAGGAATGGATTTTAGGGGTTACATATGGAGACAAGCTACAATTTTTTGT			298	nc-HOXC11-115-	HOX cluster	+	54365482	54365184	noncoding
ASHG19A3A038969	3.45633	2.56339	12.1369	2.28e-15	3.13e-14	24.7565	NONHSAT133328	NONCODE.V4	noncoding	NA	NA	NA	NA	NONHSAT133328	NA	NA	NA	NA	chr9	NA	RP11-342C23.4	TTTATCGTTCATTTAGGGTCCTTAGACAAGGTGCAAGACAAACAGAAGAGGGCATGTGGG			1080	ENST00000452148	Ensembl	+	97330312	97320995	noncoding
ASHG19A3L0000016	3.45338	3.84747	13.216	1.3e-16	2.44e-15	27.633	lincRNA-KCND3-2	BROAD	noncoding	NA	NA	NA	NA	NA	NA	NA	NA	NA	chr1	NA	lincRNA-KCND3-2	AACAAAGATCCAAGGTTCAGGTCAGGGGAGAGAGAGAGAGACCTTTATGTCTATGACAAT			17851	chr1:112541627-112559477-	lincRNA	NA	112559477	112541627	noncoding
ASHG19A3A053316	3.45204	2.48984	12.4137	1.08e-15	1.59e-14	25.5086	OR4F14P	Gencode.V23	noncoding	OR4F14P	ENSG00000232459.1	unprocessed_pseudogene	NA	NA	NA	NA	NA	NA	chr15	NA	OR4F14P	ATGAAGGTGGCAATGAGAAAAGTATGCCGACAACTAGTAAATCACAGGAAGATCTCCTAA			939	ENST00000355745	Ensembl	+	102369882	102368943	noncoding
ASHG19A3A050586	3.4516	3.29937	13.606	4.77e-17	1.01e-15	28.6365	RP4-712E4.1	Gencode.V23	noncoding	RP4-712E4.1	ENSG00000226172.2	lincRNA	lnc-TBX15-1	NONHSAT005514	RP4-712E4.1	ENSG00000226172.2	NA	NA	chr1	NA	RP4-712E4.1	AATTTGAAACAGAAATGGCCACATAAGGACAACTCAGATGAAGTGCAGGCGGGCTGACAT			653	ENST00000439394	Ensembl	NA	119544015	119542966	noncoding
ASHG19A3A033910	3.44965	2.53106	14.7686	2.68e-18	8.13e-17	31.5189	AC092171.2	Gencode.V23	noncoding	AC092171.2	ENSG00000188365.3	antisense	lnc-SLC29A4-1	NONHSAT118915	AC092171.2	ENSG00000188365.3	NA	NA	chr7	NA	AC092171.2	GGGCTACTCTGGAAATTGCAAAAATCCGAAACTGCAATTCGAACAGGAGGTGGATTTTTT			753	ENST00000455866	Ensembl	+	5462753	5459476	noncoding
ASHG19A3A026326	3.44898	4.14421	12.6821	5.26e-16	8.43e-15	26.2285	RP11-287F9.1	Gencode.V23	noncoding	RP11-287F9.1	ENSG00000249284.1	processed_pseudogene	lnc-ADAM29-5	NONHSAT099338	NA	NA	NA	NA	chr4	NA	RP11-287F9.1	ACAGTCAGCCACAGCATAGCATAATGGAGACAGCAACGAAACAAGCAAAGACAAGCATGA			1458	ENST00000510748	Ensembl	+	176211918	176207755	noncoding
ASHG19A3L0003337	3.43994	2.16412	13.8964	2.29e-17	5.28e-16	29.3717	lincRNA-MUT-2	BROAD	noncoding	NA	NA	NA	NA	NA	NA	NA	NA	NA	chr6	NA	lincRNA-MUT-2	TTCAGGAAAGTGCATGACTGGAAATCATGGATGAGAAGCAAAGAGGTAAAAATAACCTTT			12745	chr6:49286902-49299646+	lincRNA	+	49299646	49286902	noncoding
ASHG19A3L0002125	3.43933	2.88405	11.582	1.06e-14	1.25e-13	23.2192	lincRNA-LY96	BROAD	noncoding	NA	NA	NA	NA	NA	NA	NA	NA	NA	chr8	NA	lincRNA-LY96	TGTTTTCCTGGACATAGACAAAGAGGTGGAAAAAGGAGTAAGAACCATGGGTGCTCCACT			455	BF857832	lincRNA	NA	75000913	75000458	noncoding
ASHG19A3A007423	3.43866	2.33443	19.4601	1e-22	1.57e-20	41.6757	DSCR8	Gencode.V23	noncoding	DSCR8	ENSG00000198054.11	processed_transcript	lnc-DSCR8-2	NONHSAT082073	NA	NA	NA	NA	chr21	NA	DSCR8	ATGGTTAAATTAAAAAAAAAAAAGAGCACGACAAACCTTGGAAATCAAGAAAGTTCTGGA			728	NR_026839	RefSeq_NR	+	39528604	39493544	noncoding
ASHG19A3A024132	3.43709	3.12915	10.6874	1.36e-13	1.25e-12	20.6559	RP11-270L13.1	Gencode.V23	noncoding	RP11-270L13.1	ENSG00000224560.3	processed_pseudogene	NA	NA	NA	NA	NA	NA	chr4	NA	RP11-270L13.1	GCACTTGCAAAGAAGCCAGCAGAAACAAAACCTACAACAAAACAAAAGAAATCTGCTGCA			574	ENST00000512696	Ensembl	NA	45416927	45416353	noncoding
ASHG19A3A019568	3.43482	6.99193	10.203	5.65e-13	4.55e-12	19.2241	GUSBP11	Gencode.V23	noncoding	GUSBP11	ENSG00000228315.11	processed_transcript	NA	NONHSAT083924	GUSBP11	ENSG00000228315.11	NA	NA	chr22	NA	LOC91316	AATCCAAGCATAATTCAGTGAAGCATGTGTTTGGCAGTGGGACCCAGCTCACTGTTTTAG			2593	uc002zxk.3	UCSC_knowngene	NA	24051428	23980676	noncoding
ASHG19A3L0001889	3.43476	3.39058	11.572	1.09e-14	1.28e-13	23.1912	lnc-SHH-2	LNCIPEDIA_3.1	noncoding	NA	NA	NA	lnc-SHH-2	NONHSAT124398	NA	NA	NA	NA	chr7	NA	lincRNA-SHH-3	AATATACATCCTTTCCTGAAAACAACCCTTGATGGAGGAGAGGAAGGGGAAATCCCAGAG			416	BG981215	lincRNA	NA	155755360	155754952	noncoding
ASHG19A3A000227	3.43348	2.54329	8.78677	4.32e-11	2.44e-10	14.8711	RP11-359J6.2	Arraystar_ Ensembl	noncoding	NA	NA	NA	NA	NA	NA	NA	NA	NA	chr9	NA	RP11-359J6.2	ACCCTAATCAACAATACAAACAATAGAAAATTAACAGCACAAACAATAGCCAACATTCTC			1020	ENST00000434631	Ensembl	+	89028221	89026852	noncoding
ASHG19A3A044804	3.43226	3.31992	18.7683	3.97e-22	4.83e-20	40.3108	OR55B1P	Gencode.V23	noncoding	OR55B1P	ENSG00000231548.1	unitary_pseudogene	NA	NA	NA	NA	NA	NA	chr11	NA	OR55B1P	ACTAGGGAGATCCAGCAACATGTAGAAAAGATGCTCTGTGAAAAGGAAACAGCCCAGAAG			1014	ENST00000418718	Ensembl	NA	4168525	4167511	noncoding
ASHG19A3A026162	3.43184	2.84491	11.0019	5.47e-14	5.48e-13	21.569	RP11-18H21.1	Gencode.V23	noncoding	RP11-18H21.1	ENSG00000245954.6	lincRNA	lnc-FAM160A1-6	NA	RP11-18H21.1	ENSG00000245954.6	NA	NA	chr4	NA	RP11-18H21.1	CCAAGAAAACAAAAAACAAACAAAAATGCCAAAAACAAATAAAAAACCCATGACCAAAAA			1592	ENST00000499452	Ensembl	+	153025872	153021969	noncoding
ASHG19A3A027558	3.42891	2.991	12.5271	7.96e-16	1.22e-14	25.8138	HMGN1P16	Gencode.V23	noncoding	HMGN1P16	ENSG00000249503.1	processed_pseudogene	NA	NONHSAT104438	NA	NA	NA	NA	chr5	NA	CTC-295J13.2	GAAACTAAAACCGAGAAGAGTCCAGCTTCTAATGAAGCCAGAGAGAAAGAAGCCAGGTCT			283	ENST00000508308	Ensembl	NA	147601205	147600922	noncoding
ASHG19A3A045088	3.42748	2.69475	11.3574	1.99e-14	2.2e-13	22.5854	RP11-613D13.5	Gencode.V23	noncoding	RP11-613D13.5	ENSG00000246250.2	antisense	lnc-ALX4-5	NONHSAT018954	RP11-613D13.5	ENSG00000246250.2	NA	NA	chr11	NA	AK094325	TCTGAGATCACCAGAAACAGAATAAGGAAGGAGACTGGTAATAAAAATGTCTTTACCCAG			2020	uc001mxr.1	UCSC_knowngene	NA	43855297	43851258	noncoding
CUST_299_PI426073487	3.42622	2.71806	13.061	1.94e-16	3.48e-15	27.2289	uc.301	Arraystar_ UCR	noncoding	NA	NA	NA	NA	NA	NA	NA	NA	NA	chr10	NA	uc.301	ATTTCTACAGGAAGATCAATACGAGAAGGAATTGGAAATGACGAGGCAATCCCGTCCAGC			284	uc.301+	UCR	+	102568074	102567790	noncoding
ASHG19A3A041985	3.42512	2.06836	25.4309	2.93e-27	2.84e-24	51.9421	AC023274.4	Gencode.V23	noncoding	AC023274.4	ENSG00000235981.2	unprocessed_pseudogene	lnc-BPY2B-11	NONHSAT139732	NA	NA	NA	NA	chrY	NA	AC007562.1	CCTTTACACAGTGATCTTCAGATCTTAAAAGAAGAAGAAGAGATAGGAGACATTTTGCTT			517	ENST00000421819	Ensembl	NA	27673933	27658447	noncoding
ASHG19A3A016246	3.4249	2.66406	14.62	3.84e-18	1.11e-16	31.1592	AC110769.3	Gencode.V23	noncoding	AC110769.3	ENSG00000243179.1	lincRNA	lnc-ACTR3-1	NONHSAT073859	AC110769.3	ENSG00000243179.1	NA	NA	chr2	NA	AC110769.3	ATTAAAGACATTGGCGGTAACACTGGAATGGATGTGAAGATGGGAGAGGTCTACCCATAG			815	ENST00000420161	Ensembl	+	114740835	114737485	noncoding
ASHG19A3A018046	3.42395	2.89887	10.3392	3.77e-13	3.16e-12	19.6297	RP11-416N4.4	Gencode.V23	noncoding	RP11-416N4.4	ENSG00000230506.1	lincRNA	lnc-SNAP25-2	NONHSAT078583	RP11-416N4.4	ENSG00000230506.1	NA	NA	chr20	NA	RP11-416N4.4	ATGGCTCCTGTAAGAGAAGAGAACATGAAGAACAAAACAGGAGGTTTTTATGGGAGGCAT			349	ENST00000424931	Ensembl	+	10177638	10154167	noncoding
ASHG19A3A014115	3.42364	3.90627	16.0802	1.25e-19	5.96e-18	34.5841	AF054830	Arraystar_ misc_RNA	noncoding	NA	NA	NA	NA	NA	NA	NA	NA	NA	chr2	NA		ACAAATGGGATCAGAAAAGGAAACAGAGAATATCAAAAACACACTTAACCTGGCCGGGCG			1433	AF054830	misc_RNA	NA	102784722	102783589	noncoding
ASHG19A3A040014	3.42237	3.73879	11.5684	1.1e-14	1.29e-13	23.1809	CYCSP43	Gencode.V23	noncoding	CYCSP43	ENSG00000231706.2	processed_pseudogene	lnc-PJA1-2	NONHSAT137388	NA	NA	NA	NA	chrX	NA	RP11-446J19.1	GGAACAAAAATGATTTTCACTGGCATCAAGAAGGCAGAAAGGGCAGACTTGAGAGCTTAT			295	ENST00000438233	Ensembl	NA	68705495	68705200	noncoding
ASHG19A3A037676	3.41876	2.90202	13.1311	1.62e-16	2.98e-15	27.4121	IL6RP1	Gencode.V23	noncoding	IL6RP1	ENSG00000234910.2	processed_pseudogene	NA	NONHSAT132992	NA	NA	NA	NA	chr9	NA	RP11-406A20.2	AAGACGTGGAAGTTGCAGGGTCTGAAAGAAGATAAGATCAGGATGCACTGGTTGTGTTCT			1217	ENST00000417848	Ensembl	NA	92844801	92843584	noncoding
ASHG19A3A007151	3.41872	2.94459	13.8015	2.91e-17	6.5e-16	29.1326	ATP8B5P	Gencode.V23	noncoding	ATP8B5P	ENSG00000179766.17	processed_transcript	lnc-RUSC2-2	NONHSAT147677	NA	NA	NA	NA	chr9	NA	ATP8B5P	GTGAGGACAGACAAGATGAACGTAGAACATGAGAGATATCTGCAAGCCAACAACAAAGAA			2528	NR_003582	RefSeq_NR	+	35451103	35406751	noncoding
ASHG19A3A037437	3.41831	3.69842	11.972	3.58e-15	4.71e-14	24.304	RAB28P3	Gencode.V23	noncoding	RAB28P3	ENSG00000227353.1	processed_pseudogene	lnc-ANKRD20A3-11	NONHSAT131357	NA	NA	NA	NA	chr9	NA	RP11-475I24.6	AGAAAAATAGAAGAGTCAGAGAGTGGTGAAGGCAGGTATTGGAAACTACAATCAGGCCCC			597	ENST00000448325	Ensembl	NA	44478456	44477548	noncoding
ASHG19A3A039991	3.41412	3.01678	14.9492	1.74e-18	5.57e-17	31.9523	RP11-231N9.1	Gencode.V23	noncoding	RP11-231N9.1	ENSG00000237971.1	processed_pseudogene	lnc-ZC4H2-1	NONHSAT137330	NA	NA	NA	NA	chrX	NA	RP11-231N9.1	CTGTCCACCTTAACAGGTGCAAGAACAAAGAGAAAGAAGAGAAATGATACAATAGTGCAT			1362	ENST00000451184	Ensembl	NA	64407145	64404897	noncoding
ASHG19A3A023353	3.41323	2.56215	13.8693	2.45e-17	5.61e-16	29.3035	ZIC4-AS1	Gencode.V23	noncoding	ZIC4-AS1	ENSG00000241202.1	antisense	lnc-ZIC1-2	NONHSAT092578	ZIC4-AS1	ENSG00000241202.1	NA	NA	chr3	NA	RP11-649A16.5	TTGGGCTGATTGAATGCAAACCAGAGCAGAAAGAAGCAGAAACACAATTATGGACTTAGG			268	ENST00000462168	Ensembl	+	147105240	147104753	noncoding
ASHG19A3A014507	3.41029	2.80841	12.194	1.95e-15	2.72e-14	24.9125	MTND6P9	Gencode.V23	noncoding	MTND6P9	ENSG00000233248.1	processed_pseudogene	lnc-NR4A2-13	NONHSAT075030	NA	NA	NA	NA	chr2	NA	AC092662.7	GAGTGCGATGGGGTAGGGATCACCATTGATTTTAAAAGCATAGGGAGCTGAATAAATTTT			519	ENST00000458075	Ensembl	NA	156170470	156169951	noncoding
ASHG19A3A018564	3.40889	2.32792	14.2967	8.46e-18	2.18e-16	30.3683	HAR1A	Gencode.V23	noncoding	HAR1A	ENSG00000274915.1	misc_RNA	lnc-BIRC7-2	NONHSAT080828	NA	NA	NA	NA	chr20	NA	HAR1A	AAACGGAGGAGACGTTACAGCAACGTGTCAGCTGAAATGATGGGCGTAGACGCACGTCAG			2794	NR_003244	RefSeq_NR	+	61735737	61732643	noncoding
CUST_161_PI426075208	3.4081	3.9111	13.1462	1.56e-16	2.88e-15	27.4513	nc-HOXC9-140	Arraystar_ HOX cluster	noncoding	NA	NA	NA	NA	NA	NA	NA	NA	NA	chr12	NA	nc-HOXC9-140	TAGAGTGAATTTAAAGGAGGGGTGCAATTTCAGGGTCAGAAAGGAAGAGTCCCAGTCTGT			938	nc-HOXC9-140+	HOX cluster	NA	54392783	54391845	noncoding
ASHG19A3L0001798	3.40492	2.40021	11.6861	7.9e-15	9.6e-14	23.5107	lincRNA-PECI	BROAD	noncoding	NA	NA	NA	NA	NA	NA	NA	NA	NA	chr6	NA	lincRNA-PECI	ATGTAGACTCTACAGTTCCCTGAGTTAGAGACTTAATAACAGGGACAGGAGCAAGGGCTT			456	AW841558	lincRNA	NA	4178545	4178152	noncoding
ASHG19A3A019044	3.4042	2.37175	19.4738	9.76e-23	1.53e-20	41.7024	TERF1P1	Gencode.V23	noncoding	TERF1P1	ENSG00000173231.6	processed_pseudogene	NA	NA	NA	NA	NA	NA	chr21	NA	TERF1P	TGGCATGAGGAAATATGGAGAGGGAATTATAAATTCAACAACCGGACAAGTGTCATGTTA			1181	ENST00000311003	Ensembl	+	15149587	15148406	noncoding
ASHG19A3L0002619	3.40363	2.15317	17.288	8.66e-21	6.07e-19	37.2446	lincRNA-TRPM1	BROAD	noncoding	NA	NA	NA	NA	NA	NA	NA	NA	NA	chr15	NA	lincRNA-TRPM1	TAACAGGAGTTTGTGGATCCATAAAAGACACAAGGGAGTGGTATGTAATGGACACAGCCC			570	DB112990	lincRNA	NA	31600227	31599657	noncoding
ASHG19A3A039450	3.40116	2.31963	13.2524	1.18e-16	2.26e-15	27.7274	RP4-667H12.4	Gencode.V23	noncoding	RP4-667H12.4	ENSG00000233455.2	processed_pseudogene	lnc-HHAT-1	NONHSAT009262	NA	NA	NA	NA	chr1	NA	RP4-667H12.4	TCCAGGGTGTATTGGCAATGAAGAAGCTGATAGATTAGCAAGAGGAGCTAAACATTCTGA			853	ENST00000451327	Ensembl	+	210477881	210477028	noncoding
ASHG19A3A043046	3.39976	2.65064	15.2069	9.42e-19	3.28e-17	32.5645	RP11-344L13.2	Gencode.V23	noncoding	RP11-344L13.2	ENSG00000233945.1	lincRNA	lnc-LRIT2-3	NONHSAT015307	RP11-344L13.2	ENSG00000233945.1	NA	NA	chr10	NA	RP11-344L13.2	CTGTGAAGAAGACGAGCACAAGAAAGCCTAAGTTCAGTACACACAGTAGGACTGAATCAG			351	ENST00000441776	Ensembl	NA	85435195	85432161	noncoding
ASHG19A3L0000426	3.39748	2.5458	13.3913	8.25e-17	1.64e-15	28.0864	RP11-644L4.1	Gencode.V23	noncoding	RP11-644L4.1	ENSG00000255605.1	lincRNA	lnc-CEP57-1	NONHSAT023782	RP11-644L4.1	ENSG00000255605.1	NA	NA	chr11	NA	lincRNA-FAM76B	AACCCTTAAGGGGAAGACTCAAGAAAAATAAAGATACCCAGGGTAATTCCAAACCAGACT			506	CR744871	lincRNA	+	95433787	95431249	noncoding
ASHG19A3A029120	3.39705	2.39305	14.3323	7.75e-18	2.03e-16	30.4559	CTC-340A15.2	Gencode.V23	noncoding	CTC-340A15.2	ENSG00000241956.9	antisense	lnc-MAT2B-3	NONHSAT104922	CTC-340A15.2	ENSG00000241956.9	NA	NA	chr5	NA	BC011998	ACAGAATCTTCTGGAGAGGAAAGAAGAAACCATGTCTAGACAAGGTGCTGGAAAGACCCA			1599	uc003lzn.2	UCSC_knowngene	+	164029421	163781145	noncoding
ASHG19A3L0000530	3.39619	2.46102	16.7426	2.84e-20	1.66e-18	36.0617	lincRNA-TRHDE-1	BROAD	noncoding	NA	NA	NA	NA	NA	NA	NA	NA	NA	chr12	NA	lincRNA-TRHDE-1	ACTCCATACCAAGTGCGAAAAACGCATGAGTAATAAGGAAGCCAACAGAATTTAACAAAA			891	BG218141	lincRNA	NA	73522942	73509756	noncoding
CUST_8_PI426073487	3.39583	2.51502	11.6828	7.97e-15	9.68e-14	23.5013	uc.8	Arraystar_ UCR	noncoding	NA	NA	NA	NA	NA	NA	NA	NA	NA	chr1	NA	uc.8	ATTAGCAAAGGGGAAAGATACAAGGAGAATATGCAAACTCCTGAGTTTAAAGCCACAGTG			216	uc.8+	UCR	+	10852033	10851817	noncoding
ASHG19A3A045352	3.3933	2.12845	18.4443	7.66e-22	8.15e-20	39.6571	lnc-ZNHIT2-2	LNCIPEDIA_3.1	noncoding	NA	NA	NA	lnc-ZNHIT2-2	NA	NA	NA	NA	NA	chr11	NA	AP003068.1	CCAACAATGTTCATAAAGAAAGGCGAAGAGGATAAGACAGAAATGTGTATCTGTAACAGG			1954	ENST00000510665	Ensembl	NA	64874222	64869273	noncoding
ASHG19A3A040866	3.39261	2.25241	14.3591	7.26e-18	1.91e-16	30.5218	RP5-1172N10.2	Gencode.V23	noncoding	RP5-1172N10.2	ENSG00000223714.1	lincRNA	lnc-USP9X-1	NONHSAT136724	RP5-1172N10.2	ENSG00000223714.1	NA	NA	chrX	NA	RP5-1172N10.2	TTTTGCACACTAATTAATAAACTACTGCAACGGAAAAAGAGAAAGCAGGCAGAATGCAAA			835	ENST00000452501	Ensembl	+	41136031	41134991	noncoding
ASHG19A3A024566	3.39049	3.32476	15.5504	4.21e-19	1.65e-17	33.3688	RP11-556I14.2	Gencode.V23	noncoding	RP11-556I14.2	ENSG00000248242.1	lincRNA	lnc-CXXC4-1	NONHSAT097654	RP11-556I14.2	ENSG00000248242.1	NA	NA	chr4	NA	RP11-556I14.2	AGTGATGGGAGGCAATATGACAGAGTCTTTAAGAAGATGAACGCTGGAGCCATACTTCCA			575	ENST00000515127	Ensembl	NA	105887950	105575030	noncoding
ASHG19A3A029510	3.38853	3.38467	13.2785	1.1e-16	2.13e-15	27.7952	lnc-HIST1H2AA-3	LNCIPEDIA_3.1	noncoding	NA	NA	NA	lnc-HIST1H2AA-3	NONHSAT108166	NA	NA	NA	NA	chr6	NA		CAACAGATTCAGGCAAATTCTCAAACTGGGGGAAGAAAGCAACAAACAAATATTATCATT			643	HIT000325567	H-invDB	NA	25618670	25618019	noncoding
ASHG19A3A016509	3.38775	2.56783	14.5335	4.74e-18	1.33e-16	30.9488	AC008277.1	Gencode.V23	noncoding	AC008277.1	ENSG00000223642.7	antisense	NA	NONHSAT075107	AC008277.1	ENSG00000223642.7	NA	NA	chr2	NA	AC008277.1	CTGCTTGGATGATTAATGACGATGAAGCAACAACAAAGCCAAGACGGGCATGTACACTAG			555	ENST00000420020	Ensembl	+	160261143	160242877	noncoding
ASHG19A3A026476	3.38676	3.42033	12.7542	4.35e-16	7.12e-15	26.4202	LINC01017	Gencode.V23	noncoding	LINC01017	ENSG00000250716.1	lincRNA	lnc-IRX2-4	NONHSAT100129	LINC01017	ENSG00000250716.1	NA	NA	chr5	NA	RP11-121L11.2	GCGGAGGAGAGCAGGTGCATTTTCAAGAGAGGAGATACCCATAAAAAATTCAGGAAAAAG			768	ENST00000508823	Ensembl	NA	3504118	3496342	noncoding
ASHG19A3A008554	3.3834	2.26599	16.4714	5.18e-20	2.8e-18	35.4623	RP11-533E19.2	Gencode.V23	noncoding	RP11-533E19.2	ENSG00000261831.2	lincRNA	lnc-TOR1AIP2-3	NONHSAT008231	RP11-533E19.2	ENSG00000261831.2	NA	NA	chr1	NA	RP11-533E19.2	AATTCAGAGTTGCTGAGTTTTGCATCAAGACTGAAAGAGGCCAAAAAGAGAAGCTGTGTG			448	ENST00000423721	Ensembl	NA	179910931	179895775	noncoding
ASHG19A3A019990	3.38178	2.41267	14.7333	2.92e-18	8.79e-17	31.4337	CR593162	Arraystar_ misc_RNA	noncoding	NA	NA	NA	NA	NA	NA	NA	NA	NA	chr22	NA		GGTTAAAATAGTGAGATGAGGAACAACAGTGGTAAACCAGGGTATAAACCTCTGGAGACT			1222	CR593162	misc_RNA	NA	51005018	51003809	noncoding
ASHG19A3A027081	3.38133	3.01044	12.0805	2.66e-15	3.61e-14	24.602	AK094268	Arraystar_ misc_RNA	noncoding	NA	NA	NA	NA	NA	NA	NA	NA	NA	chr5	NA		TCTTGTATATCAAGGCTACAATGAAACCACGAAGAACTGGAGAGGAGATCACCCAGCGTT			2211	AK094268	misc_RNA	NA	87437139	87434930	noncoding
ASHG19A3A019414	3.38097	3.07851	12.6299	6.05e-16	9.51e-15	26.0891	LA16c-13E4.3	Gencode.V23	noncoding	LA16c-13E4.3	ENSG00000236235.1	unprocessed_pseudogene	lnc-OR11H1-4	NONHSAT083119	NA	NA	NA	NA	chr22	NA	LA16c-13E4.3	ATCTGGAAAGATTGAACAGTCAGCAGGAGAAACACCTAGGAAAATTACAAGACCTGTGAA			371	ENST00000448473	Ensembl	NA	16687245	16680766	noncoding
ASHG19A3A030909	3.38071	2.23185	15.5524	4.19e-19	1.64e-17	33.3736	RP11-420L9.2	Gencode.V23	noncoding	RP11-420L9.2	ENSG00000219992.2	processed_pseudogene	lnc-FAM50B-6	NONHSAT107195	NA	NA	NA	NA	chr6	NA	RP11-420L9.2	GACTTCCAGATTGACTGGAAGAGAATTGAAAGAGACGTACATAAAGCAAAAAGACATACT			433	ENST00000402155	Ensembl	+	3755068	3754332	noncoding
ASHG19A3A048066	3.38051	2.55784	14.1619	1.18e-17	2.93e-16	30.0347	NOS1	Gencode.V23	noncoding	NOS1	ENSG00000089250.18	processed_transcript	lnc-NOS1-1	NONHSAT030989	NA	NA	NA	NA	chr12	NA		TTCGACAGCAGAATAACTGAAGATGGAGAAACAGGCTATCCGGCAAATCTGACTGGAACT			523	HIT000079775	H-invDB	NA	117890028	117889506	noncoding
ASHG19A3A000464	3.37996	3.64829	10.369	3.45e-13	2.92e-12	19.7183	CCDC144B	Gencode.V23	noncoding	CCDC144B	ENSG00000154874.14	processed_transcript	NA	NA	NA	NA	NA	NA	chr17	NA	AC107982.4	AGCTACCAGAAAACAAAGAGAGCAAAGAAGCAGAACAAGACTTGGAGCTGACATCAGAGG			1300	ENST00000507171	Ensembl	+	18745677	18739019	noncoding
ASHG19A3A038856	3.37956	2.35414	14.4072	6.45e-18	1.73e-16	30.6401	RP11-380F14.2	Gencode.V23	noncoding	RP11-380F14.2	ENSG00000233262.1	antisense	lnc-RMI1-7	NONHSAT132774	RP11-380F14.2	ENSG00000233262.1	NA	NA	chr9	NA	RP11-380F14.2	CAGTGCTGGTGGAAAGTGGAAAGAAACAGTTACATGAGCCATAGATGGCAGAAACAGTAG			373	ENST00000419815	Ensembl	+	86905046	86893133	noncoding
ASHG19A3A031669	3.37775	2.60644	11.5248	1.24e-14	1.44e-13	23.0584	G36599	Arraystar_ misc_RNA	noncoding	NA	NA	NA	NA	NA	NA	NA	NA	NA	chr6	NA		CCTCTCGAGAGAGCCCTTCAAATAGACAGTTTTAAAAAAGGGGAGTACATAAGCAAACCT			570	G36599	misc_RNA	+	58679227	58678657	noncoding
ASHG19A3A017575	3.37696	2.47577	10.7925	1e-13	9.46e-13	20.9624	TPM3P2	Gencode.V23	noncoding	TPM3P2	ENSG00000214200.2	processed_pseudogene	NA	NA	NA	NA	NA	NA	chr20	NA	TPM5P	GCTGATTGAGAGTGGGAGAGGTAGGAAGGTTATTGAAAATCGAGCCTTAAAAGATGAAGA			723	ENST00000397772	Ensembl	NA	32501142	32500128	noncoding
ASHG19A3A030912	3.3769	3.8067	14.1647	1.17e-17	2.91e-16	30.0416	RP1-140K8.3	Gencode.V23	noncoding	RP1-140K8.3	ENSG00000217135.2	processed_pseudogene	lnc-AL138831.1-3	NONHSAT107247	NA	NA	NA	NA	chr6	NA	RP1-140K8.3	AAAGTGGCCAACCAAGAAACTGAAGAAGACTCACCTACAAACACAGAGAAACTGAAAACC			215	ENST00000405321	Ensembl	+	3922330	3922115	noncoding
ASHG19A3A017048	3.37673	3.17452	13.2204	1.28e-16	2.42e-15	27.6443	AC016717.1	Gencode.V23	noncoding	AC016717.1	ENSG00000228206.2	processed_pseudogene	NA	NONHSAT077177	NA	NA	NA	NA	chr2	NA	AC016717.1	TAAAGGCTAGACAGAAAACGGAAAAGGGCCTTTGCAAACAGGATAGCATGCCTATCTTGC			287	ENST00000448918	Ensembl	+	226563256	226562969	noncoding
ASHG19A3A048780	3.37382	3.16474	9.99918	1.04e-12	7.95e-12	18.6129	RPL21P104	Gencode.V23	noncoding	RPL21P104	ENSG00000242922.2	processed_pseudogene	lnc-USP15-4	NONHSAT029067	NA	NA	NA	NA	chr12	NA	RP11-641O3.1	ACCAGAAAAAGAAGGAAACCAAAGAGAAATAAAGGTACCTAGGTTCACCTGAAGCACCAT			475	ENST00000464143	Ensembl	+	62170181	62169706	noncoding
ASHG19A3A025614	3.37355	3.07239	10.1174	7.29e-13	5.75e-12	18.9683	RP13-644M16.3	Gencode.V23	noncoding	RP13-644M16.3	ENSG00000250100.2	unprocessed_pseudogene	NA	NA	NA	NA	NA	NA	chr4	NA	RP13-644M16.3	AGGGGGAAGCTGTTAAGAGTAGACTCAAAAACAATGTCAACTACAGATTTGCTCAATGCA			609	ENST00000508057	Ensembl	+	70000528	69997035	noncoding
ASHG19A3A041611	3.37284	2.50118	15.0043	1.52e-18	4.96e-17	32.0837	FGF13-AS1	Gencode.V23	noncoding	FGF13-AS1	ENSG00000226031.5	antisense	lnc-SNURFL-1	NONHSAT138767	FGF13-AS1	ENSG00000226031.5	NA	NA	chrX	NA	BC023610	CAACTGGATAGAAATACAAATGAGGAGTTTAGAGAAAAGCTAACAGAATAGGCTCTTTTC			822	uc004fao.2	UCSC_knowngene	+	137798752	137794268	noncoding
CUST_406_PI426073487	3.37259	3.0287	12.9496	2.6e-16	4.49e-15	26.9367	RP5-991G20.1	Gencode.V23	noncoding	RP5-991G20.1	ENSG00000259768.5	antisense	NA	NA	RP5-991G20.1	ENSG00000259768.5	NA	NA	chr16	NA	uc.408	CCTGAGGTGCTGCATGAACTTGAGGTAACCGTTGAAGATGAGGAGAGAGGAGGAAAAGAA			252	uc.408+	UCR	+	72821296	72821044	noncoding
ASHG19A3A017628	3.37215	2.45325	11.692	7.77e-15	9.45e-14	23.5271	RP11-234K24.3	Gencode.V23	noncoding	RP11-234K24.3	ENSG00000232406.6	antisense	lnc-SCAND1-3	NONHSAT079558	RP11-234K24.3	ENSG00000232406.6	NA	NA	chr20	NA	RP11-234K24.3	TTAACTGGATGGAACTTAATGGTGCAAAAGTCCAGGATACAGGAAAGCCAGGAGGAGAAC			2701	ENST00000441208	Ensembl	NA	34743655	34738334	noncoding
ASHG19A3A018225	3.36893	2.42035	14.4409	5.94e-18	1.61e-16	30.7227	BPIFB9P	Gencode.V23	noncoding	BPIFB9P	ENSG00000125997.5	transcribed_unprocessed_pseudogene	NA	NA	NA	NA	NA	NA	chr20	NA	C20orf115	ATTACAGGTTGAAAAAGTAACTGTGGAGAGCATGAAGTCAACCACGACAGGCGATGGGAT			1178	ENST00000246222	Ensembl	+	31942250	31935525	noncoding
ASHG19A3A026869	3.36622	2.55024	13.4192	7.68e-17	1.53e-15	28.1583	CTD-2116N20.1	Gencode.V23	noncoding	CTD-2116N20.1	ENSG00000250081.1	lincRNA	lnc-ADAMTS6-1	NONHSAT101745	CTD-2116N20.1	ENSG00000250081.1	NA	NA	chr5	NA	CTD-2116N20.1	GCCCATAATCTTCATTTCTTAAACGAAGAAGGAAAAGAAAAGCTGGAGTGAAAAGTTTTG			365	ENST00000510261	Ensembl	NA	64782875	64782270	noncoding
ASHG19A3L0001467	3.36375	2.64468	13.9568	1.97e-17	4.61e-16	29.5232	lincRNA-RAB28-3	BROAD	noncoding	NA	NA	NA	NA	NA	NA	NA	NA	NA	chr4	NA	lincRNA-RAB28-3	CAAATGTAAGAAGAATAAAGCACTAAAGTATAGTCTGGGGGAATAATGAACCCTATTACC			290	CD102573	lincRNA	+	12992083	12991814	noncoding
ASHG19A3L0000029	3.36372	2.83208	11.6115	9.73e-15	1.16e-13	23.3018	lincRNA-OR10J5	BROAD	noncoding	NA	NA	NA	NA	NA	NA	NA	NA	NA	chr1	NA	lincRNA-OR10J5	TTTTAAAGACTAGACGGGAAGGGTGGTATTGTCCCTAAGAAACAAACACGGGCAAACGAA			846	BG218391	lincRNA	+	159479892	159452691	noncoding
ASHG19A3A020844	3.35929	2.97664	11.6545	8.63e-15	1.04e-13	23.4223	lnc-OSBPL10-5	LNCIPEDIA_3.1	noncoding	NA	NA	NA	lnc-OSBPL10-5	NONHSAT088838	NA	NA	NA	NA	chr3	NA		AAACAGGCCAGACTGCTGAAATCTCAGCTAAGATTCAGATGGGAAAAGAAGGACACAGAA			5435	CR627096	misc_RNA	NA	31417533	31408478	noncoding
ASHG19A3A039558	3.35365	3.9848	13.5582	5.38e-17	1.12e-15	28.5144	NONHSAT136169	NONCODE.V4	noncoding	NA	NA	NA	NA	NONHSAT136169	NA	NA	NA	NA	chrX	NA	RP11-459A10.3	CATGGACACAGAGGAAAATGCCACGTGCCACATAGAGACAGAGGCAGAGACAAGTGATAT			155	ENST00000453006	Ensembl	NA	6299350	6299195	noncoding
CUST_915_PI426073487	3.35298	2.59724	12.7089	4.9e-16	7.91e-15	26.2998	uc.436	Arraystar_ UCR	noncoding	NA	NA	NA	NA	NA	NA	NA	NA	NA	chr18	NA	uc.436	GAGTGATTTACTGGATTTCAGTGCGGTAAGAAAGAACGGTGGAAACTAACAACAGCTGTG			210	uc.436-	UCR	NA	53254450	53254240	noncoding
ASHG19A3A025056	3.35152	2.38121	10.3682	3.46e-13	2.92e-12	19.7159	lnc-RWDD4-2	LNCIPEDIA_3.1	noncoding	NA	NA	NA	lnc-RWDD4-2	NONHSAT099485	NA	NA	NA	NA	chr4	NA	BC038563	GGTAGGGTAGAGAGACTAGAGGGAATGATTTAGCAATAAAATAGGTTTAAATATCTTCTC			780	uc003ivr.2	UCSC_knowngene	NA	184425668	184415890	noncoding
ASHG19A3A040185	3.34783	2.206	22.0073	8.71e-25	3.12e-22	46.3638	SLMO2P1	Gencode.V23	noncoding	SLMO2P1	ENSG00000226226.1	processed_pseudogene	lnc-MARK1-5	NONHSAT009605	NA	NA	NA	NA	chr1	NA	RP11-410C4.3	TCCTCAAGTGCTAGTAAAGGTGAAGAAGCAGTGGAATGGGTAATACACAAATTAAATGCT			540	ENST00000457142	Ensembl	+	220642150	220641295	noncoding
ASHG19A3A027566	3.34751	2.38113	16.4171	5.84e-20	3.09e-18	35.3414	RN7SKP145	Gencode.V23	noncoding	RN7SKP145	ENSG00000200161.1	misc_RNA	lnc-SH3TC2-2	NONHSAT104478	NA	NA	NA	NA	chr5	NA	AC091940.1	AGAAGCAATTGAGAAAATTAAAGGAAGAAATAGAAATTCCACAATCAGAGGCTGTCATCT			303	ENST00000363291	Ensembl	NA	148496043	148495740	noncoding
ASHG19A3A026939	3.3446	2.46944	12.8601	3.29e-16	5.54e-15	26.7006	CTC-575I10.1	Gencode.V23	noncoding	CTC-575I10.1	ENSG00000249293.1	antisense	NA	NONHSAT102137	CTC-575I10.1	ENSG00000249293.1	NA	NA	chr5	NA	CTC-575I10.1	TATCATGCATGTACCAGAAAGAGAACCGAAAATCTTGACGCCAGAAAGAAGGGCTTCTGG			556	ENST00000506717	Ensembl	NA	73082316	73073863	noncoding
ASHG19A3A029539	3.34335	3.02019	13.9736	1.89e-17	4.44e-16	29.5653	AL031777.1	Arraystar_ Ensembl	noncoding	NA	NA	NA	NA	NA	NA	NA	NA	NA	chr6	NA	AL031777.1	ACTTAGCTGGATCAGGCATTGCAACAAGATAAAGGAGTAAGAATACACCCCAAAGTGAAG			1390	ENST00000499344	Ensembl	NA	26253284	26251837	noncoding
ASHG19A3A019123	3.34138	2.2023	15.3529	6.68e-19	2.42e-17	32.908	AL035610.1	Gencode.V23	noncoding	AL035610.1	ENSG00000232079.6	lincRNA	lnc-USP16-3	NONHSAT081588	AL035610.1	ENSG00000232079.6	NA	NA	chr21	NA	AL035610.1	CAGACCTATTAATTCTGAGAGGAAGGAGGTGTCAGGATTTTCACAGAAGAAGAGCACTAA			1122	ENST00000458316	Ensembl	+	29475899	29420765	noncoding
ASHG19A3A009781	3.33917	2.22459	14.1168	1.32e-17	3.22e-16	29.9228	AF075084	Arraystar_ misc_RNA	noncoding	NA	NA	NA	NA	NA	NA	NA	NA	NA	chr17	NA		TAAAAGCCAAAGTTTCCAATAAGGTAGTGAGCATTACTGGAGAAAGAGAGAAGGCCCTGA			557	AF075084	misc_RNA	+	57145545	57144991	noncoding
ASHG19A3A031169	3.33443	2.33819	12.9082	2.9e-16	4.94e-15	26.8277	ZSCAN12P1	Gencode.V23	noncoding	ZSCAN12P1	ENSG00000219891.2	processed_transcript	lnc-ZNF165-1	NONHSAT108425	NA	NA	NA	NA	chr6	NA	ZSCAN12L1	GAGGAAATGGTGATCATATCGGAGGATTTGGAAAGAGAGCTTGATGAAACAGAATATCGG			294	ENST00000406489	Ensembl	+	28060619	28060325	noncoding
ASHG19A3A020382	3.33411	4.78571	12.1597	2.15e-15	2.96e-14	24.8189	BC059172	Arraystar_ misc_RNA	noncoding	NA	NA	NA	NA	NA	NA	NA	NA	NA	chr1	NA		GATCTGATATGGGAGATTTTTCTTTGTATACACCCCAAGCACAGCATAAAAAGTTATTCT			1561	BC059172	misc_RNA	+	38476818	38456608	noncoding
ASHG19A3A032974	3.33008	2.40788	13.0195	2.16e-16	3.83e-15	27.1201	G31726	Arraystar_ misc_RNA	noncoding	NA	NA	NA	NA	NA	NA	NA	NA	NA	chr7	NA		AACATGTATTTATTCCACAAGGTGGGAGATGGGGTGAGGAGATGATCACCAGTAAGACGT			305	G31726	misc_RNA	NA	71178583	71178278	noncoding
ASHG19A3A019809	3.32973	3.14929	9.37619	6.9e-12	4.49e-11	16.7121	CSMD2-AS1	Gencode.V23	noncoding	CSMD2-AS1	ENSG00000231163.5	antisense	lnc-HMGB4-1	NONHSAT002290	CSMD2-AS1	ENSG00000231163.5	NA	NA	chr1	NA	AL121980.1	TGGGTTCAAAAGGCAAGAGCAGCACACAAGAAGATAGCTTCAAGCAGGAGATAAAGCTTG			546	ENST00000414868	Ensembl	+	34339412	34335826	noncoding
ASHG19A3A037487	3.32786	2.3035	15.0619	1.33e-18	4.39e-17	32.2209	RP11-318K12.1	Arraystar_ Ensembl	noncoding	NA	NA	NA	NA	NA	NA	NA	NA	NA	chr9	NA	RP11-318K12.1	AAAGAAATAAAATCATAGAGAATCAAAAAGTTAAAAGAGAACAAGAGCTCTGCAGTGTGA			1452	ENST00000414366	Ensembl	NA	66721073	66693276	noncoding
ASHG19A3L0003117	3.32631	2.60557	9.42376	5.96e-12	3.92e-11	16.8589	lincRNA-RAB3C-3	BROAD	noncoding	NA	NA	NA	NA	NA	NA	NA	NA	NA	chr5	NA	lincRNA-RAB3C-3	CTTTCTCAGCATTTTAGATTTGGTAAGGAGAAGAGAGGGACCATGAAGGTTATGCCTGAG			7655	chr5:58183246-58190900-	lincRNA	NA	58190900	58183246	noncoding
ASHG19A3L0002460	3.32564	2.49839	13.32	9.92e-17	1.93e-15	27.9025	lincRNA-GJB3	BROAD	noncoding	NA	NA	NA	NA	NA	NA	NA	NA	NA	chr1	NA	lincRNA-GJB3	AGATAATTTCAGAGACGGCTGTGAAGAGTGTCTGCTGAGGAAGTGGAGCAAGGAACATTT			8731	chr1:35235148-35243878+	lincRNA	+	35243878	35235148	noncoding
ASHG19A3L0000525	3.32238	2.27974	13.8866	2.35e-17	5.4e-16	29.3468	lincRNA-CNOT2	BROAD	noncoding	NA	NA	NA	NA	NA	NA	NA	NA	NA	chr12	NA	lincRNA-CNOT2	CTGGTCGAAATAGGGGATGAGGTAGGGAATCATAAAAACTAGGATATATGTTAAGTATTT			355	AA564919	lincRNA	+	70489751	70489396	noncoding
ASHG19A3L0001518	3.31951	2.29042	15.2745	8.03e-19	2.87e-17	32.7239	lincRNA-CENPC1-2	BROAD	noncoding	NA	NA	NA	NA	NA	NA	NA	NA	NA	chr4	NA	lincRNA-CENPC1-2	GAAGGCAGGATATGTGATATCAAGAACAACTACAAACCAGAGGAATTTAAGTTACTCAAT			13451	chr4:68226080-68239530+	lincRNA	+	68239530	68226080	noncoding
ASHG19A3A043508	3.31946	3.10856	14.5476	4.58e-18	1.29e-16	30.9832	LINC00200	Gencode.V23	noncoding	LINC00200	ENSG00000229205.2	lincRNA	lnc-WDR37-1	NONHSAT010909	LINC00200	ENSG00000229205.2	NA	NA	chr10	NA	NCRNA00200	TACCAGGTGCATGAAAAGCTTAAAAGACAAATGAGACAGAGCTAGGCTGCAGAAGACTTA			2434	NR_015376	RefSeq_NR	+	1210612	1205707	noncoding
CUST_605_PI426073487	3.31807	2.30454	12.5599	7.29e-16	1.13e-14	25.9018	uc.126	Arraystar_ UCR	noncoding	NA	NA	NA	NA	NA	NA	NA	NA	NA	chr3	NA	uc.126	CAGCATTCTGATGGATTAAGAAGTCATATGGGAGATAGCAGGGAAATGACAGATACAAAA			271	uc.126-	UCR	NA	137125918	137125647	noncoding
ASHG19A3A012259	3.31684	2.24172	17.0817	1.35e-20	8.82e-19	36.8007	lnc-ZNF136-1	LNCIPEDIA_3.1	noncoding	NA	NA	NA	lnc-ZNF136-1	NONHSAT061231	NA	NA	NA	NA	chr19	NA	CR608740	CCCATTTTCAGGGAAGAAAATGAAATATGCCAACAAGGGAACAAAAATTAAGTGCATGGA			1739	uc002mtk.1	UCSC_knowngene	+	12349425	12305852	noncoding
ASHG19A3A050302	3.31527	2.4246	14.8065	2.45e-18	7.5e-17	31.6101	SSR1P2	Gencode.V23	noncoding	SSR1P2	ENSG00000226665.1	processed_pseudogene	lnc-UCHL3-11	NONHSAT034347	NA	NA	NA	NA	chr13	NA	RP11-132L12.1	AACATTTTACTCATAAGTTTTTCCAGAAAAGAGGCACAGAAGAGATCAATGGCATCTGGT			787	ENST00000415208	Ensembl	+	75711077	75710290	noncoding
ASHG19A3L0002549	3.31105	2.54211	12.5493	7.5e-16	1.15e-14	25.8735	BC061523	Arraystar_ misc_RNA	noncoding	NA	NA	NA	NA	NA	NA	NA	NA	NA	chr7	NA		TGGTACCTAGGGAAGTATTGATGCTGGGAACACAATAAACATCAGAAAGGAAAACTGGGG			703	BC061523	misc_RNA	NA	135868564	135546088	noncoding
ASHG19A3L0001539	3.30952	2.3568	11.6587	8.53e-15	1.03e-13	23.4341	lincRNA-AGPAT9-1	BROAD	noncoding	NA	NA	NA	NA	NA	NA	NA	NA	NA	chr4	NA	lincRNA-AGPAT9-1	TCATCAACGTTGCCAAAAGACAATGTTAATTGTAAAAACGGGAGGAAAAAACAAGTTGCA			13776	chr4:84674326-84688101-	lincRNA	NA	84688101	84674326	noncoding
ASHG19A3L0003418	3.30825	2.31268	14.1665	1.17e-17	2.9e-16	30.0462	lincRNA-PIAS2	BROAD	noncoding	NA	NA	NA	NA	NA	NA	NA	NA	NA	chr18	NA	lincRNA-PIAS2	CAACAGAGTTCTATCATGAAGTCAAGAACAAGCATTTCAAAGAAGGGCTGATATTCAATA			360	AW063629	lincRNA	NA	44510358	44509999	noncoding
ASHG19A3A000266	3.30323	2.62791	10.7861	1.02e-13	9.62e-13	20.9438	TPTE2P3	Gencode.V23	noncoding	TPTE2P3	ENSG00000198384.8	unprocessed_pseudogene	NA	NONHSAT033996	NA	NA	NA	NA	chr13	NA	RP11-78J21.5	AAACATCGTAGTGATTCACTGTAAAGGAGGCAGGAAGAACCGGAACTATGGTTTGTGCCT			1189	ENST00000441562	Ensembl	+	53161041	53096766	noncoding
ASHG19A3A054712	3.29498	2.96722	10.3773	3.37e-13	2.85e-12	19.7429	RP11-479J7.1	Gencode.V23	noncoding	RP11-479J7.1	ENSG00000225325.1	lincRNA	NA	NONHSAT007360	RP11-479J7.1	ENSG00000225325.1	NA	NA	chr1	NA	RP11-479J7.1	TCTGTCTCTGAAGACAGTTGCTGAGCAAAAAGAAGGGAAAAAACAAGACTTGGGGTGGAG			810	ENST00000448643	Ensembl	NA	166421869	166356963	noncoding
ASHG19A3A042620	3.29487	3.95658	13.4209	7.65e-17	1.53e-15	28.1625	RP11-297A16.2	Gencode.V23	noncoding	RP11-297A16.2	ENSG00000230534.6	antisense	lnc-CUL2-1	NONHSAT012715	RP11-297A16.2	ENSG00000230534.6	NA	NA	chr10	NA	RP11-297A16.2	ACATGGAAAGAAAACCCTGTGATATAGAGAGGAAAAGCACAGGACAGCTTATTGGGGAGA			569	ENST00000450742	Ensembl	NA	35415585	35386933	noncoding
ASHG19A3A034937	3.29176	2.74923	14.419	6.27e-18	1.69e-16	30.669	CAV2	Gencode.V23	noncoding	CAV2	ENSG00000105971.14	processed_transcript	lnc-CAV2-1	NONHSAT122871	NA	NA	NA	NA	chr7	NA	EF070119	TTTGCCAACATTGCACAGAATAAAGGCACCATGAGGGCCCAAGGAAGGAAAAGATTTGCA			947	uc003vhu.1	UCSC_knowngene	+	115977312	115928126	noncoding
ASHG19A3L0001149	3.28989	2.21347	17.5458	4.99e-21	3.83e-19	37.7935	lincRNA-ACSL3	BROAD	noncoding	NA	NA	NA	NA	NA	NA	NA	NA	NA	chr2	NA	lincRNA-ACSL3	TTTCCCTATTGAACAGCAACAAAATGAGAAGCAAGCAATAAGGGATAATAAAATGCCCAA			13024	chr2:223833308-223846331-	lincRNA	NA	223846331	223833308	noncoding
CUST_61_PI426073487	3.2883	2.40789	19.7792	5.38e-23	9.45e-21	42.2913	uc.63	Arraystar_ UCR	noncoding	NA	NA	NA	NA	NA	NA	NA	NA	NA	chr2	NA	uc.63	TAGTAATGTCTGTCAGTATAAAAAGCAAAATTTACCAGGCAAGCAAACAGGCAAACACTG			278	uc.63+	UCR	+	61752778	61752500	noncoding
ASHG19A3A049490	3.27944	3.1659	13.2267	1.26e-16	2.39e-15	27.6607	BC131581	Arraystar_ misc_RNA	noncoding	NA	NA	NA	NA	NA	NA	NA	NA	NA	chr13	NA		AATCTAACTAAACGCAAAGCAGAGAATGCAGAACGCAAAACACCTAGCCGAGGAGAGACT			830	BC131581	misc_RNA	NA	41886323	41885426	noncoding
ASHG19A3A035331	3.27839	2.46734	14.9549	1.71e-18	5.5e-17	31.9659	G30908	Arraystar_ misc_RNA	noncoding	NA	NA	NA	NA	NA	NA	NA	NA	NA	chr7	NA		TGCAATCCATGCTTCAGGGAGGAAGGTTGTGAAGGCAACAATGAAAATGAATCGTCTGCT			225	G30908	misc_RNA	+	150719304	150719079	noncoding
ASHG19A3A026955	3.27759	2.26971	13.8893	2.33e-17	5.36e-16	29.3537	CTD-2235C13.2	Gencode.V23	noncoding	CTD-2235C13.2	ENSG00000247372.2	antisense	lnc-COL4A3BP-1	NONHSAT102200	CTD-2235C13.2	ENSG00000247372.2	NA	NA	chr5	NA	CTD-2235C13.2	AGTCTAGCAAACTGCAGAGAAGCTCCAAATGCAGAACTTATAGGGAGTGGAGTGTTTTTT			527	ENST00000501886	Ensembl	NA	74632739	74615979	noncoding
ASHG19A3A029056	3.27678	3.49116	11.0532	4.72e-14	4.79e-13	21.7165	CTB-113P19.1	Gencode.V23	noncoding	CTB-113P19.1	ENSG00000249035.6	antisense	lnc-G3BP1-2	NONHSAT104623	CTB-113P19.1	ENSG00000249035.6	NA	NA	chr5	NA	BC039364	TTTCTGCCCAATAGTACAGATGAGAAGACCAAGGCCTAGAGGAAAGGAGAAAACTGCCAA			1965	uc003luj.2	UCSC_knowngene	+	151067466	151056508	noncoding
ASHG19A3A044155	3.27382	2.88476	11.9238	4.09e-15	5.32e-14	24.1708	RP13-39P12.3	Gencode.V23	noncoding	RP13-39P12.3	ENSG00000228748.2	antisense	lnc-AL391421.1-2	NONHSAT014994	RP13-39P12.3	ENSG00000228748.2	NA	NA	chr10	NA		AACGACAAGTTTAAGGAGCCAGATAGCTCATGGCCAAGAGGAGAGTCACAGAAAGATGAT			2044	BC067888	RNAdb	+	79552934	79542623	noncoding
ASHG19A3A010757	3.27211	3.27466	14.8562	2.17e-18	6.77e-17	31.7294	SERTAD4-AS1	Gencode.V23	noncoding	SERTAD4-AS1	ENSG00000203706.8	antisense	lnc-C1orf133-2	NONHSAT009251	SERTAD4-AS1	ENSG00000203706.8	NA	NA	chr1	NA	C1orf133	TTCTAAGGGAAATAAACACCAAAGGTAGGATTCCAAGGAAATGACTCACAGCGGCTGGCA			817	NR_024337	RefSeq_NR	NA	210407466	210404803	noncoding
ASHG19A3A031673	3.26786	2.94114	10.9781	5.85e-14	5.83e-13	21.5003	RP3-407E4.4	Gencode.V23	noncoding	RP3-407E4.4	ENSG00000218048.2	unprocessed_pseudogene	NA	NONHSAT113343	NA	NA	NA	NA	chr6	NA	RP3-407E4.4	ATGGAAACAGCATGCAAACAAGGCATCACAACACATGAAGGCTGTACAGACAGACCACAA			893	ENST00000402043	Ensembl	+	64153485	64150670	noncoding
ASHG19A3A000341	3.26568	10.4307	11.993	3.38e-15	4.47e-14	24.3617	AC138356.3	Arraystar_ Ensembl	noncoding	NA	NA	NA	NA	NA	NA	NA	NA	NA	chr8	NA	AC138356.3	gagatcctcccacttcagcctcccaagtagctgggatgacaggcatgagccaccgcacct			279	ENST00000452932	Ensembl	+	37579711	37579012	noncoding
ASHG19A3A033705	3.26544	2.17071	14.4328	6.06e-18	1.64e-16	30.7028	G31688	Arraystar_ misc_RNA	noncoding	NA	NA	NA	NA	NA	NA	NA	NA	NA	chr7	NA		TTACAGGAAATGTTATAACACAAACCAGAAGAATTCAATGGAAGGCAATAAGGGATTCTG			151	G31688	misc_RNA	NA	146370397	146370246	noncoding
ASHG19A3A017851	3.26517	2.48761	11.5254	1.24e-14	1.43e-13	23.0601	RP1-309F20.3	Gencode.V23	noncoding	RP1-309F20.3	ENSG00000225806.7	antisense	lnc-CTSZ-2	NONHSAT080589	RP1-309F20.3	ENSG00000225806.7	NA	NA	chr20	NA	RP1-309F20.3	AATTTAAGCTACCGTGGAAAGAGGGAAGAAATGGAAGCTGCTGATCGTAGGAAGCAGTAC			927	ENST00000441270	Ensembl	NA	57463881	57438582	noncoding
ASHG19A3A038757	3.26481	2.93161	10.2613	4.75e-13	3.89e-12	19.3981	RP11-470P21.2	Gencode.V23	noncoding	RP11-470P21.2	ENSG00000229312.2	antisense	lnc-FAM189A2-1	NONHSAT131780	RP11-470P21.2	ENSG00000229312.2	NA	NA	chr9	NA	RP11-470P21.2	ACAAGCATCACAGGAGAGTGGAGAGCTAGTGTTAAAGACAAGTCCCTAAAATGGGCAGAA			443	ENST00000429567	Ensembl	+	72109429	72087381	noncoding
ASHG19A3A048965	3.26339	2.9656	10.0094	1.01e-12	7.72e-12	18.6436	RP11-153F1.1	Gencode.V23	noncoding	RP11-153F1.1	ENSG00000224613.6	antisense	lnc-AMY1B-1	NONHSAT004889	RP11-153F1.1	ENSG00000224613.6	NA	NA	chr1	NA	RP11-153F1.1	CCTTGGGAAAGTGAATTGGCCTGAATAGCAAGGAGGAGAACTTGGGTGTGGAAATACCGG			527	ENST00000444810	Ensembl	NA	104068105	103960700	noncoding
ASHG19A3A039905	3.26202	2.34062	16.0135	1.45e-19	6.79e-18	34.4329	SSXP1	Gencode.V23	noncoding	SSXP1	ENSG00000197185.7	unprocessed_pseudogene	NA	NA	NA	NA	NA	NA	chrX	NA	RP11-552J9.5	GACAACGACTGTGCAAAGAGAGCTAGGGATGATGCTCAAATACCAGAGAAGATACAAAAG			474	ENST00000441704	Ensembl	NA	52640808	52635581	noncoding
ASHG19A3A026171	3.25639	2.43413	13.0791	1.85e-16	3.34e-15	27.2762	RP11-285C1.2	Gencode.V23	noncoding	RP11-285C1.2	ENSG00000249022.1	lincRNA	lnc-FHDC1-1	NONHSAT098824	RP11-285C1.2	ENSG00000249022.1	NA	NA	chr4	NA	RP11-285C1.2	TGTGAGGATGCTTAATCACTCGAGGACGGTATAAAGGTACAGAAGAACAGCGAGCCACAG			562	ENST00000515232	Ensembl	+	154012317	153955362	noncoding
ASHG19A3A007374	3.25607	2.2633	21.5264	2.06e-24	6.42e-22	45.5169	LINC00161	Gencode.V23	noncoding	LINC00161	ENSG00000226935.6	lincRNA	lnc-USP16-2	NONHSAT081602	LINC00161	ENSG00000226935.6	NA	NA	chr21	NA	NCRNA00161	CATTAGTCAAGATGAGGTCATACTTGAGTGAGGAAGAAGAGAACTGTAGACATGCAGCAG			524	NR_026553	RefSeq_NR	+	29912676	29911639	noncoding
ASHG19A3A045021	3.25606	2.10634	23.4235	7.57e-26	4.38e-23	48.7636	AY358106	Arraystar_ misc_RNA	noncoding	NA	NA	NA	NA	NA	NA	NA	NA	NA	chr11	NA		TCAGTATCACTTTTGCACATTACTATGCAGAGAAATGGAAAAAGGGGACAATGTTAGAGA			1542	AY358106	misc_RNA	NA	27119395	27117287	noncoding
ASHG19A3A016237	3.24954	4.33454	11.4032	1.75e-14	1.95e-13	22.7151	WASH5P	Gencode.V23	noncoding	WASH5P	ENSG00000282458.1	processed_transcript	NA	NONHSAT073806	NA	NA	NA	NA	chr2	NA	WASH2P	CCCTGAGCTTGAGGGGAAGGCAGCGATGGGACAAAGGACGGAGGTCTAGGAAGAGGGTCT			1975	NR_024077	RefSeq_NR	+	114356611	114341229	noncoding
ASHG19A3A042053	3.24907	2.71373	10.0356	9.31e-13	7.18e-12	18.7226	OFD1P3Y	Gencode.V23	noncoding	OFD1P3Y	ENSG00000231988.1	unprocessed_pseudogene	lnc-TSPY4-7	NONHSAT139401	NA	NA	NA	NA	chrY	NA	AC068719.1	GCAGAATACAAAGTCCCTTGAGGAGAGCTATGACAGAAAGCTCAGGAGCAAACTTCTAAA			783	ENST00000453312	Ensembl	+	8908029	8898634	noncoding
ASHG19A3L0001404	3.2464	2.9197	12.5085	8.37e-16	1.27e-14	25.7638	lincRNA-MAGI1-2	BROAD	noncoding	NA	NA	NA	NA	NA	NA	NA	NA	NA	chr3	NA	lincRNA-MAGI1-2	AAAGGAATAGTTTTCAAATGCTAAGTGTGCATAGAGAGCAACTGGGAGGCATCTTGACAA			552	BF886772	lincRNA	+	65013944	65013402	noncoding
ASHG19A3A017023	3.23985	2.49064	16.0726	1.27e-19	6.03e-18	34.5669	AC011233.2	Gencode.V23	noncoding	AC011233.2	ENSG00000232089.1	processed_pseudogene	lnc-CCDC140-13	NONHSAT077097	NA	NA	NA	NA	chr2	NA	AC011233.2	GGATTCCTAAACAATTAGAAATGGAGAAAGATGATACCACGGAAGCAATTCATTCACTAG			283	ENST00000422812	Ensembl	+	222027773	222027490	noncoding
ASHG19A3A041612	3.23964	3.25482	13.6572	4.19e-17	8.98e-16	28.7668	RP1-106C24.1	Gencode.V23	noncoding	RP1-106C24.1	ENSG00000235975.1	processed_pseudogene	NA	NONHSAT138769	NA	NA	NA	NA	chrX	NA	RP1-106C24.1	AATTGGAGAAGGCCACCAATAAGCTAGAGAAGACCACGAATAGTCCCAAGGAAAAGAATG			718	ENST00000433780	Ensembl	+	137889253	137888535	noncoding
ASHG19A3L0002450	3.2383	2.23546	17.6284	4.19e-21	3.29e-19	37.9681	lincRNA-LOC388630-1	BROAD	noncoding	NA	NA	NA	NA	NA	NA	NA	NA	NA	chr1	NA	lincRNA-LOC388630-1	GATCAAGGTGAAGGATAGCAGACAATTATCCAGATAAATCAGGCATGGAATAGATCACCT			564	DA315613	lincRNA	+	47913866	47913303	noncoding
ASHG19A3A022077	3.23768	2.53267	10.386	3.28e-13	2.79e-12	19.7686	TPRG1-AS2	Gencode.V23	noncoding	TPRG1-AS2	ENSG00000230115.1	antisense	lnc-LEPREL1-1	NONHSAT093932	TPRG1-AS2	ENSG00000230115.1	NA	NA	chr3	NA	RP11-115I8.1	GAAGGCTGAAGAACCGAGGGTCTGGTGTAGAAGAGAGAGTTCCTGAAAATGAACATTTTT			479	ENST00000425454	Ensembl	NA	188958383	188956474	noncoding
ASHG19A3A021683	3.23479	3.82432	12.0298	3.06e-15	4.08e-14	24.4629	KRT18P35	Gencode.V23	noncoding	KRT18P35	ENSG00000215606.4	processed_pseudogene	NA	NA	NA	NA	NA	NA	chr3	NA	RP11-438D8.3	AAGGAGCTGCTCTTTATGAAGAAGAACCACAAAGAGGAAGTAAAAGGCCTACAAGCCCAG			1269	ENST00000510488	Ensembl	NA	141190744	141189475	noncoding
ASHG19A3L0000109	3.23452	2.4346	13.451	7.08e-17	1.43e-15	28.24	CHRM3	Gencode.V23	noncoding	CHRM3	ENSG00000133019.11	processed_transcript	lnc-CHRM3-1	NONHSAT010470	NA	NA	NA	NA	chr1	NA	lincRNA-CHRM3-1	AGAGGAAAGTATTGGGCTGCAATTGTAGGCGCACAAAAGCAAACCTTGAGTCATGGATGA			2005	AK056349	lincRNA	+	240049896	239549864	noncoding
ASHG19A3A047847	3.22845	6.77829	21.5372	2.02e-24	6.4e-22	45.5361	CDCA4P2	Gencode.V23	noncoding	CDCA4P2	ENSG00000224466.1	processed_pseudogene	NA	NA	NA	NA	NA	NA	chr1	NA	RP4-651E10.3	TATATATGAAACGCTGGAGACTAAAATCCCCCGCTACATGGAAGAGCTGTTTTCAGGCGT			718	ENST00000441182	Ensembl	NA	87019025	87018307	noncoding
ASHG19A3A048791	3.22585	2.26447	19.8817	4.42e-23	7.99e-21	42.4873	LDHAL6CP	Gencode.V23	noncoding	LDHAL6CP	ENSG00000250517.2	transcribed_processed_pseudogene	NA	NA	NA	NA	NA	NA	chr12	NA	RP11-848D3.2	GCCCATCTGAAAAAGAGTGCAAAAACACTTTGGGAAATTCAGAAGGAGCTTGAGACTTAA			1142	ENST00000502352	Ensembl	+	63398474	63397332	noncoding
ASHG19A3A018089	3.22572	2.59012	15.4006	5.98e-19	2.22e-17	33.0198	RP4-717M23.2	Gencode.V23	noncoding	RP4-717M23.2	ENSG00000232943.1	processed_pseudogene	lnc-CSRP2BP-3	NONHSAT078805	NA	NA	NA	NA	chr20	NA	RP4-717M23.2	TGGAGTACAAAAAGAAGTTAAAAGCTGTGGGACCAAATGACCGTACAGGAAAGGTCTCAG			400	ENST00000432363	Ensembl	+	18201156	18200756	noncoding
ASHG19A3A055188	3.22515	3.44887	10.0688	8.43e-13	6.56e-12	18.8224	C3orf67-AS1	Gencode.V23	noncoding	C3orf67-AS1	ENSG00000242428.5	antisense	lnc-KCTD6-4	NONHSAT090146	C3orf67-AS1	ENSG00000242428.5	NA	NA	chr3	NA	AK090895	TAAGATAATCCTGCCATGTTAAAAGGGGGAAATCTGAACAAAGACAGACGGAGAGGATGC			2203	uc003dku.1	UCSC_knowngene	+	59004819	58810196	noncoding
ASHG19A3A033407	3.22475	2.14682	20.0831	3e-23	5.89e-21	42.8698	SETP9	Gencode.V23	noncoding	SETP9	ENSG00000235101.1	transcribed_processed_pseudogene	NA	NONHSAT007067	NA	NA	NA	NA	chr1	NA	RP11-404F10.1	ACACATTTGTGAAGTACAAAATGAAACAGACTTCATGAACAAGCCAGTGAGGAGAATTTG			832	ENST00000423837	Ensembl	+	160640769	160639937	noncoding
ASHG19A3A027806	3.2225	2.45444	12.902	2.94e-16	5.02e-15	26.8111	OR2AI1P	Gencode.V23	noncoding	OR2AI1P	ENSG00000236791.2	unprocessed_pseudogene	NA	NA	NA	NA	NA	NA	chr5	NA	OR2AI1P	GCACTGAGGAACAAAGTTGTAAAGAGGGCAATTGGAAAATTGATCTGGAAGGATTCAGTT			932	ENST00000448534	Ensembl	NA	180120763	180119831	noncoding
ASHG19A3L0002831	3.22088	2.33527	11.6766	8.11e-15	9.82e-14	23.4842	lincRNA-OSTM1	BROAD	noncoding	NA	NA	NA	NA	NA	NA	NA	NA	NA	chr6	NA	lincRNA-OSTM1	CACAATAAAGAACAATAAAGAAGCTGGTAACAGCATGAGCGGGTACATAAACAAGTGCCA			7871	chr6:108343798-108351668+	lincRNA	+	108351668	108343798	noncoding
ASHG19A3L0001049	3.2177	5.84243	15.5615	4.11e-19	1.61e-17	33.3947	lincRNA-GLI2-4	BROAD	noncoding	NA	NA	NA	NA	NA	NA	NA	NA	NA	chr2	NA	lincRNA-GLI2-4	GAAGAGCAGGGAAACGGACGGCAGACATGGGGGCAGGCATGGGGCGCAGAGGGGACCCCA			102	exon2235+	lincRNA	+	121155232	121155131	noncoding
ASHG19A3A042379	3.21728	2.57744	13.8117	2.83e-17	6.36e-16	29.1582	CR596370	Arraystar_ misc_RNA	noncoding	NA	NA	NA	NA	NA	NA	NA	NA	NA	chr10	NA		CTGGAACAATAACAAGCAATTGGAAATTAGACTAGGGAAGCCATACTACAGGCAAAGAGA			948	CR596370	misc_RNA	NA	5485185	5484240	noncoding
ASHG19A3A028606	3.21564	2.42533	11.6056	9.89e-15	1.17e-13	23.2853	L23849	Arraystar_ misc_RNA	noncoding	NA	NA	NA	NA	NA	NA	NA	NA	NA	chr5	NA		GAGGCTAGAGTGTCAGCAATTTCTATGGCGGATAATAAAAATGAGCAAATAACACAACTG			1048	L23849	misc_RNA	+	110310968	110310050	noncoding
ASHG19A3A052948	3.21177	2.93389	10.3354	3.81e-13	3.19e-12	19.6184	RORA-AS1	Gencode.V23	noncoding	RORA-AS1	ENSG00000245534.6	antisense	lnc-FOXB1-3	NONHSAT044221	RORA-AS1	ENSG00000245534.6	NA	NA	chr15	NA	BC035094	AGAGTCATACCCACAAGGAGAACTATCAAATATCAGATGCGAGAGGTGAAGTGGGGTTAT			1946	uc002ags.1	UCSC_knowngene	+	60823166	60771379	noncoding
ASHG19A3A037173	3.21157	2.32052	13.2855	1.08e-16	2.09e-15	27.8133	IFNWP15	Gencode.V23	noncoding	IFNWP15	ENSG00000232281.2	unprocessed_pseudogene	lnc-IFNA4-2	NONHSAT130372	NA	NA	NA	NA	chr9	NA	IFNWP15	TCTTCATCATCAACAAACTTGCAAGAAGGACTGAGAAGTAAGGATGAAGACCTGGGTTCA			594	ENST00000442022	Ensembl	NA	21179187	21178593	noncoding
ASHG19A3A030061	3.20818	2.96855	11.8569	4.92e-15	6.27e-14	23.9857	RP11-228O6.2	Gencode.V23	noncoding	RP11-228O6.2	ENSG00000220725.1	processed_pseudogene	lnc-BMP5-1	NONHSAT113234	NA	NA	NA	NA	chr6	NA	RP11-228O6.2	ATGCAACTAAGGCCACTTGGCTGGTTACAAACTAAAATAAGGACCCGAGAAAGGAGAGGT			380	ENST00000405336	Ensembl	NA	55545819	55545439	noncoding
ASHG19A3A020488	3.20586	8.12358	14.0498	1.56e-17	3.74e-16	29.7557	RP5-1042K10.12	Gencode.V23	noncoding	RP5-1042K10.12	ENSG00000227413.1	processed_pseudogene	lnc-SGSM3-5	NONHSAT086849	NA	NA	NA	NA	chr22	NA	RP5-1042K10.12	TAAATACAACAGCATCTCAGAGCCCCTCAAGTGTGATCCTGACATAGCTGAAGCCATTGT			355	ENST00000442557	Ensembl	+	40829645	40829139	noncoding
ASHG19A3A025790	3.20425	4.38984	13.7989	2.92e-17	6.54e-16	29.126	FAM13A-AS1	Gencode.V23	noncoding	FAM13A-AS1	ENSG00000248019.2	antisense	lnc-HERC3-1	NA	FAM13A-AS1	ENSG00000248019.2	NA	NA	chr4	NA	FAM13AOS	AAACAAGGATCAGAGGGTGATGGTGGGGGAAATGATACCAGGAAATACAGTTCGTTTTTT			3870	uc003hrz.1	UCSC_knowngene	+	89651254	89642865	noncoding
ASHG19A3L0002699	3.20326	2.3943	18.1686	1.35e-21	1.28e-19	39.0934	lincRNA-SALL1-2	BROAD	noncoding	NA	NA	NA	NA	NA	NA	NA	NA	NA	chr16	NA	lincRNA-SALL1-2	TCAGATGATGAAACCTGAGGTGGAAAGAAGGTAACACACTCTGATGAGCAAATGCCATCC			584	DB338957	lincRNA	+	51072675	51069028	noncoding
ASHG19A3L0002241	3.20268	2.21685	15.9397	1.72e-19	7.79e-18	34.2647	lnc-ZCCHC16-3	LNCIPEDIA_3.1	noncoding	NA	NA	NA	lnc-ZCCHC16-3	NONHSAT138214	NA	NA	NA	NA	chrX	NA		TAATGCAACACATGATCATGAATGGATCTCAGGCAAGAAGGAGCCATTAGGAGGAAAGTC			3676	AK127862	misc_RNA	+	112763885	112285954	noncoding
ASHG19A3L0000355	3.20133	2.38668	10.2459	4.97e-13	4.05e-12	19.3523	lincRNA-CCDC34-2	BROAD	noncoding	NA	NA	NA	NA	NA	NA	NA	NA	NA	chr11	NA	lincRNA-CCDC34-2	TAGTTCCAAGAGGAGGCATCTAAAAGCAGGGAGAGTTTGAAAGAAACTTCCAATTAAAAA			565	BU674374	lincRNA	+	27240315	27238585	noncoding
ASHG19A3A037958	3.20014	4.80021	14.8876	2.01e-18	6.32e-17	31.8048	RP11-523L1.2	Gencode.V23	noncoding	RP11-523L1.2	ENSG00000236461.1	lincRNA	lnc-TNC-1	NONHSAT134408	RP11-523L1.2	ENSG00000236461.1	NA	NA	chr9	NA	RP11-523L1.2	AGCACTGCACACATCCAAAACCGGAGAAAAGCAGGAGAGAGAGAGAAGCAACATTATACT			1525	ENST00000423637	Ensembl	NA	117900688	117881817	noncoding
ASHG19A3A000318	3.19815	3.59638	10.1062	7.54e-13	5.93e-12	18.9344	LINC00680	Gencode.V23	noncoding	LINC00680	ENSG00000215190.8	lincRNA	lnc-RAB23-3	NONHSAT113312	LINC00680	ENSG00000215190.8	NA	NA	chr6	NA	GUSBL2	GCTGTGGAAAGAAGTCACAAAACACTGGACCAGATTACAGAGGGGTATTGATTTGCCTTG			1593	ENST00000450081	Ensembl	NA	58287779	58272351	noncoding
ASHG19A3A028667	3.197	3.61488	10.7737	1.06e-13	9.92e-13	20.9076	SEMA6A-AS1	Gencode.V23	noncoding	SEMA6A-AS1	ENSG00000248445.5	antisense	lnc-COMMD10-2	NONHSAT103368	SEMA6A-AS1	ENSG00000248445.5	NA	NA	chr5	NA	CTB-118N6.3	ATAACAGGCCGACTCACGTGAATATAAAACGAGCGGGAAGGGCAGTTGGCTTAGAAAATT			521	ENST00000510682	Ensembl	+	115843972	115785319	noncoding
ASHG19A3A032514	3.1928	4.1251	13.0852	1.82e-16	3.3e-15	27.2921	AC010082.2	Gencode.V23	noncoding	AC010082.2	ENSG00000225000.1	antisense	lnc-PRPS1L1-1	NONHSAT119362	AC010082.2	ENSG00000225000.1	NA	NA	chr7	NA	AC010082.2	GATAAAAGAAAGAACATGAGAAGAAAGTAGAGGCATTAATTCCTACTCACTTATTATTTA			546	ENST00000411797	Ensembl	NA	18470361	18468684	noncoding
ASHG19A3A042624	3.19209	2.54561	13.4052	7.96e-17	1.58e-15	28.1222	BC037939	Arraystar_ misc_RNA	noncoding	NA	NA	NA	NA	NA	NA	NA	NA	NA	chr10	NA		GGGGCCAGATTATGACAAACACATGACAGCAACATTCAAAAGTTTGGAAGCTGCCAAAAA			2140	BC037939	misc_RNA	NA	36049555	36047424	noncoding
ASHG19A3A008153	3.18639	2.61558	11.7114	7.36e-15	9e-14	23.5813	RP1-41C23.2	Gencode.V23	noncoding	RP1-41C23.2	ENSG00000278977.1	TEC	NA	NA	RP1-41C23.2	ENSG00000278977.1	NA	NA	chr17	NA		AGAAGCCACGAGATCCAACAAATGCAAAGGCTGATTGGAATGGAATTGAAGGTTGGTCCT			783	BC131530	misc_RNA	NA	29860944	29860198	noncoding
ASHG19A3L0002372	3.18577	2.63883	14.713	3.06e-18	9.15e-17	31.3846	lincRNA-MAGI3	BROAD	noncoding	NA	NA	NA	NA	NA	NA	NA	NA	NA	chr1	NA	lincRNA-MAGI3	TGCCTTTGCTGGAAACACAGAAAAGGGGAAGACATAAATAACTGCCAATGTATCTGTAAA			5520	chr1:113822076-113827595+	lincRNA	+	113827595	113822076	noncoding
ASHG19A3L0000480	3.18484	3.15202	12.1239	2.37e-15	3.23e-14	24.721	lincRNA-BICD1-1	BROAD	noncoding	NA	NA	NA	NA	NA	NA	NA	NA	NA	chr12	NA	lincRNA-BICD1-1	TAATCCAATGTTGTAAACACAAGCCAGTCCAAAAGAAGACAAGGAAGTGGTGAGGACGGG			470	CV424908	lincRNA	NA	32562319	32561487	noncoding
ASHG19A3A031107	3.18282	2.36625	16.2219	9.06e-20	4.49e-18	34.9041	HIST1H1PS1	Gencode.V23	noncoding	HIST1H1PS1	ENSG00000216331.1	processed_pseudogene	NA	NONHSAT108234	NA	NA	NA	NA	chr6	NA	HIST1H1PS1	ACTGAAGTAAAGAAAAAGGTTGCAAGTCCGAAGTTGCAGTGAAGTGCAAGATGTCCAGGC			206	ENST00000404269	Ensembl	+	26195999	26195793	noncoding
ASHG19A3A054557	3.18087	2.63395	10.4515	2.71e-13	2.34e-12	19.9624	MOCS1P1	Gencode.V23	noncoding	MOCS1P1	ENSG00000260347.1	processed_pseudogene	NA	NA	NA	NA	NA	NA	chr16	NA	AC026470.1	AAACTCAGAACAACTAACTCATGTGGATTTGGAAGGACGGGAAGCTATGGTAGATGTGGG			597	ENST00000285745	Ensembl	+	48532369	48531772	noncoding
ASHG19A3A049860	3.18079	2.86533	15.0075	1.51e-18	4.93e-17	32.0916	AY927601	Arraystar_ RNAdb	noncoding	NA	NA	NA	NA	NA	NA	NA	NA	NA	chr13	NA		AGAAACTTATACATTGCAGCAGGCTCTGCGATTTCCAGGAGGAGAAGGCAAATGAGTTGA			701	AY927601	RNAdb	NA	113814140	113813441	noncoding
ASHG19A3A035413	3.17897	2.78246	10.9267	6.79e-14	6.67e-13	21.3517	lnc-TNN-3	LNCIPEDIA_3.1	noncoding	NA	NA	NA	lnc-TNN-3	NONHSAT007757	NA	NA	NA	NA	chr1	NA	BC043291	AAGAAGGCACATTGGAAAGGTCTATGTTTCCAGTATAAGACAGGGAGCTGAGGATGTCTC			1925	uc001gks.2	UCSC_knowngene	+	175537384	175526123	noncoding
ASHG19A3A048368	3.17675	2.39225	16.5356	4.49e-20	2.47e-18	35.6049	G36760	Arraystar_ misc_RNA	noncoding	NA	NA	NA	NA	NA	NA	NA	NA	NA	chr12	NA		CTCTTTATTAAGGAAGGAGGTAAAAGGAACATAACCTGAGCGCAATAAAAATCTAGTTTC			199	G36760	misc_RNA	+	10756990	10756791	noncoding
ASHG19A3A036274	3.17316	2.31483	17.7144	3.49e-21	2.83e-19	38.149	AK123919	Arraystar_ misc_RNA	noncoding	NA	NA	NA	NA	NA	NA	NA	NA	NA	chr8	NA		AATTTCCCAAGACACAGGTATATTTGTCATGAATGTGAGGAGTGAGAACAAGGGCCTGCC			2374	AK123919	misc_RNA	NA	145986843	145982921	noncoding
ASHG19A3L0001933	3.17217	2.10668	16.4207	5.8e-20	3.08e-18	35.3494	lincRNA-SEMA3C-2	BROAD	noncoding	NA	NA	NA	NA	NA	NA	NA	NA	NA	chr7	NA	lincRNA-SEMA3C-2	ACACTTTGCGTCCAATAAAGGAGAAACAGAATGAAGTGAATGTAAGGTATGCATGTAATG			12926	chr7:80952564-80965489-	lincRNA	NA	80965489	80952564	noncoding
ASHG19A3A036534	3.17176	2.87297	13.0832	1.83e-16	3.31e-15	27.287	RP11-863K10.2	Gencode.V23	noncoding	RP11-863K10.2	ENSG00000253181.1	antisense	lnc-ERLIN2-1	NONHSAT126057	RP11-863K10.2	ENSG00000253181.1	NA	NA	chr8	NA	BC031939	ATGCAAAGGGGTCCGAAAAATGGGACCTTCAGTGGAAAGCACTGAGAAGACCATTATTCA			965	uc003xka.1	UCSC_knowngene	+	37591011	37575096	noncoding
ASHG19A3A034928	3.17039	2.34649	9.59494	3.53e-12	2.42e-11	17.3849	RP11-786A20.1	Gencode.V23	noncoding	RP11-786A20.1	ENSG00000278894.1	TEC	NA	NA	RP11-786A20.1	ENSG00000278894.1	NA	NA	chr7	NA		CTCTTGGGGAAGTATTAATGGAAACCAGGATGTGGGAGAGTAAGATAGGCTTAGAGATGA			331	AY742823	misc_RNA	+	113091454	113091126	noncoding
ASHG19A3A032939	3.1683	2.29846	13.4777	6.61e-17	1.35e-15	28.3084	RP5-1132H15.3	Gencode.V23	noncoding	RP5-1132H15.3	ENSG00000229886.1	processed_pseudogene	NA	NONHSAT121137	NA	NA	NA	NA	chr7	NA	RP5-1132H15.3	TCTTAAGTAGGAAGAGAGTGACACATGGTGAAATGATAGCTGAGGAAAGCCATTCGTAGC			306	ENST00000411872	Ensembl	NA	65496531	65490112	noncoding
ASHG19A3A020530	3.16709	2.79792	11.8732	4.7e-15	6.03e-14	24.031	AF116648	Arraystar_ misc_RNA	noncoding	NA	NA	NA	NA	NA	NA	NA	NA	NA	chr22	NA		TCGGAAAGGAGAGACAAAGTCAAGAACATAGAGATCTATGATAGGCCAACAGGCACAGTG			1159	AF116648	misc_RNA	+	43275123	43266706	noncoding
ASHG19A3A020200	3.16477	2.6979	11.2327	2.83e-14	3.02e-13	22.2308	KB-1269D1.8	Gencode.V23	noncoding	KB-1269D1.8	ENSG00000248409.1	unprocessed_pseudogene	NA	NONHSAT083881	NA	NA	NA	NA	chr22	NA	KB-1269D1.8	TTTTCTGTCCAGCGAGGAGCAGAGAGCGAGAAACCCTGAAGGGCTGAGACAAGGAGACCT			629	ENST00000512987	Ensembl	+	23736026	23734957	noncoding
ASHG19A3A042380	3.16154	2.50527	16.7533	2.77e-20	1.63e-18	36.0852	AL117475	Arraystar_ misc_RNA	noncoding	NA	NA	NA	NA	NA	NA	NA	NA	NA	chr10	NA		GCTACAGTATATGAACGTGGAGGTGTGCATAAGACAGTAAAACACTATTCACCAAAAGAT			1975	AL117475	misc_RNA	NA	5528552	5526593	noncoding
ASHG19A3A032659	3.16153	3.10643	10.3491	3.66e-13	3.07e-12	19.6592	RP11-89N17.3	Gencode.V23	noncoding	RP11-89N17.3	ENSG00000233219.1	lincRNA	lnc-RP9-3	NONHSAT120033	RP11-89N17.3	ENSG00000233219.1	NA	NA	chr7	NA	RP11-89N17.3	CAAGGACGAGTGAAGAAACAATGAACCAGACAGTCTATAACCAGCATGGAACACTATTGT			380	ENST00000440074	Ensembl	NA	33913843	33908112	noncoding
ASHG19A3A028726	3.1608	3.77983	12.8778	3.14e-16	5.31e-15	26.7474	lnc-RP11-43D2.2.1-5	LNCIPEDIA_3.1	noncoding	NA	NA	NA	lnc-RP11-43D2.2.1-5	NONHSAT103535	NA	NA	NA	NA	chr5	NA	RP11-436H11.6	AGTTGGGAGAAAGAATTAGACACAGAGGGAGAGGTCCATATATTCTGCAACAGAGTGGAA			607	ENST00000505538	Ensembl	+	124073698	124073091	noncoding
ASHG19A3A036872	3.15991	2.23401	14.511	5e-18	1.39e-16	30.894	AC023590.1	Gencode.V23	noncoding	AC023590.1	ENSG00000225885.6	antisense	lnc-AC023590.1.1-1	NONHSAT128409	AC023590.1	ENSG00000225885.6	NA	NA	chr8	NA	AC023590.1	AAGGAAGTCGAGCTCATACCATGATGAAGAAGATAACTCCTGAAGATTGGGAAGGGCACT			676	ENST00000430457	Ensembl	+	119412844	119303446	noncoding
ASHG19A3A027077	3.15953	2.29273	15.5264	4.46e-19	1.73e-17	33.313	AK002184	Arraystar_ misc_RNA	noncoding	NA	NA	NA	NA	NA	NA	NA	NA	NA	chr5	NA		GAGTAAACCAATAGCTCTACAACAGGGATCTGAAAATAAAGGAACATTAGTGAGCATGAA			1608	AK002184	misc_RNA	NA	86542219	86540615	noncoding
ASHG19A3L0002556	3.158	2.57967	13.5625	5.33e-17	1.11e-15	28.5255	lincRNA-SLC37A3-1	BROAD	noncoding	NA	NA	NA	NA	NA	NA	NA	NA	NA	chr7	NA	lincRNA-SLC37A3-1	AAGCGTTCCAAAGGCAGAACTAACCAAACAAAGACCTACACTGACAGAATGGAGGAAACA			3227	chr7:140014936-140018162+	lincRNA	+	140018162	140014936	noncoding
ASHG19A3A009516	3.15723	2.97477	10.3891	3.25e-13	2.77e-12	19.7778	AC019349.5	Gencode.V23	noncoding	AC019349.5	ENSG00000229732.1	antisense	lnc-EIF1-1	NONHSAT053631	AC019349.5	ENSG00000229732.1	NA	NA	chr17	NA	AC019349.5	TTAAGGCCTACGGACATCAGAAGTGCGGCGACCAGAGGCATTAGAGGTGGTGGTAACAGA			476	ENST00000411759	Ensembl	+	39658661	39657234	noncoding
ASHG19A3A014201	3.15022	2.1603	18.5377	6.33e-22	7.05e-20	39.8465	AC108463.2	Gencode.V23	noncoding	AC108463.2	ENSG00000227992.1	processed_pseudogene	lnc-AC108463.1-5	NONHSAT073619	NA	NA	NA	NA	chr2	NA	AC108463.2	AAGCCAGTTAATAGTTTTATTTTTCTTTTAACATGACAGACAGGAGAACAACCAGCAGGA			347	ENST00000450258	Ensembl	NA	111963792	111961540	noncoding
ASHG19A3A030096	3.14952	2.32186	13.0056	2.24e-16	3.95e-15	27.0837	RP11-184C23.1	Arraystar_ Ensembl	noncoding	NA	NA	NA	NA	NA	NA	NA	NA	NA	chr6	NA	RP11-184C23.1	AGAATAAGTACGAGGATGAGATCAATACGCATACAGAGATGGAGAATGTATTTGCTACCA			574	ENST00000403497	Ensembl	NA	63903536	63902962	noncoding
ASHG19A3A052721	3.14906	2.30866	11.389	1.82e-14	2.03e-13	22.6751	AK097050	Arraystar_ misc_RNA	noncoding	NA	NA	NA	NA	NA	NA	NA	NA	NA	chr15	NA		CTCTACACAGACAGAAAGGAGCAGATTTCATAAAAAGCAGGGAATTTTTAAAATGTGAGT			2854	AK097050	misc_RNA	+	32270436	32267582	noncoding
ASHG19A3A045883	3.14333	3.97391	14.7651	2.7e-18	8.19e-17	31.5104	AP003025.2	Gencode.V23	noncoding	AP003025.2	ENSG00000237654.5	antisense	lnc-C11orf39-2	NONHSAT025174	AP003025.2	ENSG00000237654.5	NA	NA	chr11	NA	AK128059	GTCGTGGGACAGGGGGCTTCAAATCTATGGGAAAACACAGCAAATACACTTCTAGTTCTT			4335	uc001qgn.1	UCSC_knowngene	NA	131410761	131403750	noncoding
ASHG19A3A031164	3.14279	2.49402	9.99883	1.04e-12	7.95e-12	18.6118	OR2W2P	Gencode.V23	noncoding	OR2W2P	ENSG00000217315.1	unprocessed_pseudogene	NA	NA	NA	NA	NA	NA	chr6	NA	OR2W2P	AGAAACAAGGATGTAAAAGGTGCACTGAAGAGGCTTGTGTCTAGAAAACACAGTGACAGT			909	ENST00000406313	Ensembl	+	28002633	28001724	noncoding
ASHG19A3A032897	3.1373	2.70622	11.1625	3.45e-14	3.62e-13	22.0301	NMD3P1	Gencode.V23	noncoding	NMD3P1	ENSG00000226342.1	processed_pseudogene	lnc-ZNF680-33	NONHSAT120953	NA	NA	NA	NA	chr7	NA	NMD3P1	AGTCCGAAATATAAAACACGGTGCAGATGCTGGAATGATATCAAAAAAGCATACCCTCAG			1488	ENST00000439704	Ensembl	NA	63370831	63369343	noncoding
ASHG19A3L0000134	3.13649	2.51014	11.4146	1.69e-14	1.9e-13	22.7475	lincRNA-AJAP1-1	BROAD	noncoding	NA	NA	NA	NA	NA	NA	NA	NA	NA	chr1	NA	lincRNA-AJAP1-1	CATTAGGCTTGACAAGAAAATGGACTAAATCAGTGGAAGTTGATGGAAATGGAGCCCCCA			10226	chr1:4425290-4435515+	lincRNA	+	4435515	4425290	noncoding
ASHG19A3A032479	3.13441	2.59301	9.35818	7.29e-12	4.72e-11	16.6564	lnc-VWDE-7	LNCIPEDIA_3.1	noncoding	NA	NA	NA	lnc-VWDE-7	NONHSAT119236	NA	NA	NA	NA	chr7	NA		GAAAAGAGGATGGGTAGGATAAGTTCAAACTGCTTTAATGGCTAACAAAATTCACCTTTA			1763	AK092521	RNAdb	NA	12628008	12626245	noncoding
ASHG19A3L0002717	3.13314	2.61715	12.1529	2.19e-15	3.01e-14	24.8005	lincRNA-ALDH8A1-1	BROAD	noncoding	NA	NA	NA	NA	NA	NA	NA	NA	NA	chr6	NA	lincRNA-ALDH8A1-1	TTCATAGTCTGTGAGAACGACAGACACACAGAATAAACGCACACTAGCTAACAAGCCATG			738	BI260839	lincRNA	+	134668897	134668164	noncoding
ASHG19A3A033820	3.13308	2.25105	12.1969	1.94e-15	2.71e-14	24.9203	lnc-MNX1-6	LNCIPEDIA_3.1	noncoding	NA	NA	NA	lnc-MNX1-6	NONHSAT124459	NA	NA	NA	NA	chr7	NA		GGTCACTATAACTTCATTTTTCCAACAAGGGAAGGGACTTATGCGGCAGTCAAAGAGAAT			396	HIT000069556	H-invDB	NA	156935252	156934857	noncoding
ASHG19A3A037058	3.12898	2.38383	10.9193	6.93e-14	6.8e-13	21.3303	RP11-264I13.2	Gencode.V23	noncoding	RP11-264I13.2	ENSG00000236199.1	antisense	lnc-KIAA0020-2	NONHSAT129985	RP11-264I13.2	ENSG00000236199.1	NA	NA	chr9	NA	RP11-264I13.2	TAAGCAAACATTTTGACAGGGGGATGTGAAGAATTAGAACAAACTGCTTAGGAAACTACA			420	ENST00000426860	Ensembl	NA	2046023	2041899	noncoding
ASHG19A3L0000381	3.12869	2.16364	12.6087	6.4e-16	1e-14	26.0325	lincRNA-LRRC4C-4	BROAD	noncoding	NA	NA	NA	NA	NA	NA	NA	NA	NA	chr11	NA	lincRNA-LRRC4C-4	TATGCGATAGAGTGAAGCAAACTGCGATGACGTAGGAGGATGAAAGCAGTAGGATTTGTT			16226	chr11:39377799-39394024+	lincRNA	+	39394024	39377799	noncoding
ASHG19A3A043129	3.125	2.38258	12.6569	5.63e-16	8.93e-15	26.1611	RP11-391J2.3	Gencode.V23	noncoding	RP11-391J2.3	ENSG00000228553.1	antisense	lnc-NOC3L-2	NONHSAT015717	RP11-391J2.3	ENSG00000228553.1	NA	NA	chr10	NA	RP11-391J2.3	TATCCCTACATAGAAACAAACAGGAAAATCAGAGCAACAGGGAGTTTTAGTGATAAAACA			384	ENST00000447227	Ensembl	NA	95987045	95984916	noncoding
ASHG19A3A000224	3.11962	3.99354	10.942	6.49e-14	6.41e-13	21.396	BHLHE40-AS1	Gencode.V23	noncoding	BHLHE40-AS1	ENSG00000235831.6	antisense	lnc-AC018816.3.1-3	NONHSAT087644	BHLHE40-AS1	ENSG00000235831.6	NA	NA	chr3	NA	AC018816.4	GGCCAAGGAGTGCCAACTTACCCTGGGTTGCAGAAAAGGAAGAAGAATCAGCAGAGAGCA			2216	ENST00000434530	Ensembl	NA	5021646	4938492	noncoding
ASHG19A3A015706	3.11894	3.01935	10.5685	1.92e-13	1.71e-12	20.3073	G65708	Arraystar_ misc_RNA	noncoding	NA	NA	NA	NA	NA	NA	NA	NA	NA	chr2	NA		TTCAGAGGAGGACACATACAAGGAGGAAGACTGGCCTAAATCAGGCTCTGAAAATGATGT			164	G65708	misc_RNA	+	62067674	62067510	noncoding
ASHG19A3A017365	3.11777	2.47568	12.2063	1.89e-15	2.65e-14	24.946	RP4-742J24.2	Gencode.V23	noncoding	RP4-742J24.2	ENSG00000236526.1	antisense	NA	NA	RP4-742J24.2	ENSG00000236526.1	NA	NA	chr20	NA	RP4-742J24.2	ATACTTGTGGAATGAGATGGAAGGAAGGAACTGCAGTGAGGACGCTGCTCAAAAACAGAA			1831	ENST00000439529	Ensembl	NA	11899325	11890051	noncoding
ASHG19A3L0000313	3.106	2.91854	8.88624	3.16e-11	1.83e-10	15.1845	lincRNA-ZW10	BROAD	noncoding	NA	NA	NA	NA	NA	NA	NA	NA	NA	chr11	NA	lincRNA-ZW10	GGTCAGTGAAAGAAGAGGAACAAGAAAGAGATTATGCCTGAAGTTGATGACTTGATGTTA			308	exon850+	lincRNA	+	113598218	113597911	noncoding
ASHG19A3A044111	3.10594	2.56279	9.47261	5.13e-12	3.42e-11	17.0094	RP11-537A6.9	Gencode.V23	noncoding	RP11-537A6.9	ENSG00000233144.1	antisense	lnc-C10orf103-1	NONHSAT013968	RP11-537A6.9	ENSG00000233144.1	NA	NA	chr10	NA	RP11-537A6.9	GGCACAAGGAATACGTAGAGGCACATTCTACATGGGCGACTGAATATAACACAGGAAAAG			401	ENST00000427492	Ensembl	+	75143254	75141190	noncoding
ASHG19A3L0000570	3.1035	2.25209	18.1909	1.29e-21	1.24e-19	39.1392	lincRNA-SLC10A2-5	BROAD	noncoding	NA	NA	NA	NA	NA	NA	NA	NA	NA	chr13	NA	lincRNA-SLC10A2-5	GAATTATTAAGATGATATGCCAATGGCTCAAAAGCGGACAGGGTTAATACACAACAATGT			808	BF576302	lincRNA	+	103556344	103555688	noncoding
ASHG19A3A030128	3.10346	2.32114	12.5299	7.9e-16	1.21e-14	25.8213	RP1-288M22.1	Gencode.V23	noncoding	RP1-288M22.1	ENSG00000219575.1	processed_pseudogene	lnc-B3GAT2-7	NONHSAT113521	NA	NA	NA	NA	chr6	NA	RP1-288M22.1	AGCTTTGAAAGTGATAGTCAAACACTCACAGGACAAATGTACGAAGGAGATGGAAGGGAA			686	ENST00000403583	Ensembl	NA	72261346	72260660	noncoding
ASHG19A3A036477	3.10114	2.69271	10.4418	2.79e-13	2.4e-12	19.9337	AK130667	Arraystar_ misc_RNA	noncoding	NA	NA	NA	NA	NA	NA	NA	NA	NA	chr8	NA		CACACAAGGAGAGAGAAGGTGGCAGAATGAAGATTATCCTTTGTCAGAATGAAGGTAAGA			2466	AK130667	misc_RNA	+	27577054	27574588	noncoding
ASHG19A3L0002972	3.10104	2.22809	15.9112	1.83e-19	8.23e-18	34.1999	lincRNA-SRCIN1	BROAD	noncoding	NA	NA	NA	NA	NA	NA	NA	NA	NA	chr17	NA	lincRNA-SRCIN1	TGGTAACAGTGTCTAGATGGAAACAAGGCTATGGGTACAGTGGAAAGTGATCAGGCATGT			49461	chr17:36777189-36826649-	lincRNA	NA	36826649	36777189	noncoding
ASHG19A3A021200	3.09908	2.41686	14.4819	5.37e-18	1.48e-16	30.8229	RP11-285B24.1	Gencode.V23	noncoding	RP11-285B24.1	ENSG00000243903.1	lincRNA	lnc-C3orf67-1	NONHSAT090149	RP11-285B24.1	ENSG00000243903.1	NA	NA	chr3	NA	RP11-285B24.1	GGAACCAGCAACACAGAACATTGTTTTAGAAAGAGGAAAGCGAAGACTTTGCTTTATAAG			696	ENST00000497258	Ensembl	NA	59374430	59365749	noncoding
ASHG19A3L0002240	3.09717	2.53581	12.9706	2.46e-16	4.28e-15	26.9918	lincRNA-AMOT-2	BROAD	noncoding	NA	NA	NA	NA	NA	NA	NA	NA	NA	chrX	NA	lincRNA-AMOT-2	CCAGAGAGGGATTATAAAACATCCACCAGATAAAAAGCAACAAACACTTCAAGAAAACAT			19526	chrX:112542119-112561644-	lincRNA	NA	112561644	112542119	noncoding
ASHG19A3A054149	3.09434	2.49941	14.3257	7.88e-18	2.05e-16	30.4397	LA16c-381G6.1	Gencode.V23	noncoding	LA16c-381G6.1	ENSG00000260532.1	lincRNA	lnc-SSTR5-2	NONHSAT051919	LA16c-381G6.1	ENSG00000260532.1	NA	NA	chr16	NA		ACCAAGCTACATCGCAGTGAAATTATCATTGGAAAACAGTGGAAAGAGGCTGTGTGTCCC			1776	Y11918	NRED	+	1163398	1161626	noncoding
ASHG19A3A016421	3.09107	2.32088	12.9191	2.81e-16	4.82e-15	26.8564	AC097523.3	Gencode.V23	noncoding	AC097523.3	ENSG00000237939.1	processed_pseudogene	lnc-SPOPL-9	NONHSAT074661	NA	NA	NA	NA	chr2	NA	AC097523.3	ACTAAAAGAACTTGGGGAAAAAAGCAGCCAATTGTGAAATTAAGATAACGTCATGGTTTC			652	ENST00000435551	Ensembl	+	139065540	139064888	noncoding
ASHG19A3A008844	3.08874	2.49449	15.0276	1.44e-18	4.73e-17	32.1394	BC045684	Arraystar_ misc_RNA	noncoding	NA	NA	NA	NA	NA	NA	NA	NA	NA	chr17	NA		CGAACTTGCTCAACAAATCAATACTGAAGATGGTAAACGAGGGAAGCTGTGTTTTAGGGG			2883	BC045684	misc_RNA	NA	76253904	76251042	noncoding
ASHG19A3A043140	3.08838	2.1831	17.4701	5.86e-21	4.37e-19	37.633	lnc-PDLIM1-1	LNCIPEDIA_3.1	noncoding	NA	NA	NA	lnc-PDLIM1-1	NONHSAT015753	NA	NA	NA	NA	chr10	NA	BC043227	ACTCCACGAGAGATACTCAAAGAGGCATTTAAAGAGTTAACAAGGATACTCATTGAAGAA			2194	uc001kkg.1	UCSC_knowngene	NA	96990901	96986468	noncoding
ASHG19A3A012842	3.08639	2.90553	14.4857	5.32e-18	1.46e-16	30.8321	RP5-940F7.2	Gencode.V23	noncoding	RP5-940F7.2	ENSG00000237845.1	lincRNA	lnc-NID1-2	NONHSAT010390	RP5-940F7.2	ENSG00000237845.1	NA	NA	chr1	NA	RP5-940F7.2	TTCATAGTGAAAGAACCATTTGTGGGCTCAAAGGGGGATGTGGCAATAGGTTATTTCGGG			740	ENST00000438371	Ensembl	NA	236107105	236105852	noncoding
CUST_339_PI426073487	3.08569	2.62676	13.2905	1.07e-16	2.07e-15	27.8261	uc.341	Arraystar_ UCR	noncoding	NA	NA	NA	NA	NA	NA	NA	NA	NA	chr12	NA	uc.341	TTTTAACAGAGGAGATAAAGGCAGAAAACACCACAGGAAATTGGCTGACAGCAAAGAGCG			314	uc.341+	UCR	+	54383231	54382917	noncoding
ASHG19A3A042190	3.0855	3.29801	8.16181	3.16e-10	1.54e-09	12.878	GOLGA6L11P	Gencode.V23	noncoding	GOLGA6L11P	ENSG00000223698.3	unprocessed_pseudogene	NA	NONHSAT139734	NA	NA	NA	NA	chrY	NA	AC023274.5	ATCAGATGTTGAGTCTCCTGAACAGGAGACAGAAGGAGAGGCTACGTGAACAGGAGGAGA			567	ENST00000434092	Ensembl	+	26319140	26075982	noncoding
ASHG19A3A053057	3.08316	2.98296	13.7353	3.43e-17	7.53e-16	28.965	lnc-LOXL1-1	LNCIPEDIA_3.1	noncoding	NA	NA	NA	lnc-LOXL1-1	NONHSAT047177	NA	NA	NA	NA	chr15	NA	AC108137.2	TTGAGCAAAGCTTTGAACAGATTCAGGTAGTTGACCACACAGAGCAGGGGAAATTGCCAT			1252	ENST00000503956	Ensembl	+	74211722	74210408	noncoding
ASHG19A3A024161	3.08194	4.79984	17.2588	9.22e-21	6.38e-19	37.182	U79301	Arraystar_ misc_RNA	noncoding	NA	NA	NA	NA	NA	NA	NA	NA	NA	chr4	NA		ACATGGAGAATGACAAAAGCCCAGAGGGAAGAGTAAAAGGACACAAACACCATTCTCAGG			1610	U79301	misc_RNA	NA	49183808	49182200	noncoding
ASHG19A3A022757	3.08032	3.46422	11.5088	1.3e-14	1.49e-13	23.0134	PRICKLE2-AS1	Gencode.V23	noncoding	PRICKLE2-AS1	ENSG00000241111.1	antisense	lnc-ATXN7-3	NONHSAT090226	PRICKLE2-AS1	ENSG00000241111.1	NA	NA	chr3	NA	RP11-129B22.1	ATGGAGAAGTCCAAGATTTCATATCTGGAAAAGAAGACTGGGAGAGGCCAGCATGAATGG			6505	ENST00000482609	Ensembl	+	64088807	64053639	noncoding
ASHG19A3A016302	3.07375	2.13707	15.3938	6.07e-19	2.25e-17	33.0038	AC062020.2	Gencode.V23	noncoding	AC062020.2	ENSG00000237856.1	lincRNA	lnc-CNTNAP5-4	NONHSAT074093	AC062020.2	ENSG00000237856.1	NA	NA	chr2	NA	AC062020.2	AGTGTGGCGCACAATCTTTTAAATATACAAAGGACAGAAACACTGCTAGAACATAAAACT			801	ENST00000435441	Ensembl	+	123825298	123822896	noncoding
ASHG19A3A022078	3.06771	4.58764	15.7828	2.46e-19	1.05e-17	33.9056	BC004948	Arraystar_ NRED	noncoding	NA	NA	NA	NA	NA	NA	NA	NA	NA	chr1	NA		AAACAAGCCCAAAATCCTGGGGAGAGGCAAAGGTGGCACTATCCAGGGACAGCTGCTGCA			1732	BC004948	NRED	+	46746936	46744417	noncoding
ASHG19A3A041991	3.06693	2.30963	10.068	8.45e-13	6.58e-12	18.8198	OFD1P18Y	Gencode.V23	noncoding	OFD1P18Y	ENSG00000235511.1	unprocessed_pseudogene	NA	NONHSAT139789	NA	NA	NA	NA	chrY	NA	OFD1P18	TAAGCTGCACAGAAAGCTACACAGAATGTTGAAGGATTGGGGTGTACAGGGTACACTCAA			959	ENST00000420889	Ensembl	NA	28044800	28018077	noncoding
ASHG19A3A046079	3.06411	2.21655	12.4227	1.05e-15	1.56e-14	25.5328	CR591899	Arraystar_ misc_RNA	noncoding	NA	NA	NA	NA	NA	NA	NA	NA	NA	chr11	NA		TGGAGTTTTCACTTTCCTAAAGGGAAGGGAAATAGGAGGAATGTTGGAAAATACAGGAAA			3230	CR591899	misc_RNA	+	5962724	5959494	noncoding
ASHG19A3A000319	3.0626	3.01872	9.58686	3.62e-12	2.48e-11	17.3602	LINC01160	Gencode.V23	noncoding	LINC01160	ENSG00000231346.5	lincRNA	NA	NONHSAT005194	LINC01160	ENSG00000231346.5	NA	NA	chr1	NA	RP5-836N10.1	GGCAGTGAGGGGAAGCATTGAGCAGTGCCGATTTCAAATGAAGACTGACTTGATCCTGAA			894	ENST00000450155	Ensembl	NA	112150940	112142276	noncoding
ASHG19A3A009382	3.06247	2.98758	9.0837	1.71e-11	1.04e-10	15.8035	lnc-CDK5R1-3	LNCIPEDIA_3.1	noncoding	NA	NA	NA	lnc-CDK5R1-3	NA	NA	NA	NA	NA	chr17	NA	AC025211.1	GGATTTAAAATCCAAGTGGAGGTGACAGGAAAGAAAGGAAAACCTCCAGGTATCAGAAGA			1111	ENST00000511192	Ensembl	+	30930965	30831584	noncoding
ASHG19A3L0001700	3.06232	2.57021	9.1956	1.21e-11	7.51e-11	16.1523	lincRNA-PRDM1-1	BROAD	noncoding	NA	NA	NA	NA	NA	NA	NA	NA	NA	chr6	NA	lincRNA-PRDM1-1	GGAGGAGGGTCACAGAATTTGCAGACAAGTTTTAAATCATTCAAAAACAAAAAGAGGTGT			108	CV320954	lincRNA	+	106212373	106212306	noncoding
ASHG19A3A014416	3.0606	3.41928	9.20498	1.17e-11	7.32e-11	16.1814	HNRNPKP2	Gencode.V23	noncoding	HNRNPKP2	ENSG00000227347.1	processed_pseudogene	NA	NA	NA	NA	NA	NA	chr2	NA	AC068492.3	TATTGGGGTCAAAGGTGCTAAAATCAAAGAACTGAGAAAACACACAAACAACCATCACGC			1390	ENST00000447355	Ensembl	NA	136958073	136956683	noncoding
ASHG19A3A023327	3.05512	2.10907	11.0934	4.21e-14	4.33e-13	21.832	lnc-U2SURP-3	LNCIPEDIA_3.1	noncoding	NA	NA	NA	lnc-U2SURP-3	NONHSAT092490	NA	NA	NA	NA	chr3	NA	RP11-372E1.4	ATTAGATTTCTGCGGAGGATGAGTTGGAAGGAATGAAGGAGACATTAATATCTTTTTCTG			502	ENST00000465194	Ensembl	+	142660299	142656288	noncoding
ASHG19A3A007878	3.05394	2.29407	14.6118	3.92e-18	1.13e-16	31.1394	LINC01142	Gencode.V23	noncoding	LINC01142	ENSG00000224286.5	lincRNA	lnc-KIFAP3-1	NONHSAT007495	LINC01142	ENSG00000224286.5	NA	NA	chr1	NA	LOC284688	AGGAGAAACTCAGAATTTCTTTTCAGGATACTAAGGAAATGGTGGTCAGAAGAGGCCCGG			1731	NR_026957	RefSeq_NR	NA	170253349	170240546	noncoding
ASHG19A3L0001291	3.0527	2.54672	8.93272	2.73e-11	1.59e-10	15.3306	lincRNA-SETD4	BROAD	noncoding	NA	NA	NA	NA	NA	NA	NA	NA	NA	chr21	NA	lincRNA-SETD4	AATTTTTCTGGAGTCAGAGAAATACTGGAGAGGCGAGAGATGAGACTTGAAATACTGGAG			15476	chr21:36694830-36710305+	lincRNA	+	36710305	36694830	noncoding
ASHG19A3A007165	3.05222	2.43636	10.3047	4.18e-13	3.46e-12	19.5273	LOC644145	Arraystar_ RefSeq_NR	noncoding	NA	NA	NA	NA	NA	NA	NA	NA	NA	chr4	NA	LOC644145	GGACAGGTATTACCTCTGTGTGTCAGTGACCAAAAAGGAAGAAGTAAAAATAGTCATGGT			388	NR_003935	RefSeq_NR	+	56703430	56686236	noncoding
CUST_543_PI426073487	3.05109	2.34199	10.4507	2.71e-13	2.35e-12	19.9601	uc.64	Arraystar_ UCR	noncoding	NA	NA	NA	NA	NA	NA	NA	NA	NA	chr2	NA	uc.64	ATATTGGAGACTCAGAGGCAGGTGATAATGAAACTGATAGGAAGAAATAGCTTAAAGGCT			245	uc.64-	UCR	NA	63194335	63194090	noncoding
ASHG19A3A014504	3.04647	2.27945	13.0416	2.04e-16	3.64e-15	27.1781	AC092625.1	Gencode.V23	noncoding	AC092625.1	ENSG00000230991.1	lincRNA	lnc-NR4A2-4	NONHSAT075023	AC092625.1	ENSG00000230991.1	NA	NA	chr2	NA	AC092625.1	TGTTCAGCAATACCAGTGAATAGTACAGGAGAATCTAGGATAAAGGAAACAGACTGGAAA			393	ENST00000442706	Ensembl	NA	155824515	155822024	noncoding
ASHG19A3A053816	3.04208	2.24592	15.6628	3.25e-19	1.32e-17	33.6293	LINC00922	Gencode.V23	noncoding	LINC00922	ENSG00000261742.5	lincRNA	lnc-CDH11-3	NONHSAT142981	LINC00922	ENSG00000261742.5	NA	NA	chr16	NA	AC009055.1	TGCAACAGATGAAGGACGGAGGATAGAATCATGAATAGCAACATCTTAATTGCTGACTGG			1243	ENST00000502378	Ensembl	NA	65605692	65318926	noncoding
ASHG19A3A035014	3.04181	2.43179	12.0481	2.91e-15	3.91e-14	24.5132	AC000110.1	Gencode.V23	noncoding	AC000110.1	ENSG00000236105.1	processed_pseudogene	NA	NONHSAT123134	NA	NA	NA	NA	chr7	NA	AC000110.1	GGCAAGTATGATATCCTCAAACACTAGTAAAGGCTGAGAAGCAATAGAATGGGTAATACA			584	ENST00000431957	Ensembl	+	126936257	126935673	noncoding
ASHG19A3A027873	3.03941	4.69563	15.3802	6.27e-19	2.31e-17	32.972	RP11-121L11.3	Gencode.V23	noncoding	RP11-121L11.3	ENSG00000249830.1	lincRNA	lnc-IRX1-1	NONHSAT100126	RP11-121L11.3	ENSG00000249830.1	NA	NA	chr5	NA	RP11-121L11.3	TGATCTTAGGGAATGAGAAAGCAAATGTGATGGAGGTGACCAAGGGGTGACAATGCTTCA			574	ENST00000512521	Ensembl	+	3461774	3452929	noncoding
ASHG19A3A022916	3.03828	2.15389	24.9086	6.68e-27	5.83e-24	51.1388	RP11-201E8.1	Gencode.V23	noncoding	RP11-201E8.1	ENSG00000244464.1	lincRNA	lnc-COL8A1-1	NONHSAT090845	RP11-201E8.1	ENSG00000244464.1	NA	NA	chr3	NA	RP11-201E8.1	CATCGGCCAGATGTTTTGCAGGAAACCAAAAACTAGACATAGGGAAACTAGACATAAAAA			2305	ENST00000462011	Ensembl	+	99342664	99316907	noncoding
ASHG19A3A018652	3.03346	2.30148	17.46	5.99e-21	4.45e-19	37.6117	AP000473.6	Gencode.V23	noncoding	AP000473.6	ENSG00000237735.2	lincRNA	lnc-BTG3-4	NONHSAT081266	AP000473.6	ENSG00000237735.2	NA	NA	chr21	NA	AP000473.6	TGTGAAGGAACTAGCCAGGATAAAATGCGAGGAACAGAATTTCAGAGCAGAAACTGAAAG			437	ENST00000444868	Ensembl	NA	18188007	18126837	noncoding
ASHG19A3A052398	3.0307	2.41657	13.7078	3.68e-17	8.01e-16	28.8952	DNM1P34	Gencode.V23	noncoding	DNM1P34	ENSG00000260357.1	processed_transcript	NA	NA	NA	NA	NA	NA	chr15	NA		TGGATTGGGAAATGGAGGCAAATTCTGGGTACTAGAGTCAGAACTAAGACGAGGCTGAAT			2267	HIT000050470	H-invDB	NA	75595306	75592275	noncoding
ASHG19A3A036919	3.03048	2.07601	21.7268	1.44e-24	4.78e-22	45.872	RP11-65D17.1	Gencode.V23	noncoding	RP11-65D17.1	ENSG00000244791.2	lincRNA	lnc-TRIB1-4	NONHSAT128993	RP11-65D17.1	ENSG00000244791.2	NA	NA	chr8	NA	AC087667.1	TGAGATGTTGCTAAGGCATAAAGAGCAAGACAGAGAGTGTCAGAAGATGACACTGACGTC			1364	ENST00000500180	Ensembl	+	127341774	127339489	noncoding
ASHG19A3L0000975	3.02982	3.1211	10.7679	1.07e-13	1.01e-12	20.8906	lincRNA-TCF4-7	BROAD	noncoding	NA	NA	NA	NA	NA	NA	NA	NA	NA	chr18	NA	lincRNA-TCF4-7	AAATCTTGGTATAACTCCAACTAGTACACATTTGACAAAGAAGGTGAGGCAGAGGGTTGG			18301	chr18:54118552-54136852-	lincRNA	NA	54136852	54118552	noncoding
ASHG19A3A034925	3.02017	2.93772	9.741	2.26e-12	1.62e-11	17.831	AC002463.3	Gencode.V23	noncoding	AC002463.3	ENSG00000223646.1	lincRNA	lnc-C7orf53-3	NONHSAT122797	AC002463.3	ENSG00000223646.1	NA	NA	chr7	NA	AC002463.3	CACAAACATAGAGGAATTGGCTTTGGGCAGATGGAAGGACCTCAGAGAAAAGAAACAAAG			1188	ENST00000453459	Ensembl	+	112348135	112262432	noncoding
ASHG19A3A015893	3.02016	2.35639	12.9996	2.28e-16	4e-15	27.0681	lnc-DNAH6-6	LNCIPEDIA_3.1	noncoding	NA	NA	NA	lnc-DNAH6-6	NONHSAT071944	NA	NA	NA	NA	chr2	NA		TTCTCTTTGTGTTTTGGTGGTAGAGAGGGGCTGAAAGGACAAACAGTAAAATAAATATTT			2353	BC035383	misc_RNA	+	84521772	84519439	noncoding
ASHG19A3L0002096	3.0199	2.78645	12.0775	2.68e-15	3.63e-14	24.5938	lincRNA-SOX17	BROAD	noncoding	NA	NA	NA	NA	NA	NA	NA	NA	NA	chr8	NA	lincRNA-SOX17	AGACCATACCTAGAACACCCAGCTGGAAGTTAATGAATCAGGGAGGAAGACTAATGACAC			15726	chr8:55350297-55366022+	lincRNA	+	55366022	55350297	noncoding
ASHG19A3A026788	3.01693	4.44493	11.2166	2.96e-14	3.15e-13	22.1849	NONHSAT101432	NONCODE.V4	noncoding	NA	NA	NA	NA	NONHSAT101432	NA	NA	NA	NA	chr5	NA	CTD-2188H20.1	GGACATGGTAGTGGGAACAGGGAGAAAATGAAGTCATAGGGAGCATTCAGTCTTTTCTTC			2003	ENST00000514598	Ensembl	NA	52968075	52965910	noncoding
ASHG19A3A028705	3.01593	2.74802	11.3366	2.11e-14	2.31e-13	22.5263	RP11-359P5.1	Gencode.V23	noncoding	RP11-359P5.1	ENSG00000249996.1	antisense	lnc-SNX24-1	NONHSAT103501	RP11-359P5.1	ENSG00000249996.1	NA	NA	chr5	NA	RP11-359P5.1	ATAGCTCTGCAGAGAGAGAGATCAGATCTTGCAAGTGCAGAGAACAAGACACCTGGATTT			561	ENST00000506859	Ensembl	+	122390362	122371965	noncoding
ASHG19A3L0001938	3.01499	2.48217	9.79391	1.93e-12	1.4e-11	17.9919	lincRNA-DMTF1	BROAD	noncoding	NA	NA	NA	NA	NA	NA	NA	NA	NA	chr7	NA	lincRNA-DMTF1	AAACACTTTGCCTAGAAACATGAAAACAGAAATTTCCAAGAAGAAACACATTGACCCATC			17326	chr7:86758664-86775989+	lincRNA	+	86775989	86758664	noncoding
ASHG19A3A030505	3.0142	2.48107	11.8181	5.48e-15	6.9e-14	23.8782	RP1-6P5.2	Gencode.V23	noncoding	RP1-6P5.2	ENSG00000220110.1	processed_pseudogene	lnc-PTPRK-2	NONHSAT114873	NA	NA	NA	NA	chr6	NA	RP1-6P5.2	CTAAGTGCCGAGACGGCTTCCTAAAACACATAAAGGAAAATGGTCAGAGAAAGAAGCCAA			466	ENST00000406055	Ensembl	NA	128960798	128960332	noncoding
ASHG19A3L0000075	3.01411	2.44582	12.4108	1.09e-15	1.61e-14	25.5008	lincRNA-SMYD2	BROAD	noncoding	NA	NA	NA	NA	NA	NA	NA	NA	NA	chr1	NA	lincRNA-SMYD2	CACCAACCCAAAATGAAGCAAAATAATACACATAGGCCGGACAAAAGCTTAAAGTTTCAG			12001	chr1:214288602-214300602+	lincRNA	+	214300602	214288602	noncoding
ASHG19A3A012996	3.00962	2.59738	12.783	4.03e-16	6.66e-15	26.4967	G44301	Arraystar_ misc_RNA	noncoding	NA	NA	NA	NA	NA	NA	NA	NA	NA	chr1	NA		ACTGAACACCAGAAGAGGTAAATAATAATAAAAGACAATTCAATCAGTCACATCAAATTT			100	G44301	misc_RNA	NA	237573293	237573193	noncoding
ASHG19A3A055150	3.00718	8.54253	15.7181	2.86e-19	1.19e-17	33.7568	RP11-15H20.6	Gencode.V23	noncoding	RP11-15H20.6	ENSG00000213971.7	lincRNA	lnc-AC092329.1-1	NONHSAT063867	RP11-15H20.6	ENSG00000213971.7	NA	NA	chr19	NA	AK023040	tctcggcttactacaacctccgcctcccaggttctgacaacaaaggagattgtgacatat			1845	uc002nrc.1	UCSC_knowngene	NA	23457032	23441499	noncoding
ASHG19A3A052855	3.00582	2.91622	7.95572	6.14e-10	2.84e-09	12.2125	BC042610	Arraystar_ misc_RNA	noncoding	NA	NA	NA	NA	NA	NA	NA	NA	NA	chr1	NA		TGGCTCACAGAATTCGCAGAAGACGAAGAATCAGAAGCAGCAGTAATAGCAAGAGACAGA			3285	BC042610	misc_RNA	NA	155044197	155040937	noncoding
ASHG19A3A050748	3.0054	3.54006	13.5314	5.77e-17	1.19e-15	28.4459	RP11-649E7.5	Gencode.V23	noncoding	RP11-649E7.5	ENSG00000258377.1	antisense	NA	NONHSAT036722	RP11-649E7.5	ENSG00000258377.1	NA	NA	chr14	NA	AL139099.3	TCGTTAGGGTACAACTGAATGCTGAAAGGAAAGAACACCTGCAGAACCGGACAGAAATTC			2469	ENST00000504161	Ensembl	NA	50090198	50087532	noncoding
ASHG19A3A020691	3.00492	3.40095	8.5766	8.4e-11	4.5e-10	14.2052	CYCSP10	Gencode.V23	noncoding	CYCSP10	ENSG00000232901.1	processed_pseudogene	lnc-PRRT3-2	NONHSAT087859	NA	NA	NA	NA	chr3	NA	AC022007.4	CGGCATTAAGAAGAAGGCAGAAAGGGCAGGCTTGATAGCTTATCTTAAAAAAGCTACTAA			294	ENST00000417973	Ensembl	NA	10042624	10042330	noncoding
ASHG19A3A043512	3.00426	2.33955	15.39	6.13e-19	2.26e-17	32.9947	RP11-69C17.3	Gencode.V23	noncoding	RP11-69C17.3	ENSG00000227912.1	lincRNA	lnc-PFKP-17	NONHSAT010954	RP11-69C17.3	ENSG00000227912.1	NA	NA	chr10	NA	RP11-69C17.3	GATGAAGGAGGAACATAAAGGGTTTCATCACAGGAAATAGAACTATTGCTTTATTCAAAC			2321	ENST00000421077	Ensembl	+	2211654	2208525	noncoding
ASHG19A3A009474	3.00227	2.12947	15.8163	2.28e-19	9.8e-18	33.9826	lnc-GRB7-1	LNCIPEDIA_3.1	noncoding	NA	NA	NA	lnc-GRB7-1	NONHSAT053483	NA	NA	NA	NA	chr17	NA	AC079199.1	GGTTACTGCATAATCACATATGAATTAAAGCTAGAAGGGACCTAAGAGAACATTGAAATC			1164	ENST00000512230	Ensembl	+	37920067	37916401	noncoding
ASHG19A3L0002487	2.9994	2.68046	12.4122	1.08e-15	1.6e-14	25.5046	lincRNA-ACTR3B-2	BROAD	noncoding	NA	NA	NA	NA	NA	NA	NA	NA	NA	chr7	NA	lincRNA-ACTR3B-2	AATTTTGTGGGAAGAAGGGGCTCATTTCAGGAGACAAAGTCACTTCATGGAACAAGGCCT			5415	chr7:152737017-152742431-	lincRNA	NA	152742431	152737017	noncoding
ASHG19A3A036541	2.99836	2.72639	14.1149	1.33e-17	3.23e-16	29.9179	GS1-204I12.3	Gencode.V23	noncoding	GS1-204I12.3	ENSG00000279401.1	TEC	lnc-HMCN1-4	NONHSAT008424	GS1-204I12.3	ENSG00000279401.1	NA	NA	chr1	NA		ATGGGAAGATTTTGGATCAAAAACGGGAAATAAAAACCAGACGTCACTTTGACAGTTTAA			2336	AK130477	misc_RNA	+	185490118	185487782	noncoding
ASHG19A3A040821	2.99654	3.64778	14.2105	1.05e-17	2.64e-16	30.1553	RP11-497J7.1	Gencode.V23	noncoding	RP11-497J7.1	ENSG00000233663.1	processed_pseudogene	NA	NA	NA	NA	NA	NA	chrX	NA	RP11-497J7.1	TACAAGGAGGATTTGAAAGATGGGAAAGAGAGAACCTGAGTCAACACTGCAGGCAAGTCT			1032	ENST00000446972	Ensembl	+	35730059	35729027	noncoding
ASHG19A3A027374	2.99431	2.44213	10.0373	9.26e-13	7.15e-12	18.7275	AC034220.3	Gencode.V23	noncoding	AC034220.3	ENSG00000233006.6	antisense	lnc-P4HA2-2	NONHSAT103737	AC034220.3	ENSG00000233006.6	NA	NA	chr5	NA	BC043424	TAGCAGCCAGGCTGTAATGTAAGCTGGAATTTCAATCAAGGCAGAGAGGAAACAGTTCAG			1413	uc003kwr.3	UCSC_knowngene	NA	131695812	131646980	noncoding
ASHG19A3A031786	2.99427	3.48051	11.7586	6.46e-15	8.01e-14	23.7129	RP11-132M7.3	Gencode.V23	noncoding	RP11-132M7.3	ENSG00000228290.6	antisense	lnc-MRAP2-3	NONHSAT113818	RP11-132M7.3	ENSG00000228290.6	NA	NA	chr6	NA	RP11-132M7.3	ATTGCATCTAAAACCATGTGGCAGAGGGAGAAACAACAGACAGGACATCCTGAGAAGACT			377	ENST00000423086	Ensembl	+	85419252	85399222	noncoding
ASHG19A3A024018	2.99206	2.06451	17.27	9e-21	6.26e-19	37.2061	RP11-453O5.1	Gencode.V23	noncoding	RP11-453O5.1	ENSG00000249547.1	lincRNA	lnc-PPARGC1A-3	NONHSAT095776	RP11-453O5.1	ENSG00000249547.1	NA	NA	chr4	NA	RP11-453O5.1	GGAAAGAGAAATTTGATTAAAGACAGGATGCATCATTGAAGGCAAAGTAACTGTGCCTCT			571	ENST00000512563	Ensembl	NA	23287196	23236247	noncoding
ASHG19A3A026412	2.98276	2.51567	14.1442	1.23e-17	3.04e-16	29.9907	RP11-706F1.1	Gencode.V23	noncoding	RP11-706F1.1	ENSG00000251310.1	lincRNA	lnc-FRG1-6	NONHSAT099768	RP11-706F1.1	ENSG00000251310.1	NA	NA	chr4	NA	RP11-706F1.1	TTTAAAAACAGGAAGAGGGAGAGAGTGATCTTGCTCTAGCAACACATGAGAAGAGGCAAC			412	ENST00000514966	Ensembl	+	190126031	190114253	noncoding
ASHG19A3A000101	2.98268	2.26294	11.0346	4.98e-14	5.03e-13	21.663	lnc-CMAHP-2	LNCIPEDIA_3.1	noncoding	NA	NA	NA	lnc-CMAHP-2	NONHSAT108147	NA	NA	NA	NA	chr6	NA	RP3-522P13.3	AATCTTGGATTAGATGATGGACATGGTGAAGGTGGAAAATATGAGGTGCAGAGAAGTGAT			746	ENST00000413898	Ensembl	NA	25261639	25245582	noncoding
ASHG19A3A040916	2.97957	2.25923	19.5668	8.14e-23	1.33e-20	41.8825	AK094441	Arraystar_ misc_RNA	noncoding	NA	NA	NA	NA	NA	NA	NA	NA	NA	chrX	NA		CCTTAATGGTTTCTTAGGTATGGGACAAAAAGCACACATAAAGAACACTTAAACTTTGCT			2417	AK094441	misc_RNA	+	47281531	47279114	noncoding
CUST_286_PI426073487	2.9761	2.30623	10.522	2.2e-13	1.94e-12	20.1704	uc.288	Arraystar_ UCR	noncoding	NA	NA	NA	NA	NA	NA	NA	NA	NA	chr10	NA	uc.288	CAGAAAATTAACTGGATGTCAAAACATTCATTGGAGAGGGTGATGAATCGGGGATGATTG			223	uc.288+	UCR	+	77727405	77727182	noncoding
ASHG19A3A041808	2.9757	2.49927	11.5401	1.19e-14	1.38e-13	23.1015	UBE2V1P3	Gencode.V23	noncoding	UBE2V1P3	ENSG00000229518.1	processed_pseudogene	lnc-SRY-14	NONHSAT139311	NA	NA	NA	NA	chrY	NA	AC012078.3	CCTTACAATTTCCATCTGTTGGACGAACTCGAAGAAAGGAGTAGGAGATGGCACAGTTAG			417	ENST00000439651	Ensembl	NA	3734763	3734346	noncoding
ASHG19A3A019965	2.97446	2.48257	9.371	7.01e-12	4.56e-11	16.6961	RP3-522J7.6	Gencode.V23	noncoding	RP3-522J7.6	ENSG00000260613.1	lincRNA	lnc-BRD1-1	NONHSAT087423	RP3-522J7.6	ENSG00000260613.1	NA	NA	chr22	NA		ATAGCCTAGAGATGGTTATGTAGCGGGGGACTGAGCTACTAAGTGAAGGCATAGATAGTT			1555	AK058075	misc_RNA	NA	50231434	50226263	noncoding
ASHG19A3A008285	2.97346	2.1518	13.4555	7e-17	1.42e-15	28.2515	PTP4A1P7	Gencode.V23	noncoding	PTP4A1P7	ENSG00000237514.3	processed_pseudogene	lnc-ASTN1-3	NONHSAT007783	NA	NA	NA	NA	chr1	NA	RP4-652L8.2	GAAGATGCAGTACAATTCATAGGACAAAAGCGGAGTGGAGCTTTTAAAAGCAAGCAACTT			519	ENST00000422603	Ensembl	NA	176585922	176585403	noncoding
ASHG19A3A021057	2.9734	2.60908	11.3221	2.19e-14	2.4e-13	22.4851	lnc-C1orf50-1	LNCIPEDIA_3.1	noncoding	NA	NA	NA	lnc-C1orf50-1	NONHSAT002750	NA	NA	NA	NA	chr1	NA	RP5-994D16.7	TAAAGCCAGATGGTCACCATCTAGTGGCTAAAGAGGACAACTACAATGACAACCCACACA			465	ENST00000436098	Ensembl	+	43222881	43221885	noncoding
ASHG19A3A030547	2.97324	2.3405	13.5803	5.09e-17	1.07e-15	28.5709	HMGB1P13	Gencode.V23	noncoding	HMGB1P13	ENSG00000220557.1	processed_pseudogene	lnc-C6orf192-2	NONHSAT114983	NA	NA	NA	NA	chr6	NA	HMGB1L13	TCCTTAGGAAAAGAAGGCTGTGAACCTGAAGAAAAAATATGAAAAGGATATTGCTCCACA			642	ENST00000406019	Ensembl	NA	133189998	133189356	noncoding
ASHG19A3A009873	2.97237	2.0951	15.8464	2.13e-19	9.29e-18	34.0516	LINC01028	Gencode.V23	noncoding	LINC01028	ENSG00000267603.1	lincRNA	lnc-KCNJ16-1	NONHSAT055610	LINC01028	ENSG00000267603.1	NA	NA	chr17	NA	BX647864	CCAGAGATAACAAGAGAAACTTAAAGAAAGTGCTGAAGCAAGAAACTTTAAGCCTGTGAG			1044	uc002jim.2	UCSC_knowngene	+	68064235	68047417	noncoding
ASHG19A3A014712	2.97161	2.85792	9.17044	1.3e-11	8.06e-11	16.074	DQ668380	Arraystar_ misc_RNA	noncoding	NA	NA	NA	NA	NA	NA	NA	NA	NA	chr2	NA		TCTGTATCATTTGGATGGTATAGCAGGAGTGGCAGAGGGAGGAACGTTTCCTAAGTTCTT			543	DQ668380	misc_RNA	NA	181608558	181608022	noncoding
ASHG19A3L0002979	2.96851	2.1554	15.9551	1.66e-19	7.58e-18	34.2998	lincRNA-BMPR2-3	BROAD	noncoding	NA	NA	NA	NA	NA	NA	NA	NA	NA	chr2	NA	lincRNA-BMPR2-3	CAGCAGTTAGAGATTGCCATAGAAGATGAGAATTATGGAAATTAGGAACACAGAAGCTGT			545	DA288814	lincRNA	+	203176329	203175784	noncoding
ASHG19A3A017412	2.96671	2.36118	15.8964	1.9e-19	8.48e-18	34.166	lnc-RBBP9-1	LNCIPEDIA_3.1	noncoding	NA	NA	NA	lnc-RBBP9-1	NONHSAT078836	NA	NA	NA	NA	chr20	NA		GCTACCAGAACAGCTTAGAAATCATTAGGCGGGGTTGAAAAATAGACTCTTAGATTTAAA			563	U00791	misc_RNA	NA	18570518	18569964	noncoding
ASHG19A3A039959	2.96126	3.52197	11.6095	9.78e-15	1.16e-13	23.2963	RP11-167P23.2	Gencode.V23	noncoding	RP11-167P23.2	ENSG00000169164.7	transcribed_unprocessed_pseudogene	lnc-USP51-5	NONHSAT137257	NA	NA	NA	NA	chrX	NA	RP11-167P23.2	ATGATTTGGAGAGTAAGATCAACATATAGGCCTAGACCAAGGAGAAGCGTACCACCTCCT			293	ENST00000347911	Ensembl	NA	55683447	55681141	noncoding
ASHG19A3L0003407	2.95718	3.79686	12.0626	2.8e-15	3.77e-14	24.553	lincRNA-TXNL1-3	BROAD	noncoding	NA	NA	NA	NA	NA	NA	NA	NA	NA	chr18	NA	lincRNA-TXNL1-3	AATGAAAGGAAGGCAAAAAGGCCGTGAGAAATGAAAGAAGCTGGTTGATTGACCCCTCCT			487	DB208751	lincRNA	+	53665877	53665389	noncoding
ASHG19A3A031542	2.95298	2.98924	11.0664	4.54e-14	4.63e-13	21.7544	AK096079	Arraystar_ misc_RNA	noncoding	NA	NA	NA	NA	NA	NA	NA	NA	NA	chr1	NA		CCCAACACTACGCTGAACTGTGATGGCAAAGGGGCAACCTAAGAAGGATGTTAAGTTATT			3243	AK096079	misc_RNA	NA	24084685	24081443	noncoding
ASHG19A3L0003072	2.95249	2.20809	10.8011	9.75e-14	9.25e-13	20.9875	lincRNA-GFOD1	BROAD	noncoding	NA	NA	NA	NA	NA	NA	NA	NA	NA	chr6	NA	lincRNA-GFOD1	TTAATTTCTCTAGAATGAGTGGACTCAGAATGGTGGCAAAAGAGGCAAAGTGAGAGTAGG			2851	chr6:13349175-13352025+	lincRNA	+	13352025	13349175	noncoding
ASHG19A3A041543	2.94587	2.15614	14.5287	4.79e-18	1.34e-16	30.9371	lnc-CCDC160-5	LNCIPEDIA_3.1	noncoding	NA	NA	NA	lnc-CCDC160-5	NONHSAT138584	NA	NA	NA	NA	chrX	NA		TCCCATTTGTAACCGATGAGTATTCACAAGGACAGGTGGGTAATGGAGGATGAACATTCC			480	HIT000066814	H-invDB	+	133031949	133031470	noncoding
ASHG19A3L0001435	2.94442	2.92735	9.46169	5.31e-12	3.52e-11	16.9757	lincRNA-HS3ST1-4	BROAD	noncoding	NA	NA	NA	NA	NA	NA	NA	NA	NA	chr4	NA	lincRNA-HS3ST1-4	AAAGGAGAGTAATAGGGAATCAGAACACCTAACAAAATCAAGGCCTTTTTATCACAAGAA			162	AW847164	lincRNA	+	10973365	10973204	noncoding
ASHG19A3A023768	2.94104	2.45761	13.4381	7.32e-17	1.47e-15	28.2069	AF086176	Arraystar_ misc_RNA	noncoding	NA	NA	NA	NA	NA	NA	NA	NA	NA	chr3	NA		AATGGTATAAACCCTCCGGTGGAAGGGAAGGGAGTATTTAGTCAAATGAGAAGTATCCTT			595	AF086176	misc_RNA	+	195967393	195966810	noncoding
ASHG19A3A000139	2.93834	2.16172	14.4734	5.49e-18	1.5e-16	30.8022	CYP4F62P	Gencode.V23	noncoding	CYP4F62P	ENSG00000239402.3	transcribed_unprocessed_pseudogene	NA	NA	NA	NA	NA	NA	chr2	NA	AC140481.6	CATTGATGCGCTTGTGCTGAGCAAGCAGGATGAAAATGGGAAGGAGTTGTCAGACGAGGA			405	ENST00000420048	Ensembl	+	131439528	131438801	noncoding
ASHG19A3A045090	2.93782	2.80827	8.5368	9.53e-11	5.06e-10	14.0786	ALKBH3-AS1	Gencode.V23	noncoding	ALKBH3-AS1	ENSG00000244926.6	antisense	lnc-ALX4-4	NONHSAT018963	ALKBH3-AS1	ENSG00000244926.6	NA	NA	chr11	NA	AK097541	CCAAATCTCATAAAACATATAAATGGATGAGACCAAAGAGAGGCATGAGATTCCATTCTT			1906	uc001mxu.1	UCSC_knowngene	NA	43942476	43930841	noncoding
ASHG19A3A011316	2.93584	2.24902	10.7971	9.87e-14	9.35e-13	20.9756	XRCC6P3	Gencode.V23	noncoding	XRCC6P3	ENSG00000230318.2	processed_pseudogene	NA	NA	NA	NA	NA	NA	chr1	NA	RP11-302I18.2	GATTACAATCCTGAAGGGAAAGTTAGCAACATAAAACACAATAATGAAGGTTTCAGAAGC			926	ENST00000422187	Ensembl	NA	220489045	220487323	noncoding
ASHG19A3L0002091	2.9319	2.18402	15.7928	2.41e-19	1.02e-17	33.9287	lincRNA-SNAI2-2	BROAD	noncoding	NA	NA	NA	NA	NA	NA	NA	NA	NA	chr8	NA	lincRNA-SNAI2-2	CCATGGAAACTGGTTTGGAAGGTGAGATTAAACACATATAAACACATAAAAACTCTATGG			67901	chr8:49888297-49956197-	lincRNA	NA	49956197	49888297	noncoding
ASHG19A3A029515	2.92979	2.18695	11.6047	9.91e-15	1.18e-13	23.2829	Y10515	Arraystar_ misc_RNA	noncoding	NA	NA	NA	NA	NA	NA	NA	NA	NA	chr6	NA		TCAGACTATGTAGAGGAAACTGTCATAAATGAAGCAGCTGAGGAACAGTGTGGCGATAGC			444	Y10515	misc_RNA	NA	25782796	25782361	noncoding
ASHG19A3L0000061	2.92657	2.18037	15.4602	5.2e-19	1.98e-17	33.1588	lincRNA-NR5A2-3	BROAD	noncoding	NA	NA	NA	NA	NA	NA	NA	NA	NA	chr1	NA	lincRNA-NR5A2-3	CCATCTGTCTGTATGAAAGACTGAGGAGAAATGGTTTAAAACAAAGAAGAGTGAGGTTAA			26751	chr1:199802402-199829152+	lincRNA	+	199829152	199802402	noncoding
ASHG19A3A039247	2.92597	4.22681	13.1284	1.63e-16	3e-15	27.4049	RP11-205K6.1	Gencode.V23	noncoding	RP11-205K6.1	ENSG00000233721.1	lincRNA	lnc-FAM125B-1	NONHSAT134769	RP11-205K6.1	ENSG00000233721.1	NA	NA	chr9	NA	RP11-205K6.1	AGAATTCATAGACCCTCACTTGGAGGAAGAGAGCACAGAACAGCAAGAAAGATGCAGGTT			719	ENST00000454034	Ensembl	+	129281087	129278695	noncoding
ASHG19A3A047977	2.92554	2.26866	9.9691	1.14e-12	8.62e-12	18.5222	AK130679	Arraystar_ misc_RNA	noncoding	NA	NA	NA	NA	NA	NA	NA	NA	NA	chr12	NA		ATTTTCTCCATGAGGGAAAAACCTCATGGAGAGGGAAAAAGGGACTGAAAGCAATGGGCT			3476	AK130679	misc_RNA	NA	107711726	107708251	noncoding
ASHG19A3A024304	2.92211	2.33305	11.6731	8.19e-15	9.91e-14	23.4743	lnc-GRSF1-1	LNCIPEDIA_3.1	noncoding	NA	NA	NA	lnc-GRSF1-1	NA	NA	NA	NA	NA	chr4	NA	AC009570.3	TGGTGGTTTCACATAAGCACAGAAAGAGAGTAGCATAGGAAGAAGATGTGCTTTGGGCAG			2226	ENST00000514658	Ensembl	NA	71659273	71655926	noncoding
ASHG19A3L0002853	2.92133	2.53552	9.01383	2.12e-11	1.26e-10	15.585	lincRNA-PRDM1-4	BROAD	noncoding	NA	NA	NA	NA	NA	NA	NA	NA	NA	chr6	NA	lincRNA-PRDM1-4	AATCACTGTCAGGTCGCTTGTACTAAAAACTGGAGAGGCAAGATAGGGTTATGTGGAAGG			6719	chr6:106561297-106568015-	lincRNA	NA	106568015	106561297	noncoding
ASHG19A3A044692	2.92099	2.02108	11.191	3.18e-14	3.36e-13	22.1117	AGGF1P2	Gencode.V23	noncoding	AGGF1P2	ENSG00000233435.2	processed_pseudogene	NA	NA	NA	NA	NA	NA	chr10	NA	XX-2136C111.3	TGATAGCGACAAAGGTCAGAAGATGTTGAAAAAGATGTGTTGAAAACAGGAGAAGGCCTG			809	ENST00000426656	Ensembl	+	135456398	135455589	noncoding
ASHG19A3A025658	2.91901	2.341	14.5472	4.58e-18	1.29e-16	30.9822	LRRC8C	Gencode.V23	noncoding	LRRC8C	ENSG00000171488.14	processed_transcript	lnc-LRRC8D-3	NONHSAT004381	NA	NA	NA	NA	chr1	NA	RP11-413E1.3	GGGTGAACTGTATTCATCCAAGGCAGGAAAAGATTACCATACAAAATAAACTTTATAGGA			1835	ENST00000416805	Ensembl	+	90235462	90229103	noncoding
ASHG19A3A030329	2.9184	3.29655	9.52204	4.41e-12	2.98e-11	17.1613	AK128564	Arraystar_ misc_RNA	noncoding	NA	NA	NA	NA	NA	NA	NA	NA	NA	chr6	NA		CCGTGCATTAAACAAACAAGATGAATTACGCTCAAAGATCCAAAAGCAGCAGCAATCATT			3733	AK128564	misc_RNA	NA	105933529	105929796	noncoding
ASHG19A3L0002371	2.91836	2.1504	17.5328	5.13e-21	3.93e-19	37.7661	lincRNA-LRIG2-2	BROAD	noncoding	NA	NA	NA	NA	NA	NA	NA	NA	NA	chr1	NA	lincRNA-LRIG2-2	TACATTTGAAAGAACTGCAGAATATCTGAAAGGAAATGTCCAGCAGGGAACTGGAGATTA			5520	chr1:113822076-113827595-	lincRNA	NA	113827595	113822076	noncoding
ASHG19A3A032176	2.9178	2.38971	10.3768	3.37e-13	2.86e-12	19.7414	RP11-497D6.3	Gencode.V23	noncoding	RP11-497D6.3	ENSG00000227748.1	lincRNA	lnc-C6orf103-1	NONHSAT115438	RP11-497D6.3	ENSG00000227748.1	NA	NA	chr6	NA	RP11-497D6.3	TCCATGAAGAAGGGAGCAAAGATTCATGTCACTGACAACTGGAGAAGAAACAGAGAAAGG			455	ENST00000436295	Ensembl	+	147184217	147180316	noncoding
ASHG19A3A022762	2.91595	3.07823	10.0114	1e-12	7.68e-12	18.6498	RP11-14D22.1	Gencode.V23	noncoding	RP11-14D22.1	ENSG00000244564.1	lincRNA	lnc-ATXN7-6	NONHSAT090237	RP11-14D22.1	ENSG00000244564.1	NA	NA	chr3	NA	RP11-14D22.1	ATATTGGGACTCCAAGACTCACAGTGAGGTCAGAAAAGGAAACAAACACTCGCTGAAGCT			565	ENST00000487097	Ensembl	+	64440508	64430906	noncoding
ASHG19A3A039283	2.91215	2.18907	13.1067	1.72e-16	3.14e-15	27.3483	RP11-339B21.8	Gencode.V23	noncoding	RP11-339B21.8	ENSG00000228510.2	processed_pseudogene	NA	NA	NA	NA	NA	NA	chr9	NA	RP11-339B21.8	GTGGAGGACTATGAAATAAGTTATTGCCTAAAGCTAGAATGGATGACGGAAAGCACAAAA			1320	ENST00000449048	Ensembl	+	131208907	131207279	noncoding
ASHG19A3A020478	2.91127	2.2814	17.493	5.59e-21	4.2e-19	37.6816	RP1-172B20.6	Gencode.V23	noncoding	RP1-172B20.6	ENSG00000235647.1	processed_pseudogene	lnc-CACNA1I-1	NONHSAT086818	NA	NA	NA	NA	chr22	NA	RP1-172B20.6	TGAACTAAGGAAGAACTGATAAGCACAAAGGCTGTTGACCAAGGTATCAGCAACAAAAGC			1167	ENST00000458183	Ensembl	+	40147298	40146131	noncoding
ASHG19A3A019719	2.90577	2.23398	14.3522	7.38e-18	1.94e-16	30.505	RP1-149A16.12	Gencode.V23	noncoding	RP1-149A16.12	ENSG00000234626.1	antisense	lnc-RFPL3-AS1-1	NONHSAT084960	RP1-149A16.12	ENSG00000234626.1	NA	NA	chr22	NA	RP1-149A16.12	AAGGCCGCTGAGAAAGACAAACAAGTTTTAGGATTACAGAAGTATTCAACAACCAACCAT			361	ENST00000446543	Ensembl	NA	32739092	32723157	noncoding
ASHG19A3A025482	2.90491	2.21414	12.953	2.57e-16	4.46e-15	26.9457	RP11-362I1.1	Gencode.V23	noncoding	RP11-362I1.1	ENSG00000248744.1	lincRNA	NA	NONHSAT096233	RP11-362I1.1	ENSG00000248744.1	NA	NA	chr4	NA	RP11-362I1.1	CTTCAGGAATATCAAAAAGGCCAATATGACTGAAGCAGAGTAATGACAGAGTGATATGGA			672	ENST00000515623	Ensembl	+	45053669	45011556	noncoding
ASHG19A3A029944	2.89539	2.41771	11.418	1.67e-14	1.88e-13	22.7569	RP1-261G23.5	Gencode.V23	noncoding	RP1-261G23.5	ENSG00000236961.1	lincRNA	lnc-MRPS18A-1	NONHSAT112916	RP1-261G23.5	ENSG00000236961.1	NA	NA	chr6	NA	RP1-261G23.5	AATACGTGGACATTTACTACGGAGACAAAGTTGGAAAGAACCTGCTAGGCAGAGGGAACA			348	ENST00000424283	Ensembl	NA	43705571	43690522	noncoding
ASHG19A3A040319	2.89488	2.17961	11.7615	6.41e-15	7.96e-14	23.7208	ARL5AP1	Gencode.V23	noncoding	ARL5AP1	ENSG00000227864.1	processed_pseudogene	lnc-KIAA1210-3	NONHSAT138308	NA	NA	NA	NA	chrX	NA	RP11-320L24.1	AGAGAAGAACACTGTAAAATGTTAGCACATGAGGACTTAAGAAAAACTGGATTGCTGATT			388	ENST00000418991	Ensembl	NA	118320792	118320404	noncoding
ASHG19A3A015556	2.8947	5.88077	14.9036	1.94e-18	6.12e-17	31.8433	TMEM178A	Gencode.V23	noncoding	TMEM178A	ENSG00000152154.10	processed_transcript	NA	NA	NA	NA	NA	NA	chr2	130733	TMEM178	GAGGAGAGATTAAAAGGGGAAGGGGGGTCGCTGGAGAGGAGGGCGGACTGTGGATCGGAG	Transmembrane protein 178	NP_689603	1366	NM_001167959	RefSeq_coding	+	39945101	39892637	coding
ASHG19A3A026108	2.8929	2.08289	14.0579	1.53e-17	3.67e-16	29.776	HSPD1P5	Gencode.V23	noncoding	HSPD1P5	ENSG00000249193.1	processed_pseudogene	NA	NA	NA	NA	NA	NA	chr4	NA	HSPD1P5	TGGGCAGAGATTTTGTGAATATGGTGGAAAAAGGAATTATCGACACAACAAAGTTTGTGA			1720	ENST00000511127	Ensembl	+	145768496	145766776	noncoding
ASHG19A3A030130	2.89145	2.28924	15.1327	1.12e-18	3.82e-17	32.3889	RP3-474G15.1	Gencode.V23	noncoding	RP3-474G15.1	ENSG00000181514.6	processed_pseudogene	NA	NA	NA	NA	NA	NA	chr6	NA	RP3-474G15.1	CAAGAAGTGGAAAGTCTTTCAGAATAATGGCAAATGGAAATCAACCAGTAACATCTTCCA			1184	ENST00000428697	Ensembl	NA	73309362	73308178	noncoding
ASHG19A3A014796	2.89018	2.63857	12.301	1.46e-15	2.1e-14	25.2037	AHCYP5	Gencode.V23	noncoding	AHCYP5	ENSG00000213107.2	processed_pseudogene	NA	NA	NA	NA	NA	NA	chr2	NA	AC064834.4	ACATGGAGATTGATGTCGAGTGGCTCAACAAAAATGCTGTCGGGAAGATGAACATCAAGC			1238	ENST00000331585	Ensembl	NA	196448755	196447517	noncoding
ASHG19A3A009872	2.88723	2.1171	14.0477	1.57e-17	3.76e-16	29.7504	LINC01497	Gencode.V23	noncoding	LINC01497	ENSG00000237560.5	lincRNA	lnc-KCNJ16-2	NONHSAT055604	LINC01497	ENSG00000237560.5	NA	NA	chr17	NA	AC004562.1	GTAGTTGGGGAAGCAATATGCGGAAACAAAGCCATGAATCTGACAAGAAATGTACTTAAG			665	ENST00000420427	Ensembl	+	67979679	67957902	noncoding
ASHG19A3A036581	2.87595	2.18731	8.93099	2.75e-11	1.6e-10	15.3252	BX641172	Arraystar_ misc_RNA	noncoding	NA	NA	NA	NA	NA	NA	NA	NA	NA	chr8	NA		GGTAATATGGCTGGATACAATTTAAGATAGGAAATAGAACAGAAGTGAAGTTCCAGCTTT			5142	BX641172	misc_RNA	+	43285314	43280189	noncoding
ASHG19A3A035382	2.87143	2.35203	11.5296	1.22e-14	1.42e-13	23.0719	RN7SKP280	Gencode.V23	noncoding	RN7SKP280	ENSG00000201066.1	misc_RNA	lnc-HTR5A-3	NONHSAT124344	NA	NA	NA	NA	chr7	NA	AC099552.1	TCTGGCAAATAAAGAAACATGCACACAACTAATTATCAGAGAAACACGAGCTGAAACATT			304	ENST00000364196	Ensembl	+	154973894	154973590	noncoding
ASHG19A3A028795	2.86604	2.85742	12.1669	2.1e-15	2.91e-14	24.8387	G36533	Arraystar_ misc_RNA	noncoding	NA	NA	NA	NA	NA	NA	NA	NA	NA	chr5	NA		TGATCTAAGGACATGAGTGGCTTAGAGAACGGCGCAACAAGGCTAAGCGAAAGAAAACAA			414	G36533	misc_RNA	+	132387194	132386780	noncoding
ASHG19A3A044849	2.86271	2.26149	10.9526	6.3e-14	6.24e-13	21.4265	OR51A10P	Gencode.V23	noncoding	OR51A10P	ENSG00000230484.2	unitary_pseudogene	NA	NA	NA	NA	NA	NA	chr11	NA	OR51A10P	TCCATCAAGACTAAGGAGATTCGCAGGAGACTACACAAGATGTTATTGGGAGCTAAGTTC			937	ENST00000307165	Ensembl	NA	5490652	5489715	noncoding
ASHG19A3A017364	2.86235	2.10369	12.2783	1.55e-15	2.21e-14	25.1421	AF113683	Arraystar_ misc_RNA	noncoding	NA	NA	NA	NA	NA	NA	NA	NA	NA	chr1	NA		TGAATATGTGTCTATATACAGTTGCTATTGGGAGGCAAAGAATGGGAAGAAAAAAGGATC			1458	AF113683	misc_RNA	+	21357676	21356230	noncoding
ASHG19A3L0002507	2.86092	2.02073	19.3531	1.24e-22	1.83e-20	41.4674	lincRNA-DEDD	BROAD	noncoding	NA	NA	NA	NA	NA	NA	NA	NA	NA	chr1	NA	lincRNA-DEDD	TACAGGAAACCGGCGTTCAAAAGGTAAATGCTGAACAAATGAATTCCGAGACGGGATCTG			462	BE673862	lincRNA	NA	161103197	161102739	noncoding
ASHG19A3A010268	2.85813	2.42033	11.0889	4.26e-14	4.37e-13	21.8191	RPL17P45	Gencode.V23	noncoding	RPL17P45	ENSG00000267664.1	processed_pseudogene	lnc-CELF4-16	NONHSAT059041	NA	NA	NA	NA	chr18	NA	RP11-653G8.1	GTTCTTAAACCGGAAGAGGAGATTTCACAAAGGAAAATACACCCTAGAAGAAATTGAAGA			509	ENST00000496338	Ensembl	NA	37724468	37723889	noncoding
ASHG19A3A034714	2.85529	2.4349	10.8861	7.63e-14	7.4e-13	21.2341	NDUFAF4P2	Gencode.V23	noncoding	NDUFAF4P2	ENSG00000213483.4	processed_pseudogene	NA	NA	NA	NA	NA	NA	chr7	NA	AC002076.9	GAAACATGGACCGCTGAGAAAATAGCGCAAGAATACCATTTAGAACAGAAAGATGTGAGT			522	ENST00000394438	Ensembl	+	93474624	93474100	noncoding
ASHG19A3L0000265	2.84105	2.52475	8.36877	1.63e-10	8.31e-10	13.5423	lincRNA-CDK1-2	BROAD	noncoding	NA	NA	NA	NA	NA	NA	NA	NA	NA	chr10	NA	lincRNA-CDK1-2	CAAATTTGCTTGAGTTTGTATAAAGAAAATGTTAAGGAGCTGGAGAGGGGAGTGAGAGGT			540	DB331419	lincRNA	NA	62566153	62565614	noncoding
ASHG19A3A026700	2.83389	2.24774	13.1537	1.53e-16	2.83e-15	27.4709	CTD-2194L12.2	Gencode.V23	noncoding	CTD-2194L12.2	ENSG00000248539.1	lincRNA	lnc-GDNF-1	NONHSAT101074	CTD-2194L12.2	ENSG00000248539.1	NA	NA	chr5	NA	CTD-2194L12.2	CTGAGGAACATCAACATTTAAAACGGAAATGAAGAAAAGCCTGCGAAGAAGACTGCAAAG			540	ENST00000513673	Ensembl	NA	37920971	37899464	noncoding
ASHG19A3L0000363	2.83172	2.21319	10.4428	2.78e-13	2.4e-12	19.9366	lincRNA-KCNA4-3	BROAD	noncoding	NA	NA	NA	NA	NA	NA	NA	NA	NA	chr11	NA	lincRNA-KCNA4-3	GACTGGAGAAACAATGGAATTATGACAACATGAGATAGCATAATTCACAAGCAGCAAATT			241	exon679+	lincRNA	+	29338817	29338577	noncoding
ASHG19A3A020953	2.82862	2.13568	13.8633	2.49e-17	5.67e-16	29.2882	RP4-555D20.1	Gencode.V23	noncoding	RP4-555D20.1	ENSG00000280435.1	TEC	lnc-ZNF445-6	NONHSAT089304	RP4-555D20.1	ENSG00000280435.1	NA	NA	chr3	NA		AGATCATTCTGGTTATAACATGTGGAAGAGATAAGGCTGAAATGGAAGCTGGAGAGGTTG			1777	AK057855	RNAdb	NA	44158979	44157311	noncoding
ASHG19A3A023736	2.8266	2.81594	9.80925	1.84e-12	1.34e-11	18.0385	LINC00884	Gencode.V23	noncoding	LINC00884	ENSG00000233058.1	antisense	lnc-FAM43A-8	NONHSAT094093	LINC00884	ENSG00000233058.1	NA	NA	chr3	NA	AK091527	TTAAATGAGATTAAGGGGTGTGTGGTAGTGTTGGGCAAACCACAAGAAAACGGTCTGGGT			2696	uc003fua.1	UCSC_knowngene	+	194239008	194207883	noncoding
ASHG19A3A013564	2.82547	2.13823	11.1192	3.91e-14	4.05e-13	21.9062	AC011242.5	Gencode.V23	noncoding	AC011242.5	ENSG00000229695.1	processed_pseudogene	lnc-THADA-5	NONHSAT070397	NA	NA	NA	NA	chr2	NA	AC011242.5	TTGAAGGAAGGAAACATGACAAACTTAGAGGAAGCATAAGGAATTTCATATGCACTTCTT			1158	ENST00000433596	Ensembl	NA	43908761	43907603	noncoding
ASHG19A3A028214	2.81636	2.06376	10.3247	3.94e-13	3.28e-12	19.5868	RP11-45H22.2	Gencode.V23	noncoding	RP11-45H22.2	ENSG00000249843.1	processed_pseudogene	NA	NA	NA	NA	NA	NA	chr5	NA	RP11-45H22.2	TATGCTGGAGGATGGAAAGAGTGGGTAACCTATGAATTTTCAGAGAAGAGACAAGGAATT			351	ENST00000515450	Ensembl	+	54174416	54174065	noncoding
ASHG19A3L0001848	2.80215	2.31167	11.327	2.16e-14	2.37e-13	22.499	lincRNA-PIK3CG	BROAD	noncoding	NA	NA	NA	NA	NA	NA	NA	NA	NA	chr7	NA	lincRNA-PIK3CG	AGGAATGGAGACTGCCAAGGCATCTATTTGAAAAGAAAATGAGAACCGCTATGGCAGCAG			10276	chr7:106489039-106499314+	lincRNA	+	106499314	106489039	noncoding
ASHG19A3A037028	2.78483	10.207	16.2203	9.09e-20	4.5e-18	34.9005	BC015588	Arraystar_ misc_RNA	noncoding	NA	NA	NA	NA	NA	NA	NA	NA	NA	chr8	NA		AACACAAACTTTATTGAGGCCCTCAGCACTAGTTCTCTTTCTCCTGCACAGTCTTGGTTC			1279	BC015588	misc_RNA	+	146017528	146015153	noncoding
ASHG19A3A045395	2.78313	5.46901	15.4959	4.78e-19	1.84e-17	33.2421	HMGB1P45	Gencode.V23	noncoding	HMGB1P45	ENSG00000229316.1	processed_pseudogene	NA	NONHSAT003165	NA	NA	NA	NA	chr1	NA	RP11-183G22.2	GAAAATCTATATCCCCCCTAAAGGGGAGACAAAAAAGAAGTTCAAGTCCAATGCACCCAA			653	ENST00000435986	Ensembl	NA	50865445	50864496	noncoding
ASHG19A3A050500	2.76931	2.6829	11.1884	3.21e-14	3.38e-13	22.1042	ATP11AUN	Gencode.V23	noncoding	ATP11AUN	ENSG00000197595.4	lincRNA	NA	NA	ATP11AUN	ENSG00000197595.4	NA	NA	chr13	400165	C13orf35	AATCTAAACAATGACCCTTGCAAACACAGCAAGGATACCGACAAACGCTGGAAAGCTCAG	Chromosome 13 open reading frame 35	NP_997323	2241	NM_207440	RefSeq_coding	+	113338811	113301357	coding
ASHG19A3A030029	2.75791	2.12047	14.0937	1.4e-17	3.39e-16	29.8652	GSTA12P	Gencode.V23	noncoding	GSTA12P	ENSG00000217228.1	unprocessed_pseudogene	NA	NA	NA	NA	NA	NA	chr6	NA	RP1-152L7.1	AGCCTGAGGAAGCTTCCCATAGATGCAAAAGGTTTACAAGAAGCAACAAAGATTTTCAAG			508	ENST00000402398	Ensembl	NA	52643145	52630077	noncoding
ASHG19A3A036910	2.75015	2.17393	11.8237	5.39e-15	6.81e-14	23.8938	LINC00964	Gencode.V23	noncoding	LINC00964	ENSG00000249816.6	lincRNA	lnc-ZNF572-1	NONHSAT128906	LINC00964	ENSG00000249816.6	NA	NA	chr8	NA	LOC157381	ATATGGGGTTACAGAAACAGCATAGGGAAGTGTAAAAGCCTAGAAGCTTCTTACAGACGC			3112	uc003yrq.1	UCSC_knowngene	+	125963337	125955511	noncoding
ASHG19A3A016852	2.7253	2.20423	17.8327	2.72e-21	2.29e-19	38.397	AC009965.1	Gencode.V23	noncoding	AC009965.1	ENSG00000235951.1	processed_pseudogene	lnc-ICOS-3	NONHSAT076501	NA	NA	NA	NA	chr2	NA	AC009965.1	GTGAGATCTCAGGCTATGGAGAGACCCTATAAATATGCAAAACATAGGAAAGTCTTTAGT			970	ENST00000425328	Ensembl	+	204932086	204930428	noncoding
ASHG19A3A034194	2.71975	2.11455	14.4168	6.3e-18	1.69e-16	30.6636	AC018647.3	Gencode.V23	noncoding	AC018647.3	ENSG00000227544.8	lincRNA	lnc-SEPT7-1	NONHSAT120092	AC018647.3	ENSG00000227544.8	NA	NA	chr7	NA	CR595224	ATTACAACTTGCTTATCGTTGGGTAGAGGTTATATCCAGGGAAGAGGGAACCGAGGAGAA			1651	uc003tev.1	UCSC_knowngene	+	35774497	35756083	noncoding
ASHG19A3A047667	2.71164	2.22629	11.8536	4.97e-15	6.33e-14	23.9766	OR10U1P	Gencode.V23	noncoding	OR10U1P	ENSG00000227423.2	unprocessed_pseudogene	NA	NA	NA	NA	NA	NA	chr12	NA	OR10U1P	GTTATCTATACCTTGAGGAACAAGGAAGTAAAGGAAGCCTTTCAAAGGATAACCCAAAGG			905	ENST00000414690	Ensembl	NA	55588570	55587665	noncoding
ASHG19A3A025492	2.7051	1.97738	12.777	4.09e-16	6.75e-15	26.4808	NIPAL1	Gencode.V23	noncoding	NIPAL1	ENSG00000163293.11	processed_transcript	lnc-NIPAL1-1	NONHSAT096274	NA	NA	NA	NA	chr4	NA	BC041434	TGTGATCAATCAACAAAGACATGAAGCATGGAGATTTTGAGAAAGGTCAGGAAACTATAG			1666	uc003gxr.1	UCSC_knowngene	+	47992754	47916243	noncoding
ASHG19A3A037366	2.70441	4.9794	15.6907	3.04e-19	1.26e-17	33.6937	SNX18P3	Gencode.V23	noncoding	SNX18P3	ENSG00000225345.3	transcribed_unprocessed_pseudogene	lnc-ANKRD18A-1	NONHSAT131174	NA	NA	NA	NA	chr9	NA	RP11-392E22.6	CTGGAGACAGGGCAAGAGGAAGGCTGCGAAGGATGAGGTGGTGAATTCCAGCTTCTTCCT			835	ENST00000424993	Ensembl	NA	38568208	38567373	noncoding
ASHG19A3A022582	2.70108	2.10213	13.4218	7.63e-17	1.53e-15	28.1649	AF075097	Arraystar_ misc_RNA	noncoding	NA	NA	NA	NA	NA	NA	NA	NA	NA	chr3	NA		CAAAACTCATACGGAGAAGGAGAAAACCTTAACTGGTCCAGAATGAGTAGAGAAAGGTTT			607	AF075097	misc_RNA	+	47551154	47550553	noncoding
ASHG19A3A028578	2.69098	2.10006	12.4924	8.73e-16	1.32e-14	25.7207	LINC00492	Gencode.V23	noncoding	LINC00492	ENSG00000250958.1	lincRNA	lnc-PAM-3	NONHSAT103030	LINC00492	ENSG00000250958.1	NA	NA	chr5	NA	CTD-2340E1.1	TGCCTAAAGTGAATGACTGATTCTTCAATGAGGGAAGAAGACACAGAAGCTAAAAACAAG			593	ENST00000504436	Ensembl	+	101953293	101917071	noncoding
ASHG19A3A026666	2.68788	2.05924	12.2376	1.74e-15	2.45e-14	25.0314	RP11-1023L17.1	Gencode.V23	noncoding	RP11-1023L17.1	ENSG00000215158.9	processed_transcript	lnc-C1QTNF3-2	NONHSAT100971	NA	NA	NA	NA	chr5	NA	RP11-1023L17.1	GATGAGAACTATTCAATGGATTTGCAATAACAATCCAAAGATGGAAGAAAACACTTCCAG			553	ENST00000508395	Ensembl	NA	34244901	34182931	noncoding
ASHG19A3L0002881	2.67659	2.03475	14.9343	1.8e-18	5.74e-17	31.9166	lincRNA-FAM9C-5	BROAD	noncoding	NA	NA	NA	NA	NA	NA	NA	NA	NA	chrX	NA	lincRNA-FAM9C-5	TGTGGTGGGAAATTTATATAGAGACCAGAATATGGAACTAGGAATCAGGATCAAAACTTC			9342	chrX:13229129-13238470-	lincRNA	NA	13238470	13229129	noncoding
ASHG19A3A013011	2.67398	2.04009	16.0315	1.39e-19	6.56e-18	34.4737	AC008746.5	Gencode.V23	noncoding	AC008746.5	ENSG00000235681.1	processed_pseudogene	lnc-LENG8-1	NONHSAT067921	NA	NA	NA	NA	chr19	NA	AC008746.5	GGGTGCATTAATCAGAGGCAACAATGTTTTGTACTTAAGTACACAGAAGACACGATGTGA			218	ENST00000445491	Ensembl	+	54958225	54958007	noncoding
ASHG19A3A032102	2.67196	2.14898	10.3554	3.59e-13	3.02e-12	19.6779	CTA-31J9.2	Gencode.V23	noncoding	CTA-31J9.2	ENSG00000227723.1	lincRNA	lnc-MYB-5	NONHSAT115048	CTA-31J9.2	ENSG00000227723.1	NA	NA	chr6	NA	CTA-31J9.2	AGTCAAAGGACTGCTCGTTAATTTTAAGATGTGCAGGATGAAGAGGAGAACAATGCAAGG			370	ENST00000452888	Ensembl	+	134963633	134957626	noncoding
ASHG19A3A000207	2.64375	2.12076	14.1603	1.19e-17	2.94e-16	30.0308	LINC00630	Gencode.V23	noncoding	LINC00630	ENSG00000223546.6	lincRNA	lnc-BHLHB9-1	NONHSAT137987	LINC00630	ENSG00000223546.6	NA	NA	chrX	NA	LL0XNC01-157D4.1	TTCTTCAAAGAGAGAGAGGTTGTTGAGCTCAGAAGTGACAAAAGAGAATTATCAGGATGG			561	ENST00000431616	Ensembl	+	102139094	102024088	noncoding
ASHG19A3A025022	2.64052	2.0744	13.8846	2.36e-17	5.42e-16	29.3419	RP13-577H12.2	Gencode.V23	noncoding	RP13-577H12.2	ENSG00000250431.1	antisense	lnc-GLRA3-1	NONHSAT099335	RP13-577H12.2	ENSG00000250431.1	NA	NA	chr4	NA	RP13-577H12.2	TCTGGTTTAGCAGAGATACGGTTCCTATAAAGTAGAGTGAAAAAGAAGAAAGGATTTGGA			233	ENST00000507525	Ensembl	NA	175900532	175898721	noncoding
ASHG19A3A010638	2.63855	2.52165	10.5161	2.24e-13	1.97e-12	20.1531	CTD-2130O13.1	Gencode.V23	noncoding	CTD-2130O13.1	ENSG00000267761.3	lincRNA	lnc-KATNAL2-3	NONHSAT059158	CTD-2130O13.1	ENSG00000267761.3	NA	NA	chr18	NA	BC040860	TCAGGACTGAAGATGAGCGGCTCAGTTTCACTAACAACAAGAACAGTGACAAATTCCCTG			671	uc002lcx.2	UCSC_knowngene	+	45120916	44812094	noncoding
ASHG19A3A027935	2.62428	2.33506	10.3231	3.96e-13	3.3e-12	19.5819	lnc-CCT5-19	LNCIPEDIA_3.1	noncoding	NA	NA	NA	lnc-CCT5-19	NONHSAT100353	NA	NA	NA	NA	chr5	NA		AGCCTTGAGATGACCAAGAAACATCCCTATGAGTTATGGACAGAGTTAGGGAGGACAAAG			233	HIT000062009	H-invDB	+	9320098	9319866	noncoding
ASHG19A3A012343	2.62324	2.51948	9.95051	1.2e-12	9.08e-12	18.4661	LINC00661	Gencode.V23	noncoding	LINC00661	ENSG00000205396.11	lincRNA	NA	NONHSAT061530	LINC00661	ENSG00000205396.11	NA	NA	chr19	NA	LOC126536	CTTTTCTGATTGAAAGGGTGCAAGGCTAACACACGGAATGACTAACTCAGGATCACATAC			3350	NR_026828	RefSeq_NR	+	16138272	16126443	noncoding
ASHG19A3A048896	2.59991	1.98768	12.7878	3.98e-16	6.58e-15	26.5092	RPL6P25	Gencode.V23	noncoding	RPL6P25	ENSG00000213270.5	processed_pseudogene	NA	NONHSAT029731	NA	NA	NA	NA	chr12	NA	RP11-87P13.1	ACTCAACCACAAATCCAAGGTTAAAAAGAAAAAGAAGGAGAAGTTTCTTGAAACTGTTAC			849	ENST00000393222	Ensembl	+	83545969	83545109	noncoding

## Sheet: CMP
	logFC	AveExpr	t	P.Value	adj.P.Val	B	FINAL_SYMBOL	FINAL_SOURCE	FINAL_TYPE	Ensembl.Symbol	Ensembl.Gene	Ensembl.Type	lnciPedia.ID	Noncode.ID	lnc.Symbol	lnc.Gene	CDS.Symbol	CDS.Gene	chrom	EntrezID	GeneSymbol	probeSeq	product	ProteinAccession	RNAlength	Seqname	Source	Strand	txEnd	txStart	type
ASHG19A3A035360	5.7512	3.27858	6.5883	1.04e-07	1.64e-06	7.44216	RP11-208G20.2	Gencode.V23	noncoding	RP11-208G20.2	ENSG00000204894.4	processed_pseudogene	NA	NONHSAT124270	NA	NA	NA	NA	chr7	NA	RP11-208G20.2	TTCTACTCAGCAGATGCAGTGTGTTTTGATGTTGACAGCACGGTCATCAGAGAAGAAGGA			162	ENST00000377788	Ensembl	+	152064345	152064051	noncoding
ASHG19A3A032573	5.74299	2.9102	11.662	6.56e-14	8.66e-12	21.6427	AC004540.4	Gencode.V23	noncoding	AC004540.4	ENSG00000225792.1	antisense	lnc-KIAA0087-2	NONHSAT119629	AC004540.4	ENSG00000225792.1	NA	NA	chr7	NA	AC004540.4	TCACAAAGAGAGACAGGAAATTTGGACTTTTAATTAGCCATTTGGAGTGCAGTTGGGTAT			508	ENST00000451264	Ensembl	NA	26416321	26411951	noncoding
ASHG19A3L0001125	5.28829	2.13745	12.3221	1.3e-14	2.16e-12	23.2482	lincRNA-OBFC2A-2	BROAD	noncoding	NA	NA	NA	NA	NA	NA	NA	NA	NA	chr2	NA	lincRNA-OBFC2A-2	CTCTGGTTTTCAAAGGTAATATGGAATATTTGACACTTGGTAAAAGGTGAACTACCTTTG			428	BX952962	lincRNA	NA	192564732	192564056	noncoding
ASHG19A3A046863	5.0828	6.85102	15.3781	1.38e-17	6.98e-15	29.9844	SCARNA9	Gencode.V23	noncoding	SCARNA9	ENSG00000254911.3	antisense	lnc-C11orf54-1	NONHSAT023656	SCARNA9	ENSG00000254911.3	NA	NA	chr11	NA	SCARNA9	TGAAAAGGTTTTACTACTGATCTTTGTAACTATGATGGTTTCTACACTTGACCTGAGCTC			353	NR_002569	RefSeq_NR	+	93455031	93454679	noncoding
ASHG19A3A049662	4.74927	7.89837	12.8469	3.71e-15	7.6e-13	24.4846	FABP5P1	Gencode.V23	noncoding	FABP5P1	ENSG00000236972.2	processed_pseudogene	NA	NA	NA	NA	NA	NA	chr13	NA	RP11-505F3.4	TTAGTGGTGGAGTGTGTCATGAACCATGTCGCCTGTACTCGGATCTATGAAAAAGTAGAA			408	ENST00000420287	Ensembl	NA	73675123	73674715	noncoding
ASHG19A3A041440	4.67242	6.21145	9.44493	2.28e-11	1.3e-09	15.8272	SETP8	Gencode.V23	noncoding	SETP8	ENSG00000213526.3	processed_pseudogene	NA	NA	NA	NA	NA	NA	chrX	NA	RP11-27G9.1	GTAATCAAAGATGATATTTGGCCAAACCCATTACAGTACTACTTGGTTCCCAGTATGGAT			630	ENST00000394732	Ensembl	+	116097647	116097016	noncoding
ASHG19A3A010460	4.50583	2.70318	14.984	3.15e-17	1.39e-14	29.176	RP11-343H5.6	Gencode.V23	noncoding	RP11-343H5.6	ENSG00000237605.1	antisense	lnc-EIF2D-1	NONHSAT009072	RP11-343H5.6	ENSG00000237605.1	NA	NA	chr1	NA	RP11-343H5.6	AATGTTAAGCAGATTTCCATCGTTGGAGGTTAAAACACCCGAATACAAGTGTTTTCTTGA			358	ENST00000425161	Ensembl	NA	206808967	206807993	noncoding
ASHG19A3A023430	4.46363	6.53179	10.7843	6.16e-13	5.82e-11	19.4192	SETP14	Gencode.V23	noncoding	SETP14	ENSG00000240489.1	processed_pseudogene	NA	NA	NA	NA	NA	NA	chr3	NA	RP11-111F10.2	GTCATCAAAGATGATATCTGGCCAAACCCATTACAGTACTACTTGGTTCCCGATATGGAT			873	ENST00000497538	Ensembl	+	155705965	155705092	noncoding
ASHG19A3A024808	4.45793	3.67325	7.26746	1.3e-08	2.85e-07	9.50727	HHIP-AS1	Gencode.V23	noncoding	HHIP-AS1	ENSG00000248890.1	antisense	lnc-ANAPC10-1	NONHSAT098599	HHIP-AS1	ENSG00000248890.1	NA	NA	chr4	NA	CR620567	CCCTGGTCCTATCCAGGGTTATATTCCCTACTTTAGAAGAATTAATTATTTTTATGAACG			1126	uc003ijq.1	UCSC_knowngene	NA	145567171	145564073	noncoding
ASHG19A3A018673	4.26833	2.0835	12.8357	3.81e-15	7.72e-13	24.4588	AP001171.1	Gencode.V23	noncoding	AP001171.1	ENSG00000233236.1	lincRNA	lnc-TMPRSS15-8	NONHSAT081344	AP001171.1	ENSG00000233236.1	NA	NA	chr21	NA	AP001171.1	GACATGGTATATGCAAGAATAAATGTGTGCGTGAATCAAACCAGAGGTTGTGTTTATTTT			864	ENST00000436373	Ensembl	NA	21631133	21629064	noncoding
ASHG19A3A042590	4.15374	3.20873	6.92352	3.72e-08	6.82e-07	8.4652	ZEB1-AS1	Gencode.V23	noncoding	ZEB1-AS1	ENSG00000237036.4	antisense	lnc-AL117340.1-2	NONHSAT012609	ZEB1-AS1	ENSG00000237036.4	NA	NA	chr10	NA	LOC220930	GTCCTTAGGAACAGATAAAGTCATGGATATGAAAGTGATCACTGTCATTAATATCCACAT			2232	NR_024284	RefSeq_NR	NA	31608024	31605457	noncoding
ASHG19A3A026232	4.07694	2.98628	11.2428	1.89e-13	2.14e-11	20.5934	RP4-639F20.1	Gencode.V23	noncoding	RP4-639F20.1	ENSG00000235501.5	antisense	lnc-SLC44A3-1	NONHSAT004626	RP4-639F20.1	ENSG00000235501.5	NA	NA	chr1	NA	RP4-639F20.1	CAAAAGAGTGGCTAGGGTTTTACAAGGGCTATGAAGAAACATATTAAGGTTAATAAAGCT			518	ENST00000452846	Ensembl	+	95428826	95393121	noncoding
ASHG19A3A034520	3.98126	4.11863	8.4463	3.92e-10	1.47e-08	12.9965	PMS2L15	Arraystar_ UCSC_knowngene	noncoding	NA	NA	NA	NA	NA	NA	NA	NA	NA	chr7	NA	PMS2L15	ACATCCTAATTTGCGTAGCTGCTCAGTTTTAAAAAATGCAATGCATTTTTACCTCTTAGG			991	uc003txi.3	UCSC_knowngene	+	72555749	72476665	noncoding
ASHG19A3A050833	3.88714	2.57475	10.0569	4.26e-12	3.09e-10	17.4981	CR600804	Arraystar_ misc_RNA	noncoding	NA	NA	NA	NA	NA	NA	NA	NA	NA	chr14	NA		GGGCAATTCACACACATACTTTGATATTTCTGTGTAGTCAAGCATAACATAGCTATTTAC			804	CR600804	misc_RNA	NA	58874979	58874175	noncoding
ASHG19A3A050690	3.83682	3.34841	10.6656	8.41e-13	7.58e-11	19.1104	ARHGAP5-AS1	Gencode.V23	noncoding	ARHGAP5-AS1	ENSG00000258655.2	antisense	lnc-C14orf126-4	NONHSAT036298	ARHGAP5-AS1	ENSG00000258655.2	NA	NA	chr14	NA	C14orf128	AACCAGAAGTACATTTACGGTCTGTCAGTAAAGAAAACAAAAACTGCCTGTTGGTAAAAA			1281	NR_027263	RefSeq_NR	NA	32545905	32544625	noncoding
ASHG19A3A026690	3.754	2.2895	10.3193	2.1e-12	1.69e-10	18.1994	lnc-C5orf42-2	LNCIPEDIA_3.1	noncoding	NA	NA	NA	lnc-C5orf42-2	NONHSAT101044	NA	NA	NA	NA	chr5	NA	CTD-2653M23.2	CACCGTTCTCTATTAAGTTTGTGTAAATTAAAAAGGGGCTATTTTCGGTAAAAAGTGCAG			2589	ENST00000501714	Ensembl	NA	36876759	36864526	noncoding
ASHG19A3A011382	3.74836	4.6376	8.3648	4.97e-10	1.8e-08	12.7601	LINC00665	Gencode.V23	noncoding	LINC00665	ENSG00000232677.6	lincRNA	lnc-ZFP14-1	NONHSAT065983	LINC00665	ENSG00000232677.6	NA	NA	chr19	NA	CR618332	TGGTTCCCAGTGAGCATTGTACATTTGTGGATATTAAATCTTTGGCAAAGTCATTTACCT			1558	uc002odt.1	UCSC_knowngene	NA	36822610	36803968	noncoding
ASHG19A3A021628	3.72669	4.75308	9.13755	5.4e-11	2.74e-09	14.9693	RP11-445J14.1	Gencode.V23	noncoding	RP11-445J14.1	ENSG00000249691.1	processed_pseudogene	lnc-ANAPC13-1	NONHSAT092244	NA	NA	NA	NA	chr3	NA	RP11-445J14.1	AGACAGTAAGTTGTGCCCCAAATGTGTTCACAGGTACAAGGTCTTAATAAAAAGCATCCA			883	ENST00000509658	Ensembl	NA	134230255	134229372	noncoding
ASHG19A3A044583	3.64792	2.38881	7.32889	1.08e-08	2.43e-07	9.69243	ATE1-AS1	Gencode.V23	noncoding	ATE1-AS1	ENSG00000226864.1	antisense	NA	NONHSAT016712	ATE1-AS1	ENSG00000226864.1	NA	NA	chr10	NA	RP11-500G22.2	ATTTTGCAACCTTACCAGAAAGCACTTAGGAAAGTGATGATTCTGATGGAGAAATAAGAA			951	ENST00000437593	Ensembl	+	123711480	123687826	noncoding
ASHG19A3A040026	3.6352	7.3494	8.61219	2.42e-10	9.63e-09	13.4753	NUTF2P7	Gencode.V23	noncoding	NUTF2P7	ENSG00000229324.1	processed_pseudogene	NA	NONHSAT137421	NA	NA	NA	NA	chrX	NA	RP5-1091N2.3	TAAAGAACATCAACGATGCTTTCACCAATGACATGTTCAGGCTTGCCCTGCACAACTTCG			375	ENST00000453086	Ensembl	NA	70236755	70236380	noncoding
ASHG19A3A037809	3.61166	2.8403	9.95386	5.63e-12	3.95e-10	17.2203	STX17-AS1	Gencode.V23	noncoding	STX17-AS1	ENSG00000255145.2	antisense	lnc-ERP44-2	NONHSAT133701	STX17-AS1	ENSG00000255145.2	NA	NA	chr9	NA	BC030123	CCAGACTTCTGATCAACAAATATTGCTGCTACATTAACTGATTCGCAACAAAGAAAGAAA			548	uc004baj.3	UCSC_knowngene	NA	102668883	102648603	noncoding
ASHG19A3A036214	3.59709	3.82127	7.6986	3.56e-09	9.48e-08	10.7997	lnc-TOP1MT-1	LNCIPEDIA_3.1	noncoding	NA	NA	NA	lnc-TOP1MT-1	NA	NA	NA	NA	NA	chr8	NA	C8orf51	CCTCCCTGCAGGGTGCTGTTTCCTGAAGGAAAATATTCAATTACTATTTTCTTTATTTAT			2030	NR_026785	RefSeq_NR	NA	144450805	144448793	noncoding
ASHG19A3A013621	3.54584	5.47386	9.34763	3e-11	1.65e-09	15.557	CRYGGP	Gencode.V23	noncoding	CRYGGP	ENSG00000223710.1	unprocessed_pseudogene	NA	NONHSAT070660	NA	NA	NA	NA	chr2	NA	AC064868.1	ACAGTGGCTACTGGATGCTCTATGAGCAGCCCAACTACTCGGGCCTCCAGTACTTCCTGT			145	ENST00000443337	Ensembl	NA	52002540	52002395	noncoding
ASHG19A3A008479	3.5064	3.10249	7.69548	3.59e-09	9.55e-08	10.7904	lnc-RPRML-3	LNCIPEDIA_3.1	noncoding	NA	NA	NA	lnc-RPRML-3	NONHSAT054259	NA	NA	NA	NA	chr17	NA	DQ577523	CATCATGAGACAGCACATTCCTACAATGTCGTACAGATGTAAATTCTCAAATTAATCTAC			2097	uc010wkn.1	UCSC_knowngene	NA	45131988	45129891	noncoding
ASHG19A3A031033	3.48362	6.06098	9.07461	6.46e-11	3.19e-09	14.7922	RP11-500C11.3	Gencode.V23	noncoding	RP11-500C11.3	ENSG00000272269.1	antisense	NA	NONHSAT107929	RP11-500C11.3	ENSG00000272269.1	NA	NA	chr6	NA		CGGTTGGTTAAGTAGGCAGGAAGTAAGCAGACAGTAAAATCAAAGACAAGAGCTAATGAT			525	BC046172	RNAdb	+	17707569	17707072	noncoding
ASHG19A3A029379	3.4784	6.71617	8.96107	8.91e-11	4.18e-09	14.4713	HNRNPLP1	Gencode.V23	noncoding	HNRNPLP1	ENSG00000233503.1	processed_pseudogene	NA	NA	NA	NA	NA	NA	chr6	NA	RP11-288G3.2	CCATTACCAGATGAAAAACCCAAGTGGTCCATACCTTACACTCTGAAGCTGTGTTTCTCC			1501	ENST00000421896	Ensembl	NA	7482827	7481326	noncoding
ASHG19A3A016519	3.40455	4.8195	7.88313	2.05e-09	5.94e-08	11.3475	AC009299.3	Gencode.V23	noncoding	AC009299.3	ENSG00000227403.1	lincRNA	lnc-TANK-1	NONHSAT075168	AC009299.3	ENSG00000227403.1	NA	NA	chr2	NA	AC009299.3	GCATTTATTGGTACATAGTTAATGCTTATACACAGGCTTCAGTGTAACACCTATACACTA			2333	ENST00000439050	Ensembl	+	162105561	162101249	noncoding
CUST_665_PI426073487	3.39608	2.93413	5.81746	1.14e-06	1.24e-05	5.07486	HNRNPH1	Gencode.V23	noncoding	HNRNPH1	ENSG00000169045.17	retained_intron	NA	NONHSAT105597	NA	NA	NA	NA	chr5	NA	uc.186	GGGATGGATGGTTGGTTGGATATGTCACTTTTCTTATGGTAAACAATTAAATCCATATTC			305	uc.186-	UCR	NA	179046501	179046196	noncoding
ASHG19A3A022336	3.33947	4.42789	7.10955	2.11e-08	4.25e-07	9.02993	SATB1-AS1	Gencode.V23	noncoding	SATB1-AS1	ENSG00000228956.8	antisense	lnc-KCNH8-3	NONHSAT088563	SATB1-AS1	ENSG00000228956.8	NA	NA	chr3	NA	AC144521.1	AATGGGAGCTTAGATGTGGAAGCTCTTTGGAAACCAAGAAACACTCTGAAAATGAAAAGG			737	ENST00000414198	Ensembl	+	18568000	18486515	noncoding
ASHG19A3A017297	3.33311	4.30706	7.17012	1.75e-08	3.64e-07	9.21327	lnc-RNF24-2	LNCIPEDIA_3.1	noncoding	NA	NA	NA	lnc-RNF24-2	NONHSAT078253	NA	NA	NA	NA	chr20	NA	BC012193	CCTTTCTGGGTGATGCATTGGGGGCCATAGAAGGATTTGGCTGCCGCTTTGGAGCATGGA			493	uc002wka.1	UCSC_knowngene	NA	3869724	3869231	noncoding
ASHG19A3A053683	3.3035	3.82908	7.1724	1.74e-08	3.62e-07	9.22017	FBXL19-AS1	Gencode.V23	noncoding	FBXL19-AS1	ENSG00000260852.1	antisense	lnc-BCL7C-2	NONHSAT141827	FBXL19-AS1	ENSG00000260852.1	NA	NA	chr16	NA	NCRNA00095	TCCAGCTTCTCTTGAAAAGTCCTGAAATCTAGTCCAGGACCGTGGATTGTATTTAAAAAA			3951	NR_024348	RefSeq_NR	NA	30934590	30930639	noncoding
ASHG19A3A052723	3.27933	6.3443	6.75499	6.24e-08	1.06e-06	7.95164	NONHSAT041505	NONCODE.V4	noncoding	NA	NA	NA	NA	NONHSAT041505	NA	NA	NA	NA	chr15	NA	BC037839	AATCACCGTGTGTTACTGGCACAGATGCATCGGCTAGTGAAGAAAGAAGACATTCAAACT			1279	uc001zgs.1	UCSC_knowngene	+	32872810	32828914	noncoding
ASHG19A3A011552	3.27307	2.16957	13.8963	3.35e-16	9.89e-14	26.8552	AC084219.4	Gencode.V23	noncoding	AC084219.4	ENSG00000186019.10	antisense	lnc-ZNF235-4	NONHSAT066662	AC084219.4	ENSG00000186019.10	NA	NA	chr19	NA	CR593740	GTGCACCATAATCTTTGGTTTGGATGAGGCCAATTTCGAACTAAACCAAGTATCATATGT			3198	uc002oyi.2	UCSC_knowngene	NA	44617298	44609616	noncoding
ASHG19A3A011289	3.25444	5.06887	7.04801	2.54e-08	4.97e-07	8.8434	IPO5P1	Gencode.V23	noncoding	IPO5P1	ENSG00000269837.1	processed_transcript	lnc-AC092329.1-1	NONHSAT063865	NA	NA	NA	NA	chr19	NA		CAGAAATAATGCATTGTTTAGCAAAGTGCATTGAAGTTATGGGAGATGGATGCCTTAATA			2898	BC065573	misc_RNA	NA	23440741	23437859	noncoding
ASHG19A3A047795	3.24955	2.68166	7.39973	8.74e-09	2.03e-07	9.90557	RP11-637A17.2	Gencode.V23	noncoding	RP11-637A17.2	ENSG00000247363.2	lincRNA	lnc-CPM-2	NONHSAT029321	RP11-637A17.2	ENSG00000247363.2	NA	NA	chr12	NA	BC038739	ACACCACAAGATTATGATGATAGAGACATCATTTGAAGTGGTAGAGAGTACTGTGAAATA			1821	uc001sue.1	UCSC_knowngene	NA	69081062	69068284	noncoding
ASHG19A3A019810	3.24226	2.22549	12.3947	1.09e-14	1.84e-12	23.4213	RP3-508I15.9	Gencode.V23	noncoding	RP3-508I15.9	ENSG00000228274.3	antisense	lnc-JOSD1-1	NONHSAT086710	RP3-508I15.9	ENSG00000228274.3	NA	NA	chr22	NA	RP3-508I15.9	TGCCATTGTCTTCAAATCTTGAAGACATACATTTTATCATGTGGCTACTAACGATCCTGG			541	ENST00000431924	Ensembl	NA	39077775	39063834	noncoding
ASHG19A3A023812	3.22541	2.1597	8.9932	8.13e-11	3.87e-09	14.5623	RP11-478C6.1	Gencode.V23	noncoding	RP11-478C6.1	ENSG00000251535.1	processed_pseudogene	NA	NONHSAT094530	NA	NA	NA	NA	chr4	NA	RP11-478C6.1	TGTTGATGAGCAGAACGCTTTCAGAGAAGTGTATGCTCACGCAGTGCTTGGACAGCATTC			529	ENST00000507448	Ensembl	NA	330575	330046	noncoding
ASHG19A3A033709	3.21144	5.34421	8.27539	6.45e-10	2.25e-08	12.4998	RP5-1136G13.2	Gencode.V23	noncoding	RP5-1136G13.2	ENSG00000273314.1	antisense	lnc-EZH2-7	NONHSAT123975	RP5-1136G13.2	ENSG00000273314.1	NA	NA	chr7	NA	CR624471	GCGGGGTTTTGGGGTGTGAAAAATTCTTGGTTTATATCCTACACTTTTAAATAACCTCGT			1450	uc003wex.1	UCSC_knowngene	NA	148395856	148394406	noncoding
ASHG19A3A019301	3.18307	2.35995	7.08672	2.26e-08	4.49e-07	8.96076	lnc-ABCG1-2	LNCIPEDIA_3.1	noncoding	NA	NA	NA	lnc-ABCG1-2	NONHSAT082321	NA	NA	NA	NA	chr21	NA		GCGGACTTGAACTTTGTTTTCTGAAATTAGATGCCATTTATGATGATGTGATGTCAATCA			334	AF086547	misc_RNA	+	43724496	43724172	noncoding
ASHG19A3A020028	3.16042	2.95089	8.75382	1.61e-10	6.84e-09	13.8815	TPTEP1	Gencode.V23	noncoding	TPTEP1	ENSG00000100181.21	lincRNA	NA	NONHSAT083133	TPTEP1	ENSG00000100181.21	NA	NA	chr22	NA	TPTE	GACGCTAACCTGTGCTTGTACATGTTCTGTTGAAGATAAATGCTTTACAGTACATATTCT			1603	uc002zls.1	UCSC_knowngene	+	17179521	17082800	noncoding
ASHG19A3A030582	3.13381	3.58995	7.29809	1.19e-08	2.64e-07	9.59964	lnc-MAP7-1	LNCIPEDIA_3.1	noncoding	NA	NA	NA	lnc-MAP7-1	NONHSAT115126	NA	NA	NA	NA	chr6	NA		ATTGAAATGGACTATTGGCCTCTATCTATTCTGTGCATTGAACACTTAAAGGCATGATGG			1257	AJ420543	misc_RNA	NA	136663354	136656852	noncoding
ASHG19A3A036526	3.09075	2.24482	7.01257	2.83e-08	5.43e-07	8.73583	RP11-11N9.4	Gencode.V23	noncoding	RP11-11N9.4	ENSG00000247134.6	lincRNA	lnc-NRG1-2	NONHSAT125943	RP11-11N9.4	ENSG00000247134.6	NA	NA	chr8	NA	BC034319	CTGCAGGTTAAGAGAAATTGAGAAACGATGGAGAATTTAAGTGTTTTAGATCCTACATAC			837	uc003xjb.2	UCSC_knowngene	+	32902372	32785487	noncoding
ASHG19A3A040116	3.0766	4.10034	6.76069	6.13e-08	1.05e-06	7.96906	HK2P1	Gencode.V23	noncoding	HK2P1	ENSG00000228612.2	processed_pseudogene	NA	NA	NA	NA	NA	NA	chrX	NA	RP11-325E14.3	ACTCAAGACAAGGGGCATCTTTGAAACCAAGTTCTTGTCTCAGATTGAGAGTGACTGCCT			2737	ENST00000447818	Ensembl	NA	79830106	79827369	noncoding
ASHG19A3A011659	3.06049	3.00185	7.24526	1.4e-08	3.02e-07	9.44028	NONHSAT067101	NONCODE.V4	noncoding	NA	NA	NA	NA	NONHSAT067101	NA	NA	NA	NA	chr19	NA		TCTACATTGTGTTCATAGGTGGGTGTGTGTACACAGGTAGATGCGTACACATTGTGTGTA			1451	HIT000265838	H-invDB	NA	49207105	49205655	noncoding
ASHG19A3A029474	3.04851	4.55458	7.82181	2.46e-09	6.91e-08	11.1658	CH17-478G19.2	Gencode.V23	noncoding	CH17-478G19.2	ENSG00000275140.1	unprocessed_pseudogene	NA	NA	NA	NA	NA	NA	chr1	9554	SEC22B	TTGCAAGATGTGCAGAGGATCATGGTGGCCAATATCGAAGAAGTGTTACAACGAGGAGAA	SEC22 vesicle trafficking protein homolog B (S. cerevisiae) (gene/pseudogene)	NP_004883	1821	NM_004892	RefSeq_coding	+	145116922	145096406	coding
ASHG19A3A035377	3.00575	4.77774	7.22813	1.47e-08	3.15e-07	9.38858	PAXIP1-AS2	Gencode.V23	noncoding	PAXIP1-AS2	ENSG00000214106.7	antisense	NA	NONHSAT124326	PAXIP1-AS2	ENSG00000214106.7	NA	NA	chr7	NA	LOC100132707	AGCACATACTCTGAAAAGTGTGGACACGTGAAGTGTGGCAAGTGTGACCCACAAAATTCT			1714	NR_024476	RefSeq_NR	+	154741194	154720226	noncoding
ASHG19A3A010116	2.99179	3.79636	7.44619	7.6e-09	1.8e-07	10.0451	NONHSAT056959	NONCODE.V4	noncoding	NA	NA	NA	NA	NONHSAT056959	NA	NA	NA	NA	chr18	NA	LOC727896	AAAGGGACACAGTTACCGTTAGGTAGCATATGTTTTACTATCGGTTTGTCAAAAAAGTTA			3412	NR_026659	RefSeq_NR	NA	2946621	2943214	noncoding
ASHG19A3A026359	2.98617	6.27495	9.01759	7.59e-11	3.65e-09	14.6313	SEC63P1	Gencode.V23	noncoding	SEC63P1	ENSG00000228057.1	processed_pseudogene	NA	NA	NA	NA	NA	NA	chr1	NA	RP11-145D11.2	AAGGCAAACAATGGCTGAAGTATTTGAAAAGGAGCAGTCCTTCTGTGCTGCAGAGGAACA			1258	ENST00000425785	Ensembl	+	98012514	98011256	noncoding
ASHG19A3A019784	2.9649	5.19526	7.72286	3.31e-09	8.94e-08	10.8719	ANKRD54	Gencode.V23	noncoding	ANKRD54	ENSG00000100124.12	processed_transcript	lnc-ANKRD54-2	NONHSAT086637	NA	NA	NA	NA	chr22	NA		CGAGTAAATTATTCAAACGTTCGGACTTCACAAGACTAAACTTACTGGGGATAAAAATTG			783	BC023989	misc_RNA	NA	38245325	38244582	noncoding
ASHG19A3A021442	2.94605	4.37388	7.3692	9.59e-09	2.2e-07	9.81376	AK022228	Arraystar_ misc_RNA	noncoding	NA	NA	NA	NA	NA	NA	NA	NA	NA	chr3	NA		AGAAAATAATTGGAACACATGGATCTGTTACAATTCTACACAGGGGGAAACAAGCTAAGC			2351	AK022228	misc_RNA	NA	114056098	114053747	noncoding
ASHG19A3A026845	2.92685	1.9759	11.1318	2.51e-13	2.71e-11	20.3118	lnc-C5orf43-3	LNCIPEDIA_3.1	noncoding	NA	NA	NA	lnc-C5orf43-3	NONHSAT101675	NA	NA	NA	NA	chr5	NA	BC032910	GCATTCTTTCTGGTTTGAAATAGATTCAGAAGGCTTTTTAAAACAAGTCACTTTTGGCCA			1168	uc003jss.2	UCSC_knowngene	NA	60923894	60920228	noncoding
ASHG19A3A011794	2.92659	3.58879	5.56697	2.48e-06	2.39e-05	4.30568	ZNF816-ZNF321P	Gencode.V23	noncoding	ZNF816-ZNF321P	ENSG00000213801.4	processed_transcript	NA	NA	NA	NA	NA	NA	chr19	399669	ZNF321	GCGATCCTTTTAAGGCAAACAAGGGAGATAGTACCTGTATCTTAGTAGGAAATTAAATAA	Zinc finger protein 321		2334	NM_203307	RefSeq_coding	NA	53445847	53430387	coding
ASHG19A3A041075	2.87395	6.25137	7.17966	1.7e-08	3.55e-07	9.24212	LINC01420	Gencode.V23	noncoding	LINC01420	ENSG00000204272.10	antisense	NA	NA	LINC01420	ENSG00000204272.10	NA	NA	chrX	NA	RP11-622K12.1	CTGAGTATTTTACCCAATCCTCTGAAATTAGTCCCTAGCATCAGAATTAAAGAATCTGAA			1529	ENST00000374922	Ensembl	+	56844813	56755691	noncoding
ASHG19A3A036639	2.85189	2.63415	5.97381	6.99e-07	8.18e-06	5.55554	lnc-SDCBP-2	LNCIPEDIA_3.1	noncoding	NA	NA	NA	lnc-SDCBP-2	NONHSAT126801	NA	NA	NA	NA	chr8	NA	CR617952	CCAAGGCCCATCAAAAACTAAATGGATGTATTTGTACTAAAAGTTGGGGAAAGTTGAATA			1537	uc003xtx.1	UCSC_knowngene	+	60034363	60031776	noncoding
ASHG19A3A010902	2.82533	4.57285	7.72922	3.25e-09	8.79e-08	10.8908	RP11-61J19.5	Gencode.V23	noncoding	RP11-61J19.5	ENSG00000260805.2	lincRNA	lnc-BATF3-6	NONHSAT009376	RP11-61J19.5	ENSG00000260805.2	NA	NA	chr1	NA	CR624623	GTGGAAAGAGTCGTGGAATAAAGGTAGCTTTGGGGATTATGACGTGAATAAATGACAGAA			838	uc001hje.2	UCSC_knowngene	NA	212732013	212731175	noncoding
ASHG19A3A010864	2.81065	2.85026	6.90258	3.97e-08	7.19e-07	8.40148	BC036914	Arraystar_ NRED	noncoding	NA	NA	NA	NA	NA	NA	NA	NA	NA	chr19	NA		GGAGGGAGAGATGTACATCCCCTGATAACTGTGAAATAAAAACCATTTGTTAAAAATATG			1397	BC036914	NRED	NA	3121464	3094632	noncoding
ASHG19A3A016869	2.80916	7.64144	8.96387	8.84e-11	4.16e-09	14.4793	lnc-EEF1B2-2	LNCIPEDIA_3.1	noncoding	NA	NA	NA	lnc-EEF1B2-2	NONHSAT076537	NA	NA	NA	NA	chr2	NA	BC047484	GGCTAAGTTCTGTGGCTGGTGGTCAGTTTGTAAATTTATACTTAAAGAGACTTAATAGTA			1220	uc002vbb.2	UCSC_knowngene	+	206951575	206950355	noncoding
ASHG19A3A013999	2.79229	2.35808	7.19343	1.63e-08	3.44e-07	9.28375	AC027612.6	Gencode.V23	noncoding	AC027612.6	ENSG00000143429.9	processed_transcript	NA	NONHSAT072363	NA	NA	NA	NA	chr2	NA	LOC654342	ATGTTGCTTTTGTCATACATTAGTGGTAGTTCATCGCACGGCAATAGAAAACCAAAATAC			1165	uc002sts.3	UCSC_knowngene	NA	91847975	91805191	noncoding
ASHG19A3A023137	2.79047	2.2098	8.96425	8.83e-11	4.16e-09	14.4803	RP11-124N2.1	Gencode.V23	noncoding	RP11-124N2.1	ENSG00000250012.1	antisense	lnc-ROPN1B-2	NONHSAT091645	RP11-124N2.1	ENSG00000250012.1	NA	NA	chr3	NA	RP11-124N2.1	GCTACGGGAGAGGCGCCTATGCGGCTGCAGGTTTTATTATGGAGCTGTCAAGGTAGAAAG			444	ENST00000507924	Ensembl	+	125814192	125803169	noncoding
ASHG19A3A039668	2.77049	2.08328	6.82495	5.03e-08	8.82e-07	8.16504	lnc-RPS6KA3-3	LNCIPEDIA_3.1	noncoding	NA	NA	NA	lnc-RPS6KA3-3	NONHSAT136447	NA	NA	NA	NA	chrX	NA	SCARNA9L	GTGTGTGTGCACGCACACGTGTTTATAAAGGTAGCAGTTGTAGGAATGAATGAGATTGGG			348	NR_023358	RefSeq_NR	NA	20154531	20154184	noncoding
ASHG19A3A024993	2.73934	2.24362	7.2013	1.6e-08	3.37e-07	9.30752	RP11-10K16.1	Gencode.V23	noncoding	RP11-10K16.1	ENSG00000245213.6	antisense	lnc-HMGB2-3	NONHSAT099219	RP11-10K16.1	ENSG00000245213.6	NA	NA	chr4	NA	RP11-10K16.1	CTAGCAATGTGTAATAATGTAATGACTGCTTAGAATTTCCTGAGAGGGACTGTAACATAT			1866	ENST00000499322	Ensembl	NA	174090306	174065386	noncoding
ASHG19A3A007209	2.72088	3.35468	6.58721	1.05e-07	1.65e-06	7.43883	DHRS4-AS1	Gencode.V23	noncoding	DHRS4-AS1	ENSG00000215256.3	antisense	lnc-NRL-1	NONHSAT035952	DHRS4-AS1	ENSG00000215256.3	NA	NA	chr14	NA	C14orf167	CAGAGGTGGCACAGTTGTGCCAGAGGGCCAGACTTTGGCAGCGTGTAAGGTCTGAGGACA			2747	NR_023923	RefSeq_NR	NA	24423392	24407939	noncoding
ASHG19A3A046595	2.71326	4.33683	6.90426	3.95e-08	7.16e-07	8.4066	MALAT1	Gencode.V23	noncoding	MALAT1	ENSG00000251562.7	lincRNA	NA	NONHSAT022124	MALAT1	ENSG00000251562.7	NA	NA	chr11	NA	MALAT1	TTCAGCTTGAATGTCTCTTAGAGGGTGGGCTTTTGTTGATGAGGGAGGGGAAACTTTTTT			8708	NR_002819	RefSeq_NR	+	65273937	65265232	noncoding
ASHG19A3A023202	2.70261	2.28058	7.2516	1.37e-08	2.97e-07	9.45941	LINC01358	Gencode.V23	noncoding	LINC01358	ENSG00000230812.5	lincRNA	lnc-FGGY-4	NONHSAT003543	LINC01358	ENSG00000230812.5	NA	NA	chr1	NA	RP4-794H19.4	ATCAGAAAGTCTGATTAAAGTAGAAGCATCATATTTCTATCAACGTATCCACTGTGCTTG			306	ENST00000438195	Ensembl	+	59510286	59486259	noncoding
ASHG19A3A007208	2.68916	2.13814	6.44574	1.62e-07	2.38e-06	7.0054	LINC00339	Gencode.V23	noncoding	LINC00339	ENSG00000218510.5	lincRNA	lnc-CELA3A-1	NONHSAT001461	LINC00339	ENSG00000218510.5	NA	NA	chr1	NA	HSPC157	AAGAATGTATCCAAAACTCCGCACGAAGTCTGGAACGTTTTTTCTTAGAGTTCCAGAATT			1103	NR_023918	RefSeq_NR	+	22357713	22351706	noncoding
ASHG19A3A017460	2.68596	1.94844	11.6234	7.22e-14	9.45e-12	21.5469	RP11-359G22.2	Gencode.V23	noncoding	RP11-359G22.2	ENSG00000230400.1	lincRNA	lnc-FOXA2-4	NONHSAT079004	RP11-359G22.2	ENSG00000230400.1	NA	NA	chr20	NA	AK055550	AAGGGAGACAGAATCTTTAGTTACTTCACATGTGTGACAATACGCCTATGTTTTGTTTTA			2318	uc002wso.1	UCSC_knowngene	NA	22665514	22656709	noncoding
ASHG19A3A012595	2.66514	4.59215	5.23089	7.03e-06	5.76e-05	3.27809	CTD-3162L10.1	Gencode.V23	noncoding	CTD-3162L10.1	ENSG00000267053.6	lincRNA	lnc-ZNF146-1	NONHSAT065973	CTD-3162L10.1	ENSG00000267053.6	NA	NA	chr19	NA	LOC100134317	CCATTTTGTTCAACATGGGCGTTTTCTTTGTGCATTGATTTGCATTTTTAAAGGTATTCC			611	NR_029389	RefSeq_NR	+	36803568	36802244	noncoding
ASHG19A3A014365	2.63446	3.39538	6.94187	3.52e-08	6.49e-07	8.52102	AC073869.2	Gencode.V23	noncoding	AC073869.2	ENSG00000224425.2	processed_pseudogene	NA	NONHSAT074438	NA	NA	NA	NA	chr2	NA	AC073869.2	TGTGAACATTCAAGTGAAGCAAAAGCCTTTCATGATTATAGTGGAGCAGCTGCCCCAAGC			1026	ENST00000417338	Ensembl	NA	132110812	132109786	noncoding
[truncated: 28 more rows]

## Sheet: GMP
	logFC	AveExpr	t	P.Value	adj.P.Val	B	FINAL_SYMBOL	FINAL_SOURCE	FINAL_TYPE	Ensembl.Symbol	Ensembl.Gene	Ensembl.Type	lnciPedia.ID	Noncode.ID	lnc.Symbol	lnc.Gene	CDS.Symbol	CDS.Gene	chrom	EntrezID	GeneSymbol	probeSeq	product	ProteinAccession	RNAlength	Seqname	Source	Strand	txEnd	txStart	type
[truncated: 385 more rows]

[truncated: 4 more sheets: Granulocytes, Monocytes, Erythroid, Mega]
