# Supplementary material for: The non-coding RNA landscape of human hematopoiesis and leukemia
Source: Nat Commun. 2017 Aug 9;8:218. doi: 10.1038/s41467-017-00212-4 (PMC5550424; doi:10.1038/s41467-017-00212-4)
Supplement: Supplementary file 3 — Supplementary Data 2 [file 41467_2017_212_MOESM3_ESM.xlsx]

## Sheet: B-cells
	logFC	AveExpr	t	P.Value	adj.P.Val	B	FINAL_SYMBOL	FINAL_SOURCE	FINAL_TYPE	CDS.Symbol	CDS.Gene	lnc.Gene	lnc.Symbol	ENSEMBL.lncRNA	Ensembl.Symbol	Ensembl.Gene	Ensembl.Type	lnciPedia.ID	Noncode.ID	EntrezGene	Symbol	Description	Chrom	Start	End	Feature	GenBank.Accession	map_location	RefseqRNA	strand	ControlType	Synonyms	Target_ID	UniGene	Probe_Sequence
IVGNh29338	9.90631	4.71224	32.3715	2.50889e-30	4.35403e-27	58.7092	AL928768.3	Gencode.V23	noncoding	NA	NA	ENSG00000253701.2	AL928768.3	YES	AL928768.3	ENSG00000253701.2	lincRNA	NA	NA	NA			14	105241437	105241777	mRNA	uc001ysc			NA	0		uc001ysc		AGTACTGAGCAGGAGCCGGCAAGGCACAGGGAGGAAGTGTGGAGGAACCTCTTGGAGAAG
IVGNh32636	8.91053	3.65039	31.9443	4.18797e-30	6.08744e-27	58.2233	uc002stj	GENBANK	noncoding	NA	NA	NA	NA	NO	NA	NA	NA	NA	NA	NA			2	88942684	88946279	ncRNA	uc002stj			NA	0		uc002stj		AGATGGATATCAGCTACAGACTTTCCTGAGTCAGGTCTCACCTAAGAAAATAAACACATG
IVGNh29583	8.88509	7.19689	27.7539	9.1891e-28	6.32694e-25	53.0607	LINC00926	Gencode.V23	noncoding	NA	NA	ENSG00000247982.6	LINC00926	YES	LINC00926	ENSG00000247982.6	lincRNA	lnc-TCF12-1	NONHSAT044051	NA			15	55387189	55387249	ncRNA	uc002aef			+	0		uc002aef		GATTCTTTGCTTTTTATTTTCTCTCTTAATAAAAATGTATGATGTTTACATTGTCAGAGA
IVGNh14058	8.61285	7.81149	29.7459	6.49606e-29	6.07011e-26	55.6089	LINC00926	Gencode.V23	noncoding	NA	NA	ENSG00000247982.6	LINC00926	YES	LINC00926	ENSG00000247982.6	lincRNA	lnc-TCF12-1	NONHSAT044051	283663	LOC283663	Hypothetical protein LOC283663	15	57592562	57599966	ncRNA	AL713736	15q21.3	NR_024433.1	+	0		AL713736	Hs.181297	GGATTCTTTGCTTTTTATTTTCTCTCTTAATAAAAATGTATGATGTTTACATTGTCAGAG
IVGNh04264	8.37166	3.01918	18.1659	6.16508e-21	1.09979e-18	37.6239	TCL6	Gencode.V23	noncoding	NA	NA	ENSG00000187621.14	TCL6	YES	TCL6	ENSG00000187621.14	retained_intron	lnc-TCL1B-1	NONHSAT039485	27004	TCL6	T-cell leukemia/lymphoma 6	14	96117514	96139788	ncRNA	AK023714	14q32.1	NR_028288.1	+	0	FLJ13652|TNG1|TNG2	AK023714		TTTTGTCTTGCAAAACTCAAGGGAAAACTCTCAAACTCTAATGTTTGTCTATTCTGTGTC
IVGNh23306	8.32074	3.61153	20.3252	1.05696e-22	2.60891e-20	41.6578	DQ101112	GENBANK	noncoding	NA	NA	NA	NA	NO	NA	NA	NA	NA	NA	4917	NTN3	Netrin 2-like (chicken)	16	2521499	2524145	ncRNA	DQ101112	16p13.3	NM_006181.2	NA	0	NTN2L	DQ101112	Hs.158336	AGAGTCACTATCACTTGCCAGGTGAGTCATGGTATCAGCAGAAACCAGGGAAAGCCCCTA
IVGNh23305	6.50659	6.53667	23.7904	3.10636e-25	1.43426e-22	47.3969	DQ100949	GENBANK	noncoding	NA	NA	NA	NA	NO	NA	NA	NA	NA	NA	3500	IGHG1	Immunoglobulin heavy constant gamma 1 (G1m marker)	14	106207703	106209406	ncRNA	DQ100949	14q32.33		+	0		DQ100949		CTCCTGTGCAGCCTCTGAATTCACTTTCAGTATGGGTCCGCCAGGCTCCAGGGAAGGGGC
IVGNh07462	6.35617	6.41898	18.2219	5.52137e-21	9.89459e-19	37.7336	P2RX5	Gencode.V23	noncoding	NA	NA	NA	NA	NO	P2RX5	ENSG00000083454.21	retained_intron	lnc-TAX1BP3-2	NONHSAT145019	NA			17	3523889	3526250	mRNA	AK092966			NA	0		AK092966		TATGTGAGTTGTCTCCCCGTAAACCCAAGGAGCACGTGAATTGCCTCTGCTTACGTTCAG
IVGNh03057	6.21017	6.18953	25.7631	1.54974e-26	8.81463e-24	50.3227	AJ627247	GENBANK	noncoding	NA	NA	NA	NA	NO	NA	NA	NA	NA	NA	NA		Immunoglobulin heavy chain V-region (clone CDN3FB5)	16	32834089	32834188	ncRNA	AJ627247			+	0		AJ627247	Hs.684653	GTACAGCCTAGGGGGTCCCTTAGACTCTCCTGTTGGGTCCGCCAGGCTCCAGGGAAGGGG
IVGNh32067	6.11879	6.9524	9.76278	3.81057e-12	1.0554e-10	17.3417	NAPSB	Gencode.V23	noncoding	NA	NA	NA	NA	NO	NAPSB	ENSG00000131401.11	processed_transcript	NA	NA	NA			19	55529444	55529927	mRNA	uc002prw			NA	0		uc002prw		ATTGGGGGAATCCCCTTGCTGGCTGGGGAGTACATCATCCGGTGCTCAGAAATCCCAAAG
IVGNh05720	6.10043	4.26658	18.0492	7.76386e-21	1.31905e-18	37.3945	AK055572	GENBANK	noncoding	NA	NA	NA	NA	NO	NA	NA	NA	NA	NA	NA		CDNA FLJ31010 fis, clone HLUNG2000174	4	86817951	86818011	ncRNA	AK055572			+	0		AK055572	Hs.680592	TTGTAGGCTCTTGTTTCTCACTAATTTTAATGTGCTAATTAATTTACTAGTTTATCAAGT
IVGNh02364	6.04168	2.22672	31.1611	1.0897e-29	1.35235e-26	57.3142	AF283770	GENBANK	noncoding	NA	NA	NA	NA	NO	NA	NA	NA	NA	NA	NA			19	47076610	47076798	ncRNA	AF283770			NA	0		AF283770		TGGAGCAGTCGTCCAGGTTCAGGCCTTCATAAAGGTTTTCATCTTCATATTCATCCCCGG
IVGNh03609	5.99635	2.17777	21.366	1.68834e-23	5.19381e-21	43.4698	AK021803	GENBANK	noncoding	NA	NA	NA	NA	NO	NA	NA	NA	NA	NA	1879	EBF1	Early B-cell factor 1	5	158122922	158526787	ncRNA	AK021803	5q34	NM_024007.3	NA	0	COE1|EBF|FLJ39389|FLJ41763|O/E-1|OLF1	AK021803		ATTTTAATTATTGAAATTCATTGTATGGAAACATGTATGATAAACCATTTGTTACATAGC
IVGNh23377	5.9504	3.74459	15.9761	5.73266e-19	6.44631e-17	33.1048	DQ535378	GENBANK	noncoding	NA	NA	NA	NA	NO	NA	NA	NA	NA	NA	652070	SCFV	Single-chain Fv fragment	14	NA	NA	ncRNA	DQ535378			+	0		DQ535378		GGGAAGGGACTGGAGTGGGTTTCATACAAAACTACGCAGACTCTGTGAAAGGCCGATTCA
IVGNh07671	5.64103	2.12125	18.8308	1.69396e-21	3.29116e-19	38.9078	AK093761	GENBANK	noncoding	NA	NA	NA	NA	NO	NA	NA	NA	NA	NA	NA		CDNA FLJ36442 fis, clone THYMU2012631	6	150965312	150965372	ncRNA	AK093761			+	0		AK093761	Hs.658285	TACTTAGATATGGATTATTTCATAACCAGGAAAAGTAAAAATCATAGTTGGTGTCTCTCG
IVGNh23478	5.54372	7.08271	9.48939	8.49691e-12	2.2137e-10	16.5359	DQ926120	GENBANK	noncoding	NA	NA	NA	NA	NO	NA	NA	NA	NA	NA	NA			14	106113488	106119886	ncRNA	DQ926120			NA	0		DQ926120		CAGGGAAGGGGCTGGAGTGGGTCTCAATGTAGACTCTGTGAAGGGCCGATTGACCATCTC
IVGNh03824	5.43991	2.99924	23.7493	3.31399e-25	1.51234e-22	47.3335	AK022173	GENBANK	noncoding	NA	NA	NA	NA	NO	NA	NA	NA	NA	NA	NA		CDNA FLJ12111 fis, clone MAMMA1000025	2	99626701	99626761	ncRNA	AK022173			NA	0		AK022173	Hs.675828	TATATAATGAAATTAAGTAAATGAGGAATTGCCTAAAACTAAGGGAGTTTCACCTCCATG
IVGNh28182	5.3072	5.06091	18.6163	2.55954e-21	4.85274e-19	38.4978	RP11-693J15.5	Gencode.V23	noncoding	NA	NA	ENSG00000205056.8	RP11-693J15.5	YES	RP11-693J15.5	ENSG00000205056.8	lincRNA	lnc-CLLU1.1-1	NONHSAT029890	NA			12	91384881	91399956	ncRNA	uc001tcg			+	0		uc001tcg		AAGTAGATCCCTGCATGGGAAAGTCAAGTATCCCCACTGTGTAGAGCTGGTCCACAATGG
IVGNh04725	5.27192	4.96616	12.7011	1.26393e-15	6.74887e-14	25.3916	AK024945	GENBANK	noncoding	NA	NA	NA	NA	NO	NA	NA	NA	NA	NA	NA			3	31920270	31920330	ncRNA	AK024945			NA	0		AK024945		GCTTCAAAGTTGAGACCCTTTGCTCTGAGGTAGAAGATTTTATATACTCTTATTTTTCAG
IVGNh04343	5.25652	3.14561	15.499	1.63588e-18	1.66758e-16	32.0565	AK023905	GENBANK	noncoding	NA	NA	NA	NA	NO	NA	NA	NA	NA	NA	NA		CDNA FLJ13843 fis, clone THYRO1000796	18	40571939	40571999	ncRNA	AK023905			+	0		AK023905	Hs.677254	TACCATTTATGAATTATCTTTTTTGGGCTTGTCAATTGATTGGACATCTGCATATCCTAG
IVGNh29208	5.22384	2.16131	18.3456	4.33186e-21	7.87076e-19	37.9749	TCL6	Gencode.V23	noncoding	NA	NA	ENSG00000187621.14	TCL6	YES	TCL6	ENSG00000187621.14	retained_intron	lnc-TCL1B-1	NONHSAT039468	NA			14	95188303	95188513	mRNA	uc001yep			+	0		uc001yep		TTTACACAACAATAATGGACCTGTGTAAGGAGGTATGTGTGGGAGAAGATTCCAGAAGGT
IVGNh39172	5.09619	6.51157	22.2975	3.48101e-24	1.24196e-21	45.0252	Z69008	GENBANK	noncoding	NA	NA	NA	NA	NO	NA	NA	NA	NA	NA	3107	HLA-C	Major histocompatibility complex, class I, C	6	31236528	31239854	ncRNA	Z69008	6p21.3	NM_002117.4	NA	0	D6S204|FLJ27082|HLA-Cw|HLA-JY3|HLC-C|PSORS1	Z69008		CCTGGGGCTGCTAATGCTCTGGGTCTCTGGTTTGAATTGGTACCTGCAGAAGCCAGGCCA
IVGNh21765	5.07888	3.32203	22.1964	4.11996e-24	1.44368e-21	44.8594	CR597534	GENBANK	noncoding	NA	NA	NA	NA	NO	NA	NA	NA	NA	NA	NA			X	46405793	46405853	ncRNA	CR597534			NA	0		CR597534		TTACTATGTAATTTAAACCACATCATTCCAACATGTAATCAATATGGAAAAAAATAACAA
IVGNh32497	5.06276	6.82076	20.7465	4.98385e-23	1.31273e-20	42.4011	lnc-PUS10-5	LNCIPEDIA_3.1	noncoding	NA	NA	NA	NA	NO	NA	NA	NA	lnc-PUS10-5	NONHSAT070902	NA			2	60605206	60605266	ncRNA	uc002sag			NA	0		uc002sag		ATTTAAATTACTGCCTCTTTAATTTATAATGTTTTGGGGATTTTTAATAGGCATGCTCTG
IVGNh28123	5.02369	4.59537	15.2794	2.6718e-18	2.61012e-16	31.5658	IFNG-AS1	Gencode.V23	noncoding	NA	NA	ENSG00000255733.5	IFNG-AS1	YES	IFNG-AS1	ENSG00000255733.5	antisense	lnc-DYRK2-4	NONHSAT029277	NA			12	66686162	66699937	ncRNA	uc001stv			+	0		uc001stv		AGCAAGCAGCTAAGACAACATGGTACATGTGGCTAGAAGCCCACCAACTGCTAACAACCA
IVGNh29207	4.93123	2.57342	12.4491	2.40666e-15	1.22505e-13	24.7449	TCL6	Gencode.V23	noncoding	NA	NA	ENSG00000187621.14	TCL6	YES	TCL6	ENSG00000187621.14	retained_intron	lnc-TCL1B-1	NONHSAT039468	NA			14	95188305	95188515	mRNA	uc001yeo			+	0		uc001yeo		TACACAACAATAATGGACCTGTGTAAGGAGGTATGTGTGGGAGAAGATTCCAGAAGGTCT
IVGNh12598	4.89646	3.50386	14.1376	3.72228e-17	2.83109e-15	28.9279	AK129722	GENBANK	noncoding	NA	NA	NA	NA	NO	NA	NA	NA	NA	NA	NA		CDNA FLJ26211 fis, clone ADG07684	22	32608571	32608631	ncRNA	AK129722			NA	0		AK129722	Hs.680182	TGCAAAATACCTTATTTGTAGTCTTAGTTGCCTTATATGATAAAGATTAGCCTTCCTGTT
IVGNh12310	4.76339	2.27507	19.6862	3.38913e-22	7.68843e-20	40.5041	AK128509	GENBANK	noncoding	NA	NA	NA	NA	NO	NA	NA	NA	NA	NA	27075	TSPAN13	Tetraspanin 13	7	16793350	16824160	ncRNA	AK128509	7p21.1	NM_014399.3	+	0	FLJ22934|NET-6|NET6|TM4SF13	AK128509	Hs.364544	GAATTATCAAAATATATGCTATTTTAGCTATTTAGACTACTTTGACTTTGTATTAGTTTT
IVGNh12817	4.76299	5.32987	7.7477	1.73416e-09	2.79388e-08	11.1982	AK130292	GENBANK	noncoding	NA	NA	NA	NA	NO	NA	NA	NA	NA	NA	NA		CDNA FLJ26782 fis, clone PRS03944	2	165513911	165513974	ncRNA	AK130292			NA	0		AK130292	Hs.293185	ATTAGGTCATTTATCACATTATAGAATCCGATGGGTAAACATATAGCAATCCTGCTATAG
IVGNh11358	4.75101	3.65035	15.0106	4.90531e-18	4.54042e-16	30.9578	AC093642.1	Gencode.V23	noncoding	NA	NA	ENSG00000280119.1	AC093642.1	YES	AC093642.1	ENSG00000280119.1	TEC	NA	NA	285097	FLJ38379	Hypothetical protein FLJ38379	2	242945847	242948163	mRNA	AK126530	2q37.3	XR_108456.1	+	0		AK126530		TAATAACTCTTATGTGATATAGAAAGATGGTCTCATTACTTTGGGAGTAGTTATAAATCT
IVGNh10764	4.71259	4.3545	16.8797	8.36673e-20	1.15214e-17	35.0261	AK125368	GENBANK	noncoding	NA	NA	NA	NA	NO	NA	NA	NA	NA	NA	NA		CDNA FLJ43378 fis, clone OCBBF2002124, highly similar to Homo sapiens p40	5	88130978	88131038	ncRNA	AK125368			NA	0		AK125368	Hs.675270	GTGAAAATATGTCTACTTTACTTGACCATTCATTATATCTAATTAGCTTCTAATTTTATA
IVGNh03286	4.61412	3.02741	12.9699	6.41432e-16	3.63256e-14	26.0725	AK001133	GENBANK	noncoding	NA	NA	NA	NA	NO	NA	NA	NA	NA	NA	NA		CDNA FLJ10271 fis, clone HEMBB1001105	12	93670552	93670612	ncRNA	AK001133			NA	0		AK001133	Hs.610971	GACTGCCTTTCGTTCCTTAGGATTAGGTGGCAGATATAGAATTTGAAATCATTTTCTTTA
IVGNh05244	4.55384	6.95136	20.1279	1.50967e-22	3.5692e-20	41.305	AK027193	GENBANK	noncoding	NA	NA	NA	NA	NO	NA	NA	NA	NA	NA	NA		CDNA: FLJ23540 fis, clone LNG08239	6	90706746	90706806	ncRNA	AK027193			NA	0		AK027193	Hs.677413	CTTGGGGCTCTTTCATGCAGTCTTTTTCACTGGTTGCTATTCTTAAGAAATATTTCAGGC
IVGNh05399	4.55369	2.07209	19.7403	3.06696e-22	7.03895e-20	40.6031	AK054752	GENBANK	noncoding	NA	NA	NA	NA	NO	NA	NA	NA	NA	NA	NA		CDNA FLJ30190 fis, clone BRACE2001312	14	23962935	23962995	ncRNA	AK054752			NA	0		AK054752	Hs.635742	AATATTTAGACAATTTTTCCTTCAGTAGGTTTGTGAATAGATTAAACAATAAATAAAGCA
IVGNh31422	4.51098	6.70089	22.8975	1.29676e-24	5.19315e-22	45.9957	CTC-265F19.1	Gencode.V23	noncoding	NA	NA	ENSG00000267749.1	CTC-265F19.1	YES	CTC-265F19.1	ENSG00000267749.1	sense_intronic	lnc-DIRAS1-2	NONHSAT060454	NA			19	2593235	2593295	mRNA	uc002lwe			NA	0		uc002lwe		CAATTCTCAGCAAGAAACATTGCGATTTCTGATCTCCCGTGGGCCCTTTTGGAAAGACTG
IVGNh21359	4.49221	4.83917	15.4535	1.81006e-18	1.83087e-16	31.9553	MIR600HG	Gencode.V23	noncoding	NA	NA	ENSG00000236901.4	MIR600HG	YES	MIR600HG	ENSG00000236901.4	sense_intronic	lnc-STRBP-1	NONHSAT134613	81571	NCRNA00287	Chromosome 9 open reading frame 45	9	125871772	125877755	ncRNA	BX648949	9q33.3	NR_026677.1	NA	0	C9orf45|DKFZp779O012|FLJ22161|GL012	BX648949		TTTAAAATATCTATCATGTATCTATTTACTGTGTTTTTCTGAATACGCAAGTGTAAATAG
IVGNh07461	4.43651	8.15512	20.3391	1.03089e-22	2.56064e-20	41.6825	P2RX5	Gencode.V23	noncoding	NA	NA	NA	NA	NO	P2RX5	ENSG00000083454.21	retained_intron	lnc-TAX1BP3-2	NONHSAT145019	NA			17	3526338	3529661	ncRNA	AK092966			NA	0		AK092966		GTGTGCCCACAGCTCCTGGAGCCCCACAGGTAATGAACTTCTCCTGACGCTGGCGCTTAA
IVGNh12481	4.37062	3.41856	11.2103	6.40801e-14	2.46075e-12	21.4477	AK129530	GENBANK	noncoding	NA	NA	NA	NA	NO	NA	NA	NA	NA	NA	NA		CDNA FLJ26019 fis, clone PCD01196	6	132797165	132797225	ncRNA	AK129530			NA	0		AK129530	Hs.640057	ATTCATCCAACAATAGTATTTATTTGAAAAAGACTGTCAATTATATTTTACAAATTCCAA
IVGNh19675	4.36396	6.38527	25.6066	1.95126e-26	1.09399e-23	50.0985	BC080549	GENBANK	noncoding	NA	NA	NA	NA	NO	NA	NA	NA	NA	NA	NA			14	105391867	105392289	ncRNA	BC080549			+	0		BC080549		GGGCCTGTGCAGGGCCACCCCCTTGGGCCGGGAGATGGTCACGCTGTCATAGGTGGTCAG
IVGNh14899	4.30108	2.36973	10.8354	1.79853e-13	6.39356e-12	20.4105	AY358259	GENBANK	noncoding	NA	NA	NA	NA	NO	NA	NA	NA	NA	NA	NA		Clone DNA175919 FLFF9364 (UNQ9364)	6	14232261	14232321	ncRNA	AY358259			+	0		AY358259	Hs.689629	TAGAGCTGGGCAGAAAATACTTCCCTAAGATTCTTTTATACTCATAAGCATGTTTTTGTT
IVGNh06182	4.2781	1.6955	7.24065	8.6511e-09	1.1993e-07	9.5891	AK057132	GENBANK	noncoding	NA	NA	NA	NA	NO	NA	NA	NA	NA	NA	NA		CDNA FLJ32570 fis, clone SPLEN2000189	17	3526465	3526525	ncRNA	AK057132			NA	0		AK057132	Hs.660288	TAATACTTACATGATTCAAAGTTTAGAAGGTGCAAAGGATAGTCAGTGAAAAGCAACCTC
IVGNh16833	4.2479	3.84099	15.0996	4.00814e-18	3.77967e-16	31.1599	CD79B	Gencode.V23	noncoding	NA	NA	NA	NA	NO	CD79B	ENSG00000007312.12	retained_intron	lnc-SCN4A-2	NONHSAT055248	974	CD79B	CD79b molecule, immunoglobulin-associated beta	17	62006097	62009703	ncRNA	BC030210	17q23	NM_000626.2	NA	0	AGM6|B29|IGB	BC030210	Hs.89575	CAAACCAGAGTTAGCAACCAGGACCGTGGAAGAACTAGGCTCAGGAGGAAGAGAGGCTGA
IVGNh30580	4.24176	2.82432	17.7643	1.36989e-20	2.22159e-18	36.8294	TBC1D27	Gencode.V23	noncoding	NA	NA	NA	NA	NO	TBC1D27	ENSG00000128438.10	processed_transcript	NA	NONHSAT146025	NA			17	16769487	16769913	ncRNA	uc002gqr			NA	0		uc002gqr		GGCGCATGCATCATTCAAAATACACAGGGAGCACCTCATGAAGCTTTCCTGGAGCACCGT
IVGNh04733	4.22435	5.04352	12.2429	4.10009e-15	1.99395e-13	24.2099	AK024960	GENBANK	noncoding	NA	NA	NA	NA	NO	NA	NA	NA	NA	NA	55342	STRBP	Spermatid perinuclear RNA binding protein	9	125883898	125967376	ncRNA	AK024960	9q33.3	NM_001171137.1	NA	0	DKFZp434N214|FLJ11307|FLJ14223|FLJ14984|FLJ21960|ILF3L|MGC21529|MGC3405|SPNR|p74	AK024960	Hs.287659	GGTTAATGATAATTACTGTCAGATATTTTTTTACCTGAAATTTTTATTGGAGTATTAAAA
IVGNh10928	4.13159	5.08769	16.5353	1.72598e-19	2.17806e-17	34.3036	AK125704	GENBANK	noncoding	NA	NA	NA	NA	NO	NA	NA	NA	NA	NA	53335	BCL11A	B-cell CLL/lymphoma 11A (zinc finger protein)	2	60678301	60780632	ncRNA	AK125704	2p16.1	NM_018014.3	NA	0	BCL11A-L|BCL11A-S|BCL11A-XL|CTIP1|EVI9|FLJ10173|FLJ34997|HBFQTL5|KIAA1809|ZNF856	AK125704	Hs.370549	ATGATATATCAGACAGATACTCTAAAGAAGGGAGATATAGTAATTCAAAATGGAAATACA
IVGNh03738	4.11533	3.37277	13.7125	1.03028e-16	7.09378e-15	27.9072	AK022048	GENBANK	noncoding	NA	NA	NA	NA	NO	NA	NA	NA	NA	NA	NA		CDNA FLJ11986 fis, clone HEMBB1001364	18	40728512	40728572	ncRNA	AK022048			+	0		AK022048	Hs.677088	TTGACTAATTATAGGTATATAGAATTCCCATTCATTATGTCCACAATGATATGTATCTGA
IVGNh27562	4.10709	1.90455	14.2641	2.76098e-17	2.16282e-15	29.2273	COLCA1	Gencode.V23	noncoding	NA	NA	ENSG00000196167.9	COLCA1	YES	COLCA1	ENSG00000196167.9	antisense	NA	NA	NA			11	110674571	110680792	ncRNA	uc001ple			NA	0		uc001ple		GATGAGGACTATGTTTCTTTCTGCTATAAGGAAAAGCCGTGGAAACACACCCGGATTGAA
IVGNh15895	4.08707	5.41434	14.5332	1.47065e-17	1.23857e-15	29.8584	BC014583	GENBANK	noncoding	NA	NA	NA	NA	NO	NA	NA	NA	NA	NA	NA		Homo sapiens, clone IMAGE:4043297, mRNA	12	107568717	107568777	ncRNA	BC014583			+	0		BC014583	Hs.621204	ATTGGATGTAATCATAAATTTGAATTCAGTCTATTTTGAACCATATTTTGATTAGTTTGG
IVGNh03842	4.00803	3.57637	9.91016	2.48286e-12	7.18602e-11	17.7722	AK022197	GENBANK	noncoding	NA	NA	NA	NA	NO	NA	NA	NA	NA	NA	NA		CDNA FLJ12135 fis, clone MAMMA1000307	2	99879972	99880032	ncRNA	AK022197			NA	0		AK022197	Hs.666599	AATATCTATTTCACTTAACTTTAGTAGATAAAGTAACCAACTATTGTTCAGCTTTTTAAA
IVGNh24827	4.00249	7.95241	17.9282	9.87296e-21	1.64184e-18	37.1554	NONHSAT013575	NONCODE.V4	noncoding	NA	NA	NA	NA	NO	NA	NA	NA	NA	NONHSAT013575	NA		Clone JkA9 mRNA induced upon T-cell activation, 3' end	10	63455464	63455524	ncRNA	U38438			+	0		U38438	Hs.684658	ATAGGTATAACTTGTGACCATATCATAGCTCCTTTATTTATGTAGTTTCTTCACATTTTA
IVGNh14519	3.8843	5.44043	12.93	7.09075e-16	3.99259e-14	25.9718	AM259138	GENBANK	noncoding	NA	NA	NA	NA	NO	NA	NA	NA	NA	NA	28461	IGHV1-69	Immunoglobulin heavy variable 1-69	14	107169928	107170366	ncRNA	AM259138	14q32.32-q32.33		NA	0	IGHV1-E|IGHV169|IGHV1E	AM259138		GGGCTTGAGTGGATGGGCACAGAATTCCAGGGCAGAGTCACCACAGCCTACATGGAGCTG
IVGNh21954	3.8681	1.78239	17.4421	2.62641e-20	4.04219e-18	36.1812	CR603086	GENBANK	noncoding	NA	NA	NA	NA	NO	NA	NA	NA	NA	NA	NA			X	56264070	56264130	ncRNA	CR603086			+	0		CR603086		ACAAATGTGTATTATACAATTCTCATGTTTTTATTCTGTGCTTTGTCATAGTTTATATAG
IVGNh33307	3.8581	3.50435	11.2674	5.48408e-14	2.14157e-12	21.6042	AC093642.1	Gencode.V23	noncoding	NA	NA	ENSG00000280119.1	AC093642.1	YES	AC093642.1	ENSG00000280119.1	TEC	NA	NA	NA			2	242596414	242596474	mRNA	uc002wct			+	0		uc002wct		GGAGTAGTTATAAATCTCCCTATAATGCCTGTATATAATACTCATATGTGATATAAAATG
IVGNh39072	3.80529	4.94072	15.6725	1.11436e-18	1.17564e-16	32.4404	X96754	GENBANK	noncoding	NA	NA	NA	NA	NO	NA	NA	NA	NA	NA	3107	HLA-C	Major histocompatibility complex, class I, C	6	31236528	31239854	ncRNA	X96754	6p21.3	NM_002117.4	NA	0	D6S204|FLJ27082|HLA-Cw|HLA-JY3|HLC-C|PSORS1	X96754		TGAATAAATAAAGTGAATCTTTGCACCTGTGGTTTCTCTCTTTCCTCATTTAATAATTAT
IVGNh13143	3.79952	6.54863	20.4962	7.77847e-23	1.95688e-20	41.9611	AK130848	GENBANK	noncoding	NA	NA	NA	NA	NO	NA	NA	NA	NA	NA	NA		CDNA FLJ27338 fis, clone TMS09525	2	134756417	134756477	ncRNA	AK130848			+	0		AK130848	Hs.675308	ATCATCTCTACCTTTGAGTTGATGTGTATAACTGAATAATAGTGCTGTGTTTTCAAAAGG
IVGNh09952	3.79811	1.62517	14.7123	9.71196e-18	8.48899e-16	30.2739	lnc-TCF12-1	LNCIPEDIA_3.1	noncoding	NA	NA	NA	NA	NO	NA	NA	NA	lnc-TCF12-1	NONHSAT044051	283663	LOC283663	Hypothetical protein LOC283663	15	57592562	57599966	ncRNA	AK123700	15q21.3	NR_024433.1	+	0		AK123700	Hs.181297	CATTATTTGGACTAACTAAATACATTAGATTATTTATACTAACTAAATAAATTAGATTTA
IVGNh01850	3.79687	4.80513	11.0857	9.01069e-14	3.39379e-12	21.1052	AF119866	GENBANK	noncoding	NA	NA	NA	NA	NO	NA	NA	NA	NA	NA	NA			9	125067379	125067439	ncRNA	AF119866			NA	0		AF119866		ATTTAGGAAGTATCTTAATGCAGCCATTGTATGTTCGAATAATAAGTTTGAGTGGAAGTG
IVGNh05121	3.78173	5.20437	19.6232	3.80806e-22	8.49154e-20	40.3886	CTB-36H16.2	Gencode.V23	noncoding	NA	NA	ENSG00000260686.1	CTB-36H16.2	YES	CTB-36H16.2	ENSG00000260686.1	sense_overlapping	lnc-SNX2-1	NONHSAT103491	NA		CDNA: FLJ23065 fis, clone LNG04894	5	122197888	122197948	ncRNA	AK026718			+	0		AK026718	Hs.125352	TTCTTCCTTTCTTGTCACATACTTTTAAAAAATTCTCTAAAGATTGAATAATTTTAAGTA
IVGNh13118	3.71908	9.49423	18.0284	8.09102e-21	1.36871e-18	37.3535	RCSD1	Gencode.V23	noncoding	NA	NA	NA	NA	NO	RCSD1	ENSG00000198771.10	processed_transcript	NA	NA	92241	RCSD1	RCSD domain containing 1	1	167599473	167675485	mRNA	AK130798	1q24.2	NM_052862.3	+	0	CAPZIP|MGC126585|MGC126611|MGC21854|MK2S4	AK130798		CTGCCGCAGAGTCGGCACCTGAAGGACATGGAGCCTGGAGACATCCAAATGACCCCAGCA
IVGNh08534	3.71245	3.24382	18.519	3.09037e-21	5.77545e-19	38.3106	RP11-428K3.1	Gencode.V23	noncoding	NA	NA	ENSG00000273062.1	RP11-428K3.1	YES	RP11-428K3.1	ENSG00000273062.1	antisense	NA	NA	646976	LOC646976	Hypothetical LOC646976	1	178693440	178695677	ncRNA	AK096082	1q25.2	XR_078230.1	NA	0		AK096082		CAGTAGAATGTGGAAAGAATACTATGTACCAGCATTAAGTGTAAAACATGAAAGGACCAA
IVGNh19263	3.6843	1.83344	12.6848	1.3174e-15	6.968e-14	25.35	KLF8	Gencode.V23	noncoding	NA	NA	NA	NA	NO	KLF8	ENSG00000102349.14	retained_intron	NA	NA	11279	KLF8	Kruppel-like factor 8	X	56258821	56314321	mRNA	BC063276	Xp11.21	NM_001159296.1	+	0	BKLF3|DKFZp686O08126|MGC138314|ZNF741	BC063276		GGAGTCCTCAGCTAGTGACATGGTCGGTCACTGCTTCTGTTCGGAACAGAGATCCCCCTG
IVGNh26365	3.65883	1.67715	12.8421	8.84546e-16	4.88255e-14	25.7499	RP11-138I18.2	Gencode.V23	noncoding	NA	NA	ENSG00000271046.1	RP11-138I18.2	YES	RP11-138I18.2	ENSG00000271046.1	lincRNA	lnc-ECHDC3-1	NONHSAT011423	NA			10	11762450	11762510	ncRNA	uc001ikv			+	0		uc001ikv		ATAGGAACATTAATTAAAGGGTCTTTTTTCAAAGGACATTAATAATAATGAATAAAAAGC
IVGNh18292	3.6474	9.48949	20.7926	4.59413e-23	1.25209e-20	42.4815	SNX29P1	Gencode.V23	noncoding	NA	NA	ENSG00000198106.8	SNX29P2	YES	SNX29P1	ENSG00000158482.9	unprocessed_pseudogene	NA	NA	730092	RRN3P1	RRN3 RNA polymerase I transcription factor homolog (S. cerevisiae) pseudogene	16	21807950	21830494	mRNA	BC041583	16p12.2	NR_003370.2	+	0	FLJ77916|FLJ99542|MGC138320|MGC138322	BC041583	Hs.31290///Hs.348979	TCCAGTATGCTTCCTACCATGGCAGCAGGTCCGAACTCCATACTCTTTGCGATTAACATT
IVGNh13181	3.63471	4.448	13.0194	5.66671e-16	3.26093e-14	26.1968	AK130928	GENBANK	noncoding	NA	NA	NA	NA	NO	NA	NA	NA	NA	NA	NA		CDNA FLJ27418 fis, clone WMC07037	4	114867328	114867388	ncRNA	AK130928			NA	0		AK130928	Hs.688891	TTTAATTCAATTACCTAATAAGCTGATATGTGATCACTAGTATTCTCATAAAACATCACA
IVGNh05775	3.60917	6.83585	13.6909	1.08537e-16	7.43395e-15	27.855	AK055756	GENBANK	noncoding	NA	NA	NA	NA	NO	NA	NA	NA	NA	NA	NA		CDNA FLJ31194 fis, clone KIDNE2000510	10	63505964	63506026	ncRNA	AK055756			+	0		AK055756	Hs.660277	ATCACAATCTGAGTCAAAGGCCGTACACACATGGAAGAGAGTTATATCTATGTCTGTGGT
IVGNh14703	3.60226	1.67347	12.7279	1.18086e-15	6.34847e-14	25.4598	AY129019	GENBANK	noncoding	NA	NA	NA	NA	NO	NA	NA	NA	NA	NA	NA		MRNA; cDNA DKFZp667L198 (from clone DKFZp667L198)	2	99805258	99805319	ncRNA	AY129019			NA	0		AY129019	Hs.663031	GCTGAGAAAATGAGATCAGCAATAAATTTGGTTTGGCAATTTTTTTTAATGTGTGCTCCA
IVGNh06878	3.56241	4.08766	12.3925	2.78409e-15	1.40443e-13	24.5986	AK090726	GENBANK	noncoding	NA	NA	NA	NA	NO	NA	NA	NA	NA	NA	NA		CDNA FLJ33407 fis, clone BRACE2010535	3	123145657	123145717	ncRNA	AK090726			+	0		AK090726	Hs.656945	ATTGACTGAAACTGCAATATAGAGTTTTTCTTAACATTTGCATATTAAAGACTCTGACTA
IVGNh07379	3.52225	6.96306	16.2013	3.52231e-19	4.16376e-17	33.5913	AK092681	GENBANK	noncoding	NA	NA	NA	NA	NO	NA	NA	NA	NA	NA	NA		CDNA FLJ35362 fis, clone SKMUS2000330	1	165878612	165878672	ncRNA	AK092681			+	0		AK092681	Hs.668429	TATGTCTTTTTTCTACATGCAGTTATATAACACTTAGAATCACCATTCTTTCCCATAAGG
IVGNh20085	3.52137	1.57619	16.0289	5.1117e-19	5.79814e-17	33.2193	BC111479	GENBANK	noncoding	NA	NA	NA	NA	NO	NA	NA	NA	NA	NA	NA		CDNA clone IMAGE:7505105	9	37028796	37028856	ncRNA	BC111479			+	0		BC111479	Hs.571600	CTCTTTATATTTCTTTTCAAATTTAACAATACCATAATAAGTGTAAGTAATAAAACCATA
IVGNh12696	3.52024	1.84276	14.2785	2.66861e-17	2.10306e-15	29.2614	AK129988	GENBANK	noncoding	NA	NA	NA	NA	NO	NA	NA	NA	NA	NA	NA		CDNA FLJ26478 fis, clone KDN04977	4	86964839	86964901	ncRNA	AK129988			+	0		AK129988	Hs.689398	CTAAAATCCGGATCTTAAAATCCAAGAGGAAAAAAACAACATAGAGGTTCAGAGACAAAG
IVGNh05329	3.49954	3.77319	10.9075	1.47259e-13	5.31189e-12	20.6115	AK027848	GENBANK	noncoding	NA	NA	NA	NA	NO	NA	NA	NA	NA	NA	NA		CDNA FLJ14942 fis, A-PLACE1011185	12	78519459	78519519	ncRNA	AK027848			NA	0		AK027848	Hs.662065	TATAAAAATGGTAGATAAGTAAACATAGATACCAACATGGGTATGTAATTATGAATAATA
IVGNh12333	3.49633	2.38941	12.9848	6.17969e-16	3.52e-14	26.1099	CTD-2516F10.2	Gencode.V23	noncoding	NA	NA	ENSG00000251364.6	CTD-2516F10.2	YES	CTD-2516F10.2	ENSG00000251364.6	antisense	lnc-CYB5R2-3	NONHSAT017772	NA		Homo sapiens, clone IMAGE:4340526, mRNA	11	7405818	7417960	ncRNA	AK128569			NA	0		AK128569	Hs.661614	GACAGCTGCAAGTCCATACGTGTTCTGATAATTCAATACAAGAAAGAAGATTTGCTTGGG
IVGNh24652	3.48158	4.31204	14.208	3.15127e-17	2.42976e-15	29.0948	IGLV7-35	Gencode.V23	noncoding	NA	NA	NA	NA	NO	IGLV7-35	ENSG00000253631.1	IG_V_pseudogene	lnc-LL22NC03-63E9.3.1-6	NONHSAT083786	NA		Immunoglobulin lambda chain mRNA, VJ region, hybridoma LSF2	22	21134702	21134762	ncRNA	M80919			+	0		M80919	Hs.658054	TGATGACTCAGGAACCCTCACTGACTGTGTCCCCAGGAGGGACAGTCACTCTCACCTATG
IVGNh24155	3.44024	1.15489	28.0964	5.75706e-28	4.19445e-25	53.5118	G43140	GENBANK	noncoding	NA	NA	NA	NA	NO	NA	NA	NA	NA	NA	NA			7	147745026	147745086	ncRNA	G43140			NA	0		G43140		ATATAATGATGATAAATGGTAGCCTTTCTGGAAATAATTTTTGTGTAATCTGTTTAAAAA
IVGNh03221	3.42798	6.12076	16.4198	2.20603e-19	2.72258e-17	34.0586	AK000937	GENBANK	noncoding	NA	NA	NA	NA	NO	NA	NA	NA	NA	NA	NA		CDNA FLJ10075 fis, clone HEMBA1001815	22	16692359	16692419	ncRNA	AK000937			NA	0		AK000937	Hs.672350	CATGTATTAGCAGGAAGCACAGCAGGACTCTGAGAGAAGAATGTGTCTCTTCTCTTTGTT
IVGNh04005	3.41766	3.83169	10.594	3.5293e-13	1.19923e-11	19.733	AK022464	GENBANK	noncoding	NA	NA	NA	NA	NO	NA	NA	NA	NA	NA	NA		CDNA FLJ12402 fis, clone MAMMA1002807	16	77394739	77394799	ncRNA	AK022464			+	0		AK022464	Hs.648920	CTCTTCATTCTCAAGTGTAGTATTTATTTCTCCAGCTCATGCAGAATTCTGTTTTATATG
IVGNh12876	3.41637	1.40796	18.3057	4.68449e-21	8.47224e-19	37.897	AK130381	GENBANK	noncoding	NA	NA	NA	NA	NO	NA	NA	NA	NA	NA	25825	BACE2	Beta-site APP-cleaving enzyme 2	21	42539727	42648523	ncRNA	AK130381	21q22.3	NM_012105.3	+	0	AEPLC|ALP56|ASP1|ASP21|BAE2|CEAP1|DRAP	AK130381		ATTTTCTTTCAATGTCAATTATGTATAATTAATTTGTCTAATGCTTTCGTGTAACTTTAG
IVGNh03715	3.40094	4.50481	8.24984	3.61468e-10	6.7265e-09	12.7703	AK022016	GENBANK	noncoding	NA	NA	NA	NA	NO	NA	NA	NA	NA	NA	NA		CDNA FLJ11954 fis, clone HEMBB1000888	15	57322616	57322676	ncRNA	AK022016			NA	0		AK022016	Hs.613667	ATATTTTTAATCCTTGGGTTATACCTTTTGAAATAAGAGTTGTGTTCAATACTATATCTC
IVGNh01489	3.39522	4.41187	12.6558	1.41847e-15	7.45238e-14	25.2758	AF086350	GENBANK	noncoding	NA	NA	NA	NA	NO	NA	NA	NA	NA	NA	NA		Full length insert cDNA clone ZD62G08	22	16674808	16674868	ncRNA	AF086350			NA	0		AF086350	Hs.684694	TATAGACCCCAAGTCATGTTTGTCTTCTTTGAAGTCTATAAAAGTTTTCTTGTTGGCCAG
IVGNh07777	3.3854	2.15324	10.7205	2.47644e-13	8.60093e-12	20.089	AK094099	GENBANK	noncoding	NA	NA	NA	NA	NO	NA	NA	NA	NA	NA	NA			3	4551891	4551951	ncRNA	AK094099			+	0		AK094099		TTAAAAATGTTAGTATTGGTTTTATTTTCAGATCTGTCAGGAATGAATTTATACAGCTTG
IVGNh04556	3.35687	6.55591	17.0762	5.5634e-20	7.93968e-18	35.4331	FGD2	Gencode.V23	noncoding	NA	NA	NA	NA	NO	FGD2	ENSG00000146192.14	retained_intron	lnc-FGD2-1	NONHSAT112246	221472	FGD2	FYVE, RhoGEF and PH domain containing 2	6	36973422	36996844	mRNA	AK024456	6p21.2	NM_173558.3	+	0	FLJ00048|FLJ40929|MGC71330|ZFYVE4	AK024456		CAACAATCTCAACCTAGAAATAGAGGTCTGAGTGTGAACTGTCCTGCCCTTAGACTAAAG
IVGNh03872	3.3545	1.32038	18.1363	6.53519e-21	1.145e-18	37.5659	AK022249	GENBANK	noncoding	NA	NA	NA	NA	NO	NA	NA	NA	NA	NA	NA		CDNA FLJ12187 fis, clone MAMMA1000831	2	99961204	99961264	ncRNA	AK022249			NA	0		AK022249	Hs.656220	ACATAAACCTTTTCTAAGTAATTTTTCCATATTGAGCTTATTAGCATCTTTTGGTATCTG
IVGNh17954	3.34118	3.1908	14.921	6.01609e-18	5.51653e-16	30.7535	BC039336	GENBANK	noncoding	NA	NA	NA	NA	NO	NA	NA	NA	NA	NA	28968	SLC6A16	Solute carrier family 6, member 16	19	49792888	49828473	ncRNA	BC039336	19q13.1-q13.4	NM_014037.2	NA	0	NTT5	BC039336	Hs.130949	TGCTTTTAAGGACAACTGTTCTAGAATGTGTTTAAGAAACATGAATCTATTATTTTTTAT
IVGNh36990	3.3411	4.46871	18.3902	3.97049e-21	7.24772e-19	38.0615	HDAC9	Gencode.V23	noncoding	NA	NA	NA	NA	NO	HDAC9	ENSG00000048052.21	processed_transcript	NA	NONHSAT119364	NA			7	18502440	18549344	mRNA	uc003sub			+	0		uc003sub		TCAGCAAAGAATGCACAGTATGATCAGCTCAGGTTTCCTTCCAAATTCTCTACCCACACA
IVGNh01234	3.32851	3.99344	8.93267	4.47711e-11	1.01683e-09	14.8666	AF075116	GENBANK	noncoding	NA	NA	NA	NA	NO	NA	NA	NA	NA	NA	NA		Full length insert cDNA YW02F03	11	9721937	9721997	ncRNA	AF075116			+	0		AF075116	Hs.659029	TATTTGGAATCTCATTATTCTTTTAATGGATAGTTCTTTCTCTGTCAGTCTCTTAAAAAG
IVGNh15608	3.3021	2.76716	6.88752	2.68016e-08	3.32865e-07	8.45866	CECR7	Gencode.V23	noncoding	NA	NA	ENSG00000237438.6	CECR7	YES	CECR7	ENSG00000237438.6	lincRNA	NA	NA	23765	IL17RA	Interleukin 17 receptor A	22	17565848	17591404	ncRNA	BC008575	22q11.1	NM_014339.5	+	0	CD217|CDw217|IL-17RA|IL17R|MGC10262|hIL-17R	BC008575	Hs.48353	TTCCTCCATTGTTGTAAAACATGTGTTTTGCTCTTGTGTGTAAAATGACTGTGAATTTAG
IVGNh36735	3.26325	1.41396	13.9883	5.3099e-17	3.87433e-15	28.5718	LINC01013	Gencode.V23	noncoding	NA	NA	ENSG00000228495.1	LINC01013	YES	LINC01013	ENSG00000228495.1	lincRNA	lnc-ENPP1-4	NONHSAT114948	NA			6	132517582	132531865	ncRNA	uc003qdd			+	0		uc003qdd		TGGTATTGACAGAAGAATGAAAGTAAAGTTCAACCAATCTACAAAGGCCAAAAATATTTT
IVGNh11922	3.24494	6.83737	11.4552	3.2975e-14	1.35087e-12	22.1154	AK127684	GENBANK	noncoding	NA	NA	NA	NA	NO	NA	NA	NA	NA	NA	92960	PEX11G	Peroxisomal biogenesis factor 11 gamma	19	7541760	7553904	ncRNA	AK127684	19p13.2	NM_080662.2	+	0	MGC4281	AK127684		CTCACTGCAAATCCAGAGAAATGATGAAAAACCACATGCCCGAAACAAGAATGCCGCAGC
IVGNh20432	3.19368	6.82015	19.2776	7.2567e-22	1.53116e-19	39.7493	BC133701	GENBANK	noncoding	NA	NA	NA	NA	NO	NA	NA	NA	NA	NA	23603	CORO1C	Coronin, actin binding protein, 1C	12	109038884	109125294	ncRNA	BC133701	12q24.1	NM_014325.2	+	0	HCRNN4	BC133701	Hs.330384	CAATACTCATTCAATCGCACCCTCTGGCCTTGTCTTAGCTTAATGTGGTTAGAGCTAAAA
IVGNh13159	3.1911	5.68993	10.4017	6.07123e-13	1.99224e-11	19.1877	AK130891	GENBANK	noncoding	NA	NA	NA	NA	NO	NA	NA	NA	NA	NA	NA		CDNA FLJ27381 fis, clone UBA07680	8	123967206	123967266	ncRNA	AK130891			+	0		AK130891	Hs.687396	GAGAATATCATAAACATTCAACATTGGAGGAATAGGTAATTCTTTTGAAGCCTCCTGCAA
IVGNh09247	3.17708	3.75159	7.40046	5.20093e-09	7.56545e-08	10.0983	AK098031	GENBANK	noncoding	NA	NA	NA	NA	NO	NA	NA	NA	NA	NA	401044	FLJ40712	FLJ40712 protein	2	242577386	242577945	ncRNA	AK098031	2q37.3	XR_041566.1	+	0		AK098031		GGTGTACTCGGAGATCCAGTCGATGGCGTTGGGTGTACTTGGAGATCCGGATTGATGCTG
IVGNh08958	3.15278	7.20346	12.2653	3.86901e-15	1.89095e-13	24.2681	AK097245	GENBANK	noncoding	NA	NA	NA	NA	NO	NA	NA	NA	NA	NA	NA		CDNA FLJ39926 fis, clone SPLEN2021157	11	66892983	66893043	ncRNA	AK097245			NA	0		AK097245	Hs.668675	CATTATAGAAAAATCTGAGAGTATAAAATATGAACTATAGGGGTGGTGGAAAGAGAAGGT
IVGNh04044	3.13144	1.81693	13.9209	6.2378e-17	4.47548e-15	28.4103	AK022789	GENBANK	noncoding	NA	NA	NA	NA	NO	NA	NA	NA	NA	NA	NA		CDNA FLJ12727 fis, clone NT2RP2000027	8	81116194	81116254	ncRNA	AK022789			NA	0		AK022789	Hs.661673	TTAAGGATTAAAACTAGTATCTTAAATGTTTTTATATCAGTCAGTTTAAAAACTAATATT
IVGNh32455	3.13122	4.41246	13.4225	2.08796e-16	1.3281e-14	27.1987	PRKCE	Gencode.V23	noncoding	NA	NA	NA	NA	NO	PRKCE	ENSG00000171132.13	processed_transcript	lnc-EPAS1-3	NONHSAT070470	NA			2	45923679	45926070	ncRNA	uc002ruu			+	0		uc002ruu		TCGATCTCTCAGGGTCGTCGGGTGAAGTGAAAATACCTAACTCTGCATTCTGTGAAAGGG
IVGNh11434	3.12342	7.79193	11.062	9.61717e-14	3.61528e-12	21.0397	AK126678	GENBANK	noncoding	NA	NA	NA	NA	NO	NA	NA	NA	NA	NA	NA		CDNA FLJ44723 fis, clone BRACE3023604	5	158459049	158459109	ncRNA	AK126678			+	0		AK126678	Hs.629867	CTGAATCCCAAACATGAAAACAACCTTTTCTTGTGGAAAATCTCCTCCCCCTTGAAAAAA
IVGNh39073	3.11408	2.02205	10.4148	5.85082e-13	1.92474e-11	19.2249	X96754	GENBANK	noncoding	NA	NA	NA	NA	NO	NA	NA	NA	NA	NA	3107	HLA-C	Major histocompatibility complex, class I, C	6	31236528	31239854	ncRNA	X96754	6p21.3	NM_002117.4	NA	0	D6S204|FLJ27082|HLA-Cw|HLA-JY3|HLC-C|PSORS1	X96754		ATATGTAGTCATCCTAAGGCGCATAACCATTTATAAAAATCATCCTTCATTCTATTTTAC
IVGNh12610	3.1127	2.71839	12.8558	8.54529e-16	4.73301e-14	25.7845	AK129737	GENBANK	noncoding	NA	NA	NA	NA	NO	NA	NA	NA	NA	NA	NA		CDNA FLJ26226 fis, clone ADG08784	5	14304328	14304388	ncRNA	AK129737			+	0		AK129737	Hs.661912	ATGATTTTAAAAGTGAAACTGTCTTGATTGTATTAGTAGAACCTCTTAGGAACACAATGG
IVGNh05633	3.10952	1.31049	15.0537	4.44697e-18	4.12591e-16	31.056	AK055349	GENBANK	noncoding	NA	NA	NA	NA	NO	NA	NA	NA	NA	NA	55278	QRSL1	Glutaminyl-tRNA synthase (glutamine-hydrolyzing)-like 1	6	107077440	107116291	ncRNA	AK055349	6q21	NM_018292.4	+	0	DKFZp564C1278|FLJ10989|FLJ12189|FLJ13447|GatA	AK055349	Hs.406917	AATATTTTTGGTTGTTTTTTAAACCTTATCCTGTATTGTACTTATTAGCACTGGAAAGTG
IVGNh04417	3.08678	3.77833	14.2092	3.1427e-17	2.42792e-15	29.0975	AK024159	GENBANK	noncoding	NA	NA	NA	NA	NO	NA	NA	NA	NA	NA	NA		CDNA FLJ14097 fis, clone MAMMA1000760	18	53508738	53508798	ncRNA	AK024159			+	0		AK024159	Hs.677264	TTTCTTTTATAATACACATTGATGGTTTTAGGCAAAATTATCTATGTAATAGTTCCCTTG
IVGNh38485	3.08621	5.44333	9.00107	3.64288e-11	8.42627e-10	15.0737	lnc-NIPSNAP3B-2	LNCIPEDIA_3.1	noncoding	NA	NA	NA	NA	NO	NA	NA	NA	lnc-NIPSNAP3B-2	NONHSAT133800	NA			9	106579611	106579671	ncRNA	uc004bck			+	0		uc004bck		CACTAGACAAAATGAGTTTTATAATAGTCGATTGGAAGGAATGGAAGTTTTTGAATCACA
IVGNh36991	3.06902	4.95226	15.3785	2.13978e-18	2.13775e-16	31.7879	HDAC9	Gencode.V23	noncoding	NA	NA	NA	NA	NO	HDAC9	ENSG00000048052.21	processed_transcript	NA	NONHSAT119364	NA			7	18502447	18549351	ncRNA	uc003sub			+	0		uc003sub		AGAATGCACAGTATGATCAGCTCAGGTTTCCTTCCAAATTCTCTACCCACACACCTTAAG
IVGNh03615	3.05679	3.79721	6.76574	3.96539e-08	4.77087e-07	8.06743	RP11-797A18.5	Gencode.V23	noncoding	NA	NA	ENSG00000278991.1	RP11-797A18.5	YES	RP11-797A18.5	ENSG00000278991.1	TEC	NA	NA	NA		CDNA FLJ11757 fis, clone HEMBA1005606	15	75142933	75142993	ncRNA	AK021819			NA	0		AK021819	Hs.672663	TTAAAATATTTCTAATTTAAGAATAATGGCAATAATAATAGTGATGTTGATGGCAAAAGT
IVGNh27025	3.03419	2.10747	11.4463	3.37729e-14	1.38068e-12	22.0914	CTD-2516F10.2	Gencode.V23	noncoding	NA	NA	ENSG00000251364.6	CTD-2516F10.2	YES	CTD-2516F10.2	ENSG00000251364.6	antisense	lnc-CYB5R2-3	NONHSAT017772	NA			11	7405433	7405711	ncRNA	uc001mff			NA	0		uc001mff		CCACTTACAGCAATTGACACAAATTCTAACAGGTAGATGGGGCAAAGCATTACCTTGTGT
IVGNh30902	3.01803	1.1603	12.3187	3.36894e-15	1.66311e-13	24.4071	WFDC21P	Gencode.V23	noncoding	NA	NA	ENSG00000261040.6	WFDC21P	YES	WFDC21P	ENSG00000261040.6	lincRNA	lnc-HEATR6-1	NONHSAT055062	NA			17	55515875	55517223	ncRNA	uc002iyl			NA	0		uc002iyl		GCTTTCTGAAACGTTGTTCAGTCTAGATGAAGAGTTATCTTAAGGATCATCTTTCCCTAA
IVGNh19446	3.01667	8.87419	6.28575	1.86837e-07	1.94757e-06	6.52167	BC067835	GENBANK	noncoding	NA	NA	NA	NA	NO	NA	NA	NA	NA	NA	4643	MYO1E	Myosin IE	15	59428562	59665070	ncRNA	BC067835	15q21-q22	NM_004998.2	NA	0	HuncM-IC|MGC104638|MYO1C	BC067835		GTGGTGTACTTTTCTTTGCGGGGCACGAAAGCAAGGACTCTATTTTGAAGAGATCGGCAG
IVGNh08948	3.00595	5.36946	16.8547	8.81583e-20	1.20553e-17	34.974	AK097222	GENBANK	noncoding	NA	NA	NA	NA	NO	NA	NA	NA	NA	NA	NA		CDNA FLJ39903 fis, clone SPLEN2017212	11	72343610	72343670	ncRNA	AK097222			NA	0		AK097222	Hs.683821	TGGTGAGTGAGGGTAGAAAAAGCACTTCAGTTTTTTCCTATCTTTATTACATATACATAC
IVGNh04782	2.9987	2.75181	7.14875	1.16017e-08	1.57007e-07	9.29557	AK025072	GENBANK	noncoding	NA	NA	NA	NA	NO	NA	NA	NA	NA	NA	NA		CDNA: FLJ21419 fis, clone COL04084	15	57430766	57430826	ncRNA	AK025072			NA	0		AK025072	Hs.677319	GAATGAACGAATGAACTTATTCTCAGGTTTATGTTTTATAGTCTGCCTAGAATACACTCC
IVGNh09163	2.99319	2.56782	10.9481	1.31625e-13	4.8009e-12	20.7243	CTD-2373H9.3	Gencode.V23	noncoding	NA	NA	ENSG00000279339.1	CTD-2373H9.3	YES	CTD-2373H9.3	ENSG00000279339.1	TEC	lnc-C1QTNF1-6	NONHSAT056253	NA			17	74407709	74407769	ncRNA	AK097845			+	0		AK097845		AATTTGACCTTCTTTGGGGGAAATTTTGGATTGTCTTTGGGATGATAATATAGGAAATCC
IVGNh24565	2.97657	8.12403	14.4588	1.74863e-17	1.45395e-15	29.6849	L79989	GENBANK	noncoding	NA	NA	NA	NA	NO	NA	NA	NA	NA	NA	NA			2	231046765	231046825	ncRNA	L79989			+	0		L79989		ACATAGTAGTATCTCACTATATTAGCATATCAATAGTAAAGTGTTGAATTTATAAAGCGA
IVGNh05088	2.97062	5.22702	15.2013	3.18495e-18	3.05615e-16	31.39	LL0XNC01-116E7.2	Gencode.V23	noncoding	NA	NA	ENSG00000231728.3	LL0XNC01-116E7.2	YES	LL0XNC01-116E7.2	ENSG00000231728.3	antisense	lnc-RAB9B-1	NONHSAT138078	NA		CDNA: FLJ22859 fis, clone KAT01752	X	103059438	103059681	ncRNA	AK026512			NA	0		AK026512	Hs.648953	GAATTTGAATTCTGTGCGGCTGATTGCAGAGCTGTCTTGAGGCCCTGAGGACTGGGATCT
IVGNh03486	2.94965	7.73913	13.0478	5.27852e-16	3.06451e-14	26.2681	RP11-421L21.3	Gencode.V23	noncoding	NA	NA	ENSG00000233184.6	RP11-421L21.3	YES	RP11-421L21.3	ENSG00000233184.6	antisense	lnc-SLC30A7-2	NONHSAT004816	NA		CDNA FLJ11489 fis, clone HEMBA1001915	1	101321690	101325027	ncRNA	AK021551			+	0		AK021551	Hs.526415	CATTTGGCCTTATGTTGTCATTTACTTGGTACTTCCTAAGCGTGGCTACTCCAATGAAGC
IVGNh14753	2.91473	6.06824	13.8064	8.21339e-17	5.76641e-15	28.1345	AY194294	GENBANK	noncoding	NA	NA	NA	NA	NO	NA	NA	NA	NA	NA	NA		CDNA: FLJ20888 fis, clone ADKA03289	1	165905038	165905098	ncRNA	AY194294			+	0		AY194294	Hs.655565	TAATAGGGCTATCTAGAATTTTCAAGGGATCATGGACAAATAATTATAGGCAATTTGATC
IVGNh12016	2.91029	3.01343	13.0676	5.02369e-16	2.92956e-14	26.3177	AK127916	GENBANK	noncoding	NA	NA	NA	NA	NO	NA	NA	NA	NA	NA	NA		CDNA FLJ46023 fis, clone SPLEN2021991	18	53476810	53476870	ncRNA	AK127916			+	0		AK127916	Hs.669112	GACACTTGAATAATTTCACTCGACTACTTTATGACCAACAATTTCTTTGTGTGTGTGTGT
IVGNh07427	2.90634	7.11235	8.96357	4.07867e-11	9.33905e-10	14.9602	GAS6-AS1	Gencode.V23	noncoding	NA	NA	ENSG00000233695.2	GAS6-AS1	YES	GAS6-AS1	ENSG00000233695.2	antisense	lnc-FAM70B-1	NONHSAT035381	650669	FLJ41484	Hypothetical LOC650669	13	114545292	114548733	mRNA	AK092862	13q34	XR_110591.1	NA	0	FLJ35543	AK092862	Hs.369201	CTGAAGGTATGTTAAAATTCATACAGGACACCCAAAACAATCAATCTTATTGCATGATAA
IVGNh03890	2.8906	4.82333	9.1113	2.61594e-11	6.22214e-10	15.4063	AK022272	GENBANK	noncoding	NA	NA	NA	NA	NO	NA	NA	NA	NA	NA	NA		CDNA FLJ12210 fis, clone MAMMA1000968	2	46017786	46017846	ncRNA	AK022272			+	0		AK022272	Hs.677120	TTTTATTACTCCTCTAAAAATGTTCCCTTTATAGTTTTATAATTGTACTTAAATAAAAAT
IVGNh16896	2.88504	5.97838	16.7537	1.08913e-19	1.46383e-17	34.7631	BC030993	GENBANK	noncoding	NA	NA	NA	NA	NO	NA	NA	NA	NA	NA	79600	TCTN1	Tectonic family member 1	12	111051831	111086934	ncRNA	BC030993	12q24.11	NM_001082537.2	+	0	FLJ21127|TECT1	BC030993	Hs.211511	AGAAGCTAAGTAATGGACGATAGGAATGTATTCTGTATTCTGCTGAAAAGACAAATGTAT
IVGNh05491	2.88433	5.14629	11.5454	2.58701e-14	1.07667e-12	22.3592	AK054946	GENBANK	noncoding	NA	NA	NA	NA	NO	NA	NA	NA	NA	NA	NA		CDNA FLJ30384 fis, clone BRACE2008114	12	112014113	112014173	ncRNA	AK054946			+	0		AK054946	Hs.661564	ATCAACAGCAAGACACCAGTTCCCCTGCATAAACAGGTGCTGAAGTCAGGAGGACTCAGG
IVGNh12483	2.86515	3.68691	9.76631	3.7715e-12	1.04605e-10	17.3521	AK129534	GENBANK	noncoding	NA	NA	NA	NA	NO	NA	NA	NA	NA	NA	NA		CDNA FLJ26023 fis, clone PCD03262	15	83860662	83860722	ncRNA	AK129534			+	0		AK129534	Hs.687832	TGATACACTAACAAGTTATAAACTAACAAGTTAACTTAAAGTGGTGATAATACTGAACTG
IVGNh37805	2.85138	5.39617	8.31165	2.98564e-10	5.69637e-09	12.9621	RP11-1149O23.3	Gencode.V23	noncoding	NA	NA	ENSG00000246582.2	RP11-1149O23.3	YES	RP11-1149O23.3	ENSG00000246582.2	antisense	lnc-CHMP7-1	NONHSAT125546	NA			8	23139349	23139409	ncRNA	uc003xdb			+	0		uc003xdb		TTTTCCTAACCTGTTAAGAGTCTTGAAAGTCCTTAAACCACGGGAGACTATCTGGCACAT
IVGNh35375	2.8485	8.49072	22.522	2.39947e-24	8.96855e-22	45.3911	lnc-PPM1K-1	LNCIPEDIA_3.1	noncoding	NA	NA	NA	NA	NO	NA	NA	NA	lnc-PPM1K-1	NONHSAT097340	NA			4	89397791	89397851	ncRNA	uc003hrl			NA	0		uc003hrl		ATCACATTATCTCAGTGTTCAAAATATCATTCTAATAAAGTACATGCATTAAACAATTTT
IVGNh24390	2.80976	7.24356	9.51257	7.93543e-12	2.079e-10	16.6046	G65640	GENBANK	noncoding	NA	NA	NA	NA	NO	NA	NA	NA	NA	NA	NA			18	53479273	53479333	ncRNA	G65640			+	0		G65640		TTTATGAAACATCTGCTCTATGAAAACCTAAGCTGTAAAATCTAAAAAAAGAAAATCCAC
IVGNh17725	2.78863	1.51916	10.4747	4.93836e-13	1.6454e-11	19.3953	AC007386.2	Gencode.V23	noncoding	NA	NA	ENSG00000237638.1	AC007386.2	YES	AC007386.2	ENSG00000237638.1	lincRNA	lnc-SERTAD2-3	NONHSAT071138	400958	LOC400958	Hypothetical gene supported by BC037562	2	64982477	65013084	ncRNA	BC037562	2p14	XR_041695.1	NA	0		BC037562		CTACATCTCCAACGGACGCAACTATTTTCCAGGAACACCGGGGGAGAGAGCCAACAACAG
IVGNh20923	2.78477	2.82516	7.34434	6.21708e-09	8.90494e-08	9.91967	BX647363	GENBANK	noncoding	NA	NA	NA	NA	NO	NA	NA	NA	NA	NA	817	CAMK2D	Calcium/calmodulin-dependent protein kinase (CaM kinase) II delta	4	114372187	114683082	ncRNA	BX647363	4q26	NM_001221.3	NA	0	CAMKD|DKFZp686G23119|DKFZp686I2288|MGC44911	BX647363	Hs.144114	ATGAACTTGAATTTTAAGTCTATTTCAACAAAAGGATTATATTCATTTACTAATTTGTCC
IVGNh20272	2.77736	4.53486	7.74842	1.73023e-09	2.79098e-08	11.2005	lnc-FZD1-5	LNCIPEDIA_3.1	noncoding	NA	NA	NA	NA	NO	NA	NA	NA	lnc-FZD1-5	NONHSAT121930	NA		CDNA clone IMAGE:40082133	7	90472324	90472384	ncRNA	BC127202			+	0		BC127202	Hs.693452	CCATAGCAGCAGGACAGAGGCTGGTGGCGTGAGATTCCAGGTCAGCATTAGCTCACTGGT
IVGNh12997	2.74215	1.54509	11.6824	1.79282e-14	7.75757e-13	22.7277	RP11-175K6.2	Gencode.V23	noncoding	NA	NA	ENSG00000279204.1	RP11-175K6.2	YES	RP11-175K6.2	ENSG00000279204.1	TEC	NA	NA	NA		CDNA FLJ41549 fis, clone COLON1000084	5	158467663	158467723	ncRNA	AK130596			+	0		AK130596	Hs.634436	CCTCTGTATGAAATCATCTTACTGTTATATCTTCATTTTCATCTTAGACATGAATTATAT
IVGNh16492	2.70845	9.72682	19.1863	8.6179e-22	1.77078e-19	39.5787	SNX29P2	Gencode.V23	noncoding	NA	NA	ENSG00000198106.8	SNX29P2	YES	SNX29P2	ENSG00000198106.8	lincRNA	NA	NA	730092	RRN3P1	RRN3 RNA polymerase I transcription factor homolog (S. cerevisiae) pseudogene	16	21807950	21830494	mRNA	BC024293	16p12.2	NR_003370.2	+	0	FLJ77916|FLJ99542|MGC138320|MGC138322	BC024293	Hs.31290///Hs.348979	GCTCCTGGCCGACCGCTGCAGGCTCAGTACTTTTTATGAAGACTGGTCTTTTGTGATGGA
IVGNh09016	2.66342	6.85921	12.381	2.86784e-15	1.43927e-13	24.5689	RP11-164J13.1	Gencode.V23	noncoding	NA	NA	ENSG00000258461.5	RP11-164J13.1	YES	RP11-164J13.1	ENSG00000258461.5	processed_transcript	NA	NA	825	CAPN3	Calpain 3, (p94)	15	42640300	42704514	mRNA	AK097401	15q15.1	NM_000070.2	+	0	CANP3|CANPL3|LGMD2|LGMD2A|MGC10767|MGC11121|MGC14344|MGC4403|nCL-1|p94	AK097401	Hs.143261	CTCACTCAACATTGCCACTGACTGGGAGGGTTCCTAAAAAAGCTCTAAAATGAATGCATA
IVGNh13054	2.64326	2.68762	9.82346	3.19336e-12	9.04232e-11	17.5193	lnc-CCDC68-2	LNCIPEDIA_3.1	noncoding	NA	NA	NA	NA	NO	NA	NA	NA	lnc-CCDC68-2	NA	NA		CDNA FLJ27183 fis, clone SYN02322	18	51112953	51113013	ncRNA	AK130693			NA	0		AK130693	Hs.677028	TAAAAAGAAAATCTGGATGCAGAAACTGAGGTGTAGATAAATATAGCAAGTCAGAGATAT
IVGNh17571	2.63116	1.73891	12.5863	1.69329e-15	8.81366e-14	25.0979	BC036484	GENBANK	noncoding	NA	NA	NA	NA	NO	NA	NA	NA	NA	NA	NA		CDNA clone IMAGE:5261128	12	24036582	24036642	ncRNA	BC036484			NA	0		BC036484	Hs.685334	TGAAACCTTGTCTTTTTAATAGTTTGTTTACTTACATAATTTGACTTTGAAATAATATAA
IVGNh12744	2.62341	1.2356	13.4006	2.20345e-16	1.39254e-14	27.1447	AK130118	GENBANK	noncoding	NA	NA	NA	NA	NO	NA	NA	NA	NA	NA	NA		CDNA FLJ26608 fis, clone LVR00914	12	23671444	23671504	ncRNA	AK130118			NA	0		AK130118	Hs.654777	AAATCTTTTCTTCTGAATGTCAGATTACAAAAATGTATGTTTCAATTCTTACTAAAAATA
IVGNh22736	2.62151	7.78232	8.55267	1.42218e-10	2.90098e-09	13.7063	RP11-796E2.4	Gencode.V23	noncoding	NA	NA	ENSG00000245904.3	RP11-796E2.4	YES	RP11-796E2.4	ENSG00000245904.3	antisense	lnc-CLLU1.1-2	NONHSAT029879	NA		Full-length cDNA clone CS0DE004YG18 of Placenta of Homo sapiens (human)	12	91064638	91102061	ncRNA	CR622414			+	0		CR622414	Hs.434392	AGCAGATATAACGCGGATCCTGTAAAGAGTGAATTGTATATTTCCACATATGCTGGACAA
IVGNh03461	2.6149	3.98593	11.3492	4.39234e-14	1.759e-12	21.8273	AK021497	GENBANK	noncoding	NA	NA	NA	NA	NO	NA	NA	NA	NA	NA	NA		CDNA FLJ11435 fis, clone HEMBA1001208	2	105752368	105752428	ncRNA	AK021497			+	0		AK021497	Hs.660379	ATACAAAATGTTTAAATGTAGCACAAAAATTGTGACTCTACTTATAATAACGTACAGAAG
IVGNh32111	2.60345	5.38236	11.6466	1.97244e-14	8.45091e-13	22.6318	ZNF528-AS1	Gencode.V23	noncoding	NA	NA	ENSG00000269834.5	ZNF528-AS1	YES	ZNF528-AS1	ENSG00000269834.5	lincRNA	lnc-ZNF83-1	NONHSAT067541	NA			19	57592653	57592713	ncRNA	uc002pzf			NA	0		uc002pzf		GGTTGTAGATTATATCCACGAAAATTCCTTCTATTAAAATGAATTTCAAGTCCCACCTAC
IVGNh23690	2.59338	4.12194	13.3236	2.66265e-16	1.66134e-14	26.9548	G30911	GENBANK	noncoding	NA	NA	NA	NA	NO	NA	NA	NA	NA	NA	NA			7	157809890	157809949	ncRNA	G30911			NA	0		G30911		ATGGTCCCCAGTGAGTCTTTCATCCAAGTGGGTCACTGCCAGGGGTGAGGACTTGTAAAT
IVGNh03600	2.55631	1.12572	13.7003	1.06101e-16	7.27977e-15	27.8777	AK021778	GENBANK	noncoding	NA	NA	NA	NA	NO	NA	NA	NA	NA	NA	5796	PTPRK	Protein tyrosine phosphatase, receptor type, K	6	128289923	128841869	ncRNA	AK021778	6q22.2-q22.3	NM_001135648.1	NA	0	DKFZp686C2268|DKFZp779N1045|R-PTP-kappa	AK021778	Hs.155919	ATGCCTTCATTCATTTATTTCTGATATTGATGTAAAATGATAACTAATTTGTTCTCTTAT
IVGNh06347	2.53979	1.80781	8.26365	3.46338e-10	6.47564e-09	12.8132	PPM1K	Gencode.V23	noncoding	NA	NA	NA	NA	NO	PPM1K	ENSG00000163644.14	retained_intron	NA	NA	152926	PPM1K	Protein phosphatase 1K (PP2C domain containing)	4	89181530	89205887	mRNA	AK057622	4q22.1	NM_152542.3	NA	0	DKFZp667B084|DKFZp761G058|PP2Ckappa|PP2Cm|PTMP|UG0882E07|hPTMP	AK057622	Hs.291000	ATATATAACATAAATATATGTATTTTCTGTCAAATCCTTTATGAGCTTCATTTTTGGTAA
IVGNh02059	2.51555	3.72609	6.01306	4.51827e-07	4.34725e-06	5.64297	lnc-ZNF395-5	LNCIPEDIA_3.1	noncoding	NA	NA	NA	NA	NO	NA	NA	NA	lnc-ZNF395-5	NONHSAT125724	NA		Full length insert cDNA clone YB65D04	8	28212377	28212437	ncRNA	AF147373			NA	0		AF147373	Hs.491339	TCTTGCTTTCAGAACACATTCCCATTGACTTTTTTTTTTAAACACAAAACAATCATTTAT
IVGNh10172	2.51296	7.83382	7.43383	4.67784e-09	6.86304e-08	10.2044	AK124176	GENBANK	noncoding	NA	NA	NA	NA	NO	NA	NA	NA	NA	NA	NA		CDNA FLJ42182 fis, clone THYMU2031847	7	55519377	55519437	ncRNA	AK124176			NA	0		AK124176	Hs.649909	CAACATGTCCACATTCTAAACCACTTTCAAAGATAGTAATAAAAGTTAAAAAGTTGGGGG
IVGNh17645	2.50046	5.65241	11.58	2.35772e-14	9.94065e-13	22.4525	lnc-NCOA3-14	LNCIPEDIA_3.1	noncoding	NA	NA	NA	NA	NO	NA	NA	NA	lnc-NCOA3-14	NA	8202	NCOA3	Nuclear receptor coactivator 3	20	46130600	46285620	ncRNA	BC036778	20q12	NM_001174087.1	+	0	ACTR|AIB-1|AIB1|CAGH16|CTG26|KAT13B|MGC141848|RAC3|SRC-3|SRC3|TNRC14|TNRC16|TRAM-1|bHLHe42|pCIP	BC036778		AACTGTATTTTGAAAATGATTATGCTGTGCATTTCCTTCTCTGTATAAAAATTATTTCTA
IVGNh24097	2.49401	5.70548	12.1878	4.73233e-15	2.2677e-13	24.0658	G42910	GENBANK	noncoding	NA	NA	NA	NA	NO	NA	NA	NA	NA	NA	NA			17	5229777	5229837	ncRNA	G42910			NA	0		G42910		TTTAATTTGAACACTTTCTTCTTGAGGACACACCTTCAGTACAGTTAACAAATGGTTACA
IVGNh16154	2.47389	6.09524	13.6887	1.0913e-16	7.44808e-15	27.8495	BC017991	GENBANK	noncoding	NA	NA	NA	NA	NO	NA	NA	NA	NA	NA	NA		Homo sapiens, clone IMAGE:4248696, mRNA	9	37356743	37356803	ncRNA	BC017991			+	0		BC017991	Hs.382936	CAAGATGTAAGCTTTCTAAATTATCAATAGAGGGCCTGTCATTCAAATGGAAGATAAGAC
IVGNh04753	2.46862	2.37821	9.22058	1.88659e-11	4.59311e-10	15.7346	AK025011	GENBANK	noncoding	NA	NA	NA	NA	NO	NA	NA	NA	NA	NA	NA		CDNA: FLJ21358 fis, clone COL02842	10	63383688	63383748	ncRNA	AK025011			+	0		AK025011	Hs.677312	TACAGTAGTATGTTATTTCATTTTATTTAATTCACAAACACTTGAGTTATCTATTATAAG
IVGNh01945	2.45921	1.43329	8.29682	3.12562e-10	5.93746e-09	12.9161	AF131741	GENBANK	noncoding	NA	NA	NA	NA	NO	NA	NA	NA	NA	NA	441052	LOC441052	Hypothetical gene supported by AF131741	4	172733288	172734757	ncRNA	AF131741	4q34.1	XR_041940.2	NA	0		AF131741		ATGCCTTAAACTGTTCTCATTATAAATTCAAAATGTACTTGAAGAATACAGATCGACTGT
IVGNh03480	2.44049	1.80511	8.51697	1.58662e-10	3.22093e-09	13.5965	AK021541	GENBANK	noncoding	NA	NA	NA	NA	NO	NA	NA	NA	NA	NA	NA		CDNA FLJ11479 fis, clone HEMBA1001784	17	68968251	68968311	ncRNA	AK021541			NA	0		AK021541	Hs.449842	GTAGGCTTCCAATATTTTAACACTACAAATATTAGATACAATTTTTTAACACTTTTATAT
IVGNh05642	2.41121	2.08018	7.27865	7.66374e-09	1.07687e-07	9.71034	AK055373	GENBANK	noncoding	NA	NA	NA	NA	NO	NA	NA	NA	NA	NA	NA		CDNA FLJ30811 fis, clone FEBRA2001487	18	54757108	54757168	ncRNA	AK055373			+	0		AK055373	Hs.680600	TCCAAAAATAGACCATTTGAGTTTTATTTTTCTTCTTCATGATCTTTTCTCTTAAACATA
IVGNh10178	2.40746	4.84652	14.4016	1.99911e-17	1.64825e-15	29.5508	AK124186	GENBANK	noncoding	NA	NA	NA	NA	NO	NA	NA	NA	NA	NA	NA			10	135046715	135046775	ncRNA	AK124186			+	0		AK124186		TTTCTTGTCATTATTTCATAAGCATAGATGGAAATTTAGGTGGCCTTCACTTTTTCTATT
IVGNh28985	2.39602	5.93319	17.6318	1.78828e-20	2.85295e-18	36.564	RP11-58E21.3	Gencode.V23	noncoding	NA	NA	ENSG00000258929.6	RP11-58E21.3	YES	RP11-58E21.3	ENSG00000258929.6	lincRNA	lnc-RP11-58E21.3.1-1	NONHSAT036773	NA			14	49575695	49575889	ncRNA	uc001wxl			NA	0		uc001wxl		CATAAGAAACATCACCTGTGGCCTTCATCGAAAATGGGCCTGCTGCTTGAAGAAGTTGGG
IVGNh13253	2.39148	4.73258	7.3473	6.15877e-09	8.83432e-08	9.9291	AK131319	GENBANK	noncoding	NA	NA	NA	NA	NO	NA	NA	NA	NA	NA	640	BLK	B lymphoid tyrosine kinase	8	11351520	11422107	ncRNA	AK131319	8p23-p22	NM_001715.2	NA	0	MGC10442|MODY11	AK131319	Hs.146591	ATATATGTGACCCCTTCAGATTCTCTTGTGACGTAGATTTCCACCTCAGTTATATGCACA
IVGNh12895	2.38091	3.71012	8.84429	5.84903e-11	1.28817e-09	14.5982	RP11-556H2.1	Gencode.V23	noncoding	NA	NA	ENSG00000280274.1	RP11-556H2.1	YES	RP11-556H2.1	ENSG00000280274.1	TEC	NA	NA	NA		CDNA FLJ26897 fis, clone RCT00468	16	77608410	77608470	ncRNA	AK130407			+	0		AK130407	Hs.649948	CTTCAAAGCTTAATTAGGAAGAATAATATGAGCACTGAGTGTAACTCCAGGTCGGGTATA
IVGNh10145	2.36539	4.0048	9.09948	2.71025e-11	6.42309e-10	15.3707	FAM183B	Gencode.V23	noncoding	NA	NA	NA	NA	NO	FAM183B	ENSG00000164556.7	processed_pseudogene	NA	NA	340286	FAM183B	Hypothetical protein LOC340286	7	38724945	38726688	mRNA	AK124132	7p14.1	NR_028347.1	NA	0		AK124132	Hs.144075	AAAATATGCGGAAGAAGGAAATAAAAATTGCCCATTATCTCACCATATGGAAGTGACTAA
IVGNh16139	2.3242	7.50205	10.1466	1.25597e-12	3.85998e-11	18.4571	RP11-72I8.1	Gencode.V23	noncoding	NA	NA	ENSG00000260735.1	RP11-72I8.1	YES	RP11-72I8.1	ENSG00000260735.1	antisense	lnc-NPIP-1	NONHSAT140736	NA		Homo sapiens, clone IMAGE:4271781	16	15110492	15110552	ncRNA	BC017937			+	0		BC017937	Hs.678758	GTATCTCACATTTAACAAAAAAAGATCAGTCATATGGGCAGCAAAATACAATGTAATATG
IVGNh01841	2.32182	6.70318	10.7209	2.47393e-13	8.5998e-12	20.0901	AF119847	GENBANK	noncoding	NA	NA	NA	NA	NO	NA	NA	NA	NA	NA	NA		PRO1550	9	37146848	37146908	ncRNA	AF119847			+	0		AF119847	Hs.684536	TGTTAAAACATTCATTCATTCAATATTAACACCTTATTGTAGCTAGGTATTTTAATAAGT
IVGNh36183	2.29614	3.85482	8.92211	4.62222e-11	1.04616e-09	14.8346	RP11-1277A3.2	Gencode.V23	noncoding	NA	NA	NA	NA	NO	RP11-1277A3.2	ENSG00000246596.6	processed_transcript	NA	NONHSAT105448	NA			5	176987195	176991006	mRNA	uc003mia			NA	0		uc003mia		TTTCAGACGCTAATACCGGATAAAGACACGAGAGAACAAGGGTCAAAAATTAGAACCCAT
IVGNh08970	2.29167	7.80965	12.7263	1.18562e-15	6.36535e-14	25.4558	AK097263	GENBANK	noncoding	NA	NA	NA	NA	NO	NA	NA	NA	NA	NA	83637	ZMIZ2	Zinc finger, MIZ-type containing 2	7	44788529	44809479	ncRNA	AK097263	7p13	NM_031449.3	+	0	DKFZp761I2123|KIAA1886|NET27|TRAFIP20|ZIMP7|hZIMP7	AK097263	Hs.77978	TCGTACTTTCTGTTTCACACATTTTCTTGTGAATGTGCCAAGTATTACATAAAAACCAAA
IVGNh17100	2.29048	4.03822	8.92502	4.58182e-11	1.03761e-09	14.8434	BC033139	GENBANK	noncoding	NA	NA	NA	NA	NO	NA	NA	NA	NA	NA	NA		Homo sapiens, clone IMAGE:3844353, mRNA	17	24102748	24102808	ncRNA	BC033139			+	0		BC033139	Hs.638342	AATCTTTCTTTTCAAAAAGGTCAAATTGACTTACTTATCTAGGGAGAAATGGGGCCCTCC
IVGNh11191	2.28463	4.23572	5.85059	7.64651e-07	6.98871e-06	5.12022	AK126219	GENBANK	noncoding	NA	NA	NA	NA	NO	NA	NA	NA	NA	NA	84186	ZCCHC7	Zinc finger, CCHC domain containing 7	9	37120468	37358145	ncRNA	AK126219	9p13.2	NM_032226.2	+	0	AIR1|FLJ22611|RP11-397D12.1	AK126219		CCCTTGAATGTAATTTAGAGATTATATACTGTAATAGGATTTATGACATTATACTGTTTA
IVGNh07141	2.26311	7.52286	11.0987	8.69663e-14	3.28496e-12	21.1408	EBLN3	Gencode.V23	noncoding	NA	NA	ENSG00000281649.1	EBLN3	YES	EBLN3	ENSG00000281649.1	lincRNA	NA	NONHSAT131038	401504		Hypothetical gene supported by AK091718	9	37070505	37076696	ncRNA	AK091718			+	0		AK091718	Hs.446271	CCTCATGTAAAACGAGTAGTCTTGGACGATCTGGGCATAGGAACCAATCAGAAACAATCG
IVGNh05258	2.23542	3.12456	6.92579	2.37012e-08	2.98209e-07	8.58148	AK027227	GENBANK	noncoding	NA	NA	NA	NA	NO	NA	NA	NA	NA	NA	104	ADARB1	Adenosine deaminase, RNA-specific, B1 (RED1 homolog rat)	21	46494492	46646477	ncRNA	AK027227	21q22.3	NM_001112.3	+	0	ADAR2|DRABA2|DRADA2|RED1	AK027227		AGTCCTTGTTTTTATCGAACTTCTATAAGCACTTTATTTCTCCAGAATAATTTCATCATA
IVGNh03199	2.22769	8.01452	13.5294	1.60756e-16	1.05151e-14	27.461	AK000843	GENBANK	noncoding	NA	NA	NA	NA	NO	NA	NA	NA	NA	NA	NA		CDNA FLJ20836 fis, clone ADKA02667	1	13973674	13973734	ncRNA	AK000843			+	0		AK000843	Hs.684576	ATTAGAAAACAGATTCAGCAGTCACCTACTCCCCTTCAGTAATTCGAGACAATTATTTTT
IVGNh07816	2.21293	5.5162	12.8847	7.94555e-16	4.42942e-14	25.8576	RP11-66N24.4	Gencode.V23	noncoding	NA	NA	ENSG00000157306.14	RP11-66N24.4	YES	RP11-66N24.4	ENSG00000157306.14	antisense	lnc-THTPA-2	NONHSAT035904	79178	THTPA	Thiamine triphosphatase	14	24025197	24028786	mRNA	AK094211	14q11.2	NM_001126339.1	+	0	MGC2652|THTP|THTPASE	AK094211		TGCTGAAGATGGCCAGATCCCCTTGTCTGGTGTGCCTGCACAGGAGACAGCACCAGCCAA
IVGNh12554	2.19092	2.3889	7.07038	1.4908e-08	1.96533e-07	9.04486	AK129666	GENBANK	noncoding	NA	NA	NA	NA	NO	NA	NA	NA	NA	NA	NA			6	7840745	7840805	ncRNA	AK129666			NA	0		AK129666		TTGTGAAGTATCCAAGTACGTTTCAAAGAAGAGGACAGGGTATAGGGTAAGACTGTCCTT
IVGNh18448	2.1779	1.79791	7.52397	3.51478e-09	5.31565e-08	10.4906	BC042456	GENBANK	noncoding	NA	NA	NA	NA	NO	NA	NA	NA	NA	NA	NA		CDNA FLJ41897 fis, clone OCBBF2035658	22	31225467	31225527	ncRNA	BC042456			NA	0		BC042456	Hs.150167	TATTCCTATTTTCTGTAGATGCTAGTAGTGTTTTATTCCTATGTTGTGAATCAGATTGTC
IVGNh23274	2.1771	4.92312	7.13653	1.2064e-08	1.62702e-07	9.2565	D55639_2	GENBANK	noncoding	NA	NA	NA	NA	NO	NA	NA	NA	NA	NA	NA			2	143514662	143516110	ncRNA	D55639_2			NA	0		D55639_2		TGCCATTTGGATTCCGCTTGTCACAAACCACTCCTCTTTTTTCTAGTTCTTGGAAAACAT
IVGNh31935	2.16014	8.45937	10.9714	1.23427e-13	4.54133e-12	20.7889	ZNF404	Gencode.V23	noncoding	NA	NA	ENSG00000267058.1	RP11-15A1.3	YES	ZNF404	ENSG00000176222.8	processed_transcript	lnc-ZNF404-1	NONHSAT066636	NA			19	49096920	49097062	ncRNA	uc002oxt			NA	0		uc002oxt		CCATCTGGTTGTGCTCGGTGAAGTAGGTGAGCAGTGCTACCCTTCTGTTAAAAAAAAAAA
IVGNh14331	2.15125	1.26752	10.1684	1.17993e-12	3.65725e-11	18.5199	lnc-SLC38A11-2	LNCIPEDIA_3.1	noncoding	NA	NA	NA	NA	NO	NA	NA	NA	lnc-SLC38A11-2	NONHSAT075231	NA		MRNA; cDNA DKFZp686F1318 (from clone DKFZp686F1318)	2	165395308	165395368	ncRNA	AL833164			NA	0		AL833164	Hs.684001	GAAATCTAGAAATATATTTCCAATGCTAATTTAGTTACATGGTTATAAGTAGTATAATCT
IVGNh09224	2.15115	4.35947	6.05192	3.98384e-07	3.871e-06	5.76813	AK097986	GENBANK	noncoding	NA	NA	NA	NA	NO	NA	NA	NA	NA	NA	90416	C15orf57	Coiled-coil domain containing 32	15	40845297	40857251	ncRNA	AK097986	15q15.1	NM_001080791.1	NA	0	CCDC32|FLJ25915|MGC20481	AK097986		TATTTTCATGAAAAAAAATGTTCTGGAAGGACAGTAACCACTGTCAATTGTGTTTATCCC
IVGNh09246	2.13357	5.11856	6.3819	1.36884e-07	1.47062e-06	6.83159	AK098031	GENBANK	noncoding	NA	NA	NA	NA	NO	NA	NA	NA	NA	NA	401044	FLJ40712	FLJ40712 protein	2	242577386	242577945	ncRNA	AK098031	2q37.3	XR_041566.1	+	0		AK098031		AGATCCAGTCGGTGGCGTTGGGTGTACTCGGAGATCCAGTCGATGGCGTTGGGTGTACTT
IVGNh23622	2.12482	1.46695	7.29916	7.17903e-09	1.01641e-07	9.77571	G30796	GENBANK	noncoding	NA	NA	NA	NA	NO	NA	NA	NA	NA	NA	NA			7	99649252	99649312	ncRNA	G30796			+	0		G30796		TGTGTAAAGGCCTTTTTGACTTTTAACCTCATTCTCTCTAGCAAGCAAGTAGCTACTCTT
IVGNh03231	2.11648	4.16262	7.92491	9.94273e-10	1.68195e-08	11.7557	AK000964	GENBANK	noncoding	NA	NA	NA	NA	NO	NA	NA	NA	NA	NA	NA		CDNA FLJ10102 fis, clone HEMBA1002477	10	75947108	75947168	ncRNA	AK000964			+	0		AK000964	Hs.675445	ACTTCTTCATTTATAACATACCTGAAGTTGGGAGTATTTTAATCCTTAAACAGATTAAAA
IVGNh23610	2.11564	1.25503	9.92944	2.34807e-12	6.86167e-11	17.8283	G30778	GENBANK	noncoding	NA	NA	NA	NA	NO	NA	NA	NA	NA	NA	NA			7	69564098	69564158	ncRNA	G30778			+	0		G30778		ACTTTTGTAGGTAACTTAAGGGCAGAAAAAAGGAACTCTTTATTTTTCAAGTGGCATCAT
IVGNh02942	2.10722	3.13531	7.637	2.45845e-09	3.84399e-08	10.8486	AF131215.4	Gencode.V23	noncoding	NA	NA	ENSG00000254556.1	AF131215.4	YES	AF131215.4	ENSG00000254556.1	sense_intronic	lnc-AF131215.4.1-1	NONHSAT125040	203081		Chromosome 8 open reading frame 6	8	11032764	11032824	ncRNA	AJ307469			NA	0		AJ307469	Hs.662841	GGACCTAAGTCTTATTCTTTAGTTTATTTAATATATCAGTCTTTTTCCATTATTTCCTCA
IVGNh09200	2.09441	5.53843	8.04432	6.8465e-10	1.19687e-08	12.1297	AK097928	GENBANK	noncoding	NA	NA	NA	NA	NO	NA	NA	NA	NA	NA	NA		CDNA FLJ40609 fis, clone THYMU2012507	16	11980049	11980109	ncRNA	AK097928			+	0		AK097928	Hs.683804	CTTTTCGTTTTACCTTTAGCACAAGAGACAATGAAATTGATAAGCCAATAGAAATTGATC
IVGNh10886	2.08962	1.926	6.04747	4.04164e-07	3.92231e-06	5.75381	AK125613	GENBANK	noncoding	NA	NA	NA	NA	NO	NA	NA	NA	NA	NA	NA		CDNA FLJ43625 fis, clone SPLEN2024127	11	9695284	9695344	ncRNA	AK125613			+	0		AK125613	Hs.678904	TAATCGTGTATGTATGTTAAAAAGGAAATGAAAAATAAAACATGCTATGAAATTTTTGTC
IVGNh07798	2.08603	2.13522	8.71288	8.71832e-11	1.84851e-09	14.1975	RP11-378J18.8	Gencode.V23	noncoding	NA	NA	ENSG00000272750.1	RP11-378J18.8	YES	RP11-378J18.8	ENSG00000272750.1	antisense	NA	NA	NA		CDNA FLJ36838 fis, clone ASTRO2011426	1	220899143	220899203	ncRNA	AK094157			NA	0		AK094157	Hs.660473	TTACAATTCCTTTAACTGTTCCTAAATATGTTCTCAAATAATCCTATTATTAATATCTTC
IVGNh03856	2.08123	2.78789	5.71518	1.18517e-06	1.03731e-05	4.6853	AK022221	GENBANK	noncoding	NA	NA	NA	NA	NO	NA	NA	NA	NA	NA	NA		CDNA FLJ12159 fis, clone MAMMA1000524	5	77948935	77948995	ncRNA	AK022221			NA	0		AK022221	Hs.677114	AATAATTATTCAAACTTACCTCTTTCTTAGAGAAAACGAATAGCTTTCACATAAGTGTGG
IVGNh21141	2.07874	1.09886	8.85064	5.73768e-11	1.2672e-09	14.6175	AC003090.1	Gencode.V23	noncoding	NA	NA	ENSG00000223561.6	AC003090.1	YES	AC003090.1	ENSG00000223561.6	lincRNA	lnc-NPVF-5	NA	646588	LOC646588	Hypothetical protein LOC646588	7	25600583	25669330	ncRNA	BX648247	7p15.2	XM_933738.3	NA	0		BX648247	Hs.72068	AATGGATTCAATATTATCTCTTTATTAGCGTCACTTTTAATCACTTGTATAACAAGTAGG
IVGNh03758	2.07661	8.36849	14.8386	7.26364e-18	6.46414e-16	30.5648	AK022073	GENBANK	noncoding	NA	NA	NA	NA	NO	NA	NA	NA	NA	NA	NA		CDNA FLJ12011 fis, clone HEMBB1001653	5	77329906	77329966	ncRNA	AK022073			NA	0		AK022073	Hs.636820	ATGTTACTCTTCTGCTTAAAGGCCAATTTTAGATATTTCCTTGGGGATTTTAGTTATTTC
IVGNh22580	2.0755	9.68358	13.4229	2.08578e-16	1.3281e-14	27.1998	EBLN3	Gencode.V23	noncoding	NA	NA	ENSG00000281649.1	EBLN3	YES	EBLN3	ENSG00000281649.1	lincRNA	NA	NONHSAT131038	401504		Hypothetical gene supported by AK091718	9	37080254	37080314	ncRNA	CR618720			+	0		CR618720	Hs.446271	GTTTCATTTTGCTTTTGATATGTTGTTTTTTAGAATTACCTCTTAAAATTTTGATTTAAT
IVGNh00154	2.05141	1.11176	14.6336	1.16485e-17	1.00254e-15	30.0919	lnc-RNF145-3	LNCIPEDIA_3.1	noncoding	NA	NA	NA	NA	NO	NA	NA	NA	lnc-RNF145-3	NONHSAT104807	NA		B120ind2 mRNA, partial sequence	5	158330659	158330719	ncRNA	AB032364			NA	0		AB032364	Hs.684574	ATAGATTTTGAGTCCATGATAAATGTACTTAGCATTATAGTAAATTGAAGATGAAAAGGC
IVGNh12485	2.05048	2.59145	6.45358	1.08568e-07	1.18985e-06	7.06259	AK129540	GENBANK	noncoding	NA	NA	NA	NA	NO	NA	NA	NA	NA	NA	NA		CDNA FLJ26029 fis, clone PNC05018	20	46040222	46040633	ncRNA	AK129540			NA	0		AK129540	Hs.449053	TATTGCAGGAACAGATGAAGCATGGAAATGCTGTGTGGAGTGAGCTGAGCAGCCATTCTC
IVGNh05866	2.04285	2.98161	8.55799	1.39916e-10	2.86146e-09	13.7227	AK056007	GENBANK	noncoding	NA	NA	NA	NA	NO	NA	NA	NA	NA	NA	NA		CDNA FLJ31445 fis, clone NT2NE2000864	12	32394068	32394128	ncRNA	AK056007			+	0		AK056007	Hs.656880	GTCAAAATGGGTGGGATTTGATATCTAAAAAAGTATACCATTACATATCTAAAAGTATAT
IVGNh03523	2.04132	3.58735	8.0143	7.51886e-10	1.30569e-08	12.0358	NONHSAT105448	NONCODE.V4	noncoding	NA	NA	NA	NA	NO	NA	NA	NA	NA	NONHSAT105448	NA			5	176978419	176978479	ncRNA	AK021623			NA	0		AK021623		TGAACTTTTCCAGTCACTTGGAAAAAATAAGACCAAAGATGATTATGCATATCACAACTG
IVGNh37378	2.0391	7.12747	11.129	8.00191e-14	3.03423e-12	21.2245	RP11-325F22.2	Gencode.V23	noncoding	NA	NA	ENSG00000237513.1	RP11-325F22.2	YES	RP11-325F22.2	ENSG00000237513.1	lincRNA	lnc-LHFPL3-1	NONHSAT122584	NA			7	104369396	104389694	ncRNA	uc003vci			+	0		uc003vci		TCTCTTCCTGCACCTCTCTCTTGTGATCCCAGAAGCTACAACCTCAGCCCAGATTAGCAG
IVGNh23338	1.9976	1.60381	7.08173	1.43757e-08	1.90219e-07	9.0812	RP11-133M8.3	Gencode.V23	noncoding	NA	NA	ENSG00000280115.1	RP11-133M8.3	YES	RP11-133M8.3	ENSG00000280115.1	TEC	NA	NA	NA		Clone 3B12-s025-005 unknown mRNA	16	77464780	77464840	ncRNA	DQ301788			+	0		DQ301788	Hs.650891	TTTTTTCTTTTAAATAGCAGCACAAATATTTACCATCTAGCAGATGTGGTAAGAATGTAA
IVGNh03182	1.99069	2.85161	6.79155	3.64916e-08	4.42158e-07	8.15042	RP11-319G9.1	Gencode.V23	noncoding	NA	NA	ENSG00000280190.1	RP11-319G9.1	YES	RP11-319G9.1	ENSG00000280190.1	TEC	NA	NA	NA		CDNA FLJ20785 fis, clone COL02504	16	77483231	77483291	ncRNA	AK000792			+	0		AK000792	Hs.649871	AAAAAATTAAACTTTAAATAATGACCAGTTATACTTCATCAACTCTAACAAATGAAGGAG
IVGNh10903	1.98577	5.55737	10.8961	1.51986e-13	5.45731e-12	20.5797	AK125653	GENBANK	noncoding	NA	NA	NA	NA	NO	NA	NA	NA	NA	NA	NA		CDNA FLJ14649 fis, clone NT2RP2002070	13	50440908	50440968	ncRNA	AK125653			+	0		AK125653	Hs.668471	AATCTTTAATTCAGCTGTCAGTGTTTTAGCATTTACTGTACTTTCATTAATAAATGTTAT
IVGNh04336	1.97119	6.77686	9.68222	4.82155e-12	1.31316e-10	17.1053	AK023882	GENBANK	noncoding	NA	NA	NA	NA	NO	NA	NA	NA	NA	NA	NA		CDNA FLJ13820 fis, clone THYRO1000471	7	55552430	55552491	ncRNA	AK023882			NA	0		AK023882	Hs.649046	GTGACTAGTCATTTCTGAAGCATCTTCAACATCACATTAAAAAAAACTTAAATTAGGCCG
IVGNh34191	1.96539	1.01441	12.0051	7.62975e-15	3.50219e-13	23.586	CHL1	Gencode.V23	noncoding	NA	NA	NA	NA	NO	CHL1	ENSG00000134121.9	processed_transcript	lnc-CNTN6-7	NONHSAT087560	NA			3	261341	263276	mRNA	uc003bov			+	0		uc003bov		ATCATAGTGGAACTAAGGGGAACTTAATTTACTGAATCTCTTGTTTGGAAATTTCCTCCC
IVGNh13021	1.96022	2.34916	7.19217	1.00989e-08	1.38436e-07	9.43431	RP11-165M1.1	Gencode.V23	noncoding	NA	NA	ENSG00000278979.1	RP11-165M1.1	YES	RP11-165M1.1	ENSG00000278979.1	TEC	NA	NA	NA		CDNA FLJ27129 fis, clone SPL07676	16	12376640	12376700	ncRNA	AK130639			+	0		AK130639	Hs.667697	GCTAAATGAAACAATTTAGAAATAGCTAAAAGGTACAATTTAGTGATTGTATCTTTCTCT
IVGNh13029	1.95849	6.29951	13.2077	3.54612e-16	2.14109e-14	26.6673	AK130652	GENBANK	noncoding	NA	NA	NA	NA	NO	NA	NA	NA	NA	NA	140876	FAM65C	Chromosome 20 open reading frame 175	20	49202644	49253425	ncRNA	AK130652	20q13.13	NM_080829.2	+	0	C20orf175|FLJ00360|FLJ32230|dJ530I15.2	AK130652	Hs.372578	AATTATAACCTGAGAAACTGCATGTGACAGGGCTCCGTGGATATTCCTCTGCTATGACAG
IVGNh09173	1.95315	5.16301	8.75151	7.75155e-11	1.66148e-09	14.3155	AK097860	GENBANK	noncoding	NA	NA	NA	NA	NO	NA	NA	NA	NA	NA	NA		CDNA FLJ40541 fis, clone THYMU1000576	13	47901209	47901269	ncRNA	AK097860			+	0		AK097860	Hs.675338	CATTGTTTACTCCCTGATTTATATTTGCTGATTTTTCATATTATTGTAATGTTATAAAAT
IVGNh12588	1.94644	4.09357	6.66505	5.48508e-08	6.40486e-07	7.74359	lnc-IQCH-7	LNCIPEDIA_3.1	noncoding	NA	NA	NA	NA	NO	NA	NA	NA	lnc-IQCH-7	NONHSAT046839	NA		CDNA FLJ26201 fis, clone ADG07227	15	65189812	65189872	ncRNA	AK129712			+	0		AK129712	Hs.679931	AAAATAGAAGTGTATGTATATAAACAGAGTTGGGAGTGATGGGGGATAGGATGCTGACAG
IVGNh04676	1.92498	2.55368	5.52035	2.22426e-06	1.82625e-05	4.06134	AK024860	GENBANK	noncoding	NA	NA	NA	NA	NO	NA	NA	NA	NA	NA	NA		CDNA: FLJ21207 fis, clone COL00362	5	14363295	14363355	ncRNA	AK024860			+	0		AK024860	Hs.677283	TAAGCCAACTCAGCTACCAGTTTTTCAACAAACTGAATTTATAAAAATGATTTTCATCTC
IVGNh10448	1.88244	9.68465	15.8398	7.7155e-19	8.36471e-17	32.8079	AK124657	GENBANK	noncoding	NA	NA	NA	NA	NO	NA	NA	NA	NA	NA	401262	CRIP3	Cysteine-rich protein 3	6	43273210	43276529	ncRNA	AK124657	6p21.1	NM_206922.2	NA	0	TLP|TLP-A|bA480N24.2	AK124657		GAGTAACCCACTTCCCTCTGCTTGTGCCCAGCAGCTTCAGCCCTCCCAGGCCAAGGACTG
IVGNh13161	1.87741	1.36717	7.95286	9.11002e-10	1.55044e-08	11.8433	AK130895	GENBANK	noncoding	NA	NA	NA	NA	NO	NA	NA	NA	NA	NA	NA		CDNA FLJ27385 fis, clone UBA08774	5	158065537	158065597	ncRNA	AK130895			NA	0		AK130895	Hs.661648	TATAATAGGTTTAAATAATGATCATACATATGGAAAGCAGAAATTTACCATTCTTGAGCT
IVGNh16593	1.87085	2.05905	6.26957	1.96888e-07	2.04312e-06	6.46949	ZBED5	Gencode.V23	noncoding	NA	NA	NA	NA	NO	ZBED5	ENSG00000236287.7	processed_transcript	lnc-ZBED5-2	NONHSAT017996	58486	ZBED5	Zinc finger, BED-type containing 5	11	10874250	10879619	ncRNA	BC026354	11p15.3	NM_001143667.1	NA	0	Buster1|FLJ41239	BC026354		ACTCATGTAGAAAATAGTGAAGCACTAAGATTCTTAAGCATGGTAATAATATGTTAAAAT
IVGNh35867	1.87071	6.07649	15.5949	1.32262e-18	1.3696e-16	32.2691	MEF2C-AS1	Gencode.V23	noncoding	NA	NA	ENSG00000248309.5	MEF2C-AS1	YES	MEF2C-AS1	ENSG00000248309.5	antisense	lnc-RASA1-7	NONHSAT102695	NA			5	88274669	88297447	ncRNA	uc003kjn			+	0		uc003kjn		TGGTCTGGCTGTGGCACCGCTCCTAGGTTCTCTAAACATGAATATGCCTTTGGGGGAAGA
IVGNh05094	1.85968	4.17456	5.76391	1.0123e-06	8.98025e-06	4.84172	AK026561	GENBANK	noncoding	NA	NA	NA	NA	NO	NA	NA	NA	NA	NA	NA			4	154632206	154632266	ncRNA	AK026561			+	0		AK026561		TTTATTTAGTATAGTGAAAGCCTTATATACACATTTAATATAATTAGTCTCTGGATATTT
IVGNh13466	1.81822	6.48586	11.1641	7.27015e-14	2.77283e-12	21.3209	AL049218	GENBANK	noncoding	NA	NA	NA	NA	NO	NA	NA	NA	NA	NA	79621	RNASEH2B	Ribonuclease H2, subunit B	13	51483891	51544595	ncRNA	AL049218	13q14.3	NM_001142279.1	+	0	AGS2|DLEU8|FLJ11712	AL049218	Hs.306291	ACATGCAGTCTTCTTTGATTTCCATATATGATTAATAAATGTTACATTCATAACAATTTT
IVGNh16333	1.81554	1.89422	5.84788	7.71395e-07	7.04706e-06	5.1115	BC020916	GENBANK	noncoding	NA	NA	NA	NA	NO	NA	NA	NA	NA	NA	NA			5	64530386	64530446	ncRNA	BC020916			NA	0		BC020916		TTCTAAAGTTTAATAGTTAAAAAATTCCAAACTGTTGTCGTCACATAAACTTCATTGTTT
IVGNh09403	1.8005	7.01702	8.60451	1.2135e-10	2.51319e-09	13.8655	AK098491	GENBANK	noncoding	NA	NA	NA	NA	NO	NA	NA	NA	NA	NA	84268	RPAIN	RPA interacting protein	17	5322960	5336339	ncRNA	AK098491	17p13.2	NM_001033002.3	+	0	FLJ25625|FLJ30490|FLJ42429|HRIP|MGC4189|RIP	AK098491		CTTTTATCAGATATCTTTCATGACTAGAATACAATTTAAGCTAATTATTTTCCTGTTTAA
IVGNh15761	1.79662	1.4637	6.28799	1.8549e-07	1.93405e-06	6.52888	BC012155	GENBANK	noncoding	NA	NA	NA	NA	NO	NA	NA	NA	NA	NA	NA		Homo sapiens, clone IMAGE:4561787, mRNA	9	37552728	37552788	ncRNA	BC012155			NA	0		BC012155	Hs.680231	AGTGTTGAATACATACTTGGGTTCTTATTTACTTCTTTTTTTATTCCACAGGGATCTGTG
IVGNh19479	1.76925	3.77037	8.27914	3.30135e-10	6.21414e-09	12.8613	ZNF318	Gencode.V23	noncoding	NA	NA	NA	NA	NO	ZNF318	ENSG00000171467.15	processed_transcript	NA	NA	401262	CRIP3	Cysteine-rich protein 3	6	43273210	43276529	mRNA	BC068247	6p21.1	NM_206922.2	NA	0	TLP|TLP-A|bA480N24.2	BC068247		ATAGAGGAAATGAAAGACTCCTCTATGGAAAGCTGAGAAGGTGAGCTCCCTGGGCAAGAA
IVGNh22596	1.70415	0.994386	7.30889	6.95995e-09	9.87171e-08	9.80672	lnc-PYDC2-7	LNCIPEDIA_3.1	noncoding	NA	NA	NA	NA	NO	NA	NA	NA	lnc-PYDC2-7	NONHSAT093966	NA		Full-length cDNA clone CS0DF018YA05 of Fetal brain of Homo sapiens (human)	3	192573453	192573513	ncRNA	CR618967			+	0		CR618967	Hs.657823	TTATACATATATCGGTGTTATATGTGTATAATGTAATATTTTGTGTATCTTATTTTGAAA
IVGNh03846	1.6994	1.10304	7.15528	1.13619e-08	1.54028e-07	9.31646	AK022201	GENBANK	noncoding	NA	NA	NA	NA	NO	NA	NA	NA	NA	NA	NA			9	27325953	27326013	ncRNA	AK022201			NA	0		AK022201		CTGTAGACCTAATAAGTGTTCCTTTTCATTGGATTTCAGTTTAATTTAATATGTTTTAAG
IVGNh05038	1.69919	1.50783	5.62262	1.5986e-06	1.36118e-05	4.38858	RP11-408A13.4	Gencode.V23	noncoding	NA	NA	ENSG00000272871.1	RP11-408A13.4	YES	RP11-408A13.4	ENSG00000272871.1	lincRNA	lnc-ZDHHC21-3	NA	340481	ZDHHC21	Zinc finger, DHHC-type containing 21	9	14611068	14693479	ncRNA	AK026322	9p22.3	NM_178566.4	NA	0	9130404H11Rik|DHHC-21|DNZ1|HSPC097	AK026322		AATAAAACCTAGTTTTAGTTTTATCCTATAACTAAGGCATGTGTTCAATTTGAATGTCTC
IVGNh21081	1.67401	2.14676	5.89077	6.71378e-07	6.21583e-06	5.24941	XXbac-B476C20.13	Gencode.V23	noncoding	NA	NA	ENSG00000234913.1	XXbac-B476C20.13	YES	XXbac-B476C20.13	ENSG00000234913.1	sense_intronic	lnc-BID-2	NONHSAT083249	NA			22	16867612	16867672	ncRNA	BX648058			NA	0		BX648058		AATATATGAGATTATCTTTCATCTGGCATGCAGTAGATTCTTAAGAAACTCAAGACAGTA
IVGNh19583	1.60289	3.06569	6.60116	6.74034e-08	7.71228e-07	7.53796	BC071653	GENBANK	noncoding	NA	NA	NA	NA	NO	NA	NA	NA	NA	NA	NA			9	37525976	37526036	ncRNA	BC071653			NA	0		BC071653		ACTCCTGTACACATACATAAAAGAAAATGGCCAAATAAAAAGGGAAAGGTAATAGCTTTG
IVGNh07092	1.59321	6.63581	8.25698	3.53573e-10	6.59835e-09	12.7925	RP13-188A5.1	Gencode.V23	noncoding	NA	NA	ENSG00000227486.1	RP13-188A5.1	YES	RP13-188A5.1	ENSG00000227486.1	lincRNA	lnc-AL353698.1-2	NONHSAT137260	10979	FERMT2	Pleckstrin homology domain containing, family C (with FERM domain) member 1	14	53323988	53417814	ncRNA	AK091532	14q22.1	NM_001134999.1	+	0	DKFZp686G11125|FLJ34213|FLJ44462|KIND2|MIG2|PLEKHC1|UNC112|UNC112B|mig-2	AK091532		TCCCCTGGCTAACACTCTTTACACTCTTCTGCCTTCCCTTGAGATAATTAAAATAGACTG
IVGNh11571	1.59316	5.56805	8.7256	8.38729e-11	1.78604e-09	14.2363	AK126938	GENBANK	noncoding	NA	NA	NA	NA	NO	NA	NA	NA	NA	NA	NA		CDNA FLJ44991 fis, clone BRAWH3008867	16	12204565	12204691	ncRNA	AK126938			+	0		AK126938	Hs.679155	GTATAGCGTGGCCTCAGGTGGACTGGTGGTATTGGAGGTGACAGCTCTGAAGTTGCGTAG
IVGNh24999	1.57611	5.76479	9.1073	2.64747e-11	6.2895e-10	15.3942	U90903	GENBANK	noncoding	NA	NA	NA	NA	NO	NA	NA	NA	NA	NA	9858	KIAA0649	KIAA0649	9	138371647	138380738	ncRNA	U90903	9q34.3	NM_014811.3	NA	0		U90903		GGGGCGCGCAGAGGGGCGATGCTTTATTTCTCTACCGGCTTCACATCCTCCAAAGTTGGC
IVGNh10357	1.5668	1.80215	6.1517	2.88369e-07	2.88119e-06	6.08962	AK124493	GENBANK	noncoding	NA	NA	NA	NA	NO	NA	NA	NA	NA	NA	NA		CDNA FLJ42502 fis, clone BRACE2037847	22	15926493	15926553	ncRNA	AK124493			+	0		AK124493	Hs.678893	AAGGACAATACAAATTGCAATCTAATGAAGATATTGCTGCAAGGGGAGTAGACAGTCATC
IVGNh12874	1.49942	1.00157	8.89378	5.03541e-11	1.12861e-09	14.7486	AK130378	GENBANK	noncoding	NA	NA	NA	NA	NO	NA	NA	NA	NA	NA	NA		CDNA FLJ26868 fis, clone PRS08581	10	75902554	75902614	ncRNA	AK130378			+	0		AK130378	Hs.675951	TCATATAAAGAACTGATATGACAGTGTTTTTTCCATACTCTATTTTGTCTTTTTCCACAT
IVGNh22785	1.48859	2.52978	4.59386	4.27071e-05	0.000260828	1.14988	lnc-IL15RA-4	LNCIPEDIA_3.1	noncoding	NA	NA	NA	NA	NO	NA	NA	NA	lnc-IL15RA-4	NONHSAT011203	NA			10	6125780	6125840	ncRNA	CR623776			NA	0		CR623776		TTAAAATTTCAACCAATACAGAAAAACACAAAGATTAATATAACCAACATGTGCCCATCA
IVGNh28952	1.38314	1.07371	5.42379	3.03682e-06	2.42488e-05	3.75312	lnc-NPAS3-3	LNCIPEDIA_3.1	noncoding	NA	NA	NA	NA	NO	NA	NA	NA	lnc-NPAS3-3	NONHSAT036308	NA			14	32315638	32315698	ncRNA	uc001wrr			+	0		uc001wrr		TATATTCTAAATTTTTACATTTTTTCACAAAGTAGCTGAGTGTTATGTTTCTATAAGAAC
IVGNh18715	1.30798	6.21426	6.35152	1.5102e-07	1.60535e-06	6.73367	CTD-2368P22.1	Gencode.V23	noncoding	NA	NA	ENSG00000176593.7	CTD-2368P22.1	YES	CTD-2368P22.1	ENSG00000176593.7	antisense	lnc-ZSCAN1-3	NA	NA		Homo sapiens, clone IMAGE:4181626, mRNA	19	63206490	63207596	ncRNA	BC044949			+	0		BC044949	Hs.655081	AGCATGGGTTACCAGCGACGCACCCTGATCAAGCAGAGAAAGAGAGGCTGGAGAAGGAAG
IVGNh36108	1.28789	1.15746	5.81383	8.61283e-07	7.77413e-06	5.00206	AC008697.1	Gencode.V23	noncoding	NA	NA	ENSG00000249738.6	AC008697.1	YES	AC008697.1	ENSG00000249738.6	lincRNA	lnc-UBLCP1-2	NA	NA			5	158691598	158692399	ncRNA	uc003lxs			+	0		uc003lxs		ACAATTAAGTGGACAAAGCAGATTGCAGAAAGTCTTTTCGTAGCTCACAAGGGGACATCA
IVGNh12771	1.23115	1.39945	4.5193	5.39248e-05	0.000321143	0.921626	AK130223	GENBANK	noncoding	NA	NA	NA	NA	NO	NA	NA	NA	NA	NA	NA		CDNA FLJ26713 fis, clone PNC00937	15	57368210	57368271	ncRNA	AK130223			NA	0		AK130223	Hs.689381	TCAAATGACTCACATTTATAGTGTCCAGTTATACATCACTTGAGCATCATGAAACTTTAA

## Sheet: T-cells
	logFC	AveExpr	t	P.Value	adj.P.Val	B	FINAL_SYMBOL	FINAL_SOURCE	FINAL_TYPE	CDS.Symbol	CDS.Gene	lnc.Gene	lnc.Symbol	ENSEMBL.lncRNA	Ensembl.Symbol	Ensembl.Gene	Ensembl.Type	lnciPedia.ID	Noncode.ID	EntrezGene	Symbol	Description	Chrom	Start	End	Feature	GenBank.Accession	map_location	RefseqRNA	strand	ControlType	Synonyms	Target_ID	UniGene	Probe_Sequence
IVGNh03266	8.05988	4.226	35.0499	1.15734e-31	1.74696e-28	61.9969	AK001086	GENBANK	noncoding	NA	NA	NA	NA	NO	NA	NA	NA	NA	NA	NA		CDNA FLJ10224 fis, clone HEMBB1000025	14	98759033	98759093	ncRNA	AK001086			NA	0		AK001086	Hs.662182	CCTAATTTAAATGATTATTTATGTCAAACGCTCATTGTGAAACTTGAAAATGTTGTATTA
IVGNh29920	7.57052	4.89311	29.3355	1.10628e-28	5.78895e-26	55.3172	RP11-161M6.2	Gencode.V23	noncoding	NA	NA	ENSG00000260807.6	RP11-161M6.2	YES	RP11-161M6.2	ENSG00000260807.6	lincRNA	lnc-C1QTNF8-3	NONHSAT051897	NA			16	965860	965920	ncRNA	uc002ckm			NA	0		uc002ckm		GAGGGAAAATGGTGCTTGAAATAAGCATGCCACAAAGGAAAACCTGCTTTCTCGAAATGG
IVGNh29219	7.38804	2.97543	34.5904	1.93073e-31	2.36792e-28	61.5027	LINC01550	Gencode.V23	noncoding	NA	NA	ENSG00000246223.8	LINC01550	YES	LINC01550	ENSG00000246223.8	lincRNA	lnc-RP11-204N11.1.1-3	NONHSAT039585	NA			14	97495879	97496381	ncRNA	uc001yfy			NA	0		uc001yfy		CCTGCATTTGGACCATGGCCTGATGGAAGATAAAGAGACTGATCTCAGAGTGGTACAGAT
IVGNh38986	6.55808	2.77168	25.9466	1.18498e-26	3.47058e-24	50.712	X58749	GENBANK	noncoding	NA	NA	NA	NA	NO	NA	NA	NA	NA	NA	6955	TRA@	T cell receptor alpha locus	14	22090056	23021074	ncRNA	X58749	14q11.2		+	0	FLJ22602|MGC117436|MGC22624|MGC23964|MGC71411|TCRA|TCRD|TRA	X58749		AAACATGTGGTTATGAAGAGATGACAAGGTTTTTGTAAAAGAATGAGCCATTGTGGATAG
IVGNh38997	6.40052	3.45151	23.9438	2.44164e-25	4.99086e-23	47.712	X61073	GENBANK	noncoding	NA	NA	NA	NA	NO	NA	NA	NA	NA	NA	6955	TRA@	T cell receptor alpha locus	14	22090056	23021074	ncRNA	X61073	14q11.2		+	0	FLJ22602|MGC117436|MGC22624|MGC23964|MGC71411|TCRA|TCRD|TRA	X61073		CTTAGTATTGTTTTGTCCAGTGTGTGTTTCTTCTTATATCAAAAAAAACTAAGACATTGC
IVGNh10325	6.38286	4.71567	38.2088	4.03462e-33	1.05562e-29	65.2188	AK124429	GENBANK	noncoding	NA	NA	NA	NA	NO	NA	NA	NA	NA	NA	3575	IL7R	Interleukin 7 receptor	5	35856990	35876923	ncRNA	AK124429	5p13	NM_002185.2	+	0	CD127|CDW127|IL-7R-alpha|IL7RA|ILRA	AK124429		ACACAAAAAGGGTCAAAGTGACTTGCAGAGGAGATGAATTTTAAATACTATAATTATTTC
IVGNh12992	6.23749	5.7353	18.184	5.94842e-21	4.60457e-19	37.6175	AK130588	GENBANK	noncoding	NA	NA	NA	NA	NO	NA	NA	NA	NA	NA	NA		CDNA FLJ27078 fis, clone SPL02520	14	98757260	98757320	ncRNA	AK130588			NA	0		AK130588	Hs.689323	TTTGCATGAATTTCCTTGGGTTTTATTAGCCAACTCAGTTATTAACATTTTAATCTTAAA
IVGNh06334	6.16796	7.75081	26.1686	8.58257e-27	2.65222e-24	51.0311	AK057595	GENBANK	noncoding	NA	NA	NA	NA	NO	NA	NA	NA	NA	NA	NA		CDNA FLJ33033 fis, clone THYMU2000231	5	133500678	133500738	ncRNA	AK057595			+	0		AK057595	Hs.661710	TGCTGACTGAATCGTCTCTTGATAGAGCAATGCAACTAGTGTTAAGAGTCTTGGCTGGGC
IVGNh15367	6.13225	4.06919	18.5435	2.94671e-21	2.39608e-19	38.3226	MIR4697HG	Gencode.V23	noncoding	NA	NA	ENSG00000280237.1	MIR4697HG	YES	MIR4697HG	ENSG00000280237.1	TEC	lnc-RP11-259P6.1.1-2	NONHSAT025216	283174	LOC283174	Hypothetical protein LOC283174	11	133766329	133771634	ncRNA	BC001512	11q25	NR_024344.1	NA	0	MGC117185|MGC126740	BC001512		TGCTCCTCATGTAACATTACTCTGCTTCAGAAATGTTTTGTATTTTGATATAAATAAACA
IVGNh27723	5.39048	3.19116	20.4094	9.08619e-23	1.03361e-20	41.8088	MIR4697HG	Gencode.V23	noncoding	NA	NA	ENSG00000280237.1	MIR4697HG	YES	MIR4697HG	ENSG00000280237.1	TEC	lnc-RP11-259P6.1.1-2	NONHSAT025216	NA			11	133272818	133272878	mRNA	uc001qgw			NA	0		uc001qgw		GGCTTACTTTTTGAACTTCAGGTATGTAACTCAAAAGTAAATAAAACCACTATTTTTTCA
IVGNh38990	5.38766	2.74319	26.1595	8.69706e-27	2.6666e-24	51.018	lnc-AE000662.92.1-10	LNCIPEDIA_3.1	noncoding	NA	NA	NA	NA	NO	NA	NA	NA	lnc-AE000662.92.1-10	NONHSAT035793	6955	TRA@	T cell receptor alpha locus	14	22090056	23021074	ncRNA	X58765	14q11.2		+	0	FLJ22602|MGC117436|MGC22624|MGC23964|MGC71411|TCRA|TCRD|TRA	X58765		TAGGAGACTTTCTACAACTCAGAGAGTATTCAGGAGGGTTTCCCAGGATGTTGCCCAATA
IVGNh38994	5.27443	2.87425	27.9681	6.85546e-28	3.12848e-25	53.5246	NONHSAT035790	NONCODE.V4	noncoding	NA	NA	NA	NA	NO	NA	NA	NA	NA	NONHSAT035790	6955	TRA@	T cell receptor alpha locus	14	22090056	23021074	ncRNA	X60138	14q11.2		+	0	FLJ22602|MGC117436|MGC22624|MGC23964|MGC71411|TCRA|TCRD|TRA	X60138		GGGTGTTTTTGACTGACTAAGAAACACTGTGGGATGGATAGCAGCTATAAATTGATCTTC
IVGNh11672	5.21826	2.83321	27.2468	1.85413e-27	7.27672e-25	52.5443	AK127156	GENBANK	noncoding	NA	NA	NA	NA	NO	NA	NA	NA	NA	NA	NA		CDNA FLJ45218 fis, clone BRCAN2019653	2	95053551	95053611	ncRNA	AK127156			NA	0		AK127156	Hs.585935	CATACTAATTAAGAACAAGAAGATCCTATCAACTCCTAATAATGTCCTTACCTGGCCTGG
IVGNh05648	5.20631	1.91382	35.4474	7.47121e-32	1.32405e-28	62.4188	AK055385	GENBANK	noncoding	NA	NA	NA	NA	NO	NA	NA	NA	NA	NA	4753	NELL2	NEL-like 2 (chicken)	12	44902057	45307710	ncRNA	AK055385	12q12	NM_001145107.1	NA	0	NRP2	AK055385		GTGATCATTTACTAATGGCTTAAAAATTCATACTGTTTTTCTTTCTACTTTTTTTAAATC
IVGNh23236	5.16848	3.01334	21.1116	2.62471e-23	3.33364e-21	43.0504	D13081_2	GENBANK	noncoding	NA	NA	NA	NA	NO	NA	NA	NA	NA	NA	NA			14	22040377	22040437	ncRNA	D13081_2			+	0		D13081_2		CTTAGTTCAGTTTCTAGGAGGTTTTTGCTCAGCCGAAGATCACTGTGTGAATAATAATGC
IVGNh19348	4.93659	4.76953	25.0972	4.16541e-26	1.05468e-23	49.4671	MCF2L-AS1	Gencode.V23	noncoding	NA	NA	ENSG00000235280.2	MCF2L-AS1	YES	MCF2L-AS1	ENSG00000235280.2	antisense	lnc-PCID2-3	NA	NA		CDNA clone IMAGE:2959724	13	112669872	112669932	ncRNA	BC064982			NA	0		BC064982	Hs.667436	TACTCCCCCTTATAGTGCCTACAGGCCTTATAGGCCAGACAGATCTGGAAATAAATAATT
IVGNh22780	4.84083	5.42199	34.6992	1.70941e-31	2.36792e-28	61.6204	CR623509	GENBANK	noncoding	NA	NA	NA	NA	NO	NA	NA	NA	NA	NA	91523	FAM113B	Family with sequence similarity 113, member B	12	47610051	47630442	ncRNA	CR623509	12q13.11	NM_138371.1	+	0	MGC16044	CR623509		ACAACTGGTGCTTGGCAATAACAAAAATATTAGTGATTGATAAACTTGTAAATTTATTAA
IVGNh29218	4.56869	6.91963	36.1568	3.46024e-32	6.79003e-29	63.1597	LINC01550	Gencode.V23	noncoding	NA	NA	ENSG00000246223.8	LINC01550	YES	LINC01550	ENSG00000246223.8	lincRNA	lnc-RP11-204N11.1.1-3	NONHSAT039585	NA			14	97505528	97514094	ncRNA	uc001yfx			NA	0		uc001yfx		CCCAATCCCCGGCTCTTACCAAATGCAGGTGCAGTCTCCTCAGAACTACAAAGCAAGAAA
IVGNh22146	4.46905	7.32252	23.6106	4.12604e-25	7.89906e-23	47.1905	RP11-284N8.3	Gencode.V23	noncoding	NA	NA	ENSG00000259834.1	RP11-284N8.3	YES	RP11-284N8.3	ENSG00000259834.1	lincRNA	lnc-KCNA3-1	NONHSAT005142	NA		Full-length cDNA clone CS0CAP008YL09 of Thymus of Homo sapiens (human)	1	110997904	110997964	ncRNA	CR608017			NA	0		CR608017	Hs.445378	TCTATTTTTTCTGTTTATCCTTTGACATTGAGTTGTTTTAATTTATTACATATTATTAAG
IVGNh09995	4.44554	2.73584	15.3546	2.25769e-18	9.87794e-17	31.6438	AK123807	GENBANK	noncoding	NA	NA	NA	NA	NO	NA	NA	NA	NA	NA	286440		Hypothetical protein LOC286440	X	107060984	107061044	ncRNA	AK123807			+	0		AK123807	Hs.348844	CTAAAACACTCTAGGTGAATTTTCTAAACTTCCATGGTTTACATATTTATATATGACTAC
IVGNh34538	4.43175	3.06589	15.2615	2.78143e-18	1.19693e-16	31.4336	lnc-C3orf67-3	LNCIPEDIA_3.1	noncoding	NA	NA	NA	NA	NO	NA	NA	NA	lnc-C3orf67-3	NONHSAT090157	NA			3	59931977	59932037	ncRNA	uc003dkz			NA	0		uc003dkz		TAATCAAAGATTTCGTATTCCCTGTAATTTGTTTTTAATCTTGTAAAGCCGACTACTTTC
IVGNh10154	4.41589	3.5606	21.6419	1.05119e-23	1.47868e-21	43.9643	LINC00649	Gencode.V23	noncoding	NA	NA	ENSG00000237945.7	LINC00649	YES	LINC00649	ENSG00000237945.7	antisense	lnc-ITSN1-2	NONHSAT081839	NA		CDNA FLJ42152 fis, clone THYMU2002229	21	34271590	34271650	ncRNA	AK124146			+	0		AK124146	Hs.436879	TATTTTACATATACAATTCCATTCTTTATTGTCCAGGGAAAAAGTTGCATTTACTGAGCA
IVGNh19797	4.31735	2.59166	20.1888	1.35199e-22	1.50312e-20	41.4111	ITK	Gencode.V23	noncoding	NA	NA	NA	NA	NO	ITK	ENSG00000113263.12	processed_transcript	NA	NONHSAT104752	3702	ITK	IL2-inducible T-cell kinase	5	156607906	156682108	mRNA	BC094701	5q31-q32	NM_005546.3	+	0	EMT|LYK|MGC126257|MGC126258|PSCTK2	BC094701		TGGCATACTTTGAAGATCGTCATGGGATATAAGCACAGAGGAGCAGGGAAGATGGTCAAA
IVGNh13043	4.19347	2.80542	19.4006	5.76283e-22	5.55696e-20	39.959	AK130679	GENBANK	noncoding	NA	NA	NA	NA	NO	NA	NA	NA	NA	NA	NA		CDNA FLJ27169 fis, clone SYN01715	12	106232409	106232469	ncRNA	AK130679			NA	0		AK130679	Hs.436652	CTGTTAATAGCTCTCACATTTTCCTGTTTTCTGTAATAAGCATTTATTTCTTATAGAGTC
IVGNh03269	4.09752	2.61635	19.0251	1.16948e-21	1.02679e-19	39.2496	AK001094	GENBANK	noncoding	NA	NA	NA	NA	NO	NA	NA	NA	NA	NA	55099		Hypothetical protein FLJ10232	9	129767247	129767307	ncRNA	AK001094			NA	0		AK001094	Hs.551150	TGGAAGGGCTCACTGGGAATCTTCGTTTGTCATGAGCCAGTGGAATGTTTTTTGGTTTTT
IVGNh23512	3.9276	2.2682	16.5319	1.73841e-19	9.88776e-18	34.2252	NONHSAT039609	NONCODE.V4	noncoding	NA	NA	NA	NA	NO	NA	NA	NA	NA	NONHSAT039609	NA		Clone EVOFOLD_NOTAR_1520_FWD mRNA sequence	14	98772951	98773011	ncRNA	EF212236			NA	0		EF212236	Hs.662017	TAATTAGATGTATTTTAACTGCAGGATCATTTTACCAGCTAATACTGTTATTATGTGCTT
IVGNh24663	3.9098	1.64662	28.8057	2.22176e-28	1.11789e-25	54.6327	lnc-WDR36-1	LNCIPEDIA_3.1	noncoding	NA	NA	NA	NA	NO	NA	NA	NA	lnc-WDR36-1	NONHSAT103189	NA		Cerebellar (clone 507) mRNA sequence	5	110680244	110680304	ncRNA	M86716			+	0		M86716	Hs.684912	TTAAATCATTTGTTTTAAAAAAGAGTTTTCTTAGGTGACATTGTGGTTATATTAGAAGAA
IVGNh09178	3.87668	2.39024	34.6351	1.83651e-31	2.36792e-28	61.5511	RP5-1184F4.7	Gencode.V23	noncoding	NA	NA	ENSG00000277301.1	RP5-1184F4.7	YES	RP5-1184F4.7	ENSG00000277301.1	antisense	lnc-RP11-410N8.4.1-3	NA	NA		CDNA FLJ40546 fis, clone THYMU2001521	20	30562822	30570892	ncRNA	AK097865			+	0		AK097865	Hs.638392	ATTCATCACTCGAAGCTTCATCTGCTTCAGATTCAATGGATGCTACTTGAGTGCCACCCG
IVGNh38987	3.68787	1.6607	25.7196	1.65214e-26	4.61179e-24	50.3831	NONHSAT035792	NONCODE.V4	noncoding	NA	NA	NA	NA	NO	NA	NA	NA	NA	NONHSAT035792	6955	TRA@	T cell receptor alpha locus	14	22090056	23021074	ncRNA	X58762	14q11.2		+	0	FLJ22602|MGC117436|MGC22624|MGC23964|MGC71411|TCRA|TCRD|TRA	X58762		GTAACTCAATAGCTATTTTAAAGCTTGAGTGTTTTCTAACTCATTAGAGCACATCAAGAA
IVGNh01782	3.66756	8.34099	13.1888	3.7158e-16	1.08585e-14	26.498	AF116678	GENBANK	noncoding	NA	NA	NA	NA	NO	NA	NA	NA	NA	NA	NA			9	122692416	122692476	ncRNA	AF116678			NA	0		AF116678		AAGCTTTTTTTCCATAAACTCTCCCTGAGACAAGTAGCCAGGTTTCACATATTAAAATGA
IVGNh03442	3.54667	7.59044	16.6657	1.31044e-19	7.6532e-18	34.5095	AK021471	GENBANK	noncoding	NA	NA	NA	NA	NO	NA	NA	NA	NA	NA	NA		CDNA FLJ11409 fis, clone HEMBA1000843	20	39209561	39209621	ncRNA	AK021471			+	0		AK021471	Hs.677035	AAAGAAATCCAAGGTAGCCATCTCTCTCAGTAGGGGAGGTGAGTTCAAAGAATTTAAGCT
IVGNh38991	3.54338	4.72683	18.4997	3.20812e-21	2.58534e-19	38.2373	X58766	GENBANK	noncoding	NA	NA	NA	NA	NO	NA	NA	NA	NA	NA	6955	TRA@	T cell receptor alpha locus	14	22090056	23021074	ncRNA	X58766	14q11.2		+	0	FLJ22602|MGC117436|MGC22624|MGC23964|MGC71411|TCRA|TCRD|TRA	X58766		AAGAGAAAATGAGCAGCCCAAGGAGATCCTGTCCTAAACTTCTCTGGCCAGTGAAATTCG
IVGNh29174	3.48224	3.93982	15.0861	4.13244e-18	1.71803e-16	31.0347	FBLN5	Gencode.V23	noncoding	NA	NA	NA	NA	NO	FBLN5	ENSG00000140092.14	processed_transcript	NA	NONHSAT039289	NA			14	91406455	91409626	mRNA	uc001xzw			NA	0		uc001xzw		CGATTCTCAAGTCAAGTCAAGACCCATGGGATGCAAACGGGCCCCATCAGTGCCACCCTG
IVGNh01396	3.44331	8.04602	11.9595	8.60324e-15	1.98031e-13	23.327	lnc-SLC25A25-3	LNCIPEDIA_3.1	noncoding	NA	NA	NA	NA	NO	NA	NA	NA	lnc-SLC25A25-3	NONHSAT134880	NA		Full length insert cDNA clone YZ88D04	9	129743895	129743955	ncRNA	AF086096		NM_001035254 NM_203305	+	0		AF086096	Hs.610424	CACCTCCCCTCACCAGGGCGAGGAGGCAATATTGAACCGTGAACTCAAGAAGAAAGACGG
IVGNh37666	3.42833	4.76052	14.9859	5.18895e-18	2.13465e-16	30.8053	WDR86-AS1	Gencode.V23	noncoding	NA	NA	ENSG00000243836.5	WDR86-AS1	YES	WDR86-AS1	ENSG00000243836.5	antisense	lnc-NUB1-1	NONHSAT124216	NA			7	150739784	150740018	ncRNA	uc003wkd			+	0		uc003wkd		CTGACCTTACCTACTTCCTCTTTCCAGGTCGTAGATTACAGACTCTCCTCTGGGAAATTG
IVGNh12179	3.364	1.87815	15.2311	2.97842e-18	1.27471e-16	31.3647	AK128272	GENBANK	noncoding	NA	NA	NA	NA	NO	NA	NA	NA	NA	NA	NA		CDNA FLJ46409 fis, clone THYMU3011081	9	33444768	33444828	ncRNA	AK128272			+	0		AK128272	Hs.636983	GTCACGTGTTTATAAAAACCAGAGATAGGAGATGCGCATCTGTTGCGAGGTCTAGAGATA
IVGNh38678	3.34484	6.31563	16.7541	1.0882e-19	6.5302e-18	34.6965	DBH-AS1	Gencode.V23	noncoding	NA	NA	ENSG00000225756.1	DBH-AS1	YES	DBH-AS1	ENSG00000225756.1	antisense	lnc-SARDH-1	NONHSAT135332	NA			9	135509539	135509599	ncRNA	uc004cem			NA	0		uc004cem		CACCCGACATCAGCCACTGCTGTGATATACTGAGCACCTCCTCTAGAGAGAATAAAGGAC
IVGNh22266	3.30007	5.4482	16.3187	2.73786e-19	1.4699e-17	33.7681	lnc-RP11-410N8.4.1-3	LNCIPEDIA_3.1	noncoding	NA	NA	NA	NA	NO	NA	NA	NA	lnc-RP11-410N8.4.1-3	NONHSAT079358	NA		CDNA FLJ40546 fis, clone THYMU2001521	20	30562837	30562897	ncRNA	CR610740			+	0		CR610740	Hs.638392	CTTCATCTGCTTCAGGTAGGTGGAGGTGAGGGGCATGTTGTAATCAATAATCCCAGAGAC
IVGNh12805	3.27705	5.54741	16.5521	1.66557e-19	9.5287e-18	34.2683	AK130269	GENBANK	noncoding	NA	NA	NA	NA	NO	NA	NA	NA	NA	NA	NA		CDNA FLJ26759 fis, clone PRS02469	8	82068743	82068803	ncRNA	AK130269			NA	0		AK130269	Hs.663269	TAAGAATTGTTATATACTGTTCTGATTTTTTTTAATGAACCTAAATGAGCATGGATTTAT
IVGNh13070	3.24757	7.48572	14.4576	1.75366e-17	6.5672e-16	29.5778	AK130716	GENBANK	noncoding	NA	NA	NA	NA	NO	NA	NA	NA	NA	NA	NA		CDNA FLJ27206 fis, clone SYN03441	1	150110044	150110104	ncRNA	AK130716			NA	0		AK130716	Hs.436022	AATATTAGGAATTGATGCTGGTTAGTGCTAAAATATCTTTAAACTATCAGTGTAAACATA
IVGNh09146	3.09679	2.11707	18.9754	1.28517e-21	1.11588e-19	39.155	RP11-260E18.1	Gencode.V23	noncoding	NA	NA	ENSG00000246214.1	RP11-260E18.1	YES	RP11-260E18.1	ENSG00000246214.1	antisense	lnc-BASP1-6	NONHSAT100609	NA		CDNA FLJ40465 fis, clone TESTI2042295	5	16675114	16678556	ncRNA	AK097784			+	0		AK097784	Hs.575234	AGTTCCATGCGACTGCATGGGGTCATGGGAGAAGAGATACACTTAAACCAGGGTCCCACA
IVGNh28840	3.07776	1.77369	16.2001	3.53142e-19	1.83084e-17	33.512	TRAV35	Gencode.V23	noncoding	NA	NA	NA	NA	NO	TRAV35	ENSG00000211814.1	TR_V_pseudogene	NA	NA	NA			14	21759648	21759958	mRNA	uc001wdl			+	0		uc001wdl		ATTAATAATCTTGTGGATGCAGCTGACATGGGTCAGTGGTCAACAGCTGAATCAGAGTCC
IVGNh08446	3.07031	7.48384	10.4138	5.86684e-13	9.53417e-12	19.0658	RP11-526I2.5	Gencode.V23	noncoding	NA	NA	ENSG00000270127.2	RP11-526I2.5	YES	RP11-526I2.5	ENSG00000270127.2	lincRNA	lnc-LINS-1	NONHSAT051107	441733	PRKXP1	Protein kinase, X-linked, pseudogene 1	15	101093329	101099895	ncRNA	AK095793	15q26.3		NA	0		AK095793	Hs.12250///Hs.376894	TAAACCTTTTGGTGTAATTTCTTTGGTCTGATTATTTATAAGTAGCAGATAATAAATGAA
IVGNh23106	3.05686	1.65329	19.6456	3.65372e-22	3.6487e-20	40.4156	CR749724	GENBANK	noncoding	NA	NA	NA	NA	NO	NA	NA	NA	NA	NA	NA		MRNA; cDNA DKFZp434O1735 (from clone DKFZp434O1735)	10	6707338	6708928	ncRNA	CR749724			+	0		CR749724	Hs.576825	TCCATCTATTTTGCTAGGGAAGCAAAGAGATGCTGGACCGTGACACGAATGTGGCCATTT
IVGNh07628	3.01265	2.97407	11.7871	1.35672e-14	3.01165e-13	22.8672	AK093647	GENBANK	noncoding	NA	NA	NA	NA	NO	NA	NA	NA	NA	NA	NA		CDNA FLJ36328 fis, clone THYMU2005815	3	18391096	18391156	ncRNA	AK093647			NA	0		AK093647	Hs.683902	TGAATAATAGATATGGAATTGTTTTTAACTCTAATAGAAACGTCTGATAAAATATGCAAG
IVGNh14013	2.97636	2.04631	15.4878	1.67713e-18	7.53368e-17	31.9432	C14orf132	Gencode.V23	noncoding	NA	NA	ENSG00000227051.5	C14orf132	YES	C14orf132	ENSG00000227051.5	lincRNA	NA	NA	56967	C14orf132	Chromosome 14 open reading frame 132	14	96505661	96560137	mRNA	AL390130	14q32.2	NR_023938.1	+	0	DKFZp761F2014|FLJ10728|FLJ93483	AL390130	Hs.6434	GATTAAAAATATCTAACCTTAAAAGACGTAAAAATGTATCTGTGAAATCTCACTTTGTTA
IVGNh12028	2.9232	2.73346	10.8712	1.62853e-13	2.94803e-12	20.359	FHIT	Gencode.V23	noncoding	NA	NA	NA	NA	NO	FHIT	ENSG00000189283.9	processed_transcript	NA	NONHSAT090155	2272	FHIT	Fragile histidine triad gene	3	59735035	61237132	mRNA	AK127931	3p14.2	NM_001166243.1	NA	0	AP3Aase|FRA3B	AK127931		CCTGGGAATGAGCGAGTGAAGTTAGGAGAGCTCCAGAAACATGACAAGGAGGACTTTCCT
IVGNh00327	2.91835	3.61437	13.4646	1.88333e-16	5.79712e-15	27.1836	AB072902	GENBANK	noncoding	NA	NA	NA	NA	NO	NA	NA	NA	NA	NA	256380	SCML4	Sex comb on midleg-like 4 (Drosophila)	6	108023363	108145520	ncRNA	AB072902	6q21	NM_198081.3	NA	0	FLJ36252|dJ47M23.1	AB072902		GCTATTATGGGGTTTAATTCAATTTACAAATAGGTTTTCCTTCCTCACAGTGGAGTAATA
IVGNh15988	2.91332	7.47854	18.1329	6.57946e-21	5.03348e-19	37.5163	BC015870	GENBANK	noncoding	NA	NA	NA	NA	NO	NA	NA	NA	NA	NA	NA		Homo sapiens, clone IMAGE:4702594, mRNA	11	95393846	95393906	ncRNA	BC015870			NA	0		BC015870	Hs.681804	AAGGCTTCCACATTTACATATAACTCTACTCATAAATATAGATATACATAAACACACCAC
IVGNh37589	2.88907	2.18952	9.61204	5.92258e-12	8.05477e-11	16.7338	TRBV21-1	Gencode.V23	noncoding	NA	NA	NA	NA	NO	TRBV21-1	ENSG00000251578.1	TR_V_pseudogene	NA	NA	NA			7	142025445	142025609	ncRNA	uc003vzr			+	0		uc003vzr		TGTGTGGCCATTTCTTTCTGGGGAGCCAGGCTCCACGGACACCAAGGTCACCCAGAGACC
IVGNh02219	2.85726	4.15187	12.6828	1.3243e-15	3.53803e-14	25.2156	RP11-158G18.1	Gencode.V23	noncoding	NA	NA	ENSG00000272477.1	RP11-158G18.1	YES	RP11-158G18.1	ENSG00000272477.1	sense_intronic	lnc-EFHB-6	NA	94057		Leukocyte receptor cluster (LRC) member 10	3	18425658	18425718	ncRNA	AF211977			NA	0		AF211977	Hs.684553	TTAAAATGGATTGATCTCAAATATTTTATAGCCACTATCTTTTCACAATAGTAAAACATA
IVGNh03963	2.85452	2.44645	14.5916	1.2839e-17	4.94237e-16	29.8922	AK022390	GENBANK	noncoding	NA	NA	NA	NA	NO	NA	NA	NA	NA	NA	NA		CDNA FLJ12328 fis, clone MAMMA1002145	20	51035333	51035393	ncRNA	AK022390			+	0		AK022390	Hs.656537	AATGGTACATACATGGTAAGTGGTCAATACATTTTAGTCATTCTATTAACAAGTTAATAA
IVGNh13744	2.83869	2.79653	9.5226	7.7044e-12	1.0222e-10	16.4687	LINC00304	Gencode.V23	noncoding	NA	NA	ENSG00000180422.3	LINC00304	YES	LINC00304	ENSG00000180422.3	lincRNA	lnc-ACSF3-1	NONHSAT144475	NA		MRNA; cDNA DKFZp434C1427 (from clone DKFZp434C1427)	16	87758090	87758150	ncRNA	AL133082			+	0		AL133082	Hs.375664	ATTTTTCAACTTCTTGTCTCAAGGGACTTCATTTTAATAAACAATATCTTTTCTCTTTTC
IVGNh08485	2.83727	10.9886	22.4004	2.93397e-24	4.73855e-22	45.2374	lnc-CDC42BPA-5	LNCIPEDIA_3.1	noncoding	NA	NA	NA	NA	NO	NA	NA	NA	lnc-CDC42BPA-5	NONHSAT009902	NA			1	224986943	224987003	ncRNA	AK095901			NA	0		AK095901		AGAGAATCTGGACCATTGAGACACCAGGCTTAAAATGTTGTATTAAGATATAAAAGTACC
IVGNh19814	2.83611	5.2692	20.3586	9.95434e-23	1.12261e-20	41.7174	LEF1-AS1	Gencode.V23	noncoding	NA	NA	ENSG00000232021.6	LEF1-AS1	YES	LEF1-AS1	ENSG00000232021.6	antisense	lnc-HADH-1	NONHSAT097745	641518	LOC641518	Hypothetical protein LOC641518	4	109088680	109097585	ncRNA	BC094788	4q23-q25	NR_029373.1	+	0		BC094788		ATGCCTAGAACGGAGCTAGAATGGAGGCCCCTTTGTGTGACTAAATTTGGCAAGAATATG
IVGNh01048	2.81347	4.12935	12.4849	2.19541e-15	5.60216e-14	24.7055	lnc-GALNTL2-3	LNCIPEDIA_3.1	noncoding	NA	NA	NA	NA	NO	NA	NA	NA	lnc-GALNTL2-3	NA	NA		Clone 24629 mRNA sequence	3	16325631	16325691	ncRNA	AF052160			+	0		AF052160	Hs.475602	CTATACAACTATGTCTCTCTTTCTTTTAATACACTTCAAATTCTTGCTATATACCATAAT
IVGNh03093	2.79944	2.46983	11.1721	7.11314e-14	1.38956e-12	21.195	AK000090	GENBANK	noncoding	NA	NA	NA	NA	NO	NA	NA	NA	NA	NA	NA		CDNA FLJ20083 fis, clone COL03440	8	145006393	145006453	ncRNA	AK000090			NA	0		AK000090	Hs.527460	CAAAATTTCTCTCCAATCTCTAAGTACAAAGGATGCTCCTACAAAGGGCCAGATGGCAAG
IVGNh08994	2.79452	3.50642	9.32209	1.39443e-11	1.77912e-10	15.8706	CTD-2555O16.4	Gencode.V23	noncoding	NA	NA	ENSG00000272909.1	CTD-2555O16.4	YES	CTD-2555O16.4	ENSG00000272909.1	antisense	NA	NONHSAT037337	4522	MTHFD1	Methylenetetrahydrofolate dehydrogenase (NADP+ dependent) 1, methenyltetrahydrofolate cyclohydrolase, formyltetrahydrofolate synthetase	14	64854758	64926724	ncRNA	AK097323	14q24	NM_005956.3	NA	0	MTHFC|MTHFD	AK097323		TCACTCTGATGTACTTTTTAAACATTTCATAATTATCTTGTAATTAGCAAAATAGGATTA
IVGNh22417	2.79092	8.14882	13.0205	5.65064e-16	1.60467e-14	26.0751	lnc-PWP1-3	LNCIPEDIA_3.1	noncoding	NA	NA	NA	NA	NO	NA	NA	NA	lnc-PWP1-3	NONHSAT030501	NA			12	106252804	106252864	ncRNA	CR614432			+	0		CR614432		AGGTGGTATTTGAGGTAGTTACTCCCATTGTACCCCCAAACTCTGTGAGTATTTCTGTCT
IVGNh27932	2.78385	2.05243	14.3161	2.44312e-17	8.95032e-16	29.2435	lnc-AMIGO2-1	LNCIPEDIA_3.1	noncoding	NA	NA	NA	NA	NO	NA	NA	NA	lnc-AMIGO2-1	NONHSAT027901	NA			12	45887263	45887323	ncRNA	uc001rpo			NA	0		uc001rpo		ATTATTCTAGCAATATGTTTATGTATTTTGGACAAAAGTTTAAAGTAATTTAGTCCTCCA
IVGNh35435	2.77547	5.29326	22.5054	2.46583e-24	4.08329e-22	45.4106	LEF1-AS1	Gencode.V23	noncoding	NA	NA	ENSG00000232021.6	LEF1-AS1	YES	LEF1-AS1	ENSG00000232021.6	antisense	lnc-HADH-1	NONHSAT097745	NA			4	109313636	109314056	ncRNA	uc003hyx			+	0		uc003hyx		AATGCCTAGAACGGAGCTAGAATGGAGGCCCCTTTGTGTGACTAAATTTGGCAAGAATAT
IVGNh12551	2.73691	4.99607	18.1615	6.219e-21	4.7951e-19	37.5728	AK129661	GENBANK	noncoding	NA	NA	NA	NA	NO	NA	NA	NA	NA	NA	NA		CDNA FLJ26150 fis, clone ADG00494	9	20505894	20505954	ncRNA	AK129661			NA	0		AK129661	Hs.658718	TTTTTCTTGTATAAAAGCAAATAGATGTTGCTCTGGTGTGGAATATATATTGACTCAATT
IVGNh29955	2.73222	2.47226	13.6502	1.198e-16	3.79474e-15	27.64	ABCA17P	Gencode.V23	noncoding	NA	NA	NA	NA	NO	ABCA17P	ENSG00000238098.8	processed_transcript	lnc-CCNF-3	NONHSAT052100	NA			16	2351175	2351489	ncRNA	uc002cqb			+	0		uc002cqb		CGCTGGAAGGATTTCATCTTAAAGTTGGGAGACTGGAAGAAATTAAAGTGTTCTAAATGG
IVGNh33650	2.71106	1.91053	15.2095	3.12692e-18	1.33535e-16	31.3156	HAR1B	Gencode.V23	noncoding	NA	NA	ENSG00000231133.6	HAR1B	YES	HAR1B	ENSG00000231133.6	lincRNA	lnc-BHLHE23-2	NONHSAT080826	NA			20	61197945	61203936	ncRNA	uc002yee			NA	0		uc002yee		CTCTTTCGAACCCTGTCAGCTGCGGGAAGGAACTTCTAAACTAAAAGCTGGCAAGACTCA
IVGNh12573	2.70015	2.22794	14.4833	1.65179e-17	6.21535e-16	29.6382	AK129693	GENBANK	noncoding	NA	NA	NA	NA	NO	NA	NA	NA	NA	NA	NA		CDNA FLJ26182 fis, clone ADG04330	17	61866945	61867005	ncRNA	AK129693			+	0		AK129693	Hs.656267	CTGTATTTTATAAACATAATTACTTTGAATGAATTGGGTTATTCGGGAAGTCAGCACATG
IVGNh10745	2.6051	3.68055	11.1075	8.48789e-14	1.62972e-12	21.0166	RP4-751H13.7	Gencode.V23	noncoding	NA	NA	ENSG00000273419.1	RP4-751H13.7	YES	RP4-751H13.7	ENSG00000273419.1	antisense	NA	NA	NA			7	149186655	149186715	ncRNA	AK125321			NA	0		AK125321		GTTCAGGGGTATGCAGATAAACCATTTCCTCTATTGAAAATAAAATCCATCACTATCTAC
IVGNh08531	2.5662	2.4076	15.424	1.9334e-18	8.56414e-17	31.8	AK096075	GENBANK	noncoding	NA	NA	NA	NA	NO	NA	NA	NA	NA	NA	NA		CDNA FLJ38756 fis, clone KIDNE2013045	11	44719517	44719577	ncRNA	AK096075			+	0		AK096075	Hs.683843	TTTCTTCGTAGTCTAGCCACTCACAAAGGTCTATTCAAACCTGTCTCAGACATGTATGTG
IVGNh09241	2.50254	2.04081	11.788	1.35348e-14	3.00615e-13	22.8697	AK098018	GENBANK	noncoding	NA	NA	NA	NA	NO	NA	NA	NA	NA	NA	400965	LOC400965	Hypothetical gene supported by AK098018	2	87052748	87055358	ncRNA	AK098018	2p11.2	XR_078256.1	+	0		AK098018		CATCTCACCAGGTATCAGTGGGTGGTCTACACTATTTGAGTAAAGTCCTATCCTTATAGT
IVGNh33747	2.37502	2.5325	10.1042	1.41846e-12	2.15104e-11	18.1751	LINC00649	Gencode.V23	noncoding	NA	NA	ENSG00000237945.7	LINC00649	YES	LINC00649	ENSG00000237945.7	antisense	lnc-ITSN1-2	NONHSAT081839	NA			21	34264630	34264690	ncRNA	uc002ytn			+	0		uc002ytn		AAGTATTGAATAGCTCAGCAACAGGGAGGACTTAATGATAAATTGCTTTTTCAGAAAATG
IVGNh12581	2.35582	1.87041	8.54022	1.47748e-10	1.58343e-09	13.493	AK129702	GENBANK	noncoding	NA	NA	NA	NA	NO	NA	NA	NA	NA	NA	NA		CDNA FLJ26191 fis, clone ADG05754	20	51369830	51369890	ncRNA	AK129702			+	0		AK129702	Hs.675216	GAGACTGATTATTACTCTACAGTGTGGCTAGATACCAAATGTTTCTCATTTCCCGGACTC
IVGNh36962	2.2434	6.1649	17.0931	5.37167e-20	3.40027e-18	35.4064	ZNF815P	Gencode.V23	noncoding	NA	NA	NA	NA	NO	ZNF815P	ENSG00000235944.7	processed_transcript	lnc-OCM-3	NONHSAT118940	NA			7	5839693	5846133	mRNA	uc003spd			+	0		uc003spd		TCCCACAACAGCAAGGAAGAACCATGGCCCAGGGGTCACTGTCATTCGGGGACGTGGCTG
IVGNh04134	2.22557	2.48869	7.21524	9.38172e-09	7.30835e-08	9.32211	AK023309	GENBANK	noncoding	NA	NA	NA	NA	NO	NA	NA	NA	NA	NA	286126	LOC286126	Hypothetical protein LOC286126	8	NA	NA	ncRNA	AK023309	8q24.3		NA	0		AK023309	Hs.214040	ATAAAGTCTGCTGGTGAGGAATTTTACACATATAAATACATAAAATATTTGATTTGAGTT
IVGNh35552	2.21609	6.9949	15.458	1.79209e-18	7.99233e-17	31.8764	RP11-18H21.1	Gencode.V23	noncoding	NA	NA	ENSG00000245954.6	RP11-18H21.1	YES	RP11-18H21.1	ENSG00000245954.6	lincRNA	lnc-FAM160A1-6	NONHSAT098783	NA			4	153244225	153244276	ncRNA	uc003imp			+	0		uc003imp		GCAGTCATCCAGCTGCTGATTTTCTCTCGAGGGCTCACCCCCCTGGACTCTGGGTGGTCC
IVGNh30236	2.21145	2.11999	8.66044	1.02295e-10	1.12487e-09	13.8632	LINC00920	Gencode.V23	noncoding	NA	NA	ENSG00000246898.1	LINC00920	YES	LINC00920	ENSG00000246898.1	lincRNA	lnc-CDH5-1	NONHSAT143000	NA			16	65002422	65002482	ncRNA	uc002eoo			+	0		uc002eoo		TAATGTAGCTTACTTGTATTTTATCTTTGATTTACACAAGAGAATTTTTATACAAATATT
IVGNh34155	2.21145	2.30023	9.1847	2.10001e-11	2.60154e-10	15.458	LL22NC03-75H12.2	Gencode.V23	noncoding	NA	NA	ENSG00000218357.3	LL22NC03-75H12.2	YES	LL22NC03-75H12.2	ENSG00000218357.3	lincRNA	lnc-LL22NC03-75H12.2.1-1	NA	NA			22	46236209	46237757	ncRNA	uc003bih			NA	0		uc003bih		GAAAGCTCAAGGACCCTCAGAATCAAGTTTTGCAGAAAGACACAAAGCTCAAGAACAGAG
IVGNh15525	2.20919	3.44314	13.7793	8.7661e-17	2.86218e-15	27.9551	BC007304	GENBANK	noncoding	NA	NA	NA	NA	NO	NA	NA	NA	NA	NA	84843	MGC15705	Hypothetical protein MGC15705	22	31725009	31726173	ncRNA	BC007304	22q12.2	XR_109708.1	+	0		BC007304		TTTAAAAAAGTCTGAATTGGCATGGTATTTTGAATGCTGCTGGAACTGTAATAAAGGTTC
IVGNh38995	2.20886	2.04221	9.86635	2.81918e-12	4.05727e-11	17.4824	NONHSAT035780	NONCODE.V4	noncoding	NA	NA	NA	NA	NO	NA	NA	NA	NA	NONHSAT035780	NA		J-alpha segment J-alpha FR11 mRNA for J-alpha region of T-cell receptor	14	22032201	22032261	ncRNA	X60140			+	0		X60140	Hs.512087	GTTTCTGTAAAGCTGCTGACAGCCGTGAGAAGAAAAGCAGCGGAGACAAGCTGACTTTTG
IVGNh12956	2.19647	3.95437	10.8943	1.52748e-13	2.78179e-12	20.4237	AK130528	GENBANK	noncoding	NA	NA	NA	NA	NO	NA	NA	NA	NA	NA	765	CA6	Carbonic anhydrase VI	1	9005921	9035150	ncRNA	AK130528	1p36.2	NM_001215.2	+	0	CA-VI|GUSTIN|MGC21256	AK130528	Hs.100322	ATTTATGCACAGTGAAAGAGATCAACACCACTTGACTGAAAAGAGCCATTGAAAATAGAC
IVGNh10209	2.17047	1.3799	9.1635	2.2374e-11	2.76216e-10	15.3941	AK124224	GENBANK	noncoding	NA	NA	NA	NA	NO	NA	NA	NA	NA	NA	55423	SIRPG	Signal-regulatory protein gamma	20	1609797	1638424	ncRNA	AK124224	20p13	NM_001039508.1	NA	0	CD172g|FLJ42230|SIRP-B2|SIRPB2|SIRPgamma|bA77C3.1	AK124224		ATAACAGACTCTCAGGAAACATGTCTTGAAAGATGAGCAGATGACTAAGTGTGGATGTGT
IVGNh01593	2.12137	2.3485	9.74603	4.00137e-12	5.63062e-11	17.1292	PRKCQ-AS1	Gencode.V23	noncoding	NA	NA	ENSG00000237943.6	PRKCQ-AS1	YES	PRKCQ-AS1	ENSG00000237943.6	lincRNA	lnc-AL137145.1-2	NONHSAT011229	NA		Full length insert cDNA clone YY74A01	10	6668434	6668494	ncRNA	AF088007			+	0		AF088007	Hs.46689	AAAGAAAAACTTTTGTGGAACAAAAATATAAAGATTTATTTTTTTTCTTGGTGGCTTAGC
IVGNh03673	2.09848	1.50905	10.6673	2.87347e-13	4.95702e-12	19.786	AK021960	GENBANK	noncoding	NA	NA	NA	NA	NO	NA	NA	NA	NA	NA	NA		CDNA FLJ11898 fis, clone HEMBA1007322	1	111021388	111021448	ncRNA	AK021960			+	0		AK021960	Hs.636818	GTGTTGATCACTGTGAGTACTTAATATACTAGATTTCTAACAGCAGCCTATTTGCTTCTG
IVGNh12259	2.07246	4.34407	10.7382	2.35746e-13	4.13964e-12	19.9857	AK128427	GENBANK	noncoding	NA	NA	NA	NA	NO	NA	NA	NA	NA	NA	NA		CDNA FLJ46570 fis, clone THYMU3041386	10	47087601	47087787	ncRNA	AK128427			NA	0		AK128427	Hs.640078	GTGCTGTCGAATTTAGAGGAGCTGCTGCCTTTTAAAACCTTGTTTAGTTTTTTTTTTTTG
IVGNh36762	2.06753	3.53851	10.0483	1.6661e-12	2.49286e-11	18.0128	RP11-356I2.4	Gencode.V23	noncoding	NA	NA	ENSG00000237499.6	RP11-356I2.4	YES	RP11-356I2.4	ENSG00000237499.6	antisense	lnc-PERP-2	NONHSAT115182	NA			6	138187375	138228016	ncRNA	uc003qhq			NA	0		uc003qhq		CATCTTGCCTGCCAGGATTTGTGACAAGGGCAAGAATCTTCTGTTCCATATGCAACATCT
IVGNh05460	2.04941	1.73375	10.6239	3.2454e-13	5.54019e-12	19.6632	RP11-317F20.3	Gencode.V23	noncoding	NA	NA	ENSG00000279796.1	RP11-317F20.3	YES	RP11-317F20.3	ENSG00000279796.1	TEC	lnc-ABLIM1-2	NA	3983	ABLIM1	Actin binding LIM protein 1	10	116190868	116444413	ncRNA	AK054890	10q25	NM_001003407.1	NA	0	ABLIM|DKFZp781D0148|FLJ14564|KIAA0059|LIMAB1|LIMATIN|MGC1224	AK054890	Hs.438236	TAGAAATCCTGACATCTCATTTCTATTTTCTGTAATTGGTTATTTTTAAGCAATACAAAA
IVGNh09935	1.94383	5.58162	12.5556	1.83129e-15	4.75337e-14	24.8885	lnc-THYN1-1	LNCIPEDIA_3.1	noncoding	NA	NA	NA	NA	NO	NA	NA	NA	lnc-THYN1-1	NONHSAT025253	729860	LOC729860	Hypothetical protein LOC729860	11	134144781	134146450	ncRNA	AK123661	11q25	XR_078447.1	NA	0		AK123661	Hs.270778	CTCTGAAAATACTGTGTGTGGGGGAGGGAGTTTATCTTGTCTCATTCCTTACAAGGATAC
IVGNh23172	1.9112	2.46506	8.54361	1.46217e-10	1.56831e-09	13.5035	CR936690	GENBANK	noncoding	NA	NA	NA	NA	NO	NA	NA	NA	NA	NA	NA		MRNA; cDNA DKFZp686H1890 (from clone DKFZp686H1890)	6	138211699	138211759	ncRNA	CR936690			NA	0		CR936690	Hs.649556	ACAAAAAAGTCCTGAATTGCCTTAAACATACTTTGTAATAATGTCTTCATATGTTATGAG
IVGNh38998	1.89247	1.72276	9.93256	2.32695e-12	3.40125e-11	17.6759	X61077	GENBANK	noncoding	NA	NA	NA	NA	NO	NA	NA	NA	NA	NA	6955	TRA@	T cell receptor alpha locus	14	22090056	23021074	ncRNA	X61077	14q11.2		+	0	FLJ22602|MGC117436|MGC22624|MGC23964|MGC71411|TCRA|TCRD|TRA	X61077		AAGAGTTGAGCAATCGTGACTATATTGATTCTGCAAAGAGCAGCTTCTGTTCCTGTTTCT
IVGNh08773	1.87567	5.80694	10.5911	3.55787e-13	6.02383e-12	19.5704	AK096778	GENBANK	noncoding	NA	NA	NA	NA	NO	NA	NA	NA	NA	NA	NA		CDNA FLJ37098 fis, clone BRACE2019004	8	12466683	12466743	ncRNA	AK096778			+	0		AK096778	Hs.649066	ACAACAGCAGCATAGAAACCTCAAATGAAAAATCTAACATCTCAAGCTACTAATTTAGCC
IVGNh20279	1.8686	5.1524	14.5271	1.49154e-17	5.65573e-16	29.741	ZNF890P	Gencode.V23	noncoding	NA	NA	NA	NA	NO	ZNF890P	ENSG00000159904.11	processed_transcript	NA	NA	645700	ZNF890P	Similar to zinc finger protein 577	7	5160940	5184176	mRNA	BC127664	7p22.1	NR_034163.1	NA	0		BC127664		TTTCCAGAATAGAGAAGAAGAACTATGGCCCAGGGGTCACTGTCATTCGGGGACGTGGCT
IVGNh21052	1.8218	1.61954	10.7293	2.41631e-13	4.23351e-12	19.9609	BX647901	GENBANK	noncoding	NA	NA	NA	NA	NO	NA	NA	NA	NA	NA	NA		MRNA; cDNA DKFZp686G17118 (from clone DKFZp686G17118)	9	546202	546262	ncRNA	BX647901			+	0		BX647901	Hs.689149	AACCTCAAAAAGTGAGAAGTATTAGAATTTATCTTGGTTAATTTTCTTTTTTTAATTAAC
IVGNh10873	1.77087	4.48224	12.1322	5.47043e-15	1.30512e-13	23.784	LA16c-390H2.4	Gencode.V23	noncoding	NA	NA	ENSG00000262312.2	LA16c-390H2.4	YES	LA16c-390H2.4	ENSG00000262312.2	antisense	NA	NA	197358	NLRC3	NLR family, CARD domain containing 3	16	3589032	3627391	ncRNA	AK125583	16p13.3	NM_178844.2	+	0	CLR16.2|FLJ00348|NOD3	AK125583		CCCCAACTGCTAATATCATATTTCCTATATTAGGAAAATCAAACACACCTTCCTTGACTT
IVGNh07678	1.69262	2.01867	7.35892	5.93539e-09	4.80883e-08	9.78128	AK093775	GENBANK	noncoding	NA	NA	NA	NA	NO	NA	NA	NA	NA	NA	915	CD3D	CD3d molecule, delta (CD3-TCR complex)	11	118209788	118213458	ncRNA	AK093775	11q23	NM_000732.4	NA	0	CD3-DELTA|T3D	AK093775		CCTTAATGAGCACATATGATGCGTGAGGCACCATGCAAATATCTTGTTTGAATCCTAATA
IVGNh23150	1.62867	4.84241	9.34279	1.31128e-11	1.68013e-10	15.9326	CR936634	GENBANK	noncoding	NA	NA	NA	NA	NO	NA	NA	NA	NA	NA	129293	C2orf89	Hypothetical protein LOC129293	2	85048793	85108251	ncRNA	CR936634	2p11.2	NM_001080824.1	+	0	FLJ46467	CR936634		GGCCGTGTGGAGGTCTTTTTACTCTTCCCTTTGTGGATGGGTCGTCCAGCAGGGGCGTGT
IVGNh09639	1.57354	1.46965	8.30388	3.05815e-10	3.08768e-09	12.761	RP11-399B17.1	Gencode.V23	noncoding	NA	NA	ENSG00000278962.1	RP11-399B17.1	YES	RP11-399B17.1	ENSG00000278962.1	TEC	lnc-FBLN7-2	NONHSAT073684	NA		CDNA FLJ41100 fis, clone BLADE2002738	2	112663651	112663711	ncRNA	AK123095			+	0		AK123095	Hs.672415	TAATATAGTTTCATATTATTTGAGGGAGGGGCTTTAAGACTTTTTATCATGCAAAGTTGC
IVGNh28631	1.4779	2.03473	5.28779	4.70414e-06	2.19471e-05	3.12187	DLEU1	Gencode.V23	noncoding	NA	NA	NA	NA	NO	DLEU1	ENSG00000176124.11	processed_transcript	lnc-RNASEH2B-3	NONHSAT033815	NA			13	49964868	50000032	ncRNA	uc001vef			+	0		uc001vef		TCTTCTCAGAATGCCGACTCTATGCTAATGGAGGAGGTCTGATGGCCGGGAGGACAGGAA
IVGNh09436	1.34602	1.25978	8.9827	3.85006e-11	4.55393e-10	14.8473	RP3-523C21.3	Gencode.V23	noncoding	NA	NA	ENSG00000280155.1	RP3-523C21.3	YES	RP3-523C21.3	ENSG00000280155.1	TEC	NA	NA	NA		CDNA FLJ25717 fis, clone TST05248	6	132493721	132493781	ncRNA	AK098583			NA	0		AK098583	Hs.544423	TTATTTGAATGTCTCTTGAAGTCAAATAATGAACCTTCTTCATGTTCTGCTTTTCTGGAC

## Sheet: NKC
	logFC	AveExpr	t	P.Value	adj.P.Val	B	FINAL_SYMBOL	FINAL_SOURCE	FINAL_TYPE	CDS.Symbol	CDS.Gene	lnc.Gene	lnc.Symbol	ENSEMBL.lncRNA	Ensembl.Symbol	Ensembl.Gene	Ensembl.Type	lnciPedia.ID	Noncode.ID	EntrezGene	Symbol	Description	Chrom	Start	End	Feature	GenBank.Accession	map_location	RefseqRNA	strand	ControlType	Synonyms	Target_ID	UniGene	Probe_Sequence
IVGNh01266	6.35305	2.23658	21.0561	2.89175e-23	4.20331e-20	42.8213	AF085845	GENBANK	noncoding	NA	NA	NA	NA	NO	NA	NA	NA	NA	NA	445347	TARP	TCR gamma alternate reading frame protein	7	38299243	38313247	ncRNA	AF085845	7p15-p14	NM_001003799.1	NA	0	CD3G|TCRG|TCRGC1|TCRGC2	AF085845		ATACACATTTTTAGTGTGATTCTTTTGTACTAGTCAATATGCATTACATAAGTTTTCTCT
IVGNh35068	6.35247	4.25612	14.9934	5.10116e-18	1.24348e-15	30.9537	lnc-AC092535.1-1	LNCIPEDIA_3.1	noncoding	NA	NA	NA	NA	NO	NA	NA	NA	lnc-AC092535.1-1	NONHSAT094677	NA			4	1180589	1180649	ncRNA	uc003gcp			NA	0		uc003gcp		TCTAGTACCTTCTCTGGATAATGAGTATGGATGACATACCTTCTAGTGTCTGCTGTCGCG
IVGNh18645	5.60652	2.8161	17.3892	2.92512e-20	1.26512e-17	36.0541	LINC00299	Gencode.V23	noncoding	NA	NA	ENSG00000236790.5	LINC00299	YES	LINC00299	ENSG00000236790.5	lincRNA	lnc-KIDINS220-6	NONHSAT068976	339789	C2orf46	Chromosome 2 open reading frame 46	2	8147900	8468548	mRNA	BC043563	2p25.1	NR_034135.1	NA	0	FLJ45673	BC043563		TCCCTTTAAGATTTGTTTTCCTCAAAATACAAGACTATTGATGCTTCAGTTTTGAAGTGG
IVGNh08769	5.25781	1.60881	10.7932	2.02232e-13	1.6959e-11	20.4057	lnc-AMPH-2	LNCIPEDIA_3.1	noncoding	NA	NA	NA	NA	NO	NA	NA	NA	lnc-AMPH-2	NONHSAT120173	NA		CDNA FLJ39447 fis, clone PROST2007416	7	38310267	38310818	ncRNA	AK096766			NA	0		AK096766	Hs.663474	TCTAACCTGGTGGAAACTATTTTAAGTTGCCACCAGACATTACATTCCAGAGCCTTGAGA
IVGNh18646	5.25628	4.47944	20.5713	6.80279e-23	8.09037e-20	41.9899	LINC00299	Gencode.V23	noncoding	NA	NA	ENSG00000236790.5	LINC00299	YES	LINC00299	ENSG00000236790.5	lincRNA	lnc-KIDINS220-6	NONHSAT068976	339789	C2orf46	Chromosome 2 open reading frame 46	2	8147900	8468548	ncRNA	BC043563	2p25.1	NR_034135.1	NA	0	FLJ45673	BC043563		ATCCAGCACCTGGAGGATACCTGCTACCTATTTTGTGAACAATTTGGCATGAGGAGAGAA
IVGNh18236	5.08041	6.27616	12.9093	7.46872e-16	1.08161e-13	25.9965	SIGLEC17P	Gencode.V23	noncoding	NA	NA	NA	NA	NO	SIGLEC17P	ENSG00000171101.13	processed_transcript	NA	NA	284367	SIGLECP3	Sialic acid binding Ig-like lectin, pseudogene 3	19	51670584	51676779	mRNA	BC041072	19q13.3	NR_002804.2	+	0	HSPC078|SIGLECP2	BC041072	Hs.132045	TGTATATGCTGTCATGGGTTAATCTCTCAGGCCTCCAGACTGTACTTCCAGATGTCTCCT
IVGNh14961	5.00503	2.72263	16.0628	4.74911e-19	1.47924e-16	33.3044	AY358815	GENBANK	noncoding	NA	NA	NA	NA	NO	NA	NA	NA	NA	NA	NA		Clone DNA108923 SFVP2550 (UNQ2550)	11	112623904	112623964	ncRNA	AY358815			+	0		AY358815	Hs.689625	GTTACTGGATGTTGAATTTGAAACCTATTCATTTCTTTTTTTAAAACAAGCTTGGTCATT
IVGNh35070	4.91077	4.63304	12.0752	6.34905e-15	7.22246e-13	23.8624	SPON2	Gencode.V23	noncoding	NA	NA	NA	NA	NO	SPON2	ENSG00000159674.11	processed_transcript	lnc-AC092535.1-1	NONHSAT094677	NA			4	1183610	1183670	mRNA	uc003gcr			NA	0		uc003gcr		ACCTTTCTCGCCAAATTGTCGGAGGCTTTTGTCACCTGGAGACACTGTTCCTGCCAGCTC
IVGNh00375	4.83118	1.57493	16.8072	9.73524e-20	3.5376e-17	34.8693	AB075483	GENBANK	noncoding	NA	NA	NA	NA	NO	NA	NA	NA	NA	NA	NA		Neuroblastoma cDNA, clone:Nbla00105, full insert sequence	11	112598992	112599052	ncRNA	AB075483			+	0		AB075483	Hs.663637	GAATAATTATCATTAACCTTCATATTTTTGGGGAAAAAAGGAGTTTTCTTGCCATCAATA
IVGNh00468	4.77874	2.59036	13.4919	1.76145e-16	2.91688e-14	27.435	AB128931	GENBANK	noncoding	NA	NA	NA	NA	NO	NA	NA	NA	NA	NA	NA		Hypothetic protein, complete cds, Alzheimer disease site specific expressed gene	11	112489377	112489437	ncRNA	AB128931			+	0		AB128931	Hs.694587	ATATATAATTTCCTGTTTGCTATGATCCTTACCTTAAAATAAACCTGCAGTATTATCCCA
IVGNh10638	4.62349	1.98177	11.0521	9.88367e-14	8.7958e-12	21.1211	AK125061	GENBANK	noncoding	NA	NA	NA	NA	NO	NA	NA	NA	NA	NA	NA		CDNA FLJ37703 fis, clone BRHIP2017315	2	242167272	242167332	ncRNA	AK125061			+	0		AK125061	Hs.591246	GAATTTTTTTAACCATCTATAGGACTCTGATAAAAATGTTGTTTTATGTATATTTTACCT
IVGNh20856	4.60722	2.36369	14.0945	4.12372e-17	8.05172e-15	28.879	BX647171	GENBANK	noncoding	NA	NA	NA	NA	NO	NA	NA	NA	NA	NA	81563	C1orf21	Chromosome 1 open reading frame 21	1	184356149	184598154	ncRNA	BX647171	1q25	NM_030806.3	+	0	PIG13	BX647171		ATTATTAGTATCGTTAAGTATTGGTACTTTTAGAAATAAGTTCTGCTTTTAAAAGAACAT
IVGNh37924	4.45945	4.39059	14.2339	2.96426e-17	5.93548e-15	29.2071	MYBL1	Gencode.V23	noncoding	NA	NA	NA	NA	NO	MYBL1	ENSG00000185697.16	retained_intron	lnc-MYBL1-2	NONHSAT127036	NA			8	67686984	67687044	ncRNA	uc003xwm			NA	0		uc003xwm		TATATATGTATATTTTAATATCCTCTCTTGGGACCATGTCACATAGTAACAACTAGTAGT
IVGNh32284	4.45808	3.10519	15.5207	1.55896e-18	4.21952e-16	32.1284	LINC00299	Gencode.V23	noncoding	NA	NA	ENSG00000236790.5	LINC00299	YES	LINC00299	ENSG00000236790.5	lincRNA	lnc-KIDINS220-6	NONHSAT068976	NA			2	8345110	8352223	mRNA	uc002qyy			NA	0		uc002qyy		TGTACCATTGAAGAATGGGACTGGTAGGAAGGGAAAAAAACTAAAAGGAAACGCATTTTC
IVGNh04622	4.43779	6.5412	9.88058	2.70519e-12	1.73194e-10	17.8128	lnc-PTGDR-2	LNCIPEDIA_3.1	noncoding	NA	NA	NA	NA	NO	NA	NA	NA	lnc-PTGDR-2	NONHSAT036882	NA		CDNA: FLJ20931 fis, clone ADSE01282	14	51824317	51824377	ncRNA	AK024584			+	0		AK024584	Hs.406847	AGATGATAGATGTAAAGGTTATGAGGCAACATGAAAATATAACTCATTTATTCAATAAAT
IVGNh03272	4.26171	3.52296	11.3293	4.63602e-14	4.37531e-12	21.8775	AK001099	GENBANK	noncoding	NA	NA	NA	NA	NO	NA	NA	NA	NA	NA	NA		CDNA FLJ10237 fis, clone HEMBB1000438	9	16530293	16530353	ncRNA	AK001099			NA	0		AK001099	Hs.660185	GTGTTTAAATAATGATTTTATTCTTTTCAATACACAAGTGGAAATGTTTCTCCAGTCTAA
IVGNh03195	4.18484	4.76213	7.60629	2.70884e-09	8.28615e-08	10.9072	AK000831	GENBANK	noncoding	NA	NA	NA	NA	NO	NA	NA	NA	NA	NA	NA		CDNA FLJ20824 fis, clone ADSE00186	7	3110266	3110326	ncRNA	AK000831			NA	0		AK000831	Hs.545155	CATAATGTTCCCATTTCTATGAACAGCTCAGAAGGAATCCAAAAAGCAGAAGTCAAAAAC
IVGNh16087	4.07077	3.63303	10.4779	4.89459e-13	3.79631e-11	19.5222	RP11-81H14.1	Gencode.V23	noncoding	NA	NA	ENSG00000273824.1	RP11-81H14.1	YES	RP11-81H14.1	ENSG00000273824.1	lincRNA	NA	NA	NA		Homo sapiens, clone IMAGE:4663740, mRNA	12	67106388	67106448	ncRNA	BC017416			NA	0		BC017416	Hs.680537	GTATCTGAAGTGTCACTGATGGCATTTATATGAAAAAGGTTAATTAAAATAGATAATTAT
IVGNh16319	4.05147	3.34009	8.40792	2.21841e-10	8.84796e-09	13.4065	BC020879	GENBANK	noncoding	NA	NA	NA	NA	NO	NA	NA	NA	NA	NA	158295	MGC24103	Hypothetical protein MGC24103	9	16525989	16527702	ncRNA	BC020879	9p22.3	XR_108934.1	NA	0		BC020879		TAAAGATCAGGACAGGTTATGTCTGTAGGAACTTATATACAGTATCTAGTAGATAGAATG
IVGNh31220	3.97438	3.97103	7.46105	4.29075e-09	1.23911e-07	10.4483	CYP4F35P	Gencode.V23	noncoding	NA	NA	ENSG00000265787.1	CYP4F35P	YES	CYP4F35P	ENSG00000265787.1	lincRNA	lnc-ANKRD30B-7	NONHSAT058515	NA			18	14330622	14331552	ncRNA	uc002ktb			+	0		uc002ktb		GCCTTCATGTGATAAAATGAAACAATTGCTCAACTGATCTCCTGGGATCTCTACTAAGAT
IVGNh08235	3.94603	3.62795	11.4107	3.71798e-14	3.62074e-12	22.0979	AK095209	GENBANK	noncoding	NA	NA	NA	NA	NO	NA	NA	NA	NA	NA	NA		CDNA FLJ37890 fis, clone BRTHA2000574	8	102915163	102915223	ncRNA	AK095209			NA	0		AK095209	Hs.667031	TCCTCATTCTTTGAGAATTACAAATTGTATTTTAAACTGGCATATTTTCACCAGTTTTAC
IVGNh10424	3.8741	4.75719	12.4578	2.35318e-15	3.00823e-13	24.8525	AK124606	GENBANK	noncoding	NA	NA	NA	NA	NO	NA	NA	NA	NA	NA	10417	SPON2	Spondin 2, extracellular matrix protein	4	1160719	1166979	ncRNA	AK124606	4p16.3	NM_001128325.2	+	0	DIL-1|DIL1|DKFZp686G21139|FLJ16313|FLJ22401|FLJ34460|M-SPONDIN|MINDIN	AK124606	Hs.302963	ATAAGGAGACATAATTTAGAGTAGCTGGAGCCTTGGGGATGACTTTATCCTGCAGGAGGA
IVGNh33929	3.85683	2.2124	16.1265	4.13814e-19	1.32037e-16	33.4405	YPEL1	Gencode.V23	noncoding	NA	NA	NA	NA	NO	YPEL1	ENSG00000100027.14	retained_intron	NA	NONHSAT083714	NA			22	20388382	20394803	mRNA	uc002zvm			NA	0		uc002zvm		AACGTCTAGAGCCTTCTAGGCAGCATTGTCACTTGCAGAATGTTGACGCAGCAGAATCAG
IVGNh21505	3.82438	1.95903	10.2492	9.36741e-13	6.89004e-11	18.8732	CCL3	Gencode.V23	noncoding	NA	NA	NA	NA	NO	CCL3	ENSG00000277632.1	retained_intron	lnc-CCL3-1	NONHSAT053173	6348	CCL3	Chemokine (C-C motif) ligand 3	17	34415601	34417505	ncRNA	CR591252	17q12	NM_002983.2	NA	0	G0S19-1|LD78ALPHA|MIP-1-alpha|MIP1A|SCYA3	CR591252		ACATCTTGGTCTTTCTCTTTAAGACTTTTATTTTTATCTCTAGAAGGGGTCTTAGCCCCC
IVGNh00430	3.80723	3.36939	8.81538	6.3848e-11	2.8802e-09	14.6515	AB096254	GENBANK	noncoding	NA	NA	NA	NA	NO	NA	NA	NA	NA	NA	NA		LOH11CR1O gene, loss of heterozygosity, 11, chromosomal region 1 gene O product	11	112354873	112354933	ncRNA	AB096254			+	0		AB096254	Hs.658316	ATATATTTAACTATCTGTGAAACTACTTGTTATTATCCTCTTTACTATTGTATGGGTTTG
IVGNh05030	3.65681	3.77454	10.6016	3.4548e-13	2.78985e-11	19.8704	lnc-RAG1-4	LNCIPEDIA_3.1	noncoding	NA	NA	NA	NA	NO	NA	NA	NA	lnc-RAG1-4	NONHSAT018823	79899	PRR5L	Hypothetical protein FLJ14213	11	36317724	36486753	ncRNA	AK026283	11p13-p12	NM_001160167.1	+	0	FLJ14213|FLJ22630|MGC16218|PROTOR2	AK026283	Hs.19987	ATTAGCTCACGTTATAGTTGATTAGATGGATGGCTTTTTATTTATTTTCAAAATTTCACA
IVGNh14714	3.59415	4.3253	14.4318	1.86275e-17	4.03898e-15	29.6685	ADGRG5	Gencode.V23	noncoding	NA	NA	NA	NA	NO	ADGRG5	ENSG00000159618.15	processed_transcript	NA	NA	221188	GPR114	G protein-coupled receptor 114	16	57576600	57611100	mRNA	AY140956	16q21	NM_153837.1	+	0	PGR27	AY140956	Hs.187884	TTCCTCTTCACCATCTTAAACTCGCTCTACGGCAAAGGAGGGGGCACTGTTTCTAAGAAG
IVGNh10530	3.49611	5.74354	14.4386	1.8331e-17	3.99678e-15	29.6845	AK124840	GENBANK	noncoding	NA	NA	NA	NA	NO	NA	NA	NA	NA	NA	NA		CDNA FLJ42850 fis, clone BRHIP2005600	22	43520951	43521011	ncRNA	AK124840			+	0		AK124840	Hs.668204	CAACTCTCCGACTTCAGAAACATTTGTAAGAGCAAATTTAATAAAGCTAAGAATAATACC
IVGNh16460	3.42066	3.79186	10.1259	1.33288e-12	9.32443e-11	18.5206	RP11-435O5.5	Gencode.V23	noncoding	NA	NA	ENSG00000271155.1	RP11-435O5.5	YES	RP11-435O5.5	ENSG00000271155.1	antisense	lnc-C9orf102-11	NONHSAT133379	NA		Homo sapiens, clone IMAGE:4890344, mRNA	9	97309660	97309720	ncRNA	BC023640			+	0		BC023640	Hs.638946	CCTGGAAAACGGGGGGGATATCTTTTTCCGAGAATAATTTTTTAAGGGAGCAGAGATTTC
IVGNh04921	3.30668	4.93711	13.1152	4.46158e-16	6.83981e-14	26.5097	lnc-PTPN4-1	LNCIPEDIA_3.1	noncoding	NA	NA	NA	NA	NO	NA	NA	NA	lnc-PTPN4-1	NONHSAT073979	NA		CDNA clone IMAGE:4813920	2	120458420	120458480	ncRNA	AK025546			+	0		AK025546	Hs.594876	ATTAAGATACAATTATTCATTTCATGTTTGATTCTATTAAACTAGTGGCAAAACAGAATT
IVGNh09932	3.26663	2.43826	11.6204	2.11563e-14	2.16788e-12	22.6609	lnc-IL12RB2-1	LNCIPEDIA_3.1	noncoding	NA	NA	NA	NA	NO	NA	NA	NA	lnc-IL12RB2-1	NONHSAT003786	NA		CDNA FLJ41662 fis, clone FEBRA2027082	1	67637364	67637744	ncRNA	AK123656			+	0		AK123656	Hs.639707	TGTGAAGATCAGCACCATTGTGATGCATGGAGGGGTGTTTCTCATTTTAAAGACGTATTT
IVGNh19364	3.15452	2.3388	11.9293	9.31568e-15	1.0241e-12	23.4798	NONHSAT058393	NONCODE.V4	noncoding	NA	NA	NA	NA	NO	NA	NA	NA	NA	NONHSAT058393	NA		CDNA clone IMAGE:5442191	18	12765384	12765444	ncRNA	BC065363			NA	0		BC065363	Hs.531295	AGAGGATCTTAAAGTGCTTATCACAGCATCTAGCGCCTTTTAAATACTGAAGAATAGTAA
IVGNh11024	3.11715	3.07097	9.3988	1.11064e-11	6.02877e-10	16.4004	LPAL2	Gencode.V23	noncoding	NA	NA	NA	NA	NO	LPAL2	ENSG00000213071.10	processed_transcript	NA	NONHSAT115904	NA			6	160808006	160818177	mRNA	AK125910			NA	0		AK125910		GAGGACCCCAGAAAACTACCCAAATGAACTCTATGTTTGGGAATGGGAAAGGATACCGGG
IVGNh04330	2.93826	3.5391	12.3055	3.48571e-15	4.17074e-13	24.4606	AK023864	GENBANK	noncoding	NA	NA	NA	NA	NO	NA	NA	NA	NA	NA	NA		CDNA FLJ13802 fis, clone THYRO1000186	1	42089082	42089142	ncRNA	AK023864			NA	0		AK023864	Hs.649987	GAATGGAATTTTAGGAAATTATATTCTTCATGATGGTTAGATCCTGTGGGCTATCATCAC
IVGNh06026	2.92822	1.612	10.9404	1.3444e-13	1.1725e-11	20.8137	AK056722	GENBANK	noncoding	NA	NA	NA	NA	NO	NA	NA	NA	NA	NA	NA			11	85094322	85094382	ncRNA	AK056722			NA	0		AK056722		TAGAAGTACTATTGTCCTTTCCATGATTATATGTAATTAAAGATTGACTACATTTGAGAT
IVGNh07919	2.89004	2.10636	11.3954	3.8753e-14	3.73686e-12	22.0565	AK094421	GENBANK	noncoding	NA	NA	NA	NA	NO	NA	NA	NA	NA	NA	NA		CDNA FLJ37102 fis, clone BRACE2019258	11	85091535	85091595	ncRNA	AK094421			NA	0		AK094421	Hs.662068	AAATATAGCATGCAAAGTTATTTAATGTATGTACTTAAAAATTCCAGTATCTTAAACATT
IVGNh33697	2.81052	1.77018	9.24167	1.77156e-11	9.18447e-10	15.9335	AP000476.1	Gencode.V23	noncoding	NA	NA	ENSG00000237484.5	AP000476.1	YES	AP000476.1	ENSG00000237484.5	lincRNA	lnc-JAM2-6	NONHSAT081449	NA			21	24735509	24736010	ncRNA	uc002yli			+	0		uc002yli		AAACTACATGTCCAAGAATCTCTTTCCAGACTCTAGACAGCTTATACGTATTTGGACAAG
IVGNh27727	2.77622	1.53218	10.642	3.08484e-13	2.49624e-11	19.9836	RP11-627G23.1	Gencode.V23	noncoding	NA	NA	ENSG00000255545.7	RP11-627G23.1	YES	RP11-627G23.1	ENSG00000255545.7	lincRNA	lnc-GLB1L2-1	NONHSAT025263	NA			11	133857804	133879931	ncRNA	uc001qhs			+	0		uc001qhs		TGTGTGCTGAATGACTCAAGGATTTTTTGGGCAACACAAACCAACACGAGCCGTGTGAGG
IVGNh04976	2.76931	2.19995	7.43807	4.61532e-09	1.32601e-07	10.3756	AK025909	GENBANK	noncoding	NA	NA	NA	NA	NO	NA	NA	NA	NA	NA	NA		CDNA: FLJ22256 fis, clone HRC02860	5	106742590	106742651	ncRNA	AK025909			NA	0		AK025909	Hs.288741	CTTTAGCTATTTATATATGCAGTACTCTCAGTCATATGCAGAAATACTTTTTTTTTTTAA
IVGNh04542	2.73837	1.53922	7.01181	1.79853e-08	4.44211e-07	9.01949	ABHD17A	Gencode.V23	noncoding	NA	NA	NA	NA	NO	ABHD17A	ENSG00000129968.15	retained_intron	NA	NONHSAT060373	81926	FAM108A1	Family with sequence similarity 108, member A1	19	1876974	1885517	mRNA	AK024419	19p13.3	NM_001130111.1	NA	0	C19orf27|MGC5244	AK024419		CTTACACTATTGTGGTTGCTTTAGCAACTTAGCTGTTGTCGACTTAATGTGTTTCATGAC
IVGNh09010	2.63327	1.34455	10.9014	1.49789e-13	1.28355e-11	20.7057	lnc-CHST2-2	LNCIPEDIA_3.1	noncoding	NA	NA	NA	NA	NO	NA	NA	NA	lnc-CHST2-2	NONHSAT092521	NA		CDNA FLJ40061 fis, clone TESOP2000083	3	144332624	144332684	ncRNA	AK097380			+	0		AK097380	Hs.529249	CAATAAATGTCTTCTGTATTCATTAATATACTTTACTATTATTCTCCTGCTACGTTGACT
IVGNh21486	2.63055	4.42752	8.20842	4.10989e-10	1.53055e-08	12.7904	lnc-MYO15B-4	LNCIPEDIA_3.1	noncoding	NA	NA	NA	NA	NO	NA	NA	NA	lnc-MYO15B-4	NONHSAT055908	NA		Full-length cDNA clone CS0DI024YB02 of Placenta Cot 25-normalized of Homo sapiens (human)	17	71067952	71068012	ncRNA	CR590738			+	0		CR590738	Hs.679264	TCCAAGGTCAGAGCAGAACACTTTGCAGGATGACAGGTACCACAGTGGGACACAGCCTGT
IVGNh12847	2.59461	3.85362	8.42946	2.07612e-10	8.37403e-09	13.4728	AK130339	GENBANK	noncoding	NA	NA	NA	NA	NO	NA	NA	NA	NA	NA	NA		CDNA FLJ26829 fis, clone PRS07084	6	152736450	152736510	ncRNA	AK130339			NA	0		AK130339	Hs.689361	AAATAGTTTGCAACTTGACTATTAAAGGATAACCTGGGTCATTTAACGTATACAGTAAAA
IVGNh10407	2.52457	10.6933	13.5806	1.41868e-16	2.3896e-14	27.6504	AK124579	GENBANK	noncoding	NA	NA	NA	NA	NO	NA	NA	NA	NA	NA	NA		CDNA FLJ42588 fis, clone BRACE3009574	16	330068	330128	ncRNA	AK124579			NA	0		AK124579	Hs.673070	GGACCTGCTCATTAGTTTATTGACTGTGTTTCTGGTAATGGCCTAAAAGGTTAAGAGAAG
IVGNh13730	2.49511	1.13288	18.5091	3.15007e-21	1.84519e-18	38.2437	PODN	Gencode.V23	noncoding	NA	NA	NA	NA	NO	PODN	ENSG00000174348.13	processed_transcript	NA	NONHSAT003285	NA			1	53311872	53311932	ncRNA	AL122104			+	0		AL122104		TTTTTTCCTGATGACGAAAATAACATCTGACTGGGATAGAAACTTTGTAACATAAAATGG
IVGNh38580	2.46917	1.57381	8.11782	5.44565e-10	1.95178e-08	12.5092	MIR181A2	Gencode.V23	noncoding	NA	NA	NA	NA	NO	MIR181A2	ENSG00000207595.1	miRNA	NA	NONHSAT134704	NA			9	126494562	126494622	ncRNA	uc004bot			+	0		uc004bot		TTCAGAGGACTCCAAGGAACATTCAACGCTGTCGGTGAGTTTGGGATTTGAAAAAACCAC
IVGNh01660	2.45794	4.32809	7.44844	4.4659e-09	1.28402e-07	10.4084	AF090935	GENBANK	noncoding	NA	NA	NA	NA	NO	NA	NA	NA	NA	NA	NA			20	24892650	24897555	ncRNA	AF090935			+	0		AF090935		CTAAAGAGCAGATCACAACCAGCGCAGCTTCCCTTAAAAATCATCCTTTTAATCCAGGGT
IVGNh05862	2.43088	1.96612	7.2168	9.33512e-09	2.46379e-07	9.67306	lnc-RNF165-1	LNCIPEDIA_3.1	noncoding	NA	NA	NA	NA	NO	NA	NA	NA	lnc-RNF165-1	NONHSAT059132	494470	RNF165	Ring finger protein 165	18	43914186	44040782	ncRNA	AK055997	18q21.1	NM_152470.2	+	0	ARKL2	AK055997		TCCAGTGTTTGGCTCTGTGCGAAACAGAGTGAATGGTCAACTCGCTGCTGTGTGCGCTGT
IVGNh13019	2.41402	4.15732	8.92081	4.64048e-11	2.18108e-09	14.9706	AK130637	GENBANK	noncoding	NA	NA	NA	NA	NO	NA	NA	NA	NA	NA	NA			6	152970111	152970171	ncRNA	AK130637			NA	0		AK130637		AGTCACATGAACTAGTAAATTTTAACTATCAGGCTATTGGTTAAAAAAATAAGGACATTC
IVGNh23601	2.40848	0.956583	9.91578	2.44274e-12	1.59249e-10	17.9148	G30766	GENBANK	noncoding	NA	NA	NA	NA	NO	NA	NA	NA	NA	NA	NA			7	38346343	38346403	ncRNA	G30766			+	0		G30766		CTAGTGTTTTAGTGGTATTTATAATATTGCCTATATTGTTATAGACATAAGGAGTAAGCA
IVGNh19105	2.38708	5.79267	10.099	1.43996e-12	9.98456e-11	18.4433	NONHSAT072565	NONCODE.V4	noncoding	NA	NA	NA	NA	NO	NA	NA	NA	NA	NONHSAT072565	NA		Homo sapiens, clone IMAGE:4398657, mRNA	2	96350133	96350192	ncRNA	BC053735			NA	0		BC053735	Hs.379222	GTTTGAGGTTAGAGGTGGGATATCAGGGTAACCAGGCAAAATAACTGATACAATAAATAA
IVGNh28847	2.32274	0.99894	10.6981	2.63613e-13	2.17347e-11	20.1408	AE000661.37	Gencode.V23	noncoding	NA	NA	ENSG00000251002.7	AE000661.37	YES	AE000661.37	ENSG00000251002.7	antisense	lnc-DAD1-2	NONHSAT035765	NA			14	22020153	22021707	ncRNA	uc001wds			NA	0		uc001wds		ATAAGTCCAGAATGCAGCTGCTGTAGGAGCTTCTAATGCACTTCTCTATTACTTCAAGAA
IVGNh08393	2.28958	2.8172	7.67258	2.19733e-09	6.88788e-08	11.1161	AK095647	GENBANK	noncoding	NA	NA	NA	NA	NO	NA	NA	NA	NA	NA	NA		CDNA FLJ34317 fis, clone FEBRA2008475	3	112928071	112928131	ncRNA	AK095647			+	0		AK095647	Hs.655022	GCATGTTGTTTGCTAAGTAAAATGATAATAATAATAAAGTATACCAATTTTAAGGTTAGA
IVGNh07045	2.28423	1.86041	7.32668	6.57658e-09	1.81764e-07	10.0223	AK091290	GENBANK	noncoding	NA	NA	NA	NA	NO	NA	NA	NA	NA	NA	NA		CDNA FLJ33971 fis, clone DFNES2001565	11	112567934	112567994	ncRNA	AK091290			+	0		AK091290	Hs.683948	GAATGTAAAGAATAAAACATCTGCAAACAACAGCTGGACAAATATTGAAAGATATAATTC
IVGNh36842	2.28291	8.09397	12.1361	5.41523e-15	6.19609e-13	24.0211	AGPAT4-IT1	Gencode.V23	noncoding	NA	NA	ENSG00000279355.1	AGPAT4-IT1	YES	AGPAT4-IT1	ENSG00000279355.1	TEC	lnc-PARK2-1	NONHSAT115937	NA			6	161501364	161501424	mRNA	uc003qtu			NA	0		uc003qtu		GGAACAGCATACATTTTGTTTTGAGACTCTCTTGAGATTTTTCTGGCAGTGTAAGGTCTA
IVGNh04361	2.1299	3.47951	6.49906	9.37279e-08	1.9089e-06	7.37645	AK023947	GENBANK	noncoding	NA	NA	NA	NA	NO	NA	NA	NA	NA	NA	NA			4	16353148	16353208	ncRNA	AK023947			NA	0		AK023947		GTAGAAAAGGTAGACAAGTCTGAAAAAAGTGGGTTCAATTCTGTAAGCTACACATTAAAC
IVGNh12812	2.11607	1.32909	6.765	3.97484e-08	8.94989e-07	8.22979	AK130285	GENBANK	noncoding	NA	NA	NA	NA	NO	NA	NA	NA	NA	NA	NA		CDNA FLJ26775 fis, clone PRS03610	4	16469661	16469721	ncRNA	AK130285			NA	0		AK130285	Hs.689372	AAAATGTAGCAGTTGAGCAAAGTTCTATCTGAAGACTCTTTATTTTAAAAAAGTCTTAAT
IVGNh18348	2.04495	2.40269	7.57713	2.97051e-09	8.97465e-08	10.8152	CTC-523E23.1	Gencode.V23	noncoding	NA	NA	ENSG00000261754.2	CTC-523E23.1	YES	CTC-523E23.1	ENSG00000261754.2	lincRNA	lnc-ZNF599-1	NONHSAT064341	NA		CDNA clone IMAGE:5299000	19	39995590	39995650	ncRNA	BC041906			NA	0		BC041906	Hs.655296	CACTCTAGTACAAAAGCTGTGTGTCTCAAGGCATAATTCCTTATGATTACTTCATAGCTC
IVGNh24603	1.94415	1.47401	6.8636	2.8943e-08	6.72712e-07	8.54561	M27378	GENBANK	noncoding	NA	NA	NA	NA	NO	NA	NA	NA	NA	NA	NA			14	22015128	22015188	ncRNA	M27378			+	0		M27378		CACTATGTGAAGATCACCTAGATGCTCAACTTTGGGAAGGGGACTGAGTTAATTGTGAGC
IVGNh33103	1.93687	5.28556	6.41312	1.23741e-07	2.45517e-06	7.10033	AC007038.7	Gencode.V23	noncoding	NA	NA	ENSG00000229127.1	AC007038.7	YES	AC007038.7	ENSG00000229127.1	antisense	lnc-RPE-1	NONHSAT076664	NA			2	210604443	210605158	ncRNA	uc002vdu			+	0		uc002vdu		AAGATTCTGACCTTATTTGAGGCTTACATATAGGTTTGGAGATGTGGAAAGGAGTGGAAA
IVGNh29819	1.90242	1.28428	9.45968	9.27587e-12	5.1637e-10	16.5805	LINC00925	Gencode.V23	noncoding	NA	NA	ENSG00000255571.6	LINC00925	YES	LINC00925	ENSG00000255571.6	lincRNA	lnc-FANCI-2	NONHSAT048283	NA			15	87740976	87741036	ncRNA	uc002bnx			+	0		uc002bnx		TTTCTTTTCATGCTCCTAAGGTACTTTTATTGGAAGATGTAAAGCGGTTCAATGTAATAG
IVGNh08631	1.86154	1.05166	9.54483	7.21607e-12	4.12831e-10	16.8316	AK096359	GENBANK	noncoding	NA	NA	NA	NA	NO	NA	NA	NA	NA	NA	254559	LOC254559	Hypothetical protein LOC254559	15	89921272	89941717	ncRNA	AK096359	15q26.1	NR_015411.1	+	0	FLJ30148|FLJ39040	AK096359	Hs.136313	CATTTTTCCAGTTGCACCAAATCGAAAGAGGTTAATTGGTTGTTGGAGTTCCTTTGTAGG
IVGNh31014	1.84116	5.78835	6.24132	2.15742e-07	4.009e-06	6.54817	lnc-MYO15B-3	LNCIPEDIA_3.1	noncoding	NA	NA	NA	NA	NO	NA	NA	NA	lnc-MYO15B-3	NONHSAT055909	NA			17	71073092	71073152	ncRNA	uc002jok			+	0		uc002jok		TATCTACCCTGTTCAGGGGAACCCCAAACCTGCTTTTCTTTCTTTCTCAGCCTCTCCTCC
IVGNh06815	1.8401	3.4907	6.81732	3.35882e-08	7.6729e-07	8.39741	AK090485	GENBANK	noncoding	NA	NA	NA	NA	NO	NA	NA	NA	NA	NA	643475		FLJ00409 protein	10	22883136	22883196	ncRNA	AK090485			NA	0		AK090485	Hs.675960	CTCATTATCAGAGAGATATATTGAAATTTCTTTTAAAAAGCTAAGTAGTAAGATTTTCTT
IVGNh22499	1.80187	4.91027	9.34914	1.28679e-11	6.89911e-10	16.2532	NONHSAT003082	NONCODE.V4	noncoding	NA	NA	NA	NA	NO	NA	NA	NA	NA	NONHSAT003082	2306	FOXD2	Forkhead box D2	1	47901688	47906362	ncRNA	CR616789	1p34-p32	NM_004474.3	NA	0	FKHL17|FREAC-9|FREAC9	CR616789	Hs.166188	GAATCCTCAAAATAGAGTTCTTCATCCCCCCAAGGTAAGGGCAGAAAAAAATGGAAGGCA
IVGNh02561	1.72188	2.15821	5.96151	5.3392e-07	8.98937e-06	5.64928	lnc-TSEN15-5	LNCIPEDIA_3.1	noncoding	NA	NA	NA	NA	NO	NA	NA	NA	lnc-TSEN15-5	NONHSAT008386	NA		Pregnancy-induced hypertension syndrome-related protein 4 (PIH4)	1	182698443	182698503	ncRNA	AF361250			+	0		AF361250	Hs.679814	TAGTTAGATACAGTGCATCAAAAAGTAATTGTAAGAAAATGTTATTACAAACCAGGTAAA
IVGNh35895	1.58678	2.03433	5.40946	3.1803e-06	4.3626e-05	3.88434	lnc-ERAP2-2	LNCIPEDIA_3.1	noncoding	NA	NA	NA	NA	NO	NA	NA	NA	lnc-ERAP2-2	NONHSAT102919	NA			5	96333913	96333973	ncRNA	uc003kmx			+	0		uc003kmx		TTAACCTTATTGCAGCTACTTTCTTCTACACCTCATGTCCTAAATTGGCTAAGGACTCTC
IVGNh10688	1.5762	1.59756	4.55143	4.87745e-05	0.000473461	1.20303	RP11-679B19.1	Gencode.V23	noncoding	NA	NA	ENSG00000277954.1	RP11-679B19.1	YES	RP11-679B19.1	ENSG00000277954.1	antisense	lnc-MAF-7	NONHSAT143842	NA		CDNA FLJ37017 fis, clone BRACE2010642	16	77795266	77795326	ncRNA	AK125176			NA	0		AK125176	Hs.648505	TTATTTGAAACATTTTACATTTTTACTCTACTTCTTTAACCTCTGTTATGGTTATAGCTA
IVGNh04219	1.30562	1.16633	5.78958	9.31625e-07	1.46956e-05	5.09788	AK023567	GENBANK	noncoding	NA	NA	NA	NA	NO	NA	NA	NA	NA	NA	NA		CDNA FLJ13505 fis, clone PLACE1004900	21	28839763	28839823	ncRNA	AK023567			NA	0		AK023567	Hs.636853	TTAATAATGATAGTAATGATAATTTTGGTATCTGTAGGTAATTGAATATAAACTTCTGTG
IVGNh05335	1.28408	0.863213	6.30726	1.74276e-07	3.3186e-06	6.76012	lnc-PLCXD2-2	LNCIPEDIA_3.1	noncoding	NA	NA	NA	NA	NO	NA	NA	NA	lnc-PLCXD2-2	NONHSAT091152	90102	PHLDB2	Pleckstrin homology-like domain, family B, member 2	3	111451326	111695363	ncRNA	AK027862	3q13.2	NM_001134437.1	+	0	DKFZp313O2433|DKFZp434G227|DKFZp686J05113|FLJ21791|LL5b|LL5beta	AK027862		TAAGAGGAACAAATTTCTCATATGGTGATTATTCTTTCATTCTGATTATAGAATAACAAG

## Sheet: CD34+ HSPC
	logFC	AveExpr	t	P.Value	adj.P.Val	B	FINAL_SYMBOL	FINAL_SOURCE	FINAL_TYPE	CDS.Symbol	CDS.Gene	lnc.Gene	lnc.Symbol	ENSEMBL.lncRNA	Ensembl.Symbol	Ensembl.Gene	Ensembl.Type	lnciPedia.ID	Noncode.ID	EntrezGene	Symbol	Description	Chrom	Start	End	Feature	GenBank.Accession	map_location	RefseqRNA	strand	ControlType	Synonyms	Target_ID	UniGene	Probe_Sequence
IVGNh23232	6.18444	2.56982	13.9963	5.20995e-17	4.81105e-15	28.6162	HDC	Gencode.V23	noncoding	NA	NA	NA	NA	NO	HDC	ENSG00000140287.10	retained_intron	NA	NA	NA			15	48332769	48332829	ncRNA	D10088_2			NA	0		D10088_2		TTCTCATCCTCTTACTTGTATGTTGAACTTTACTTAATGCAGGCTATATCCAAAATACAG
IVGNh23233	5.05681	2.04237	20.9164	3.69374e-23	2.24637e-20	42.6711	HDC	Gencode.V23	noncoding	NA	NA	NA	NA	NO	HDC	ENSG00000140287.10	retained_intron	NA	NA	NA			15	48332737	48332797	mRNA	D10088_2			NA	0		D10088_2		CTTAATGCAGGCTATATCCAAAATACAGTGTGAATTAGGCTAGAATAGAAATGCTTTCTA
IVGNh25596	4.74844	1.52799	19.1307	9.57209e-22	3.61218e-19	39.4636	LINC01140	Gencode.V23	noncoding	NA	NA	ENSG00000267272.5	LINC01140	YES	LINC01140	ENSG00000267272.5	lincRNA	lnc-LMO4-2	NONHSAT004285	NA			1	87371961	87372267	mRNA	uc001dmh			+	0		uc001dmh		GTCAGTCCAGTTTGTAAAGATTCTCATTGTCACTGTAGACGAGGAACTGGGACACCAAAA
IVGNh02972	4.58668	3.07068	17.7137	1.51657e-20	4.02156e-18	36.7282	AJ420434	GENBANK	noncoding	NA	NA	NA	NA	NO	NA	NA	NA	NA	NA	441478	NRARP	Notch-regulated ankyrin repeat protein	9	140194082	140196702	ncRNA	AJ420434	9q34.3	NM_001004354.2	NA	0	MGC61598	AJ420434		AAGGAGTTCTTCTGTATATTTTTTCTAGATGCAAATACCTTTTTAATTATGTTAATTAAT
IVGNh14363	4.55388	1.66001	22.0164	5.57196e-24	4.75385e-21	44.5265	LINC01140	Gencode.V23	noncoding	NA	NA	ENSG00000267272.5	LINC01140	YES	LINC01140	ENSG00000267272.5	lincRNA	lnc-LMO4-2	NONHSAT004285	339524	LOC339524	Hypothetical protein LOC339524	1	87595447	87634886	mRNA	AL833352	1p22.3	NR_026985.1	+	0	FLJ11317|MGC161518	AL833352	Hs.306423	AGTCAGTCCAGTTTGTAAAGATTCTCATTGTCACTGTAGACGAGGAACTGGGACACCAAA
IVGNh21735	4.01114	3.59476	17.4889	2.38795e-20	5.78502e-18	36.2778	RP11-172H24.4	Gencode.V23	noncoding	NA	NA	ENSG00000278291.1	RP11-172H24.4	YES	RP11-172H24.4	ENSG00000278291.1	antisense	lnc-N6AMT2-3	NONHSAT032328	729680	LOC729680	Hypothetical protein LOC729680	13	NA	NA	ncRNA	CR596712	13q12.11		NA	0		CR596712		CTATAACTAAGGAGCTTAGTAATCTACTGCTAAAAATCTCACTGAAATCTCCAGTTTAAG
IVGNh17448	3.94996	2.29577	12.5153	2.03083e-15	1.23569e-13	24.9493	CTA-331P3.1	Gencode.V23	noncoding	NA	NA	ENSG00000260188.1	CTA-331P3.1	YES	CTA-331P3.1	ENSG00000260188.1	antisense	lnc-CDC40-1	NONHSAT114423	NA		Homo sapiens, clone IMAGE:5575984, mRNA	6	110906797	110906857	ncRNA	BC035649			+	0		BC035649	Hs.638899	TTGAACTTTGATATGAACACTATTCTTATTACACCAGATAGAAATGTCACAATATGGATA
IVGNh09643	3.93946	2.62828	12.3711	2.94223e-15	1.71068e-13	24.5778	RP5-1031D4.3	Gencode.V23	noncoding	NA	NA	ENSG00000278982.1	RP5-1031D4.3	YES	RP5-1031D4.3	ENSG00000278982.1	TEC	lnc-ITIH2-9	NONHSAT011281	NA		CDNA FLJ41106 fis, clone BLADE2007722	10	7495374	7495434	ncRNA	AK123101			+	0		AK123101	Hs.524129	GTCATCATTGTGCACGAAACATTCTTTCATCCAAATAAAAGCAAATGCAGAAGAACACCT
IVGNh24780	3.7944	3.23813	10.0012	1.90836e-12	5.30047e-11	18.0829	U17624	GENBANK	noncoding	NA	NA	NA	NA	NO	NA	NA	NA	NA	NA	NA		Chromosome 21, Down syndrome critical region transcript, T7 end of clone a-1-g12	21	38692782	38692843	ncRNA	U17624			NA	0		U17624	Hs.684149	TTCATGTTTGACTCAAGCTTTAGAGATTTTGTAATTCTGTGAGCATTTAAAAATATTTCC
IVGNh14573	3.42744	2.44156	13.6088	1.32462e-16	1.10609e-14	27.6828	lnc-CD38-5	LNCIPEDIA_3.1	noncoding	NA	NA	NA	NA	NO	NA	NA	NA	lnc-CD38-5	NA	NA			4	15579218	15579278	ncRNA	AX750575			+	0		AX750575		ATCTTCTCATATTTCATTTTAGAACACTTGATACTAGTCTGATGATACTCATGTTAGCTG
IVGNh14123	3.41442	2.79595	9.98232	2.01516e-12	5.55776e-11	18.0283	C20orf166-AS1	Gencode.V23	noncoding	NA	NA	ENSG00000174403.15	C20orf166-AS1	YES	C20orf166-AS1	ENSG00000174403.15	antisense	lnc-GATA5-2	NONHSAT080751	253868	C20orf200	Chromosome 20 open reading frame 200	20	61141437	61148767	mRNA	AL832097	20q13.33	NR_033263.1	NA	0	DKFZp313D1938|FLJ30313|MGC138143	AL832097	Hs.337024	GGTTTCTTGAAGCCAGTATTTCCCATAGTATCTTACGTCCCAGCAGAGGCCTCCACTGTG
IVGNh17169	3.4003	3.07608	15.4952	1.65001e-18	2.33777e-16	32.0637	CTD-3035K23.7	Gencode.V23	noncoding	NA	NA	ENSG00000274565.1	CTD-3035K23.7	YES	CTD-3035K23.7	ENSG00000274565.1	antisense	lnc-MARCH10-4	NONHSAT055167	NA		Homo sapiens, clone IMAGE:4344826, mRNA	17	58057675	58057735	ncRNA	BC033590			NA	0		BC033590	Hs.597585	AAGACACATTTCTCCTACCACGAGTAATCAAAAACACTATGAAACTGTAATATGGGCCGG
IVGNh37017	3.30283	1.63745	17.6231	1.81995e-20	4.66834e-18	36.5473	lnc-SNX10-2	LNCIPEDIA_3.1	noncoding	NA	NA	NA	NA	NO	NA	NA	NA	lnc-SNX10-2	NONHSAT119637	NA			7	26501317	26501986	ncRNA	uc003sxz			+	0		uc003sxz		TCTGTGCATTTCTCCAGCTACATTTAGCTGAAAATATGTCTACGTGAGGTTAACTGTATT
IVGNh09697	3.24699	3.24922	12.3723	2.93307e-15	1.70788e-13	24.5809	DIS3L	Gencode.V23	noncoding	NA	NA	NA	NA	NO	DIS3L	ENSG00000166938.12	retained_intron	NA	NA	115752	DIS3L	DIS3 mitotic control homolog (S. cerevisiae)-like	15	66585632	66626235	mRNA	AK123202	15q22.31	NM_001143688.1	+	0	FLJ38088|KIAA1955|MGC4562	AK123202	Hs.446251	GAAGACACATTTTTCCCTCTTCATTGTTATGTATAGAGACTTAAAACAAGTTTATTTAGG
IVGNh15819	3.13048	5.95848	21.0592	2.87613e-23	1.91316e-20	42.9169	RP11-259N19.1	Gencode.V23	noncoding	NA	NA	ENSG00000272711.1	RP11-259N19.1	YES	RP11-259N19.1	ENSG00000272711.1	lincRNA	lnc-C2orf65-6	NA	NA			2	74914218	74914278	ncRNA	BC013295			NA	0		BC013295		GCCTTAGCTGCTGATTGTACTAGAGCAGGCAATACAAGAGTCGGCCCATCCTCAAAACCA
IVGNh34205	3.07093	2.21947	7.47416	4.11592e-09	5.00413e-08	10.3885	AC069277.2	Gencode.V23	noncoding	NA	NA	ENSG00000189229.10	AC069277.2	YES	AC069277.2	ENSG00000189229.10	lincRNA	lnc-GRM7-4	NONHSAT087672	NA			3	6749153	6752379	ncRNA	uc003bqj			+	0		uc003bqj		ATGATAGGAGCTCATCTGATACTTGTCAGCTTTGAATAAACTCCAGTCCCCAAGAGAGAG
IVGNh25291	3.01456	1.44728	16.6526	1.34713e-19	2.63031e-17	34.5588	LINC01226	Gencode.V23	noncoding	NA	NA	ENSG00000223907.1	LINC01226	YES	LINC01226	ENSG00000223907.1	lincRNA	NA	NONHSAT002103	NA			1	31759222	31760243	ncRNA	uc001bsy			+	0		uc001bsy		CAGAGATGGGGAAGAACGTACGCAAAAAGATGAGGTCGTTCAGATTGGAAGTTGGATTGG
IVGNh03524	2.82311	1.73433	14.717	9.6079e-18	1.10095e-15	30.3056	NREP	Gencode.V23	noncoding	NA	NA	NA	NA	NO	NREP	ENSG00000134986.13	retained_intron	lnc-STARD4-4	NONHSAT103202	9315	C5orf13	Chromosome 5 open reading frame 13	5	111064999	111312627	ncRNA	AK021624	5q22.1	NM_001142474.1	NA	0	D4S114|P311|PRO1873|PTZ17	AK021624	Hs.36053	TATTTTAGATTTTAGCATAATTTCTGAAACAAACAATAACAACTACTTACCAGTTTTTAC
IVGNh14053	2.77026	3.821	10.1823	1.13408e-12	3.35658e-11	18.6052	AL713723	GENBANK	noncoding	NA	NA	NA	NA	NO	NA	NA	NA	NA	NA	26027	ACOT11	Acyl-CoA thioesterase 11	1	55013900	55100416	ncRNA	AL713723	1p32.3	NM_015547.3	+	0	BFIT|DKFZp667O1916|KIAA0707|STARD14|THEA|THEM1	AL713723		TCAAGGGAATGAGGGGTTTGGATAGTGGCATCTGATCACTGCTTAATGAATACAGTGGAG
IVGNh25594	2.67939	2.46469	10.6933	2.67207e-13	9.10312e-12	20.0557	LINC01140	Gencode.V23	noncoding	NA	NA	ENSG00000267272.5	LINC01140	YES	LINC01140	ENSG00000267272.5	lincRNA	lnc-LMO4-2	NONHSAT004284	NA			1	87368234	87371913	ncRNA	uc001dmf			+	0		uc001dmf		ACTGACGTTGGAAAGGAGTTGGAGGATGGAGCACCAGATACTGCTACACCATCTCATCGG
IVGNh16846	2.64479	2.27403	8.73161	8.23512e-11	1.50814e-09	14.3062	LINC01140	Gencode.V23	noncoding	NA	NA	ENSG00000267272.5	LINC01140	YES	LINC01140	ENSG00000267272.5	lincRNA	lnc-LMO4-2	NONHSAT004284	339524	LOC339524	Hypothetical protein LOC339524	1	87595447	87634886	ncRNA	BC030523	1p22.3	NR_026985.1	+	0	FLJ11317|MGC161518	BC030523	Hs.306423	CTACTGACGTTGGAAAGGAGTTGGAGGATGGAGCACCAGATACTGCTACACCATCTCATC
IVGNh16202	2.60798	3.47317	7.12705	1.24354e-08	1.34335e-07	9.28329	RP11-440D17.3	Gencode.V23	noncoding	NA	NA	ENSG00000272913.1	RP11-440D17.3	YES	RP11-440D17.3	ENSG00000272913.1	lincRNA	NA	NA	643085	LOC643085	Hypothetical LOC643085	2	96190717	96192450	ncRNA	BC018776	2q11.1	XR_109914.1	NA	0		BC018776		TGTTTTCATTTTAATTTTCTTAGGACATTGATAAAATCACTTTCGGATTTTTGAGATTAA
IVGNh07488	2.57962	1.37658	15.7962	8.48948e-19	1.30627e-16	32.7261	MUC19	Gencode.V23	noncoding	NA	NA	ENSG00000205592.13	MUC19	YES	MUC19	ENSG00000205592.13	processed_transcript	lnc-MUC19-1	NONHSAT027728	283463	MUC19	Mucin 19, oligomeric	12	40926785	40933365	mRNA	AK093065	12q12	XR_110350.1	+	0	FLJ35746	AK093065		AGAACATGTTTATTTAACAATACTGACTATGAGATTGGTGCTTCATTCGATGACCCCAGC
IVGNh31817	2.49847	2.09207	8.07868	6.15115e-10	9.09944e-09	12.291	CTD-2162K18.4	Gencode.V23	noncoding	NA	NA	ENSG00000267260.1	CTD-2162K18.4	YES	CTD-2162K18.4	ENSG00000267260.1	lincRNA	NA	NA	NA			19	41956023	41958159	ncRNA	uc002oes			+	0		uc002oes		CTGACCGGACAATTCAATCTGTATATGGGAGATAAACTGGAGGGGAAGACGAATGGCAGG
IVGNh11487	2.49341	1.3976	12.7316	1.16996e-15	7.66548e-14	25.5018	RP11-363N22.3	Gencode.V23	noncoding	NA	NA	ENSG00000205740.2	RP11-363N22.3	YES	RP11-363N22.3	ENSG00000205740.2	retained_intron	NA	NA	23560	GTPBP4	GTP binding protein 4	10	1034348	1063707	ncRNA	AK126769	10p15-p14	NM_012341.2	NA	0	CRFG|FLJ10686|FLJ10690|FLJ39774|NGB|NOG1	AK126769	Hs.215766	CTGCTTAGTTACAATAATATTTGCTAAACTTTTGTTCTATTCATTAAATTATCGTTGAAC
IVGNh16765	2.4283	2.51591	7.72132	1.88434e-09	2.49907e-08	11.1701	BAALC-AS2	Gencode.V23	noncoding	NA	NA	ENSG00000236939.2	BAALC-AS2	YES	BAALC-AS2	ENSG00000236939.2	antisense	lnc-C8orf56-4	NA	157556	C8orf56	Chromosome 8 open reading frame 56	8	104145190	104153569	ncRNA	BC029562	8q22.3	NR_027071.1	NA	0	MGC39526	BC029562		AGCTGGGGCATCGGCGCAGCCTTCGGGGTGAACTTACGTGCTCGCTGACAATGTCCTTAA
IVGNh27907	2.41213	1.24323	12.2018	4.56226e-15	2.54333e-13	24.1381	MUC19	Gencode.V23	noncoding	NA	NA	ENSG00000205592.13	MUC19	YES	MUC19	ENSG00000205592.13	processed_transcript	lnc-MUC19-1	NONHSAT027728	NA			12	39249082	39249795	mRNA	uc001rml			+	0		uc001rml		CTATGATTCAAAAAAATGTTGCTATACATGTAAGAATAATTGCAGATCTTCCCTTGTAAA
IVGNh22817	2.36349	2.98284	8.5969	1.24207e-10	2.17754e-09	13.8942	CR624627	GENBANK	noncoding	NA	NA	NA	NA	NO	NA	NA	NA	NA	NA	NA		Full-length cDNA clone CS0DA009YB08 of Neuroblastoma of Homo sapiens (human)	5	111090245	111090305	ncRNA	CR624627			NA	0		CR624627	Hs.656695	GATAAACAATCTTGGATTGGGTCAGGTTAAGCTATATGCAGGTATGATAAATTCATAATT
IVGNh16294	2.32857	1.54793	9.66358	5.09194e-12	1.25764e-10	17.0981	AL133493.2	Gencode.V23	noncoding	NA	NA	ENSG00000233922.2	AL133493.2	YES	AL133493.2	ENSG00000233922.2	lincRNA	NA	NA	NA		Homo sapiens, clone IMAGE:4399978, mRNA	21	45846433	45846493	ncRNA	BC020585			+	0		BC020585	Hs.638700	GCTGTTCTCATCTCAAATTTTACCTGTTTTTCTCAAAGTAGCTCACCAGAGGTTGGAAAT
IVGNh05332	2.31592	7.71923	13.4916	1.76305e-16	1.40351e-14	27.3967	SLC5A6	Gencode.V23	noncoding	NA	NA	NA	NA	NO	SLC5A6	ENSG00000138074.14	retained_intron	NA	NA	8884	SLC5A6	Solute carrier family 5 (sodium-dependent vitamin transporter), member 6	2	27422454	27435174	mRNA	AK027855	2p23	NM_021095.2	NA	0	SMVT	AK027855	Hs.435735	CTGATTCAACATAGCCATAGTCCTTTGAAAGCAAGCACGTTTTCCACCTCACTGTCTCCA
IVGNh29480	2.27339	3.09072	12.27	3.82179e-15	2.17377e-13	24.3157	CTD-2036P10.3	Gencode.V23	noncoding	NA	NA	ENSG00000246283.2	CTD-2036P10.3	YES	CTD-2036P10.3	ENSG00000246283.2	lincRNA	lnc-STARD9-1	NONHSAT042028	NA			15	40821030	40821528	ncRNA	uc001zqm			+	0		uc001zqm		GGCAAAGTCCCGACACATCTGTGATTGAATGCAACTATAGAAGTATTAGCATAAAAATAT
IVGNh07075	2.2698	2.52601	6.36716	1.43571e-07	1.19698e-06	6.84345	CTA-38K21.2	Gencode.V23	noncoding	NA	NA	ENSG00000279601.1	CTA-38K21.2	YES	CTA-38K21.2	ENSG00000279601.1	TEC	lnc-ANKRD58-1	NONHSAT138334	23157	2006-09-01	Septin 6	X	118749686	118827332	ncRNA	AK091435	Xq24	NM_015129.5	+	0	KIAA0128|MGC16619|MGC20339|SEP2|SEPT2	AK091435		ATATGGAGAGAGGTGTTAGCTCACTAGCTTTACATACCTTATCTCACTCAGTGCAGTGGG
IVGNh03292	2.25102	1.80512	9.72533	4.25054e-12	1.07554e-10	17.2794	AK001150	GENBANK	noncoding	NA	NA	NA	NA	NO	NA	NA	NA	NA	NA	NA		CDNA FLJ10288 fis, clone MAMMA1002317	4	57667741	57667801	ncRNA	AK001150			NA	0		AK001150	Hs.675460	GGGGGAATTTGAAGATTCCATTTAATAAAAAGAAGTTGATACAAAGAAGCTAAGATATAT
IVGNh24694	2.25058	4.6327	9.2876	1.54507e-11	3.36503e-10	15.9845	IL9R	Gencode.V23	noncoding	NA	NA	NA	NA	NO	IL9R	ENSG00000124334.16	processed_transcript	lnc-WASH6P-1	NONHSAT139250	3581	IL9R	Interleukin 9 receptor	X|Y	155227245	155240481	mRNA	S71404	Xq28 and Yq12	NM_002186.2	+	0	CD129	S71404	Hs.406228	TCCAGGCTGCACGCTCCATTCTAGGAAAGGGCTGGACCTTGGAGAGTGAGGCCCTGAGGC
IVGNh06283	2.25033	4.88959	11.4142	3.68345e-14	1.6116e-12	22.0438	GMDS	Gencode.V23	noncoding	NA	NA	NA	NA	NO	GMDS	ENSG00000112699.10	retained_intron	NA	NA	2762	GMDS	GDP-mannose 4,6-dehydratase	6	1624040	2245845	mRNA	AK057484	6p25	NM_001500.2	NA	0	GMD|SDR3E1	AK057484	Hs.144496	TCAAGTACTACCGGCCAACTGAAGTGATCTTCATGCAGAAAAAGTTACTTGTTCCTTAGT
IVGNh34920	2.2475	4.35135	8.57392	1.33258e-10	2.32128e-09	13.8237	USP13	Gencode.V23	noncoding	NA	NA	NA	NA	NO	USP13	ENSG00000058056.8	processed_transcript	NA	NA	NA			3	180955306	180957563	mRNA	uc003fkf			+	0		uc003fkf		CCCCCATAGTCATTCCTGATGACTCAAAAGATCGCCTGATGAACCAATTGATAGACCGTA
IVGNh05482	2.24744	1.12116	15.5532	1.45062e-18	2.07022e-16	32.1921	BAHCC1	Gencode.V23	noncoding	NA	NA	NA	NA	NO	BAHCC1	ENSG00000266074.8	TEC	lnc-FSCN2-5	NONHSAT056490	57597	BAHCC1	BAH domain and coiled-coil containing 1	17	79373539	79433357	ncRNA	AK054933	17q25.3	NM_001080519.2	+	0	BAHD2|FLJ23058|KIAA1447	AK054933		TCTGTGTCTATATATGATCTAGTTTAGAGAGAAAAAAGCATAATTACGTTAAACAATTTT
IVGNh37026	2.23803	4.16857	6.88013	2.74459e-08	2.75132e-07	8.49281	HOXA9	Gencode.V23	noncoding	NA	NA	NA	NA	NO	HOXA9	ENSG00000078399.15	processed_transcript	NA	NONHSAT119691	NA			7	27169954	27180874	mRNA	uc003syu			NA	0		uc003syu		GACTAGTGGCAGCTTCTGCGACAGGGATGATAACCCAGCAGCCAACTGGCTTCATGCGCG
IVGNh22533	2.22785	6.77061	12.3626	3.00722e-15	1.7433e-13	24.5559	lnc-NLRP3-1	LNCIPEDIA_3.1	noncoding	NA	NA	NA	NA	NO	NA	NA	NA	lnc-NLRP3-1	NONHSAT010771	729810	LOC729810	Hypothetical protein LOC729810	1	247492999	247497877	ncRNA	CR617576	1q44	XR_040841.2	+	0		CR617576	Hs.13742	AATGTTGCCAATTGTATCTGTTTTTATGAAATGTTTGCTATGTGCCAATGATTATTCGAT
IVGNh10334	2.22718	3.97521	8.74671	7.86543e-11	1.44991e-09	14.3523	CTC-260E6.4	Gencode.V23	noncoding	NA	NA	ENSG00000280079.1	CTC-260E6.4	YES	CTC-260E6.4	ENSG00000280079.1	TEC	lnc-ZNF682-6	NONHSAT063639	NA			19	20193798	20193858	ncRNA	AK124454			NA	0		AK124454		TTTTGTAGATATCTCTATCTGGACTCATGCTGGAAATTCATCCGATTTTTTTTCCATGTC
IVGNh29740	2.22228	2.62791	7.42624	4.79207e-09	5.73732e-08	10.2364	TYRO3P	Gencode.V23	noncoding	NA	NA	NA	NA	NO	TYRO3P	ENSG00000259581.3	processed_pseudogene	NA	NA	NA			15	74338834	74338894	mRNA	uc002bbv			NA	0		uc002bbv		GAGATTTACAACTACCTCATTGGCGGGAATCACCTGAAACAGCTTCCAGAGTGTATGGAG
IVGNh14305	2.19492	2.43763	9.36229	1.23755e-11	2.76431e-10	16.2071	lnc-SNX30-2	LNCIPEDIA_3.1	noncoding	NA	NA	NA	NA	NO	NA	NA	NA	lnc-SNX30-2	NONHSAT134020	NA		MRNA; cDNA DKFZp666M079 (from clone DKFZp666M079)	9	114431218	114431278	ncRNA	AL833059			+	0		AL833059	Hs.657664	TACTCTATCCCTTGGAAGTTAATTGGGAATAAAAAGATTTATCAATTTAGTCACTATAAT
IVGNh05512	2.19291	4.32547	6.5838	7.12893e-08	6.43473e-07	7.54081	RP11-1260E13.4	Gencode.V23	noncoding	NA	NA	ENSG00000262061.5	RP11-1260E13.4	YES	RP11-1260E13.4	ENSG00000262061.5	processed_transcript	lnc-C17orf97-3	NONHSAT144689	NA		CDNA clone IMAGE:5200118	17	183151	183211	ncRNA	AK054983			+	0		AK054983	Hs.660214	GACTCTTAACACCTTAATGTAGCACCTTCCAACTTTTCCTGGGCATTTATGTACAAATTG
IVGNh03584	2.15435	2.5852	8.0545	6.63259e-10	9.73822e-09	12.2155	AK021744	GENBANK	noncoding	NA	NA	NA	NA	NO	NA	NA	NA	NA	NA	NA		CDNA FLJ11682 fis, clone HEMBA1004880	12	103934306	103934366	ncRNA	AK021744			+	0		AK021744	Hs.191828	TAATGGAGTTGTAAATGTAACTTTTGAGGACTTTATTGTATGTATGCGTATTAGTCTGTT
IVGNh17439	2.13424	3.93868	5.50591	2.33036e-06	1.43756e-05	4.07685	RP11-500C11.3	Gencode.V23	noncoding	NA	NA	ENSG00000272269.1	RP11-500C11.3	YES	RP11-500C11.3	ENSG00000272269.1	antisense	NA	NONHSAT107929	9972	NUP153	Nucleoporin 153kDa	6	17615268	17706817	ncRNA	BC035502	6p22.3	NM_005124.2	+	0	HNUP153|N153	BC035502		GCTAATGATTTAAGAAGGAGGAAAAAAAAATCTGTGGTTGAAAAATAAAGTCCATGATCC
IVGNh01466	2.07575	1.75307	9.07695	2.89982e-11	5.9305e-10	15.3529	CTD-2083E4.7	Gencode.V23	noncoding	NA	NA	ENSG00000261434.1	CTD-2083E4.7	YES	CTD-2083E4.7	ENSG00000261434.1	sense_overlapping	lnc-LRRC14B-1	NONHSAT099841	NA		Full length insert cDNA clone ZD43G04	5	249387	249447	ncRNA	AF086267			+	0		AF086267	Hs.103142	GTGCAAAGAAATGGCTGAGCACTAGAATAACTAAATGCAAATAAAATGCGTCTTTCAGTG
IVGNh27872	2.06709	1.77087	8.65789	1.03094e-10	1.84497e-09	14.081	RASSF8-AS1	Gencode.V23	noncoding	NA	NA	ENSG00000246695.7	RASSF8-AS1	YES	RASSF8-AS1	ENSG00000246695.7	antisense	lnc-BHLHE41-2	NONHSAT027365	NA			12	26000518	26000869	ncRNA	uc001rgv			NA	0		uc001rgv		GATCTGGACCTCAGTATTACCACATCTAGAGCTATAATCACATCCCTGTTAAGCCTTCCT
IVGNh16522	2.0624	3.13848	9.24018	1.77945e-11	3.81991e-10	15.8428	ST18	Gencode.V23	noncoding	NA	NA	NA	NA	NO	ST18	ENSG00000147488.11	processed_transcript	lnc-PCMTD1-4	NONHSAT126565	9705	ST18	Suppression of tumorigenicity 18 (breast carcinoma) (zinc finger protein)	8	53023391	53322438	mRNA	BC025662	8q11.23	NM_014682.2	NA	0	KIAA0535|ZNF387	BC025662		TCGACACACCTGTAGACGTTCGCCAGGTAAAGGAAATCCAGGCCCTTGAGCAATGTATTG
IVGNh27871	2.02633	1.74255	8.92554	4.57467e-11	8.90121e-10	14.8957	RASSF8-AS1	Gencode.V23	noncoding	NA	NA	ENSG00000246695.7	RASSF8-AS1	YES	RASSF8-AS1	ENSG00000246695.7	antisense	lnc-BHLHE41-2	NONHSAT027365	NA			12	26000516	26000867	ncRNA	uc001rgu			NA	0		uc001rgu		TCTGGACCTCAGTATTACCACATCTAGAGCTATAATCACATCCCTGTTAAGCCTTCCTGA
IVGNh16500	2.02357	2.4879	8.2263	3.88827e-10	6.09665e-09	12.7505	RP11-76I23.7	Gencode.V23	noncoding	NA	NA	ENSG00000231880.2	RP11-76I23.7	YES	RP11-76I23.7	ENSG00000231880.2	antisense	NA	NA	55709	KBTBD4	Kelch repeat and BTB (POZ) domain containing 4	11	47593748	47600566	ncRNA	BC024968	11p11.2	NM_016506.5	+	0	BKLHD4|FLJ10450|HSPC252	BC024968		TGTCTGCAAAGCAACACCATCTTGAGTAACCTGAGGAATTCACAGCCATAGTCTGTGAAT
IVGNh33639	2.02141	4.60708	6.65568	5.65331e-08	5.2217e-07	7.77199	C20orf166-AS1	Gencode.V23	noncoding	NA	NA	ENSG00000174403.15	C20orf166-AS1	YES	C20orf166-AS1	ENSG00000174403.15	antisense	lnc-GATA5-2	NONHSAT080750	NA			20	60552992	60553390	mRNA	uc002ycy			NA	0		uc002ycy		TGGCTGAAGCCGCGTTCATATGTGTTCAGCTTTAGGCCTCCACTGTGCCCGGACCAGCGG
IVGNh22060	2.01107	1.7277	6.34862	1.52446e-07	1.25876e-06	6.78375	lnc-HMGCS1-1	LNCIPEDIA_3.1	noncoding	NA	NA	NA	NA	NO	NA	NA	NA	lnc-HMGCS1-1	NONHSAT101304	NA		Full-length cDNA clone CS0DF004YN06 of Fetal brain of Homo sapiens (human)	5	43324409	43324469	ncRNA	CR605684			NA	0		CR605684	Hs.593597	ATTTGTACACTTAACCTTTTGTCCTAAGTTTTTATTTTTATGGATACTAATGAGTAACTT
IVGNh20728	2.00479	1.56079	8.74554	7.89356e-11	1.45237e-09	14.3487	BX640859	GENBANK	noncoding	NA	NA	NA	NA	NO	NA	NA	NA	NA	NA	7371	UCK2	Uridine-cytidine kinase 2	1	165796889	165877342	ncRNA	BX640859	1q23	NM_012474.4	NA	0	DKFZp686M04245|TSA903|UK|UMPK	BX640859		CTAGGGATGATCACATCAGCATACTTCTTTGTTGGCAAGCAGAATTCCTCAAAGGCAGGC
IVGNh36317	1.97592	1.06484	12.5528	1.8449e-15	1.1331e-13	25.0455	CASC15	Gencode.V23	noncoding	NA	NA	ENSG00000272168.5	CASC15	YES	CASC15	ENSG00000272168.5	lincRNA	lnc-SOX4-1	NONHSAT108048	NA			6	21891890	21910898	ncRNA	uc003ndj			+	0		uc003ndj		AGACTTTCTGGATGGGGAAGATTTCCAGGAATTGGCAACAAGCTCATTTCACTGGTGGGT
IVGNh34877	1.95888	1.38856	8.55534	1.41059e-10	2.44416e-09	13.7666	EGFEM1P	Gencode.V23	noncoding	NA	NA	NA	NA	NO	EGFEM1P	ENSG00000206120.11	processed_transcript	lnc-SERPINI1-17	NONHSAT093126	NA			3	170021779	170025314	mRNA	uc003ffg			+	0		uc003ffg		CTGGTTACCAAGGCAACAGATGCCAGAAAGATGGCCTCTGGGGACCAGAGGGCTGGTTCT
IVGNh32947	1.95697	4.56505	9.64051	5.44802e-12	1.33633e-10	17.0303	lnc-OSBPL6-2	LNCIPEDIA_3.1	noncoding	NA	NA	NA	NA	NO	NA	NA	NA	lnc-OSBPL6-2	NONHSAT075747	NA			2	179003665	179003716	ncRNA	uc002umb			+	0		uc002umb		TTTCCCTCAAGACAAAAATACCTGCTACATGCTTCCTTCTGTATGAATACATGAGACCTA
IVGNh26517	1.93977	1.00464	11.525	2.73259e-14	1.24992e-12	22.3433	lnc-FRMPD2-1	LNCIPEDIA_3.1	noncoding	NA	NA	NA	NA	NO	NA	NA	NA	lnc-FRMPD2-1	NONHSAT013273	NA			10	49387921	49387981	ncRNA	uc001jgx			NA	0		uc001jgx		GCGTTCTGTTAGTACTTCTTGACTGTGGGACTACAGGTCTTTGAGTTTCTCCTAATAAAG
IVGNh15586	1.93411	7.27788	8.72735	8.34264e-11	1.5257e-09	14.2932	BC008341	GENBANK	noncoding	NA	NA	NA	NA	NO	NA	NA	NA	NA	NA	NA			5	170747480	170747540	ncRNA	BC008341			NA	0		BC008341		TTAGGTAGGAGAGAAGGCGGACGGAGATAAAAGAACGCTGCTCCAGAGAACAACCGCGCA
IVGNh16350	1.90358	5.31931	10.4153	5.84146e-13	1.82964e-11	19.2709	RP11-876N24.5	Gencode.V23	noncoding	NA	NA	ENSG00000263013.1	RP11-876N24.5	YES	RP11-876N24.5	ENSG00000263013.1	sense_intronic	lnc-FAM18A-1	NONHSAT140543	NA		Homo sapiens, clone IMAGE:4872114, mRNA	16	10940254	10940314	ncRNA	BC021142			NA	0		BC021142	Hs.658088	CTTATTTTATCTCTTTACCACATCAACAGAAACACTTCCCCTTCCAAATGAAAACATTGG
IVGNh18036	1.89376	6.17297	12.1917	4.68421e-15	2.60023e-13	24.1117	RNASEH1-AS1	Gencode.V23	noncoding	NA	NA	ENSG00000234171.2	RNASEH1-AS1	YES	RNASEH1-AS1	ENSG00000234171.2	antisense	lnc-RPS7-1	NONHSAT068731	NA		Homo sapiens, clone IMAGE:6058191, mRNA	2	3584433	3584942	ncRNA	BC040057			+	0		BC040057	Hs.606550	CACGACCCGGGAGAAAACTGAGTTGAGAAGGCCTTGGGGATGAAGGTGAGAAATTCGAGA
IVGNh37024	1.89316	4.61048	9.64806	5.32884e-12	1.31037e-10	17.0525	RP1-170O19.23	Gencode.V23	noncoding	NA	NA	ENSG00000272801.1	RP1-170O19.23	YES	RP1-170O19.23	ENSG00000272801.1	processed_transcript	lnc-HOXA4-1	NONHSAT119685	NA			7	27153536	27158461	ncRNA	uc003syq			NA	0		uc003syq		GCAGGAGCTTCTGGGAGCCACCGTCTGAAGCAGTACAAACCCGACAGCAGCAGCGGGCAG
IVGNh36687	1.88842	1.34073	6.63994	5.94775e-08	5.47305e-07	7.72138	LINC01268	Gencode.V23	noncoding	NA	NA	ENSG00000227502.2	LINC01268	YES	LINC01268	ENSG00000227502.2	lincRNA	lnc-HDAC2-1	NONHSAT114575	NA			6	114298171	114298556	ncRNA	uc003pwa			NA	0		uc003pwa		AAAAGGAAAAAAAGACATTCATTGTATATGCTGTGAAGTAATCCTGCCAAAGGACACTTT
IVGNh16523	1.87576	2.50002	8.04707	6.78813e-10	9.9517e-09	12.1923	ST18	Gencode.V23	noncoding	NA	NA	NA	NA	NO	ST18	ENSG00000147488.11	processed_transcript	lnc-PCMTD1-4	NONHSAT126565	9705	ST18	Suppression of tumorigenicity 18 (breast carcinoma) (zinc finger protein)	8	53023391	53322438	ncRNA	BC025662	8q11.23	NM_014682.2	NA	0	KIAA0535|ZNF387	BC025662		ACCTGTAGACGTTCGCCAGGTAAAGGAAATCCAGGCCCTTGAGCAATGTATTGATGAATT
IVGNh16335	1.87077	2.04845	5.27325	4.92917e-06	2.78426e-05	3.33648	BC020926	GENBANK	noncoding	NA	NA	NA	NA	NO	NA	NA	NA	NA	NA	NA		Homo sapiens, clone IMAGE:4249347, mRNA	4	22008856	22008916	ncRNA	BC020926			NA	0		BC020926	Hs.684429	TATATTAGTATTATTGATGAAATTACCTCTCATCTGTGTGATATATTTTTGTTTTAGGCT
IVGNh06315	1.87004	1.04159	19.7238	3.16161e-22	1.32e-19	40.5572	AK057559	GENBANK	noncoding	NA	NA	NA	NA	NO	NA	NA	NA	NA	NA	10777	ARPP21	Cyclic AMP-regulated phosphoprotein, 21 kD	3	35683848	35835987	ncRNA	AK057559	3p22.3	NM_001025068.1	+	0	ARPP-21|FLJ32997|R3HDM3|RCS|TARPP	AK057559		GATTACTACACTTGCTTATCAATAGTATTTTGATTTTGTTTAAATGAAATGTTTAAGATA
IVGNh32307	1.84945	1.57572	5.93058	5.90176e-07	4.21052e-06	5.43806	AC106875.1	Gencode.V23	noncoding	NA	NA	ENSG00000228496.1	AC106875.1	YES	AC106875.1	ENSG00000228496.1	sense_intronic	lnc-GREB1-1	NA	NA			2	11740843	11740903	ncRNA	uc002rbr			+	0		uc002rbr		TTGGAATTTCGGTAATAGCCAGTGAGCTAAGAACCACATAAAATAATGCAGATCATATGA
IVGNh39049	1.83806	5.43737	7.1043	1.33742e-08	1.43646e-07	9.21059	X87833	GENBANK	noncoding	NA	NA	NA	NA	NO	NA	NA	NA	NA	NA	865	CBFB	Core-binding factor, beta subunit	16	67063049	67134960	ncRNA	X87833	16q22.1	NM_001755.2	+	0	PEBP2B	X87833		GAGACAGGTCTCATCGGGAGGAAATGGAGACTTAGCAATAGGGAGAACTAGCAGTGACTA
IVGNh22472	1.83631	2.40282	6.22808	2.25184e-07	1.77819e-06	6.39556	CR616097	GENBANK	noncoding	NA	NA	NA	NA	NO	NA	NA	NA	NA	NA	1213	CLTC	Clathrin, heavy chain (Hc)	17	57697049	57774316	ncRNA	CR616097	17q11-qter	NM_004859.3	NA	0	CHC|CHC17|CLH-17|CLTCL2|Hc|KIAA0034	CR616097		TGTTTTCTAGTTCATCTGTACTTGGTATTTTATAGAACTCATAATCTTATAGTTTTCAAA
IVGNh32270	1.81764	5.48194	9.992	1.95964e-12	5.41635e-11	18.0563	lnc-RPS7-1	LNCIPEDIA_3.1	noncoding	NA	NA	NA	NA	NO	NA	NA	NA	lnc-RPS7-1	NONHSAT068732	NA			2	3584435	3584900	ncRNA	uc002qxu			+	0		uc002qxu		CGACCCGGGAGAAAACTGAGTTGAGAAGGTCTTCTAACAAGCCTTTTGCACACCTGCCAT
IVGNh31818	1.80301	1.50658	9.2332	1.81689e-11	3.8901e-10	15.8219	CTD-2162K18.4	Gencode.V23	noncoding	NA	NA	ENSG00000267260.1	CTD-2162K18.4	YES	CTD-2162K18.4	ENSG00000267260.1	lincRNA	NA	NONHSAT066044	NA			19	41959611	41959671	ncRNA	uc002oet			+	0		uc002oet		TAGAGTGAATAAATGAATATGTGGGATTCATCAATGAATAAGTAAAAGGATGCCAACTGG
IVGNh37016	1.79869	1.97065	5.67186	1.36337e-06	8.90594e-06	4.60761	NONHSAT119636	NONCODE.V4	noncoding	NA	NA	NA	NA	NO	NA	NA	NA	NA	NONHSAT119636	NA			7	26500380	26501195	ncRNA	uc003sxy			+	0		uc003sxy		CACTGTCGTGGCTTGGCAGCACTACAAGTATTTCAGGGGCTGCCAAGCTGCTCTCCTGTT
IVGNh09664	1.76937	4.96712	8.06284	6.46246e-10	9.51691e-09	12.2416	AK123134	GENBANK	noncoding	NA	NA	NA	NA	NO	NA	NA	NA	NA	NA	NA			7	92114032	92114092	ncRNA	AK123134			NA	0		AK123134		TTATTCCTTTGGTAGTTCTAATGTTTACACTTAATATATTTAACTCAGTTGCATAATAAG
IVGNh01299	1.74966	9.42647	11.812	1.27002e-14	6.26956e-13	23.1117	PRMT1	Gencode.V23	noncoding	NA	NA	NA	NA	NO	PRMT1	ENSG00000126457.20	processed_transcript	NA	NONHSAT067236	3276	PRMT1	Protein arginine methyltransferase 1	19	50180495	50191703	mRNA	AF085918	19q13.3	NM_001536.3	+	0	ANM1|HCP1|HRMT1L2|IR1B4	AF085918	Hs.20521	GCTGGTCACCAACGCCTGCCTCATAAAGCCAGAGGTGGTGCTAGAGGCCCAGGAAAGACA
IVGNh02871	1.73768	4.27469	6.50788	9.10959e-08	7.99631e-07	7.29651	lnc-DCPS-1	LNCIPEDIA_3.1	noncoding	NA	NA	NA	NA	NO	NA	NA	NA	lnc-DCPS-1	NA	NA		Partial mRNA; ID YG81-5A	11	125724868	125724928	ncRNA	AJ227874			+	0		AJ227874	Hs.651497	TTTTAAAATAAGATAATTATTGATAGTTGTTTTTAAAATAGCCTTGCTTAGCAAAATAAA
IVGNh29374	1.73044	4.13731	7.5813	2.93161e-09	3.71022e-08	10.7279	SNORD116-23	Gencode.V23	noncoding	NA	NA	NA	NA	NO	SNORD116-23	ENSG00000207375.1	snoRNA	lnc-SNURF-1	NONHSAT040980	NA			15	22888032	22888092	ncRNA	uc001yyh			+	0		uc001yyh		TGATGACCTCAATACATGCATTCCTTGGAAAGCTGAACAAAATGAGTGAAAACTCTATAC
IVGNh33714	1.72015	5.21212	5.2656	5.0517e-06	2.84057e-05	3.31224	AP000251.3	Gencode.V23	noncoding	NA	NA	ENSG00000237594.2	AP000251.3	YES	AP000251.3	ENSG00000237594.2	antisense	lnc-SOD1-3	NONHSAT081678	NA			21	31853751	31854232	mRNA	uc002yoy			+	0		uc002yoy		GGCTCGGCATCGGTGGGATTGGTCGGAGGTTGTGGAGAACGCGGAAACGGAGACGCTGGC
IVGNh17667	1.71715	0.991194	15.9078	6.65168e-19	1.05263e-16	32.9692	BC036896	GENBANK	noncoding	NA	NA	NA	NA	NO	NA	NA	NA	NA	NA	2121	EVC	Ellis van Creveld syndrome	4	5712923	5816030	ncRNA	BC036896	4p16	NM_153717.2	+	0	DWF-1|EVC1|EVCL|MGC105107	BC036896		TTTTTAAGAGTCAATATGCAATCTGGAGGCAAAGATAGACAAACCAACTGATGTGGTTTG
IVGNh04479	1.71537	1.75988	7.56005	3.13539e-09	3.94903e-08	10.6607	AK024272	GENBANK	noncoding	NA	NA	NA	NA	NO	NA	NA	NA	NA	NA	NA		CDNA clone IMAGE:4837650	8	33022109	33022169	ncRNA	AK024272			+	0		AK024272	Hs.363526	TAATATCTCATATCTCATAATCAGTTAGAAAGCACAATGGAAAAGTATTCCACTGCCAAT
IVGNh17853	1.71446	1.65495	9.74969	3.95877e-12	1.01216e-10	17.3507	LINC01545	Gencode.V23	noncoding	NA	NA	ENSG00000204904.7	LINC01545	YES	LINC01545	ENSG00000204904.7	lincRNA	lnc-CXorf31-1	NA	724087	CXorf31	Chromosome X open reading frame 31	X	46631795	46644082	ncRNA	BC038573	Xp11.3	XM_001127284.1	NA	0		BC038573		GTCATAGAAAGAGGAACTTTAAGAAGACTAAAGAGAGCAACACTGAACACTTTCCTGGAC
IVGNh01980	1.70035	7.17439	9.56719	6.75665e-12	1.6169e-10	16.8143	HADH	Gencode.V23	noncoding	NA	NA	NA	NA	NO	HADH	ENSG00000138796.15	processed_transcript	NA	NA	NA			4	109168645	109173811	mRNA	AF133424			+	0		AF133424		TATCCTGGATCTCTGCTTTTGATTAAAAGGTGACGCATCCAAAGAAGACATTGACACTGC
IVGNh06723	1.68028	5.34813	9.7575	3.86964e-12	9.90011e-11	17.3736	AK075182	GENBANK	noncoding	NA	NA	NA	NA	NO	NA	NA	NA	NA	NA	642350		Similar to Coagulation factor V precursor (Activated protein C cofactor)	9	696920	696980	ncRNA	AK075182			NA	0		AK075182	Hs.632647	CTGAAAATGTGTGTTCTTCACTCCCGCTTTGCCAGCTGATTTTTAAATAAAGCTAGCACT
IVGNh12282	1.67426	4.65414	8.42558	2.10102e-10	3.52078e-09	13.3673	BDH2	Gencode.V23	noncoding	NA	NA	NA	NA	NO	BDH2	ENSG00000164039.14	retained_intron	NA	NA	56898	BDH2	3-hydroxybutyrate dehydrogenase, type 2	4	103998781	104021023	mRNA	AK128463	4q24	NM_020139.3	NA	0	DHRS6|EFA6R|FLJ13261|PRO20933|SDR15C1|UCPA-OR|UNQ6308	AK128463	Hs.124696	AACGCCATCAGCTCGCTGCTTAAAGCCGTGTTTGCTCTCATTTTCTCAAAGAAATCTGTT
IVGNh03531	1.64063	1.189	7.899	1.07832e-09	1.50631e-08	11.7289	AK021634	GENBANK	noncoding	NA	NA	NA	NA	NO	NA	NA	NA	NA	NA	NA		CDNA FLJ11572 fis, clone HEMBA1003373	4	57662074	57662134	ncRNA	AK021634			NA	0		AK021634	Hs.669773	CTCAAAACTTCAGGAGAATGTATATAATAAATGAAGGTACAATTTCATACCTTCACAGGA
IVGNh23979	1.62144	3.07304	5.21271	5.98639e-06	3.30811e-05	3.14471	G36751	GENBANK	noncoding	NA	NA	NA	NA	NO	NA	NA	NA	NA	NA	NA			6	37559010	37560590	ncRNA	G36751			+	0		G36751		GGTTCTCTTGCCGAAGAAACTTCAGTTCCTTCTCGTAGTTGGAGGCTTTGTTCATTAGGC
IVGNh12322	1.61937	2.87664	5.35488	3.79123e-06	2.20856e-05	3.59569	AK128542	GENBANK	noncoding	NA	NA	NA	NA	NO	NA	NA	NA	NA	NA	NA		CDNA FLJ46701 fis, clone TRACH3014063	2	179011029	179011090	ncRNA	AK128542			+	0		AK128542	Hs.570274	TATGTTGAAAATAATTTCTTCCCACTTTTTTATTGTCTTAATTTACAGATTTTTGCTGTG
IVGNh29376	1.5959	1.78591	6.02499	4.34694e-07	3.19715e-06	5.74173	SNORD116-27	Gencode.V23	noncoding	NA	NA	NA	NA	NO	SNORD116-27	ENSG00000251896.1	snoRNA	NA	NONHSAT041050	NA			15	22897820	22897880	ncRNA	uc001yym			+	0		uc001yym		ATGATGACTTAAAGATTTATCTAATTTAAATCTGAACAAAATGAGTGACCAAAACACTTC
IVGNh14062	1.58552	3.23548	6.04614	4.05911e-07	3.01027e-06	5.80979	LINC00982	Gencode.V23	noncoding	NA	NA	ENSG00000177133.10	LINC00982	YES	LINC00982	ENSG00000177133.10	antisense	lnc-TTC34-3	NONHSAT000492	NA			1	2966070	2966130	ncRNA	AL713743			NA	0		AL713743		CTAAAAAGGAAAAACTATCACTTAAACAAAGCCATTGAAACCCCAGCATCATGTGTGGAT
IVGNh11014	1.58201	2.47322	5.25697	5.19366e-06	2.91394e-05	3.28488	lnc-C21orf58-1	LNCIPEDIA_3.1	noncoding	NA	NA	NA	NA	NO	NA	NA	NA	lnc-C21orf58-1	NONHSAT083070	NA		CDNA FLJ43902 fis, clone TESTI4010082	21	46696279	46696339	ncRNA	AK125890			NA	0		AK125890	Hs.634171	CCAGGTTTACAGAGGTCTTTAGACATAGTCCCCATTTTATAAGGAGAGTTTACTGTATTG
IVGNh09136	1.57389	5.02377	8.81961	6.30341e-11	1.18592e-09	14.5743	ZNF43	Gencode.V23	noncoding	NA	NA	NA	NA	NO	ZNF43	ENSG00000198521.11	retained_intron	lnc-ZNF100-7	NONHSAT063748	7594	ZNF43	Zinc finger protein 43	19	21987751	22018969	ncRNA	AK097763	19p13.1-p12	NM_003423.2	NA	0	DKFZp686L1854|HTF6|KOX27|ZNF39L1	AK097763		GTTGACTCTAATACTAAGAAATGGGATGTGTGGGATTGTTCATTCCTACATTTTTTTGTG
IVGNh08326	1.55286	1.1939	7.1205	1.26985e-08	1.36952e-07	9.26237	RP11-736E3.3	Gencode.V23	noncoding	NA	NA	ENSG00000279288.1	RP11-736E3.3	YES	RP11-736E3.3	ENSG00000279288.1	TEC	lnc-GPR85-1	NA	NA		CDNA FLJ38110 fis, clone D3OST2002223	7	112502570	112502630	ncRNA	AK095429			NA	0		AK095429	Hs.638440	ATTATAAATATGTTATAAATAGTTCATGGATTTCTTTTAGAGGGTATCAAACCTGTTTCA
IVGNh09405	1.54924	1.969	6.66579	5.47191e-08	5.07848e-07	7.80451	AK098493	GENBANK	noncoding	NA	NA	NA	NA	NO	NA	NA	NA	NA	NA	NA		CDNA FLJ25627 fis, clone STM03260	17	32757899	32757959	ncRNA	AK098493			NA	0		AK098493	Hs.675844	ATTTGCCCCATGTATTTTCTAGAGTCCAATGAAAGACTGGGTGAATCACTTTCTTTTTTC
IVGNh36714	1.51937	1.37883	7.15237	1.14682e-08	1.25161e-07	9.36418	NKAIN2	Gencode.V23	noncoding	NA	NA	NA	NA	NO	NKAIN2	ENSG00000188580.13	processed_transcript	lnc-NKAIN2-2	NONHSAT114775	NA			6	124167070	124484753	mRNA	uc003pzp			+	0		uc003pzp		GCTTATCTTTATCTGTGGCATGCAACTGGTACTGAAGATGGATGGGGATCATTAGGTTTC
IVGNh08794	1.51882	1.11106	9.70829	4.46756e-12	1.1261e-10	17.2294	AK096827	GENBANK	noncoding	NA	NA	NA	NA	NO	NA	NA	NA	NA	NA	NA		CDNA FLJ39508 fis, clone PROST2017701	4	87897394	87897454	ncRNA	AK096827			+	0		AK096827	Hs.683833	AATTCTAGTTCTGATTATGACATTTATTCAATTTATTTAACTAGGATTTATCAAGGACTG
IVGNh37618	1.51058	5.27097	6.60464	6.66515e-08	6.06493e-07	7.60786	RP5-1136G13.2	Gencode.V23	noncoding	NA	NA	ENSG00000273314.1	RP5-1136G13.2	YES	RP5-1136G13.2	ENSG00000273314.1	antisense	lnc-EZH2-7	NONHSAT123975	NA			7	148025348	148025408	ncRNA	uc003wex			NA	0		uc003wex		TTCTTGGTTTATATCCTACACTTTTAAATAACCTCGTCAAAACTTACATGTATTTAACAC
IVGNh15942	1.49314	6.44326	8.09989	5.75803e-10	8.58911e-09	12.3572	SETP4	Gencode.V23	noncoding	NA	NA	NA	NA	NO	SETP4	ENSG00000237211.2	processed_pseudogene	NA	NA	642869	LOC642869	SET translocation (myeloid leukemia-associated) pseudogene	X	84010005	84011484	mRNA	BC015351	Xq21.1		+	0		BC015351		GAAAATCCTTACTTTGAAAATAAAGTTCTCTCCAAATAATTTCATCTGTATGAGAATGAT
IVGNh14319	1.48432	1.23745	8.94748	4.28143e-11	8.38886e-10	14.9622	RP11-305O6.3	Gencode.V23	noncoding	NA	NA	ENSG00000250280.2	RP11-305O6.3	YES	RP11-305O6.3	ENSG00000250280.2	sense_intronic	lnc-LEMD3-1	NONHSAT029185	NA		MRNA; cDNA DKFZp313L2229 (from clone DKFZp313L2229)	12	63966146	63966206	ncRNA	AL833114			+	0		AL833114	Hs.684006	TGTAAATGTAAAAAAAATTCTCATATATTTGGAAAGTATACATGTGGAAATTATGACTTA
IVGNh10587	1.45907	5.75838	5.07837	9.20419e-06	4.8526e-05	2.72066	C22orf34	Gencode.V23	noncoding	NA	NA	ENSG00000188511.12	C22orf34	YES	C22orf34	ENSG00000188511.12	lincRNA	NA	NONHSAT087409	348645	C22orf34	Chromosome 22 open reading frame 34	22	50013289	50051189	ncRNA	AK124962	22q13.33	NR_026997.1	NA	0		AK124962	Hs.133159	GGCTCGCAGACTCACCTGATCACCGGGAGATGTTTGAGAAGGAGCCTGTGTCAAAGTGTA
IVGNh20571	1.45694	1.17803	7.24739	8.46711e-09	9.54059e-08	9.66733	RP11-313J2.1	Gencode.V23	noncoding	NA	NA	NA	NA	NO	RP11-313J2.1	ENSG00000215146.4	processed_transcript	NA	NONHSAT012864	441666	LOC441666	Similar to zinc finger protein 91	10	42827313	42863492	ncRNA	BX537675	10q11.21	NR_024380.1	NA	0		BX537675	Hs.255729	TTTTATCGTCTTGATAATAATTACATAGTAGTATAATAAATCTCACATTTCTAAGTCCTG
IVGNh35522	1.44381	3.57735	5.27668	4.87516e-06	2.75812e-05	3.34735	HHIP-AS1	Gencode.V23	noncoding	NA	NA	ENSG00000248890.1	HHIP-AS1	YES	HHIP-AS1	ENSG00000248890.1	antisense	lnc-ANAPC10-1	NONHSAT098599	NA			4	145784301	145786333	ncRNA	uc003ijq			NA	0		uc003ijq		GGCCAAGCTGAGGCTCCGAAAGAAAAGGGAAAATTGCAACCCTTGCCTACAACCAGACTG
IVGNh37018	1.40336	2.78433	5.32551	4.16691e-06	2.39892e-05	3.50236	KIAA0087	Gencode.V23	noncoding	NA	NA	ENSG00000122548.5	KIAA0087	YES	KIAA0087	ENSG00000122548.5	lincRNA	lnc-KIAA0087-3	NA	NA			7	26543134	26544579	ncRNA	uc003sya			NA	0		uc003sya		TACATTGGAGCCTGAACACGGGAACAGAAGGGTCTCTGGGAATCCAATCTCAGTCTGTTG
IVGNh22300	1.40193	2.09158	5.50824	2.31286e-06	1.42745e-05	4.08431	CTC-260E6.6	Gencode.V23	noncoding	NA	NA	ENSG00000267383.6	CTC-260E6.6	YES	CTC-260E6.6	ENSG00000267383.6	antisense	lnc-ZNF682-1	NONHSAT063638	NA			19	20189093	20389578	ncRNA	CR611423			NA	0		CR611423		GCTGTAACACCAAAGGATGCAGAACCAGGTTCTGTAGCAGAAATTGCTGGTGTCTGTGGC
IVGNh01528	1.37874	3.13456	4.68166	3.24135e-05	0.00014915	1.48366	AP000223.42	Gencode.V23	noncoding	NA	NA	ENSG00000260583.1	AP000223.42	YES	AP000223.42	ENSG00000260583.1	antisense	lnc-MRPL39-1	NA	282566	C21orf71	Chromosome 21 open reading frame 71	21	26955086	26955535	ncRNA	AF086441	21q21.3	NR_024092.1	NA	0	PRED21	AF086441	Hs.384586	ATTTAATTGTAACCACTGTCAACCTTTTTCCTTATTTCCTTCAGATCCTTTTGTGTTTAA
IVGNh02509	1.32041	3.08254	5.39435	3.33893e-06	1.9726e-05	3.72123	lnc-CLDN10-2	LNCIPEDIA_3.1	noncoding	NA	NA	NA	NA	NO	NA	NA	NA	lnc-CLDN10-2	NONHSAT034763	9071	CLDN10	Claudin 10	13	96085852	96232009	ncRNA	AF339794	13q31-q34	NM_001160100.1	+	0	CPETRL3|OSP-L	AF339794		CAATATCTGACAACAACAAAACACCCAGGAGTGGTCCACAGTTGTCATTACCCAGTGGTC
IVGNh08383	1.28915	3.77232	7.57545	2.9863e-09	3.77214e-08	10.7094	PSMG2	Gencode.V23	noncoding	NA	NA	NA	NA	NO	PSMG2	ENSG00000128789.20	processed_transcript	NA	NA	NA		CDNA FLJ38302 fis, clone FCBBF3017681	18	12648315	12648605	ncRNA	AK095621			+	0		AK095621	Hs.664097	AAGGGACACACAGCTGGGGGCGCAATGGCGCTGGATCGCCGAAGGTCTGGTTGAAAACTT
IVGNh05366	1.27741	1.62723	5.61019	1.66415e-06	1.06335e-05	4.41015	CTD-3099C6.9	Gencode.V23	noncoding	NA	NA	ENSG00000269825.1	CTD-3099C6.9	YES	CTD-3099C6.9	ENSG00000269825.1	sense_intronic	lnc-ZNF611-1	NA	55769	ZNF83	Zinc finger protein 83	19	53115616	53193885	mRNA	AK054659	19q13.3	NM_001105549.1	NA	0	FLJ11015|FLJ14876|FLJ30097|FLJ90585|HPF1|MGC33853|ZNF816B	AK054659		AATTGTCCCAAATACAATGACTATAGAAAATGACAAACTTTAATTGACATTAGAGTCAAT
IVGNh32809	1.2615	1.14517	7.32039	6.70965e-09	7.74491e-08	9.89986	AC011893.3	Gencode.V23	noncoding	NA	NA	ENSG00000226806.1	AC011893.3	YES	AC011893.3	ENSG00000226806.1	antisense	lnc-UBXN4-1	NA	NA			2	136295988	136296048	ncRNA	uc002tuv			+	0		uc002tuv		ATACATGTAAAAGAAACAGAGTATTCTACAAATATCAGTTATTGATAGTTCAATAGGCAA
IVGNh02928	1.25936	1.60145	6.17272	2.69397e-07	2.08371e-06	6.21727	AJ293397	GENBANK	noncoding	NA	NA	NA	NA	NO	NA	NA	NA	NA	NA	56954	NIT2	Nitrilase family, member 2	3	100053561	100074477	ncRNA	AJ293397	3q12.2	NM_020202.4	NA	0	MGC111199	AJ293397	Hs.439152	TTCCAGGAACATCAATGTCAAACAGATGGATCTTTCTATACTTTGCTAGTAAAGTTCCAT
IVGNh17453	1.1991	3.77748	6.30646	1.74726e-07	1.41943e-06	6.64798	NONHSAT024353	NONCODE.V4	noncoding	NA	NA	NA	NA	NO	NA	NA	NA	NA	NONHSAT024353	NA		Homo sapiens, clone IMAGE:5730164, mRNA	11	116150266	116150328	ncRNA	BC035670			NA	0		BC035670	Hs.158580	TGCAAATTCTGTCAGAAGTCTGATTTCAGTAACACTAAAACTTCTCTCTCAAATGGTACA
IVGNh07097	1.19879	5.17862	5.76559	1.00683e-06	6.79988e-06	4.90809	AK091543	GENBANK	noncoding	NA	NA	NA	NA	NO	NA	NA	NA	NA	NA	NA		CDNA FLJ34224 fis, clone FCBBF3023078	4	344298	344358	ncRNA	AK091543			+	0		AK091543	Hs.674967	GTATTATATTCAATATTTTATAGGTCAGAATTTTCTCTTGTTTTCAACTGTATTTTACTG
IVGNh15347	1.16861	0.774725	8.55255	1.42267e-10	2.46182e-09	13.7581	lnc-RP4-604K5.1.1-9	LNCIPEDIA_3.1	noncoding	NA	NA	NA	NA	NO	NA	NA	NA	lnc-RP4-604K5.1.1-9	NONHSAT004283	339524	LOC339524	Hypothetical protein LOC339524	1	87595447	87634886	ncRNA	BC000825	1p22.3	NR_026985.1	NA	0	FLJ11317|MGC161518	BC000825	Hs.306423	TTAAAGGGTTCTTATTAAGCAGTATCTTCAAACTTATTTATGTGATGTCATGCTAGGAAG
IVGNh17894	1.16326	1.11	7.82114	1.3766e-09	1.87917e-08	11.4844	RP11-837J7.3	Gencode.V23	noncoding	NA	NA	ENSG00000280426.1	RP11-837J7.3	YES	RP11-837J7.3	ENSG00000280426.1	TEC	lnc-GIT2-1	NONHSAT030641	9815	GIT2	G protein-coupled receptor kinase interactor 2	12	110367606	110434193	ncRNA	BC038793	12q24.1	NM_001135213.1	NA	0	CAT-2|CAT2|DKFZp686G01261|KIAA0148|MGC760	BC038793	Hs.434996	ACTAGAAGTAAACAATGCATTATCTTAATTTTGAACATGAGATTAAAACTGAAGCCTAAG

## Sheet: GC
	logFC	AveExpr	t	P.Value	adj.P.Val	B	FINAL_SYMBOL	FINAL_SOURCE	FINAL_TYPE	CDS.Symbol	CDS.Gene	lnc.Gene	lnc.Symbol	ENSEMBL.lncRNA	Ensembl.Symbol	Ensembl.Gene	Ensembl.Type	lnciPedia.ID	Noncode.ID	EntrezGene	Symbol	Description	Chrom	Start	End	Feature	GenBank.Accession	map_location	RefseqRNA	strand	ControlType	Synonyms	Target_ID	UniGene	Probe_Sequence
IVGNh04991	11.6631	4.74607	27.2597	1.82113e-27	4.55235e-25	52.4123	AK026079	GENBANK	noncoding	NA	NA	NA	NA	NO	NA	NA	NA	NA	NA	NA		CDNA: FLJ22426 fis, clone HRC08780	8	23031836	23031896	ncRNA	AK026079			+	0		AK026079	Hs.561868	ATGAGGGAAACTAGGAATGACCACTTTAAAAAGTTAGATGAGAAGAATTTCAAGGCCGGG
IVGNh17676	9.63597	2.31917	38.7269	2.38606e-33	9.36435e-30	65.2419	NFE4	Gencode.V23	noncoding	NA	NA	ENSG00000230257.1	NFE4	YES	NFE4	ENSG00000230257.1	antisense	lnc-LRRC17-1	NONHSAT122530	58160	NFE4	Transcription factor NF-E4	7	102613883	102619113	ncRNA	BC036938	7q22.1	NM_001085386.1	+	0	NF-E4	BC036938		GAATTAATGCTGAAGAAGCTATTGCAGACACTGCTGAGTATGAAGAACTAATTGGAGAAG
IVGNh14206	8.64384	2.59412	30.8623	1.57863e-29	1.05325e-26	56.98	NAMPT	Gencode.V23	noncoding	NA	NA	NA	NA	NO	NAMPT	ENSG00000105835.11	retained_intron	NA	NONHSAT122644	NA			7	105680900	105680960	ncRNA	AL832518			NA	0		AL832518		TCAGTTATACCTATTAAGTGCTTAAAACTTAAATGTAAATTATGTATGTGCTTTTTTGTA
IVGNh11910	7.8319	2.52062	29.3074	1.14765e-28	4.79155e-26	55.0794	AK127667	GENBANK	noncoding	NA	NA	NA	NA	NO	NA	NA	NA	NA	NA	NA		CDNA FLJ45765 fis, clone NETRP2000086	3	135863049	135863109	ncRNA	AK127667			+	0		AK127667	Hs.689488	ATAGTGTGTAGATCCACTTATGAAGATAACAATGGAATTGAAGAGGGTCCCAAGAGAAGA
IVGNh03459	7.80234	2.49333	37.9788	5.10526e-33	1.54124e-29	64.5399	AK021493	GENBANK	noncoding	NA	NA	NA	NA	NO	NA	NA	NA	NA	NA	NA		CDNA FLJ11431 fis, clone HEMBA1001094	7	28731170	28731230	ncRNA	AK021493			+	0		AK021493	Hs.663763	ACTTGAAATAGGTCATTTAGTTTACATACAGTTTAATTCTCATGCCACAATTAATAAGGT
IVGNh02879	7.6796	2.24634	28.2949	4.40091e-28	1.4055e-25	53.7852	AJ227886	GENBANK	noncoding	NA	NA	NA	NA	NO	NA	NA	NA	NA	NA	NA		Partial mRNA; ID ED84-3A, EE2-8D	2	151923053	151923113	ncRNA	AJ227886			+	0		AJ227886	Hs.684639	GAATGCATTCTTACCACTTTGATTCTTTCTGTTTCTACTATCCATATAAATACTTTTCTG
IVGNh08703	7.46804	4.9432	29.1941	1.33115e-28	5.17251e-26	54.9369	lnc-AATK-2	LNCIPEDIA_3.1	noncoding	NA	NA	NA	NA	NO	NA	NA	NA	lnc-AATK-2	NONHSAT056435	NA		CDNA FLJ39287 fis, clone OCBBF2011897	17	76698881	76698941	ncRNA	AK096606			NA	0		AK096606	Hs.657412	CCGGGAACCGGAAGGAGGTCCATACCCAACTCGTGCAATAAATAAAACTTTTATTCAAAC
IVGNh17845	7.08003	4.39453	23.6135	4.10703e-25	4.16498e-23	47.1303	RP11-54A4.2	Gencode.V23	noncoding	NA	NA	ENSG00000237781.3	RP11-54A4.2	YES	RP11-54A4.2	ENSG00000237781.3	antisense	lnc-C1orf138-1	NONHSAT006306	NA		CDNA clone IMAGE:5223358	1	148787817	148793661	ncRNA	BC038543			NA	0		BC038543	Hs.677561	AAGTCATTCAGGGCTGGGAGTAAGCAGTAAGGTTTTACACTCGGGACTCAGCGAAAGGAC
IVGNh06460	7.07454	2.38492	19.5542	4.3285e-22	1.96844e-20	40.263	AK057957	GENBANK	noncoding	NA	NA	NA	NA	NO	NA	NA	NA	NA	NA	3772	KCNJ15	Potassium inwardly-rectifying channel, subfamily J, member 15	21	39628663	39673747	ncRNA	AK057957	21q22.2	NM_002243.3	+	0	IRKK|KIR1.3|KIR4.2|MGC13584	AK057957	Hs.411299	TGTAAATATTGACTCAGAAGTAATCAAAAGATAATTAGTCACCTTTTCTATGTTGTTCTT
IVGNh02669	7.03063	3.09341	17.6405	1.75722e-20	5.49063e-19	36.5805	RP11-213H15.1	Gencode.V23	noncoding	NA	NA	ENSG00000234292.3	RP11-213H15.1	YES	RP11-213H15.1	ENSG00000234292.3	lincRNA	lnc-ARRDC3-2	NONHSAT102742	729040	LOC729040	Hypothetical protein LOC729040	5	90575913	90576958	ncRNA	AF452720	5q14.3	XR_108595.1	NA	0		AF452720		ATCCATTCTTCTTGTGCTTCATTTAAAATATTGGAAACTATAAAAAGATCAGCGTGTTAA
IVGNh24764	7.02955	2.05519	25.4204	2.57022e-26	4.01875e-24	49.84	lnc-CXCR2-1	LNCIPEDIA_3.1	noncoding	NA	NA	NA	NA	NO	NA	NA	NA	lnc-CXCR2-1	NONHSAT076890	3579	CXCR2	Interleukin 8 receptor, beta	2	218990012	219001975	ncRNA	U11878	2q35	NM_001168298.1	+	0	CD182|CDw128b|CMKAR2|IL8R2|IL8RA|IL8RB	U11878	Hs.846	CTCATAACCTAAGAGCTACCACTTACAAATTTGAAGGGAAAAATTACTACATTGTAATAC
IVGNh17827	6.91144	2.59988	27.807	8.54402e-28	2.41236e-25	53.1445	RP11-70C1.1	Gencode.V23	noncoding	NA	NA	ENSG00000225611.1	RP11-70C1.1	YES	RP11-70C1.1	ENSG00000225611.1	antisense	lnc-CCBP2-1	NONHSAT089263	729083	LOC729083	Hypothetical protein LOC729083	3	42787107	42790130	ncRNA	BC038366	3p22.1	XM_001133289.1	+	0		BC038366		CATGAAATTTAAAGTAGCCATTCAGATATATTTGAAAAATGTAAAACAGTGTGGGGAAAG
IVGNh29975	6.8604	2.62694	22.0081	5.65061e-24	4.09915e-22	44.5531	MMP25	Gencode.V23	noncoding	NA	NA	NA	NA	NO	MMP25	ENSG00000008516.16	processed_transcript	NA	NA	NA			16	3040518	3045861	mRNA	uc002cti			+	0		uc002cti		ATGAGGAGACCTGGACTTTTGGGTCAAAAGGCCTCTCAGCAGCTGGAGCAGGAGCTGGCA
IVGNh06929	6.7902	4.18173	20.749	4.96177e-23	2.81907e-21	42.4084	AK090890	GENBANK	noncoding	NA	NA	NA	NA	NO	NA	NA	NA	NA	NA	604	BCL6	B-cell CLL/lymphoma 6 (zinc finger protein 51)	3	187439164	187463512	ncRNA	AK090890	3q27	NM_001130845.1	NA	0	BCL5|BCL6A|LAZ3|ZBTB27|ZNF51	AK090890		CGGGACTCCTAATTTCCAATAAATGCACTTACTTCATTTTAACTTCCCAGATTCTCATCC
IVGNh08340	6.72534	2.93991	26.097	9.52157e-27	1.79655e-24	50.8069	NONHSAT141703	NONCODE.V4	noncoding	NA	NA	NA	NA	NO	NA	NA	NA	NA	NONHSAT141703	283901		Hypothetical protein LOC283901	16	30023619	30023679	ncRNA	AK095480			+	0		AK095480	Hs.569669	AGCACAACGATGTGATCGAAAGGCAAATATTTATTTTTCAGGAAGAGAAACAGGAGACCT
IVGNh16586	6.64055	3.8907	24.0902	1.94278e-25	2.16609e-23	47.8638	BC026299	GENBANK	noncoding	NA	NA	NA	NA	NO	NA	NA	NA	NA	NA	NA		Homo sapiens, clone IMAGE:4275461, mRNA	4	40182039	40182099	ncRNA	BC026299			NA	0		BC026299	Hs.658261	AGGTAACAAGATTGAGCTTTAAGTCTTTATTTCATATTGATTCTTCATAAATTAAATTAT
IVGNh11924	6.48272	2.42225	29.3723	1.05435e-28	4.49774e-26	55.1609	AK127687	GENBANK	noncoding	NA	NA	NA	NA	NO	NA	NA	NA	NA	NA	NA		CDNA FLJ45785 fis, clone NETRP2007945	12	39019713	39019773	ncRNA	AK127687			+	0		AK127687	Hs.689485	TAATATCTAACATGATTAGGTTTATGGTAAATTATATACTCAAACAGAAGAAGAGACTAA
IVGNh11868	6.46537	1.84882	31.7134	5.53963e-30	4.52934e-27	57.9783	AK127567	GENBANK	noncoding	NA	NA	NA	NA	NO	NA	NA	NA	NA	NA	10610	ST6GALNAC2	ST6 (alpha-N-acetyl-neuraminyl-2,3-beta-galactosyl-1,3)-N-acetylgalactosaminide alpha-2,6-sialyltransferase 2	17	74561460	74582144	ncRNA	AK127567	17q25.1	NM_006456.2	NA	0	FLJ45660|SAITL1|SIAT7|SIAT7B|SIATL1|ST6GalNAII|STHM	AK127567		GATTGTATCTTAAATAGTCCTGTGAATTTTATATTCTACTCCTCAAAATATCTACTTCCT
IVGNh32522	6.45654	4.94335	19.1908	8.54465e-22	3.60197e-20	39.5881	AC074289.1	Gencode.V23	noncoding	NA	NA	ENSG00000225889.7	AC074289.1	YES	AC074289.1	ENSG00000225889.7	antisense	lnc-LGALSL-2	NONHSAT071100	NA			2	64309134	64310168	ncRNA	uc002scv			+	0		uc002scv		TCGGGCCAGCTCGAGACGGCCACATTGCCTGGTTGAAGATGGCTGAGCGTAAAACAGAAT
IVGNh31541	6.41457	4.93412	23.1387	8.77301e-25	8.06336e-23	46.3855	CTC-510F12.4	Gencode.V23	noncoding	NA	NA	ENSG00000267174.5	CTC-510F12.4	YES	CTC-510F12.4	ENSG00000267174.5	3prime_overlapping_ncrna	lnc-RAB3D-2	NONHSAT061131	NA			19	11272880	11278382	ncRNA	uc002mqw			NA	0		uc002mqw		TTCCGATGGATTTACAGCAACTCCTGGGGGTCACGAAGGTGTGTTCCAAGGCCACATCTC
IVGNh14939	6.34015	2.88134	20.0134	1.85911e-22	9.0976e-21	41.1008	AY358685	GENBANK	noncoding	NA	NA	NA	NA	NO	NA	NA	NA	NA	NA	NA			12	10170302	10170362	ncRNA	AY358685			NA	0		AY358685		GTAAAGAAAAACACTTAGATTCAATGATTGTAAATTTAAGGCAAATACACATATTAGTAT
IVGNh11743	6.33754	1.43206	46.9557	1.25584e-36	1.6429e-32	72.051	LINC00639	Gencode.V23	noncoding	NA	NA	ENSG00000259070.5	LINC00639	YES	LINC00639	ENSG00000259070.5	lincRNA	NA	NONHSAT036496	283547	LOC283547	Hypothetical protein LOC283547	14	39218542	39386085	ncRNA	AK127318	14q21.1	XR_110284.1	NA	0		AK127318		ATCAAGCTCAGAGTGACAGTGTTTAAGATTATATGTCAAGTTCTGTGTGAAATGAGAGAC
IVGNh07430	6.30655	3.3145	15.4551	1.80392e-18	3.72614e-17	31.9554	GLUL	Gencode.V23	noncoding	NA	NA	NA	NA	NO	GLUL	ENSG00000135821.16	processed_transcript	NA	NA	NA			1	180625104	180625164	mRNA	AK092874			NA	0		AK092874		ATATATTGTAACCTTGTTTCATCCTCAAATCTAAATGTGTAATGAGTTTTCTTTTGGTGG
IVGNh07456	6.27084	2.06067	15.8311	7.86429e-19	1.76065e-17	32.7859	AK092958	GENBANK	noncoding	NA	NA	NA	NA	NO	NA	NA	NA	NA	NA	3772	KCNJ15	Potassium inwardly-rectifying channel, subfamily J, member 15	21	39628663	39673747	ncRNA	AK092958	21q22.2	NM_002243.3	+	0	IRKK|KIR1.3|KIR4.2|MGC13584	AK092958	Hs.411299	ATTAATACTTATACCCTACACTCTAAAGACTGGAACCTCAATTTATCTGCATAAACAGAG
IVGNh22565	6.11337	2.27514	29.6671	7.19219e-29	3.35559e-26	55.5282	RP4-737E23.6	Gencode.V23	noncoding	NA	NA	ENSG00000279447.1	RP4-737E23.6	YES	RP4-737E23.6	ENSG00000279447.1	TEC	lnc-CD93-5	NONHSAT079032	NA			20	23000208	23000268	ncRNA	CR618381			NA	0		CR618381		AATTTTAAATGATTATTACATGAATGCAAGAAAATCAGTATCTGTTCTAGGTATGTTATT
IVGNh35631	6.08472	2.06903	28.908	1.94023e-28	7.1836e-26	54.5744	SLED1	Gencode.V23	noncoding	NA	NA	NA	NA	NO	SLED1	ENSG00000249138.1	processed_transcript	lnc-MLF1IP-1	NONHSAT099561	NA			4	185956452	185956512	ncRNA	uc003iwx			NA	0		uc003iwx		AACCTGTGATATGTGTTATTTGTTTGTTTTTAGATATTGGAGAAGGGAATAAATTTTAGC
IVGNh33773	6.04735	3.59615	14.2433	2.89982e-17	4.78178e-16	29.1736	lnc-DSCR8-4	LNCIPEDIA_3.1	noncoding	NA	NA	NA	NA	NO	NA	NA	NA	lnc-DSCR8-4	NONHSAT082085	NA			21	38568381	38568441	ncRNA	uc002ywy			+	0		uc002ywy		TAAATATATCCTTTCATCTTTCCTTCCTATCTTAGGGAAACAAATGTCCCTTTCTTTTCT
IVGNh26583	6.02404	4.93908	14.4436	1.81216e-17	3.11383e-16	29.6449	lnc-SRGN-2	LNCIPEDIA_3.1	noncoding	NA	NA	NA	NA	NO	NA	NA	NA	lnc-SRGN-2	NONHSAT013778	NA			10	70518697	70518757	ncRNA	uc001jpa			+	0		uc001jpa		AGACAATGAAAATGATAGGCTTGTAAGAAAAATACAATTTGTTATTCTTTGGCAAATAAG
IVGNh33788	5.99226	2.47187	20.2792	1.14825e-22	5.953e-21	41.5781	MX2	Gencode.V23	noncoding	NA	NA	NA	NA	NO	MX2	ENSG00000183486.12	retained_intron	lnc-FAM3B-3	NONHSAT082251	NA			21	41661040	41661100	ncRNA	uc002yze			+	0		uc002yze		CTTAACATAATCTTAACATAATTTCTTTATATTAAGGAGATTAAATAAATCCATGGATAT
IVGNh01036	5.95627	2.37281	21.3172	1.83686e-23	1.16838e-21	43.3903	AF052095	GENBANK	noncoding	NA	NA	NA	NA	NO	NA	NA	NA	NA	NA	NA		Clone 23911 mRNA sequence	11	61479417	61479477	ncRNA	AF052095			NA	0		AF052095	Hs.657897	TCAGAAAATGGGGTTTTCATTGCTAACGGCAGGACGTCTTACCTAACGTCTAACTTCAGT
IVGNh31586	5.93468	2.2909	18.6238	2.5227e-21	9.38445e-20	38.5124	MIR24-2	Gencode.V23	noncoding	NA	NA	NA	NA	NO	MIR24-2	ENSG00000276797.1	miRNA	lnc-AC008686.1-6	NONHSAT061357	NA			19	13808103	13808163	ncRNA	uc002mxi			NA	0		uc002mxi		CGTGCCTACTGAGCTGAAACACAGTTGGTTTGTGTACACTGGCTCAGTTCAGCAGGAACA
IVGNh02544	5.89593	3.53495	18.131	6.60471e-21	2.25595e-19	37.555	NONHSAT070278	NONCODE.V4	noncoding	NA	NA	NA	NA	NO	NA	NA	NA	NA	NONHSAT070278	NA		NCX1 exchanger	2	40365465	40365525	ncRNA	AF350419			NA	0		AF350419	Hs.684455	AGAAATCAGCTCCTTTTACCTCTTGAAGAAGTGGATACAGCATCCTCTACTGCTCAATTG
IVGNh09857	5.8664	3.05126	18.6934	2.20568e-21	8.30751e-20	38.6459	AK123500	GENBANK	noncoding	NA	NA	NA	NA	NO	NA	NA	NA	NA	NA	284996	RNF149	Ring finger protein 149	2	101892062	101925177	ncRNA	AK123500	2q11.2	NM_173647.3	NA	0	DNAPTP2|FLJ90504	AK123500	Hs.142074	ATTTTCGCTTATATTATTTAAGTATTCAACATGACTTTTTGGAAGTAACTTTTTAATTGG
IVGNh08420	5.86474	3.29579	19.1558	9.12843e-22	3.81122e-20	39.5224	AK095731	GENBANK	noncoding	NA	NA	NA	NA	NO	NA	NA	NA	NA	NA	NA		CDNA FLJ38412 fis, clone FEBRA2009385	1	33169660	33169720	ncRNA	AK095731			NA	0		AK095731	Hs.634213	GATTTGGATAAATCCTAGTGCTGTCAACTCACAAACTCTACTTCTTTTAACCAGCAGAAG
IVGNh17727	5.72699	3.42739	22.6102	2.07466e-24	1.71055e-22	45.5395	BC037577	GENBANK	noncoding	NA	NA	NA	NA	NO	NA	NA	NA	NA	NA	NA			16	31275046	31275106	ncRNA	BC037577			+	0		BC037577		CACACGACAGCCTGTGAGTAGGAATCAGTCGTGCAACAAACACTTATTTGTTTTTTCTTT
IVGNh26099	5.72617	2.45845	19.4278	5.47721e-22	2.41798e-20	40.0295	CHIT1	Gencode.V23	noncoding	NA	NA	NA	NA	NO	CHIT1	ENSG00000133063.15	processed_transcript	lnc-CHI3L1-2	NONHSAT008875	NA			1	201448764	201453517	mRNA	uc001gzm			NA	0		uc001gzm		CTCATCCAGACGCTACGGCAGGAACTGAGTGCAGAAATCACTTAGAGGATTTCCAGACTG
IVGNh05919	5.63282	5.34834	21.447	1.46834e-23	9.62048e-22	43.6113	lnc-NHSL2-2	LNCIPEDIA_3.1	noncoding	NA	NA	NA	NA	NO	NA	NA	NA	lnc-NHSL2-2	NA	NA		CDNA FLJ30378 fis, clone BRACE2007953	X	71288879	71288945	ncRNA	AK056217			+	0		AK056217	Hs.496303	GTGAGGGCTAATTCACAAATCACACCATACATGCGTGTGTGCATGCGCACACACACACAC
IVGNh33707	5.6292	1.80219	18.4722	3.38421e-21	1.22638e-19	38.2203	lnc-BACH1-1	LNCIPEDIA_3.1	noncoding	NA	NA	NA	NA	NO	NA	NA	NA	lnc-BACH1-1	NONHSAT081629	NA			21	29487875	29488339	ncRNA	uc002ynh			+	0		uc002ynh		CAACAGGTTGCCTTAGAAGCTTTGCAGCAAGCTTACAAAGCCATCTTTGATTGACTGATT
IVGNh23828	5.53944	3.34742	18.4689	3.40636e-21	1.23147e-19	38.2138	G36575	GENBANK	noncoding	NA	NA	NA	NA	NO	NA	NA	NA	NA	NA	NA			11	121007025	121007085	ncRNA	G36575			NA	0		G36575		CTAAGTAGAATGAAACTATATTATCACCCAAGAATGATACTTGTGGTTAAAAGAAACTAA
IVGNh39090	5.53073	3.46837	19.9373	2.13614e-22	1.02613e-20	40.9632	NONHSAT001425	NONCODE.V4	noncoding	NA	NA	NA	NA	NO	NA	NA	NA	NA	NONHSAT001425	NA			1	21750299	21750359	ncRNA	Y07598			+	0		Y07598		ATATTTACTATGCCAAGCACTAGGAGGGCAGAGACAAACAAGACAAAGTCCTCACACTTA
IVGNh14546	5.51174	5.02303	12.6977	1.27487e-15	1.61139e-14	25.377	AX721187	GENBANK	noncoding	NA	NA	NA	NA	NO	NA	NA	NA	NA	NA	NA			2	101256678	101256738	ncRNA	AX721187			NA	0		AX721187		CAGTACTTTGAAAGGAAAAAGTTTTCAGTGATAGTTTTTTTAGATGAAAATTAACATGAT
IVGNh22679	5.48757	1.7714	23.004	1.09075e-24	9.77338e-23	46.1716	CR621123	GENBANK	noncoding	NA	NA	NA	NA	NO	NA	NA	NA	NA	NA	4311	MME	Membrane metallo-endopeptidase	3	154797435	154901517	ncRNA	CR621123	3q25.1-q25.2	NM_000902.3	+	0	CALLA|CD10|DKFZp686O16152|MGC126681|MGC126707|NEP|SFE	CR621123	Hs.307734	TTATGATGTACATAAAATGATGTTTATGTATACTTTAAATTAACTTGCCTATATGTGTAA
IVGNh39129	5.46333	2.84348	21.399	1.59485e-23	1.03457e-21	43.5297	NONHSAT082086	NONCODE.V4	noncoding	NA	NA	NA	NA	NO	NA	NA	NA	NA	NONHSAT082086	NA			21	38590534	38590594	ncRNA	Y13895			+	0		Y13895		TTGGGGTTCAGCTTCCTTCTTAAATCGTTCCTTGAACCTTTACCCTATTCTGTGCACTGT
IVGNh04558	5.45176	1.82559	27.9215	7.30504e-28	2.18746e-25	53.2959	AK024464	GENBANK	noncoding	NA	NA	NA	NA	NO	NA	NA	NA	NA	NA	NA			9	131090043	131090103	ncRNA	AK024464			+	0		AK024464		AAGAGATGCTTTTTAATTATTGTAAAACAGCTGTGACTTACTGAGCACCAACTGTGTACC
IVGNh26100	5.44285	2.35489	17.4523	2.57226e-20	7.80472e-19	36.2007	LINC01136	Gencode.V23	noncoding	NA	NA	ENSG00000233791.5	LINC01136	YES	LINC01136	ENSG00000233791.5	lincRNA	lnc-CHIT1-1	NONHSAT008879	NA			1	201536367	201536869	ncRNA	uc001gzp			NA	0		uc001gzp		ATTTCCAGCTCAGAAGCAACTGGATCGTTACCTCATTGGTGACAACTTGACTGTGCTGCC
IVGNh26145	5.43917	3.25925	20.1422	1.47113e-22	7.39256e-21	41.3327	C1orf132	Gencode.V23	noncoding	NA	NA	ENSG00000203709.9	C1orf132	YES	C1orf132	ENSG00000203709.9	lincRNA	lnc-C1orf132-1	NONHSAT009144	NA			1	206042393	206042453	ncRNA	uc001hgr			NA	0		uc001hgr		CCATCTTTGTATCTAGCACCATTTGAAATCAGTGTTTTAGGAGTAAGAATTGCAGCACAG
IVGNh31062	5.42652	4.30429	15.0052	4.96537e-18	9.49663e-17	30.9418	SEC14L1	Gencode.V23	noncoding	NA	NA	NA	NA	NO	SEC14L1	ENSG00000129657.14	retained_intron	NA	NA	NA			17	72651373	72651433	ncRNA	uc002jtq			+	0		uc002jtq		TATTTATAAAGTACAGTGTTAGAATTTGATGATCTATAGATTTATTGTTCGTCTCCATGG
IVGNh00960	5.3772	4.09893	15.1282	3.75704e-18	7.37981e-17	31.221	RP11-619I22.1	Gencode.V23	noncoding	NA	NA	ENSG00000267637.1	RP11-619I22.1	YES	RP11-619I22.1	ENSG00000267637.1	sense_intronic	lnc-CLTC-2	NONHSAT055027	NA		Murine retrovirus readthrough RNA sequence	17	55217072	55217132	ncRNA	AF014455			+	0		AF014455	Hs.684783	TTTTGTAAAATTATATACTTTAGAAACAAATGAAGATTCTTGTGACTTGTTTATTCTATA
IVGNh11220	5.37503	4.42843	15.7779	8.83733e-19	1.95245e-17	32.6692	AK126261	GENBANK	noncoding	NA	NA	NA	NA	NO	NA	NA	NA	NA	NA	284996	RNF149	Ring finger protein 149	2	101892062	101925177	ncRNA	AK126261	2q11.2	NM_173647.3	NA	0	DNAPTP2|FLJ90504	AK126261	Hs.142074	TATATGTACACTATAAGAATAAAAATCGATACCATTTCTTTAAAGCTTTCTAAAATAAAC
IVGNh32416	5.27344	3.01008	20.7202	5.22146e-23	2.94428e-21	42.3579	LINC00211	Gencode.V23	noncoding	NA	NA	ENSG00000237803.5	LINC00211	YES	LINC00211	ENSG00000237803.5	lincRNA	lnc-CDC42EP3-1	NONHSAT070144	NA			2	37909672	37909941	ncRNA	uc002rqj			NA	0		uc002rqj		AATGGAGCTAGTCATGCCACACATCTTTGCTGTTTTCACGAACTGAGATTCTTCTTATGT
IVGNh02140	5.25312	3.19397	16.4363	2.13003e-19	5.37934e-18	34.0913	RP11-190A12.9	Gencode.V23	noncoding	NA	NA	ENSG00000279430.1	RP11-190A12.9	YES	RP11-190A12.9	ENSG00000279430.1	TEC	lnc-TAGLN2-1	NONHSAT007028	NA		HSPC081	1	158146765	158146825	ncRNA	AF161344			NA	0		AF161344	Hs.649555	ATTTGTTAATGTCTTTCTCTTTGGTCTAGGAGATATCGCACTATGGGAATGTGGGGAAGG
IVGNh03173	5.25295	4.28888	19.9414	2.1204e-22	1.01982e-20	40.9705	AK000769	GENBANK	noncoding	NA	NA	NA	NA	NO	NA	NA	NA	NA	NA	NA		CDNA FLJ20762 fis, clone HEP00177	6	160376660	160376720	ncRNA	AK000769			+	0		AK000769	Hs.675361	TTGTTACTTTCACAATACACACATTTTTTAAGTACCTATTTGCTTAGGCCCTATGAGGCT
IVGNh11917	5.23923	2.56568	17.5556	2.08612e-20	6.42637e-19	36.4095	AK127678	GENBANK	noncoding	NA	NA	NA	NA	NO	NA	NA	NA	NA	NA	NA		CDNA FLJ45776 fis, clone NETRP2004090	6	11458342	11458402	ncRNA	AK127678			NA	0		AK127678	Hs.662009	GGAGATATATATGTACCTTTTTTATATGCCATGTAAATGGTATAACCCTTGCACTCTTTG
IVGNh12480	5.15648	4.3983	25.902	1.26471e-26	2.2358e-24	50.5307	AK129528	GENBANK	noncoding	NA	NA	NA	NA	NO	NA	NA	NA	NA	NA	29992	PILRA	Paired immunoglobin-like type 2 receptor alpha	7	99971067	99997721	ncRNA	AK129528	7q22.1	NM_013439.2	+	0	FDF03	AK129528	Hs.444407	AAACACAATGAAAGGGATGGTGAGCTGCAGAGCTTTCTCACCTAACCTCTAGCTACAGGG
IVGNh14901	5.13263	2.45859	17.2051	4.26422e-20	1.23966e-18	35.6967	AY358263	GENBANK	noncoding	NA	NA	NA	NA	NO	NA	NA	NA	NA	NA	NA		Clone DNA180542 AHPA9419 (UNQ9419)	2	102105345	102105405	ncRNA	AY358263			+	0		AY358263	Hs.689628	CATGAAATAGAGAAGTGCTGTACCTGGCAATAGCAACTGAATCTAAAAAAAACAGTTTAC
IVGNh23177	5.07316	1.75074	21.6976	9.56024e-24	6.57095e-22	44.0347	CR936696	GENBANK	noncoding	NA	NA	NA	NA	NO	NA	NA	NA	NA	NA	NA		MRNA; cDNA DKFZp686N04106 (from clone DKFZp686N04106)	2	102133802	102133862	ncRNA	CR936696			+	0		CR936696	Hs.690611	TATTGAGTAAGTTAATCCTTTTCTCTTTCTTGTTTTATTTTATGTGGAAAATTCAATCTG
IVGNh13687	5.05966	3.12264	19.9995	1.90678e-22	9.27304e-21	41.0758	RP11-1334A24.5	Gencode.V23	noncoding	NA	NA	ENSG00000279821.1	RP11-1334A24.5	YES	RP11-1334A24.5	ENSG00000279821.1	TEC	NA	NA	NA		MRNA; cDNA DKFZp586C1923 (from clone DKFZp586C1923)	5	176837308	176837368	ncRNA	AL117546			NA	0		AL117546	Hs.241429	ACAAAATGACCACTACTTGGGTACGAGGCAGATTAGGTAGGCCTCTCAGCTGCAATTCAA
IVGNh09334	5.04925	4.59003	23.4666	5.18702e-25	5.08925e-23	46.9013	AK098278	GENBANK	noncoding	NA	NA	NA	NA	NO	NA	NA	NA	NA	NA	NA			10	97506892	97506952	ncRNA	AK098278			+	0		AK098278		ATAGAACATGGAAGAATAGCATGAGTAGCCAACATATTTCTTAATACTTACAATAATGAT
IVGNh04201	5.03433	4.84502	18.9051	1.46959e-21	5.82583e-20	39.0495	AK023516	GENBANK	noncoding	NA	NA	NA	NA	NO	NA	NA	NA	NA	NA	NA		CDNA FLJ13454 fis, clone PLACE1003249	3	14482218	14482276	ncRNA	AK023516			+	0		AK023516	Hs.677192	GAATACCAACATTGTAGTTAGTTGTTAACTAATATGACCTGCATGCAATGGGCACATGCC
IVGNh14250	4.99219	3.96318	13.7417	9.60038e-17	1.45811e-15	27.973	RP11-10J21.2	Gencode.V23	noncoding	NA	NA	ENSG00000280035.1	RP11-10J21.2	YES	RP11-10J21.2	ENSG00000280035.1	TEC	NA	NA	NA		MRNA; cDNA DKFZp686E0813 (from clone DKFZp686E0813)	8	142304444	142304504	ncRNA	AL832732			NA	0		AL832732	Hs.663667	GTCTAGGATACAACTCAATGTTATTAGACATGTTTTTTTTAAAAAAGAAAAGGCGACCGT
IVGNh15345	4.98124	4.08855	16.6649	1.31263e-19	3.45741e-18	34.5748	BC000801	GENBANK	noncoding	NA	NA	NA	NA	NO	NA	NA	NA	NA	NA	8837	CFLAR	CASP8 and FADD-like apoptosis regulator	2	201980815	202029015	ncRNA	BC000801	2q33-q34	NM_001127183.2	+	0	CASH|CASP8AP1|CLARP|Casper|FLAME|FLAME-1|FLAME1|FLIP|I-FLICE|MRIT|c-FLIP|c-FLIPL|c-FLIPR|c-FLIPS	BC000801	Hs.390736	GTTTCTGTTTGTAACTGACATTTGACCTTCTTTTAACACGGTATTACTTGCTTCCTTATA
IVGNh32521	4.97391	8.52015	28.2882	4.44075e-28	1.4055e-25	53.7765	uc002scu	GENBANK	noncoding	NA	NA	NA	NA	NO	NA	NA	NA	NA	NA	NA			2	64185513	64185573	ncRNA	uc002scu			NA	0		uc002scu		ATAGATAATTAATTGGGAATTGATTCTGCAAGGCAAAGTCAAACATTTGTTTTATAATTG
IVGNh04254	4.97086	4.4216	16.4691	1.98653e-19	5.05271e-18	34.161	AK023657	GENBANK	noncoding	NA	NA	NA	NA	NO	NA	NA	NA	NA	NA	NA		CDNA FLJ13595 fis, clone PLACE1009595	14	50458256	50458316	ncRNA	AK023657			NA	0		AK023657	Hs.660361	ATTTACTTTCATCATACTTGAAATCAGATCACTGAAAAACCTATGCAAAACATATTCTAA
IVGNh22054	4.91686	8.52894	17.9465	9.52017e-21	3.1371e-19	37.191	CR605580	GENBANK	noncoding	NA	NA	NA	NA	NO	NA	NA	NA	NA	NA	2495	FTH1	Ferritin, heavy polypeptide 1	11	61731756	61735131	ncRNA	CR605580	11q13	NM_002032.2	NA	0	FHC|FTH|FTHL6|MGC104426|PIG15|PLIF	CR605580		TATCTTTTATGTATCTTACTGTAAGAGGTGTGGAGTTTGGCCTACTAATTGAACCCCCAG
IVGNh22945	4.90289	5.34805	20.4775	8.04261e-23	4.32977e-21	41.9306	CR627306	GENBANK	noncoding	NA	NA	NA	NA	NO	NA	NA	NA	NA	NA	6397	SEC14L1	SEC14-like 1 (S. cerevisiae)	17	75137004	75213182	ncRNA	CR627306	17q25.2	NM_001039573.2	+	0	DKFZp686C06176|PRELID4A|SEC14L	CR627306		CCTCTCTGATTTACCTGGTTTTATAAAAACAAACAAACCCCAAAACCTTGTTTTATGGAA
IVGNh38010	4.87686	4.95574	26.0643	9.9837e-27	1.83768e-24	50.7608	UBR5-AS1	Gencode.V23	noncoding	NA	NA	ENSG00000246263.2	UBR5-AS1	YES	UBR5-AS1	ENSG00000246263.2	antisense	lnc-KB-1980E6.3.1-1	NONHSAT128083	NA			8	103334093	103334153	ncRNA	uc003ykp			+	0		uc003ykp		GTGTTATATAAGTTTTAAGTAATACAATGAGTCACTACTATCATTCAGTTTTAAATATTT
IVGNh05792	4.86435	7.58718	14.9988	5.03805e-18	9.61689e-17	30.9273	AK055807	GENBANK	noncoding	NA	NA	NA	NA	NO	NA	NA	NA	NA	NA	NA		CDNA FLJ31245 fis, clone KIDNE2005062	1	33583190	33583250	ncRNA	AK055807			NA	0		AK055807	Hs.674410	ATACTATATAATTATCCCTAGTTACTGGTATCTTTAGCATATTTGAAACCATCCATATGT
IVGNh01842	4.86169	1.99136	17.4676	2.49383e-20	7.58705e-19	36.2316	AF119848	GENBANK	noncoding	NA	NA	NA	NA	NO	NA	NA	NA	NA	NA	NA			4	185516328	185516388	ncRNA	AF119848			NA	0		AF119848		ACATAAAAATGTTTCACTGTACAAGGTTCTGCTCAATGATATGACTCTTAGCAGTAGTAA
IVGNh35871	4.85046	1.93195	23.3481	6.26757e-25	5.94148e-23	46.7156	LUCAT1	Gencode.V23	noncoding	NA	NA	ENSG00000248323.5	LUCAT1	YES	LUCAT1	ENSG00000248323.5	lincRNA	NA	NONHSAT102752	NA			5	90644157	90644217	ncRNA	uc003kjy			NA	0		uc003kjy		AATTATATACTAAAATCTAGTTCATCAGAGGAAAATATAGTTAAATACATTTACATTCCC
IVGNh02430	4.8477	2.3825	13.6025	1.34528e-16	1.98634e-15	27.6345	AF314543	GENBANK	noncoding	NA	NA	NA	NA	NO	NA	NA	NA	NA	NA	NA		Ovarian cancer-related protein 1 (OCR1)	1	200766292	200766352	ncRNA	AF314543			+	0		AF314543	Hs.679412	ATTTTCTTAAAGGACCTTTATAATCTATTACCCTGAAATGAATTTCTGAGACTTAACATT
IVGNh35625	4.82904	1.70547	18.8388	1.66828e-21	6.51477e-20	38.9235	RP11-290F5.1	Gencode.V23	noncoding	NA	NA	ENSG00000249096.6	RP11-290F5.1	YES	RP11-290F5.1	ENSG00000249096.6	lincRNA	lnc-IRF2-2	NONHSAT099523	NA			4	185523767	185524006	ncRNA	uc003iwe			NA	0		uc003iwe		AGTCCTGATAAGAACTTCCACCAGAATTCCAGATAAGGCAGCACAGGCCTTGCTGTTTGC
IVGNh03943	4.82587	1.88225	14.3574	2.21735e-17	3.74127e-16	29.4426	lnc-VRK2-14	LNCIPEDIA_3.1	noncoding	NA	NA	NA	NA	NO	NA	NA	NA	lnc-VRK2-14	NONHSAT070863	NA		CDNA FLJ12300 fis, clone MAMMA1001854	2	58582867	58583008	ncRNA	AK022362			+	0		AK022362	Hs.649980	AATCACTGTGGTTTGAAGAAACAAGTTTAACTAAAGAAATCTGAGGTCTGTGTCTCCTAA
IVGNh17893	4.77697	5.06778	24.9005	5.60249e-26	7.60814e-24	49.0798	lnc-LSM3-5	LNCIPEDIA_3.1	noncoding	NA	NA	NA	NA	NO	NA	NA	NA	lnc-LSM3-5	NONHSAT088346	NA		CDNA clone IMAGE:5271875	3	14436571	14436631	ncRNA	BC038790			+	0		BC038790	Hs.686189	TGCCAACCTCAACATTCGCTTCCTAGAAGGCTCAAGACCGTAATAAAATGATATTTATTA
IVGNh10104	4.76807	2.58065	16.2775	2.99057e-19	7.29447e-18	33.7523	AK124034	GENBANK	noncoding	NA	NA	NA	NA	NO	NA	NA	NA	NA	NA	10154	PLXNC1	Plexin C1	12	94542498	94699224	ncRNA	AK124034	12q23.3	NM_005761.2	+	0	CD232|PLXN-C1|VESPR	AK124034		GATTTATGAATAAAAATGGTTTAATTGATGTCATTATCTAGTAGCAAAGCTTTTACTTTG
IVGNh11769	4.7621	3.91714	15.8372	7.75965e-19	1.73822e-17	32.7993	AK127373	GENBANK	noncoding	NA	NA	NA	NA	NO	NA	NA	NA	NA	NA	116496	FAM129A	Family with sequence similarity 129, member A	1	184760165	184943681	ncRNA	AK127373	1q25	NM_052966.2	NA	0	C1orf24|FLJ38228|NIBAN	AK127373		ACATGAGTAAGTATCAGAAACTTTTCCTGTTCTTGGATTTTAAGCCTTCTGGTTTTCTTT
IVGNh11919	4.75647	5.67298	14.2681	2.73506e-17	4.53486e-16	29.2323	AK127681	GENBANK	noncoding	NA	NA	NA	NA	NO	NA	NA	NA	NA	NA	NA		CDNA FLJ45779 fis, clone NETRP2005282	2	70088868	70088928	ncRNA	AK127681			NA	0		AK127681	Hs.683646	GGAGATTCGTTCCTATGGCTTGTATTATATTACTCATATTCTGCCACTTAAAAAAATTAA
IVGNh06325	4.7496	7.60156	18.5294	3.0286e-21	1.10362e-19	38.3307	AK057581	GENBANK	noncoding	NA	NA	NA	NA	NO	NA	NA	NA	NA	NA	120425	AMICA1	Adhesion molecule, interacts with CXADR antigen 1	11	118064441	118095808	ncRNA	AK057581	11q23.3	NM_001098526.1	NA	0	AMICA|CREA7-1|CREA7-4|FLJ37080|Gm638|JAML|MGC118814|MGC118815	AK057581	Hs.16291	TTATGAGATACGATCTTTGAATGGGTGCCCTCAGGTTCTAAATGAATTATTATTAAAAGA
IVGNh11185	4.74795	2.4158	19.1922	8.52352e-22	3.6008e-20	39.5905	AK126210	GENBANK	noncoding	NA	NA	NA	NA	NO	NA	NA	NA	NA	NA	NA		CDNA FLJ44222 fis, clone THYMU3005696	11	65285997	65286057	ncRNA	AK126210			NA	0		AK126210	Hs.640175	TAGTATGATTTGCTACTAGAATTATGAAAATTCATTCTTCCTAATAAATAGATTTTAGGG
IVGNh01362	4.73732	4.7308	20.4676	8.18596e-23	4.38289e-21	41.9131	RP11-68I3.11	Gencode.V23	noncoding	NA	NA	ENSG00000265625.1	RP11-68I3.11	YES	RP11-68I3.11	ENSG00000265625.1	sense_intronic	lnc-CORO6-1	NONHSAT052727	NA		Full length insert cDNA clone YW04H08	17	24996252	24996312	ncRNA	AF086010			NA	0		AF086010	Hs.659026	TAAAAATGTGTTTGAATGTTTATTACGTATTGTTGAGAGTTATTCAGATATGATTCTCAT
IVGNh13686	4.73117	2.14377	18.0809	7.29087e-21	2.46458e-19	37.4566	RP11-535A19.1	Gencode.V23	noncoding	NA	NA	ENSG00000254814.1	RP11-535A19.1	YES	RP11-535A19.1	ENSG00000254814.1	antisense	lnc-MAP6-3	NONHSAT023130	NA		MRNA; cDNA DKFZp434I192 (from clone DKFZp434I192)	11	75189946	75190378	ncRNA	AL117542			NA	0		AL117542	Hs.129798	TTACACAGTGACAGAATCTAGGATCTGGGGAAGGTAAACTGAGGCCACCAGTAAGCATGT
IVGNh06456	4.7291	3.47511	21.7975	8.06585e-24	5.65272e-22	44.2023	AP000640.10	Gencode.V23	noncoding	NA	NA	ENSG00000254477.1	AP000640.10	YES	AP000640.10	ENSG00000254477.1	antisense	lnc-OR10V1-1	NONHSAT021542	NA		CDNA FLJ25210 fis, clone REC06876	11	59278398	59278458	ncRNA	AK057939			NA	0		AK057939	Hs.684480	GAATAGGATCTGCTCTGTGCTTTCAGGTTAAAAAGCTGTAAATATCTTTGTAATTCTAGC
IVGNh16299	4.69492	2.78882	12.0675	6.4783e-15	7.33335e-14	23.744	BC020638	GENBANK	noncoding	NA	NA	NA	NA	NO	NA	NA	NA	NA	NA	64092	SAMSN1	SAM domain, SH3 domain and nuclear localization signals 1	21	15857548	15918663	ncRNA	BC020638	21q11	NM_022136.3	NA	0	HACS1|NASH1|SASH2|SH3D6B	BC020638		TACTTTTAAAAAAAAAGTATAACATGGGATAAAGTTCAAATTCTATTGTAGAACTCTAGA
IVGNh37510	4.68383	2.89923	19.7801	2.85041e-22	1.33973e-20	40.6773	LINC-PINT	Gencode.V23	noncoding	NA	NA	ENSG00000231721.6	LINC-PINT	YES	LINC-PINT	ENSG00000231721.6	antisense	lnc-KLF14-2	NONHSAT123385	NA			7	130444072	130445065	ncRNA	uc003vqq			NA	0		uc003vqq		TGAGGGCCAGGACATTTCAGGTAAAGAGAGGTCATATCTCCGTACCTCACTTCCTGACAC
IVGNh30096	4.68023	3.55646	16.8391	9.10812e-20	2.46863e-18	34.9396	FLJ21408	Gencode.V23	noncoding	NA	NA	ENSG00000245888.6	FLJ21408	YES	FLJ21408	ENSG00000245888.6	antisense	lnc-IL4R-2	NA	NA			16	27207745	27209096	ncRNA	uc002dok			+	0		uc002dok		ATGGTGGTCATGTACCCAAGAAGGGAAAAAACAGACTGCGGAACTGCCCATGAGGCCAAG
IVGNh04033	4.67787	1.61686	20.3205	1.06598e-22	5.57061e-21	41.6517	AK022678	GENBANK	noncoding	NA	NA	NA	NA	NO	NA	NA	NA	NA	NA	196707		Hypothetical LOC196707	10	125754399	125754459	ncRNA	AK022678			NA	0		AK022678	Hs.636838	AAAAAATTCTTGTGAAGTTACTTTGTGAGTTTTCCAGGATGTGTGTAAACTACACACATC
IVGNh03141	4.66708	4.00694	17.4474	2.59847e-20	7.87486e-19	36.1906	lnc-RPS6KA2-2	LNCIPEDIA_3.1	noncoding	NA	NA	NA	NA	NO	NA	NA	NA	lnc-RPS6KA2-2	NONHSAT116065	NA			6	167280065	167280125	ncRNA	AK000385			NA	0		AK000385		GTTGACCTAGATTAACTCTTTTCTTCACAAGCGTACCTTCAAAGTCATCTTTAAAATTAA
IVGNh04509	4.65859	3.26921	20.2308	1.25312e-22	6.412e-21	41.4916	SPACA6P	Gencode.V23	noncoding	NA	NA	ENSG00000182310.12	SPACA6P	YES	SPACA6P	ENSG00000182310.12	lincRNA	NA	NONHSAT067470	147650	NCRNA00085	Hypothetical protein LOC147650	19	52196592	52208442	mRNA	AK024362	19q13.41	NR_024330.1	+	0	MGC125919|MGC125920|SPACA6	AK024362		ATCACCTATTCCTGGAAGTTCGCAGGAGGAGCTCCGGACTCAGGACTTGTCCTATTTCCG
IVGNh11516	4.65626	4.45451	11.8274	1.21932e-14	1.32156e-13	23.1084	AK126823	GENBANK	noncoding	NA	NA	NA	NA	NO	NA	NA	NA	NA	NA	NA		CDNA FLJ44875 fis, clone BRAMY2030477	3	136027423	136027483	ncRNA	AK126823			+	0		AK126823	Hs.689520	TTTACCATATCTGCATTGTTTTTCTACATTTTATTTTACTTCAACTATCATCTATAAAAG
IVGNh13602	4.64633	1.78073	20.9139	3.71023e-23	2.18965e-21	42.6957	RP11-6O2.2	Gencode.V23	noncoding	NA	NA	ENSG00000278090.1	RP11-6O2.2	YES	RP11-6O2.2	ENSG00000278090.1	lincRNA	lnc-IGF1R-2	NONHSAT050826	NA		MRNA full length insert cDNA clone EUROIMAGE 362430	15	97391607	97391667	ncRNA	AL109706			+	0		AL109706	Hs.32769	GGTACATGGTATTGCATAGAAAAGTCATTAAGAAAAAAGCAAGACAATTTGTTAAGACCT
IVGNh17836	4.64421	4.74166	21.9701	6.02397e-24	4.32998e-22	44.49	RARA-AS1	Gencode.V23	noncoding	NA	NA	ENSG00000265666.1	RARA-AS1	YES	RARA-AS1	ENSG00000265666.1	antisense	lnc-GJD3-1	NONHSAT053540	NA		CDNA clone IMAGE:5162874	17	35751449	35751804	ncRNA	BC038432			NA	0		BC038432	Hs.655717	GAACCGAGAGGGAGAGGCGGCATGTGGACAGGCCGGGCCTCATTTGCCTAATGCAATGCG
IVGNh20885	4.6425	3.42547	16.8108	9.66353e-20	2.60656e-18	34.8805	BAZ2B	Gencode.V23	noncoding	NA	NA	NA	NA	NO	BAZ2B	ENSG00000123636.17	processed_transcript	NA	NA	29994	BAZ2B	Bromodomain adjacent to zinc finger domain, 2B	2	160175489	160473058	mRNA	BX647250	2q24.2	NM_013450.2	NA	0	DKFZp434H071|DKFZp762I0516|FLJ45644|WALp4	BX647250		ACTTAGCTCTACAATCAACCCATGTGATCCAACAAAAATTATCACAGAAGAGGAACTGTC
IVGNh23537	4.64126	1.7048	24.3751	1.24948e-25	1.47702e-23	48.2958	NONHSAT104330	NONCODE.V4	noncoding	NA	NA	NA	NA	NO	NA	NA	NA	NA	NONHSAT104330	NA		Clone RNAZ_NOTAR_6721_REV mRNA sequence	5	142212037	142212097	ncRNA	EF212270			+	0		EF212270	Hs.679023	TCACATATGTTAGTGAGTATTGTTGAGGGGACCTCATTGTCCTCTGGGGACATGGAATTG
IVGNh12695	4.64019	2.47838	17.0938	5.36469e-20	1.51797e-18	35.4678	CTB-139P11.2	Gencode.V23	noncoding	NA	NA	ENSG00000279996.1	CTB-139P11.2	YES	CTB-139P11.2	ENSG00000279996.1	TEC	NA	NA	NA		CDNA FLJ26477 fis, clone KDN04969	7	75093587	75093647	ncRNA	AK129987			NA	0		AK129987	Hs.661263	CTATTAATAACATTTTCCACTATTGGGGTGAAATCCTTGTGCATTCACCTAAGTATATGT
IVGNh01341	4.62968	6.84934	30.1648	3.79906e-29	2.0059e-26	56.1401	AF085978	GENBANK	noncoding	NA	NA	NA	NA	NO	NA	NA	NA	NA	NA	NA		Full length insert cDNA clone YT87E05	22	29963734	29963794	ncRNA	AF085978			+	0		AF085978	Hs.684722	ATTGGTGATTGTCGCACATATCTAAAGAAGTAGTTATTTTTTTCAATTAAAACTTAGTTT
IVGNh06113	4.62119	2.19994	14.9507	5.62203e-18	1.0618e-16	30.8174	RP4-737E23.5	Gencode.V23	noncoding	NA	NA	ENSG00000279164.1	RP4-737E23.5	YES	RP4-737E23.5	ENSG00000279164.1	TEC	lnc-SSTR4-13	NONHSAT079037	NA		CDNA FLJ32381 fis, clone SKMUS1000067	20	23078330	23078390	ncRNA	AK056943			+	0		AK056943	Hs.447634	CTTCTCTCAGTCGAAGTTTGCTAAGTGAGTGAAGAGTCAAATAAATGATGTTGCTTAACT
IVGNh13468	4.56512	4.21866	11.2041	6.51746e-14	6.37706e-13	21.4236	lnc-KIAA1462-10	LNCIPEDIA_3.1	noncoding	NA	NA	NA	NA	NO	NA	NA	NA	lnc-KIAA1462-10	NA	NA		MRNA; cDNA DKFZp564O0916 (from clone DKFZp564O0916)	10	29876639	29876699	ncRNA	AL049231			NA	0		AL049231	Hs.669932	ATCTGAGTTAGTCACCTAGATCACATATAATAGATTCTCAAATAGATTTTAAATCAGTTA
IVGNh12419	4.55561	5.7876	14.2582	2.7997e-17	4.63421e-16	29.2088	AK128762	GENBANK	noncoding	NA	NA	NA	NA	NO	NA	NA	NA	NA	NA	55281	TMEM140	Transmembrane protein 140	7	134832765	134850966	ncRNA	AK128762	7q33	NM_018295.3	+	0	FLJ11000	AK128762		GTTTTTTCTTTTAATATTCTACTCCGCAAAATTTGCAAAGTGTGTAATGTTTAACAGCAG
IVGNh07585	4.49916	2.6856	14.6048	1.24525e-17	2.19942e-16	30.0208	AK093549	GENBANK	noncoding	NA	NA	NA	NA	NO	NA	NA	NA	NA	NA	NA		CDNA FLJ36230 fis, clone THYMU2001203	10	6341806	6341866	ncRNA	AK093549			+	0		AK093549	Hs.638356	CCCAGCATTAGTAGTTATTTTCATTGTTCAGTAGTGGAACATCAGATAGTAATATCCATT
IVGNh15800	4.49225	1.51019	22.5777	2.18879e-24	1.7971e-22	45.4869	BC012936	GENBANK	noncoding	NA	NA	NA	NA	NO	NA	NA	NA	NA	NA	NA		Homo sapiens, clone IMAGE:4454258, mRNA	3	115084444	115084504	ncRNA	BC012936			+	0		BC012936	Hs.665748	TATTTTTCTTAACTAAATTTGACTAGATAATTGAAATTCTAAGTAGAAACTTCAATCAAA
IVGNh13106	4.48748	4.23764	16.043	4.95779e-19	1.15064e-17	33.2471	AK130764	GENBANK	noncoding	NA	NA	NA	NA	NO	NA	NA	NA	NA	NA	NA		CDNA FLJ27254 fis, clone SYN09507	22	36013434	36013494	ncRNA	AK130764			+	0		AK130764	Hs.689298	GGAAAACTGTATAAAGCCAACAAACAAAACAAAACAGAATCGGATTGTTCACCTCCAAGG
IVGNh27259	4.48212	4.8092	20.3042	1.09774e-22	5.72134e-21	41.6227	RP11-810P12.7	Gencode.V23	noncoding	NA	NA	ENSG00000279491.1	RP11-810P12.7	YES	RP11-810P12.7	ENSG00000279491.1	TEC	NA	NA	NA			11	61492962	61493022	mRNA	uc001nsv			+	0		uc001nsv		TGTTATTTACAGGAAAAACGTTTTAGTGGTGCTAGAGCTACAAGAATAAGGTAAACAGAA
IVGNh37020	4.47606	9.46147	19.3494	6.34254e-22	2.75658e-20	39.8839	HOTAIRM1	Gencode.V23	noncoding	NA	NA	ENSG00000233429.9	HOTAIRM1	YES	HOTAIRM1	ENSG00000233429.9	antisense	lnc-EVX1-13	NONHSAT119664	NA			7	27105483	27105955	ncRNA	uc003syg			+	0		uc003syg		GTTGCTTACATGCTGCGTTTTCTCACGGTCTGTTTTGCCTGAACCCATCAACAGCTGGGA
IVGNh15857	4.45272	5.93526	18.4309	3.66747e-21	1.31446e-19	38.1404	lnc-RBKS-3	LNCIPEDIA_3.1	noncoding	NA	NA	NA	NA	NO	NA	NA	NA	lnc-RBKS-3	NONHSAT069808	9577	BRE	Brain and reproductive organ-expressed (TNFRSF1A modulator)	2	28113481	28561767	ncRNA	BC014088	2p23.2	NM_004899.3	NA	0	BRCC4|BRCC45	BC014088	Hs.258314	GTATATAAAGGTAAATCTCAGGGGAGGGGACGTAATAGGCCAGGGTTTAGTGAAAGCTCT
IVGNh07047	4.44405	1.4614	18.5575	2.86796e-21	1.05389e-19	38.3849	AK091300	GENBANK	noncoding	NA	NA	NA	NA	NO	NA	NA	NA	NA	NA	NA		CDNA clone IMAGE:4150640	1	68359068	68359128	ncRNA	AK091300			NA	0		AK091300	Hs.22137	AAGTACAAAGTGAATTGGTTCCAATTGCTAGAGAATTTACAAATATATATTCACCTGAGG
IVGNh23543	4.43983	3.86621	15.3807	2.12947e-18	4.35732e-17	31.7894	NONHSAT104337	NONCODE.V4	noncoding	NA	NA	NA	NA	NO	NA	NA	NA	NA	NONHSAT104337	23092	ARHGAP26	Rho GTPase activating protein 26	5	142150291	142608571	ncRNA	EF212278	5q31	NM_001135608.1	+	0	FLJ42530|GRAF|KIAA0621|OPHN1L|OPHN1L1	EF212278		TGTAAGTAACAATTCAGGGAAGTAGAGCAAGAATGAAGGCCCTGAGTTGTTTGTTGCTTC
IVGNh22806	4.43716	3.60034	13.9595	5.6882e-17	8.90108e-16	28.498	lnc-NID1-4	LNCIPEDIA_3.1	noncoding	NA	NA	NA	NA	NO	NA	NA	NA	lnc-NID1-4	NONHSAT010377	NA		Full-length cDNA clone CS0DF025YJ18 of Fetal brain of Homo sapiens (human)	1	234057421	234057481	ncRNA	CR624421			NA	0		CR624421	Hs.658838	GAATGATATTTTATCATTTAAGATGAAATCATAACACTAGACACATAGTTGTATGTTTTA
IVGNh22235	4.40274	2.4051	14.1218	3.86501e-17	6.24737e-16	28.8855	RP11-327P2.5	Gencode.V23	noncoding	NA	NA	ENSG00000231856.2	RP11-327P2.5	YES	RP11-327P2.5	ENSG00000231856.2	antisense	lnc-WDFY2-1	NONHSAT033952	NA		Full-length cDNA clone CS0DD009YA07 of Neuroblastoma Cot 50-normalized of Homo sapiens (human)	13	51276654	51276714	ncRNA	CR610211			+	0		CR610211	Hs.556090	GAATTGGTGTTATCATAAGGGTTATTTTAATAACTGGCATTCTCTAAGTTTCTACACGTG
IVGNh03403	4.39123	3.57208	12.4358	2.49055e-15	2.99186e-14	24.7044	AK002150	GENBANK	noncoding	NA	NA	NA	NA	NO	NA	NA	NA	NA	NA	NA			1	89352965	89353025	ncRNA	AK002150			NA	0		AK002150		TTGATTATCCTATCTGTAGTTCTGATGAGAGAATATCTAAGAAGACATATTTACCTAAGC
IVGNh27828	4.384	1.92127	13.7592	9.20345e-17	1.40415e-15	28.0154	uc001qxv	GENBANK	noncoding	NA	NA	NA	NA	NO	NA	NA	NA	NA	NA	NA			12	10265288	10265348	ncRNA	uc001qxv			+	0		uc001qxv		CTAATAATCCTGAATCTTTTTTTGCATAGCATATATTCCCTGTTAGTATATGTCCCATTA
IVGNh37508	4.36313	3.24521	9.95075	2.20767e-12	1.7256e-11	17.8823	AC058791.1	Gencode.V23	noncoding	NA	NA	ENSG00000226380.7	AC058791.1	YES	AC058791.1	ENSG00000226380.7	lincRNA	lnc-KLF14-1	NONHSAT123370	NA			7	130218007	130219647	ncRNA	uc003vqn			NA	0		uc003vqn		AATATCTGTTAACAGACTGCTTTTACACCTACCTATTTGGTGCTACTTCTACTCCTCATG
IVGNh04798	4.36036	1.79079	15.9095	6.62653e-19	1.50413e-17	32.9571	AK025107	GENBANK	noncoding	NA	NA	NA	NA	NO	NA	NA	NA	NA	NA	NA		CDNA: FLJ21454 fis, clone COL04629	22	41719470	41719530	ncRNA	AK025107			NA	0		AK025107	Hs.703795	TAAAATTTTGACCATTGTATCTTTTACATTTTAAAATGTCCTATCTTTCCATGTTGATGA
IVGNh04052	4.35726	2.75876	12.8292	9.13782e-16	1.18357e-14	25.7115	AK022839	GENBANK	noncoding	NA	NA	NA	NA	NO	NA	NA	NA	NA	NA	3199	HOXA2	Homeobox A2	7	27139972	27142393	ncRNA	AK022839	7p15.2	NM_006735.3	+	0	HOX1K	AK022839	Hs.445239	TCAAGGAAGGTACATTTCAAATATGTTAGTCACCCTTTCAGTCTTCTGTATTCTGTTCTC
IVGNh25529	4.34266	2.67855	10.2329	9.812e-13	8.02588e-12	18.6975	MIR101-1	Gencode.V23	noncoding	NA	NA	NA	NA	NO	MIR101-1	ENSG00000199135.1	miRNA	NA	NONHSAT003725	NA			1	65296708	65296768	ncRNA	uc001dbx			NA	0		uc001dbx		AGTTATCACAGTGCTGATGCTGTCTATTCTAAAGGTACAGTACTGTGATAACTGAAGGAT
IVGNh02596	4.3399	4.83692	15.3415	2.32442e-18	4.71932e-17	31.7017	DLEU2	Gencode.V23	noncoding	NA	NA	ENSG00000231607.8	DLEU2	YES	DLEU2	ENSG00000231607.8	antisense	lnc-SPRYD7-1	NONHSAT033777	8847	DLEU2	Deleted in lymphocytic leukemia, 2	13	50556687	50699676	ncRNA	AF380424	13q14.3	NR_002612.1	NA	0	1B4|BCMSUN|DLB2|LEU2|MGC88287|MIR15AHG|NCRNA00022|RFP2OS|TRIM13OS	AF380424		TCAGAGAAGACTTATAAGAGGATATGAAAGGTGTAAATTTTGATACCACCATTGCCGCCT
IVGNh32061	4.33831	3.29579	15.5087	1.60123e-18	3.34621e-17	32.0746	SIGLEC16	Gencode.V23	noncoding	NA	NA	NA	NA	NO	SIGLEC16	ENSG00000161643.12	processed_transcript	NA	NA	NA			19	55165227	55165418	mRNA	uc002prf			+	0		uc002prf		AGTTTCGTGAACAATTTGTTCTAAAAGTAACAGCCCTGACTCAGAAGCCTGATGTCTACA
IVGNh10836	4.32849	4.98427	9.88026	2.70766e-12	2.08608e-11	17.6771	AK125496	GENBANK	noncoding	NA	NA	NA	NA	NO	NA	NA	NA	NA	NA	NA		CDNA FLJ43507 fis, clone PERIC2001227	1	183174471	183174531	ncRNA	AK125496			NA	0		AK125496	Hs.689553	AATTGTATTTATATTTGGCATTTATGCCTCTCAGCACTATGTAATTTCTTATTAGAAGTA
IVGNh36125	4.31888	3.40318	13.0372	5.42076e-16	7.27824e-15	26.2358	MIR103A1	Gencode.V23	noncoding	NA	NA	NA	NA	NO	MIR103A1	ENSG00000199035.1	miRNA	NA	NONHSAT104994	NA			5	167920483	167920543	ncRNA	uc003maa			NA	0		uc003maa		TTCTTTACAGTGCTGCCTTGTTGCATATGGATCAAGCAGCATTGTACAGGGCTATGAAGG
IVGNh28416	4.31025	3.98279	14.4028	1.99361e-17	3.39884e-16	29.5492	RP11-21K12.2	Gencode.V23	noncoding	NA	NA	ENSG00000279500.1	RP11-21K12.2	YES	RP11-21K12.2	ENSG00000279500.1	TEC	lnc-TMEM132D-5	NONHSAT031917	NA			12	127864851	127864911	ncRNA	uc001uhw			NA	0		uc001uhw		CTTTGAAATACATTTGAATGAAAAACTAAGCAGTTGCTTATGCTGTCAGTACCTGTCTCT
IVGNh36204	4.29868	1.77551	18.0452	7.82599e-21	2.62736e-19	37.3861	MIR340	Gencode.V23	noncoding	NA	NA	NA	NA	NO	MIR340	ENSG00000198995.2	miRNA	NA	NONHSAT105666	NA			5	179374908	179374968	ncRNA	uc003mln			NA	0		uc003mln		TTGTCATATGTCGTTTGTGGGATCCGTCTCAGTTACTTTATAGCCATACCTGGTATCTTA
IVGNh01735	4.29722	2.25315	15.8542	7.47692e-19	1.6816e-17	32.8364	AF113697	GENBANK	noncoding	NA	NA	NA	NA	NO	NA	NA	NA	NA	NA	80254	CEP63	Centrosomal protein 63kDa	3	134204574	134293854	ncRNA	AF113697	3q22.2	NM_001042383.1	NA	0	FLJ13386|MGC78416	AF113697	Hs.443301	TTCACCCTGTAAAATCTGTTCTTTCAACTTCTTAATCTCTGCTTTGTATTCATTGTTATG
IVGNh20693	4.29675	10.3305	13.3705	2.37218e-16	3.3854e-15	27.0654	CTD-3252C9.4	Gencode.V23	noncoding	NA	NA	ENSG00000267519.3	CTD-3252C9.4	YES	CTD-3252C9.4	ENSG00000267519.3	lincRNA	lnc-AC008686.1-6	NONHSAT061356	284454	LOC284454	Hypothetical protein LOC284454	19	13945329	13947102	ncRNA	BX640708	19p13.13	NR_036515.1	NA	0		BX640708	Hs.436426	GGAGAGATCGTGCTGTGTGTCATGTCTGTTGTTCAAGTAAATAAAAGTTGCCCTGACTTC
IVGNh19070	4.28524	5.04874	12.0479	6.81952e-15	7.69741e-14	23.6924	BC052561	GENBANK	noncoding	NA	NA	NA	NA	NO	NA	NA	NA	NA	NA	9262	STK17B	Serine/threonine kinase 17b	2	196998306	197036335	ncRNA	BC052561	2q32.3	NM_004226.3	NA	0	DRAK2	BC052561	Hs.88297	TTGAGATACATATTGTACATTTTAGATCTTTTTTTTTTCTAAAGTAGGGATCCAAAATTG
IVGNh19384	4.27468	2.5	16.2886	2.92003e-19	7.15352e-18	33.7762	lnc-FAM13C-5	LNCIPEDIA_3.1	noncoding	NA	NA	NA	NA	NO	NA	NA	NA	lnc-FAM13C-5	NONHSAT013486	NA		CDNA clone IMAGE:6103780	10	59630888	59630948	ncRNA	BC065728			NA	0		BC065728	Hs.689826	ATATCATATTATACTTATTTTTTCTCTATATACCCTTCCAGAGATATTTTAAACATGCAA
IVGNh23499	4.2449	4.1079	13.3423	2.54306e-16	3.61874e-15	26.9955	GHRL	Gencode.V23	noncoding	NA	NA	NA	NA	NO	GHRL	ENSG00000157017.15	processed_transcript	NA	NONHSAT087933	51738	GHRL	Ghrelin/obestatin preprohormone	3	10327433	10334630	mRNA	EF139856	3p26-p25	NM_001134941.1	NA	0	MTLRP	EF139856		AGAAGGGGCAGAGGATGAACTGGAAGTCCGGGCATCAAAGAAAGGTCTATGCATATGAGA
IVGNh06630	4.24266	1.90954	16.8898	8.19323e-20	2.24234e-18	35.0452	AK074450	GENBANK	noncoding	NA	NA	NA	NA	NO	NA	NA	NA	NA	NA	23355	VPS8	Vacuolar protein sorting 8 homolog (S. cerevisiae)	3	184529930	184770401	ncRNA	AK074450	3q27.2	NM_001009921.2	+	0	FLJ32099|KIAA0804	AK074450	Hs.269263	TTGGATTTTTCACTGTTATGAATTTCTTAGGTTTACTGTAATAGCAATTATACTTTTTTA
IVGNh10111	4.23559	1.73658	10.9924	1.16462e-13	1.09242e-12	20.8401	AK124044	GENBANK	noncoding	NA	NA	NA	NA	NO	NA	NA	NA	NA	NA	8935	SKAP2	Src kinase associated phosphoprotein 2	7	26706686	26904340	ncRNA	AK124044	7p15.2	NM_003930.3	+	0	MGC10411|MGC33304|PRAP|RA70|SAPS|SCAP2|SKAP-HOM|SKAP55R	AK124044	Hs.200770	CAACTTGACCATTTAGTCAACAAATACTTACTGTCTTCTATCTGTAAAGCTTCTTAAAAG
IVGNh23226	4.23226	1.77155	13.5724	1.4473e-16	2.12817e-15	27.5612	CR936821	GENBANK	noncoding	NA	NA	NA	NA	NO	NA	NA	NA	NA	NA	121260	SLC15A4	Solute carrier family 15, member 4	12	129277738	129308540	ncRNA	CR936821	12q24.32	NM_145648.3	NA	0	PHT1|PTR4	CR936821		TGAGCACTCTTTAAAAATGTGTGAGATCTCACCATACAGATGTGTGGTTTTTTTTTTTTT
IVGNh04306	4.23171	3.97316	15.1844	3.30883e-18	6.54859e-17	31.3482	AK023810	GENBANK	noncoding	NA	NA	NA	NA	NO	NA	NA	NA	NA	NA	83931	STK40	Serine/threonine kinase 40	1	36805224	36851484	ncRNA	AK023810	1p34.3	NM_032017.1	NA	0	MGC4796|RP11-268J15.4|SHIK|SgK495	AK023810		TGTTTTTGAGAAATCTCTGAAAGTTGTTCTAAGCCCTAAGCTGTACCCCGAGATTCAGCC
IVGNh10374	4.23062	5.4539	19.1953	8.47381e-22	3.58752e-20	39.5963	AK124525	GENBANK	noncoding	NA	NA	NA	NA	NO	NA	NA	NA	NA	NA	NA			10	89641154	89641214	ncRNA	AK124525			+	0		AK124525		GTTTTTTACATGATTTCTTGATTTTACAATATTATCTGCTTTCTTAACTTAAAATTATGA
IVGNh08996	4.22656	6.54286	19.9426	2.11572e-22	1.01881e-20	40.9727	RP11-288H12.3	Gencode.V23	noncoding	NA	NA	NA	NA	NO	RP11-288H12.3	ENSG00000213073.4	processed_transcript	NA	NONHSAT115892	729603	LOC729603	Calcium binding protein P22 pseudogene	6	160514113	160517243	ncRNA	AK097332	6q25.3	NR_003288.2	+	0		AK097332		TACACCCAGTCTATTTCTTCTCAGTATCCATTCGCCAGTTCTTCATTTATAAATATCGTC
IVGNh06501	4.22405	3.68828	14.7188	9.56825e-18	1.73689e-16	30.2848	RP11-589C21.5	Gencode.V23	noncoding	NA	NA	ENSG00000261449.1	RP11-589C21.5	YES	RP11-589C21.5	ENSG00000261449.1	antisense	lnc-PLAT-1	NONHSAT126264	728445	LOC728445	Hypothetical protein LOC728445	8	42128446	42130266	ncRNA	AK058085	8p11.21	XM_001127482.1	NA	0		AK058085	Hs.308630	TTGTTATGCCCTAAGGAACAGCACAAGATACAATAACACGTGATAATGTGTGTCGAAGGT
IVGNh08751	4.21822	5.04961	16.141	4.01076e-19	9.51096e-18	33.459	RP11-288H12.3	Gencode.V23	noncoding	NA	NA	NA	NA	NO	RP11-288H12.3	ENSG00000213073.4	processed_transcript	NA	NONHSAT115892	729603	LOC729603	Calcium binding protein P22 pseudogene	6	160514113	160517243	ncRNA	AK096733	6q25.3	NR_003288.2	+	0		AK096733		TCAGTTGGACTTTGTGATTGAGTGATGTAATACAGGAATTATATAGAAAGGGAAGAATAT
IVGNh07740	4.2141	1.50739	14.0355	4.74508e-17	7.53339e-16	28.6798	KCNJ2-AS1	Gencode.V23	noncoding	NA	NA	ENSG00000267365.1	KCNJ2-AS1	YES	KCNJ2-AS1	ENSG00000267365.1	antisense	lnc-ABCA5-12	NONHSAT055615	400617	FLJ36644	Hypothetical gene supported by AK093963	17	68163101	68165542	ncRNA	AK093963	17q24.3	NR_036534.1	NA	0		AK093963	Hs.225661	TAGTTTCATATGATAGGAAAATCTTTAAAGAAAGGAACACAGAGTTATTAGATTATGGTT
IVGNh11202	4.19716	3.89465	15.16	3.49636e-18	6.90091e-17	31.293	AK126232	GENBANK	noncoding	NA	NA	NA	NA	NO	NA	NA	NA	NA	NA	3920	LAMP2	Lysosomal-associated membrane protein 2	X	119560002	119603203	ncRNA	AK126232	Xq24	NM_001122606.1	NA	0	CD107b|LAMPB|LGP110	AK126232		CTTATATCTCTTTTCCCATTAGTAAATGATCCCAGATTGTAATGTATTGAGTTCTTATGT
IVGNh35381	4.18401	6.63305	24.8192	6.33641e-26	8.42979e-24	48.9595	FAM13A-AS1	Gencode.V23	noncoding	NA	NA	ENSG00000248019.2	FAM13A-AS1	YES	FAM13A-AS1	ENSG00000248019.2	antisense	lnc-HERC3-1	NONHSAT097373	NA			4	89863460	89868039	ncRNA	uc003hry			+	0		uc003hry		TGGGTCTCCATTCTGAAATTTCCATTCAGATGACCCGGTCCTAGGCAGGGACCAAAATTC
IVGNh06768	4.18389	1.83462	13.1429	4.16504e-16	5.69551e-15	26.5003	AK090407	GENBANK	noncoding	NA	NA	NA	NA	NO	NA	NA	NA	NA	NA	8632	DNAH17	Dynein, axonemal, heavy chain 17	17	76419777	76573475	ncRNA	AK090407	17q25.3	NM_173628.3	+	0	DNAHL1|DNEL2|FLJ40457|MGC132767|MGC138489	AK090407	Hs.375975	GCCAAGAGCTAGTTTTGTCTTGGCAAGTAGCACTGGCTCTGGAAGCTTCTGCAGACAGAC
IVGNh04518	4.17901	1.49655	19.847	2.52077e-22	1.1977e-20	40.7991	AK024375	GENBANK	noncoding	NA	NA	NA	NA	NO	NA	NA	NA	NA	NA	NA		CDNA FLJ14313 fis, clone PLACE3000341	3	43748957	43749017	ncRNA	AK024375			+	0		AK024375	Hs.661474	GAGATGTGTACTTAAAAATCATACACATTAAAATTTGATAATTTCAACAACAGGAAAGAG
IVGNh16206	4.16186	1.60482	20.0402	1.77047e-22	8.69637e-21	41.1492	BC018868	GENBANK	noncoding	NA	NA	NA	NA	NO	NA	NA	NA	NA	NA	NA			4	40509361	40509424	ncRNA	BC018868			+	0		BC018868		AGTTAGGAAAATGCTTGTCATGTTGTGGTGAAATCTTGAGTTTGTGTTGCAATGCCTGGG
IVGNh05580	4.15578	2.40264	10.7454	2.31037e-13	2.07441e-12	20.1514	AK055182	GENBANK	noncoding	NA	NA	NA	NA	NO	NA	NA	NA	NA	NA	221037	JMJD1C	Jumonji domain containing 1C	10	64926984	65225721	ncRNA	AK055182	10q21.3	NM_004241.2	NA	0	DKFZp761F0118|FLJ14374|KIAA1380|RP11-10C13.2|TRIP8	AK055182	Hs.413416	ATTTATCATGAGTTTAGAAAATTGTAAAGTTGTAATTCTCTGTATTTATATGACCAAAAG
IVGNh00354	4.14514	2.27941	11.115	8.31636e-14	8.03298e-13	21.1786	AB074159	GENBANK	noncoding	NA	NA	NA	NA	NO	NA	NA	NA	NA	NA	NA		Primary neuroblastoma cDNA, clone:Nbla03461, full insert sequence	15	90496402	90496462	ncRNA	AB074159			+	0		AB074159	Hs.663215	AATGAAATGTCTGTTACTTTTATGAGATTAGTTTTTATATACCGATATATGAAAGAAAAA
IVGNh11797	4.14335	1.45485	24.3999	1.20263e-25	1.43897e-23	48.3332	ACSS3	Gencode.V23	noncoding	NA	NA	NA	NA	NO	ACSS3	ENSG00000111058.7	processed_transcript	NA	NA	8825	LIN7A	Lin-7 homolog A (C. elegans)	12	81191170	81331693	ncRNA	AK127428	12q21	NM_004664.2	+	0	LIN-7A|LIN7|MALS-1|MGC148143|TIP-33|VELI1	AK127428	Hs.144333	TAATGTAGTTATTTTACAACATCCTTTATTAGGGAATATGTATTTAAGCAGCTTGATTCA
IVGNh10242	4.11418	1.70482	19.5712	4.19327e-22	1.91137e-20	40.2945	SLCO3A1	Gencode.V23	noncoding	NA	NA	NA	NA	NO	SLCO3A1	ENSG00000176463.13	retained_intron	NA	NA	28232	SLCO3A1	Solute carrier organic anion transporter family, member 3A1	15	92396937	92715664	ncRNA	AK124270	15q26	NM_001145044.1	+	0	FLJ40478|OATP-D|OATP3A1|OATPD|SLC21A11	AK124270	Hs.311187	ATTTTCCATTTAAACTATATGTGTATACACACAGATGTACTCAAGTCCAATTTGTGGTGC
IVGNh29085	4.1137	2.06511	16.8023	9.83509e-20	2.6492e-18	34.8629	SIPA1L1	Gencode.V23	noncoding	NA	NA	NA	NA	NO	SIPA1L1	ENSG00000197555.9	processed_transcript	lnc-SIPA1L1-2	NONHSAT037631	NA			14	71065813	71109991	mRNA	uc001xmr			+	0		uc001xmr		TTTCGGTAGCCATGGCACAAGAATATAGATGTGGAGAAAGTTTGGGACCTCAAGAGAAAG
IVGNh24034	4.08609	1.59981	15.6757	1.1065e-18	2.39789e-17	32.4444	G36887	GENBANK	noncoding	NA	NA	NA	NA	NO	NA	NA	NA	NA	NA	NA			17	64044573	64044633	ncRNA	G36887			+	0		G36887		TTTCTGATATTCTTAGCAAATCCCTCTTTTATTTTTGCCACTTGTTATAATATCTCTAAG
IVGNh01859	4.08094	2.01366	16.3336	2.65158e-19	6.55728e-18	33.8725	AF119882	GENBANK	noncoding	NA	NA	NA	NA	NO	NA	NA	NA	NA	NA	NA			17	55710976	55711036	ncRNA	AF119882			NA	0		AF119882		GTAATTAGTTTTAATTGATTAGTTTTAATCAGACTTTCACTATTTTAAATCTGTCTATGC
IVGNh05023	4.08038	1.18253	29.2366	1.25903e-28	4.99109e-26	54.9904	AK026261	GENBANK	noncoding	NA	NA	NA	NA	NO	NA	NA	NA	NA	NA	NA		CDNA: FLJ22608 fis, clone HSI04854	5	142179536	142179596	ncRNA	AK026261			+	0		AK026261	Hs.677371	TAATGAGTTTCTTATAAAAATTTACATAGTATGGACTTGATTTTTTTTTTAAAGTGAAGG
IVGNh12479	4.07054	6.20408	15.182	3.32715e-18	6.58152e-17	31.3427	RP11-332M2.1	Gencode.V23	noncoding	NA	NA	ENSG00000203644.3	RP11-332M2.1	YES	RP11-332M2.1	ENSG00000203644.3	sense_intronic	lnc-PLXND1-3	NONHSAT092075	NA		CDNA: FLJ22198 fis, clone HRC01218	3	131048813	131048873	ncRNA	AK129526			NA	0		AK129526	Hs.659829	AAGTATGCTTAAATAAAATACAATCTGTGAAACAAATCTCTGAATTATTATCACTTCACT
IVGNh33709	4.06582	3.39467	14.8375	7.28209e-18	1.35255e-16	30.5583	uc002ynm	GENBANK	noncoding	NA	NA	NA	NA	NO	NA	NA	NA	NA	NA	NA			21	29621555	29623708	ncRNA	uc002ynm			NA	0		uc002ynm		TATCCGTTGTGCATTGAATGGCAGTTTTACCTCACATTCTTGTTCTCTGGCTGAACAGGA
IVGNh19565	4.04805	5.42809	24.5216	9.97522e-26	1.21959e-23	48.516	BC070487	GENBANK	noncoding	NA	NA	NA	NA	NO	NA	NA	NA	NA	NA	NA			20	47330477	47330869	ncRNA	BC070487			NA	0		BC070487		CACTGGTACACGTGGCTCCCAACCAATTTTATATGTATATATATATTCTACTTCCAACAC
IVGNh04870	4.04268	2.73754	12.8946	7.75031e-16	1.01729e-14	25.8768	AK025291	GENBANK	noncoding	NA	NA	NA	NA	NO	NA	NA	NA	NA	NA	NA		CDNA: FLJ21638 fis, clone COL08269	1	200757187	200757247	ncRNA	AK025291			+	0		AK025291	Hs.677346	GTTAAAATTCTCAATATATGTACAGAAGAAGTTAGATTTTACAGAATGAAGAACAGATAA
IVGNh29591	4.04086	1.34301	19.1636	8.99519e-22	3.77567e-20	39.537	RP11-355N15.1	Gencode.V23	noncoding	NA	NA	ENSG00000259293.1	RP11-355N15.1	YES	RP11-355N15.1	ENSG00000259293.1	antisense	lnc-ALDH1A2-1	NONHSAT044111	NA			15	56516372	56574292	mRNA	uc002afb			NA	0		uc002afb		AGAACTCCAGATTCCTTATGTGCATTCAGATGGTCTTTTTTGAAAGGTATTTGGGCTTGA
IVGNh09174	4.03405	3.11173	12.5694	1.76808e-15	2.18208e-14	25.0485	LINC00528	Gencode.V23	noncoding	NA	NA	ENSG00000269220.1	LINC00528	YES	LINC00528	ENSG00000269220.1	lincRNA	lnc-BCL2L13-1	NA	200298	C22orf37	Chromosome 22 open reading frame 37	22	18260055	18262246	ncRNA	AK097861	22q11.21	XR_109694.1	+	0	FLJ40542	AK097861		AATTACTTGGATATCAACTCTGATTTAAAACATCAATTTAACATACAGATAATGCTGGGA
IVGNh27054	4.03014	6.3088	27.8922	7.6034e-28	2.21039e-25	53.2573	SBF2	Gencode.V23	noncoding	NA	NA	NA	NA	NO	SBF2	ENSG00000133812.14	retained_intron	NA	NA	NA			11	9995073	10006605	mRNA	uc001mij			NA	0		uc001mij		ACTAGTGTGGCTCTCCTGTTCCAGCAATTGGCTTTGAATGGATGTTGGGCTACAGAAGGT
IVGNh24846	4.02879	2.25979	16.2098	3.45854e-19	8.32112e-18	33.6071	lnc-RXFP2-3	LNCIPEDIA_3.1	noncoding	NA	NA	NA	NA	NO	NA	NA	NA	lnc-RXFP2-3	NONHSAT033089	NA		BRCA2 region, mRNA sequence GT573	13	31530922	31530982	ncRNA	U50538			+	0		U50538	Hs.684657	AAATATGTATACATTATTTGAGGCATCTCTTAAATGTATACAAAGACAAATACTCTAAGG
IVGNh30759	4.02747	2.66882	12.6843	1.3193e-15	1.66326e-14	25.3426	AOC4P	Gencode.V23	noncoding	NA	NA	NA	NA	NO	AOC4P	ENSG00000260105.6	processed_transcript	NA	NA	NA			17	38274204	38274264	mRNA	uc002ibw			+	0		uc002ibw		AGATCTGTGTCTACTATGCTCAACTATGACTATGTGTGGGATATGGTCTTCCACCCTAAT
IVGNh10692	4.02697	1.5495	17.2959	3.53955e-20	1.04289e-18	35.8825	lnc-MYO10-1	LNCIPEDIA_3.1	noncoding	NA	NA	NA	NA	NO	NA	NA	NA	lnc-MYO10-1	NONHSAT100622	NA		CDNA FLJ43202 fis, clone FEBRA2008360	5	17269221	17269532	ncRNA	AK125192			NA	0		AK125192	Hs.646924	GAGGGACATACAAAAATAACGTAACGTGACAAACTGTAACCATACTTAGGGAGGCAGACG
IVGNh37243	4.02661	1.7474	20.816	4.40844e-23	2.55937e-21	42.5253	APTR	Gencode.V23	noncoding	NA	NA	ENSG00000214293.8	APTR	YES	APTR	ENSG00000214293.8	lincRNA	lnc-TMEM60-1	NONHSAT121668	NA			7	77125755	77125815	ncRNA	uc003ugi			NA	0		uc003ugi		AATGGTATACATTATATTACATAGCTATGTTGAGCTCTATTTCTATTACACTAAAAAGTA
IVGNh09676	4.01291	1.91397	14.4902	1.62538e-17	2.81383e-16	29.7539	lnc-LACE1-5	LNCIPEDIA_3.1	noncoding	NA	NA	NA	NA	NO	NA	NA	NA	lnc-LACE1-5	NONHSAT114356	NA		CDNA FLJ41156 fis, clone BRACE2039170	6	109048190	109048250	ncRNA	AK123151			+	0		AK123151	Hs.689108	ATCATTTTCCCTTAACACTTTAATATGATACAATTTTTGTCTATCGTTTTTCTTAAATAG
IVGNh12139	4.0109	3.83882	18.7732	1.89165e-21	7.24291e-20	38.7986	RP11-563J2.2	Gencode.V23	noncoding	NA	NA	ENSG00000215244.2	RP11-563J2.2	YES	RP11-563J2.2	ENSG00000215244.2	lincRNA	lnc-AL137145.1-1	NONHSAT011223	399715	LOC399715	FLJ46311 protein	10	6349586	6370298	ncRNA	AK128185	10p15.1	XM_001715051.2	+	0	FLJ46311	AK128185		GGGAACGACCACAGTGGGCATCAAATGGGTAACTTCAGTACGCCAGCACGGTTGAGAACT
IVGNh20926	4.00671	1.58718	12.6569	1.41444e-15	1.77239e-14	25.2727	BX647372	GENBANK	noncoding	NA	NA	NA	NA	NO	NA	NA	NA	NA	NA	NA		MRNA; cDNA DKFZp686B02111 (from clone DKFZp686B02111)	9	113479253	113479314	ncRNA	BX647372			+	0		BX647372	Hs.639917	CCTATGCGGATGTTATATTTTGTGCTGTATTCTTACACTGTATGCATATTTTATACTGTA
IVGNh15451	3.99839	5.12567	22.8202	1.47069e-24	1.26854e-22	45.8779	BC004890	GENBANK	noncoding	NA	NA	NA	NA	NO	NA	NA	NA	NA	NA	NA		CDNA clone IMAGE:3937917	18	2769160	2769220	ncRNA	BC004890			+	0		BC004890	Hs.662843	TATATAACACTCTAAATTGTAAGTTTAAACAACAACATATTAGTCCTCTTTGTAGATTTC
IVGNh05102	3.97143	2.11401	13.2528	3.17163e-16	4.43599e-15	26.7738	AK026656	GENBANK	noncoding	NA	NA	NA	NA	NO	NA	NA	NA	NA	NA	NA			5	10517896	10517956	ncRNA	AK026656			+	0		AK026656		AAAATGTTACTAAGTATATGATGAGAAATTACCAATAAATATCTTTATCTGTTTCCAATT
IVGNh11257	3.96622	5.31161	11.6133	2.1565e-14	2.24971e-13	22.5354	AK126337	GENBANK	noncoding	NA	NA	NA	NA	NO	NA	NA	NA	NA	NA	NA		CDNA FLJ44365 fis, clone TRACH3008535	3	184469124	184469184	ncRNA	AK126337			+	0		AK126337	Hs.659342	GTGCTAGGTAATCATCTGTCTACTTCCCTTCATTTGTCATGTATATTCCCATTTAATTTG
IVGNh22636	3.96587	5.2841	17.6274	1.80443e-20	5.61592e-19	36.5541	RP11-629N8.4	Gencode.V23	noncoding	NA	NA	ENSG00000280181.1	RP11-629N8.4	YES	RP11-629N8.4	ENSG00000280181.1	TEC	NA	NONHSAT029161	NA			12	63390171	63390231	ncRNA	CR619980			+	0		CR619980		AAATGATAATTACAAGCATCTTTATATCTCTCTATCCTTTGAGAACCTATCATCATCAGT
IVGNh10053	3.95901	7.02798	21.0357	2.99685e-23	1.80605e-21	42.9068	AK123942	GENBANK	noncoding	NA	NA	NA	NA	NO	NA	NA	NA	NA	NA	NA		CDNA FLJ41948 fis, clone PLACE7000170	16	28106082	28106142	ncRNA	AK123942			NA	0		AK123942	Hs.661224	AAATGACCTGATCTGTACTGTAATCTGTGTAGGAAAATTCATGAAGGTTAAACTATAAAT
IVGNh30047	3.94701	2.53636	11.9975	7.78457e-15	8.71153e-14	23.5594	NONHSAT140765	NONCODE.V4	noncoding	NA	NA	NA	NA	NO	NA	NA	NA	NA	NONHSAT140765	NA			16	15725113	15725173	ncRNA	uc002ddz			+	0		uc002ddz		ATTTTACAGAATGAAATCTTAGGGAAGAGTGGTATTAAAAGTATAGAAACTGAATTACTT
IVGNh10371	3.94203	4.41739	21.7311	9.02983e-24	6.25017e-22	44.091	ARHGAP26	Gencode.V23	noncoding	NA	NA	NA	NA	NO	ARHGAP26	ENSG00000145819.15	processed_transcript	NA	NONHSAT104343	23092	ARHGAP26	Rho GTPase activating protein 26	5	142150291	142608571	mRNA	AK124521	5q31	NM_001135608.1	+	0	FLJ42530|GRAF|KIAA0621|OPHN1L|OPHN1L1	AK124521		CTCGTCCATGTCACCTCATGCGGGCTTCGCACACCGTTCCGGAAGGCAAAAGCCTTGTAT
IVGNh21061	3.92279	4.86866	21.7794	8.31858e-24	5.81945e-22	44.1719	BX647940	GENBANK	noncoding	NA	NA	NA	NA	NO	NA	NA	NA	NA	NA	NA		MRNA; cDNA DKFZp686H0524 (from clone DKFZp686H0524)	14	92574539	92574599	ncRNA	BX647940			NA	0		BX647940	Hs.689147	CTTTCCCTTCCAAAAGAGAGTATATGGATATAATTTAATCATTTTTCCTGTGTTATGTAT
IVGNh09249	3.9225	2.79138	14.9471	5.66764e-18	1.0699e-16	30.8094	AK098037	GENBANK	noncoding	NA	NA	NA	NA	NO	NA	NA	NA	NA	NA	158401	C9orf84	Chromosome 9 open reading frame 84	9	114448900	114545778	ncRNA	AK098037	9q31.3	NM_001080551.1	+	0	FLJ32779|FLJ44067|MGC43661	AK098037	Hs.428209	TAAATACTGATAATATTCATTATGTTCTTGAATGACAGAGTCTAATCAGAAGCTGAACTT
IVGNh05931	3.90973	2.07771	13.8394	7.5851e-17	1.16739e-15	28.2094	AD000864.6	Gencode.V23	noncoding	NA	NA	ENSG00000280194.1	AD000864.6	YES	AD000864.6	ENSG00000280194.1	TEC	NA	NA	NA			19	41085666	41085726	ncRNA	AK056266			NA	0		AK056266		GTGTAGAGAAGGAAAGGTAGTGTCCTGAGAAGTAATCTCCAGGCTGGAGAGATGGAACAG
IVGNh16186	3.90924	4.89234	20.9095	3.73865e-23	2.20311e-21	42.6882	BC018586	GENBANK	noncoding	NA	NA	NA	NA	NO	NA	NA	NA	NA	NA	NA			16	65159830	65159890	ncRNA	BC018586			+	0		BC018586		ATATTCCATTGACATTGTAAAAATAAACATTTCAAACTAAGAGTCAGCATATTTAATTAA
IVGNh26702	3.909	3.72875	16.5497	1.67408e-19	4.30543e-18	34.3319	MIR107	Gencode.V23	noncoding	NA	NA	NA	NA	NO	MIR107	ENSG00000198997.1	miRNA	NA	NONHSAT015516	NA			10	91342489	91342549	ncRNA	uc001kgq			NA	0		uc001kgq		TTCTTTACAGTGTTGCCTTGTGGCATGGAGTTCAAGCAGCATTGTACAGGGCTATCAAAG
IVGNh07245	3.88742	2.26003	13.9872	5.32413e-17	8.3815e-16	28.5644	AK092151	GENBANK	noncoding	NA	NA	NA	NA	NO	NA	NA	NA	NA	NA	348094	ANKDD1A	Ankyrin repeat and death domain containing 1A	15	65204100	65251041	ncRNA	AK092151	15q22.31	NM_182703.3	NA	0	FLJ18078|FLJ25870|MGC120305|MGC120306|MGC120307	AK092151	Hs.207157	TGTCTTGCATGATAGTGGTCCTAATTTACAGATGAGAATACAGCTTAGTCAGAGATGGAG
IVGNh25199	3.88114	2.74471	14.1671	3.47163e-17	5.63939e-16	28.9932	lnc-EIF4G3-4	LNCIPEDIA_3.1	noncoding	NA	NA	NA	NA	NO	NA	NA	NA	lnc-EIF4G3-4	NONHSAT001403	NA			1	21476722	21476782	ncRNA	uc001ben			NA	0		uc001ben		CAGATAGTAAAATGAATAAATTAATGTTTGAATGAACGAAGGGGTAGGAAGGAAGATCAG
IVGNh26440	3.87902	3.5685	14.3671	2.16722e-17	3.66457e-16	29.4655	uc001iuv	GENBANK	noncoding	NA	NA	NA	NA	NO	NA	NA	NA	NA	NA	NA			10	29963034	29963094	ncRNA	uc001iuv			NA	0		uc001iuv		ACTAAAAATTTGATTAATATAACTTAGTACATTCTGTCTAAATGTTAGCACTTAAAGTCT
IVGNh02440	3.86945	1.67386	14.2182	3.07613e-17	5.05341e-16	29.1144	RP13-516M14.8	Gencode.V23	noncoding	NA	NA	ENSG00000280407.2	RP13-516M14.8	YES	RP13-516M14.8	ENSG00000280407.2	pseudogene	NA	NONHSAT056670	NA		Pp10472	17	77801927	77801987	ncRNA	AF318321			+	0		AF318321	Hs.684471	ATTTAAAACTGACAACAAAACAGTAAGTTTTTAATGAAGGAACACAACAGTTCCACAGGA
IVGNh23922	3.86492	3.30581	11.4908	2.99596e-14	3.06117e-13	22.2049	ANKRD13A	Gencode.V23	noncoding	NA	NA	NA	NA	NO	ANKRD13A	ENSG00000076513.16	retained_intron	NA	NA	NA			12	108950088	108950148	mRNA	G36685			+	0		G36685		GATACTCTTTTGGAAGAGAATTAGATGAGTGACTCTTTGAAAATAAATAAGGATTTTAGA
IVGNh03835	3.85949	2.12848	10.529	4.237e-13	3.66267e-12	19.5417	AK022189	GENBANK	noncoding	NA	NA	NA	NA	NO	NA	NA	NA	NA	NA	NA		CDNA FLJ12127 fis, clone MAMMA1000171	14	90701238	90701298	ncRNA	AK022189			+	0		AK022189	Hs.677110	TTGTTTCATTACCTAGTATAGTTCCTTTAATGACACATAACAAACATCTTTTAACATAAC
IVGNh12456	3.85522	3.78981	19.2928	7.05221e-22	3.0381e-20	39.7786	CTB-131B5.2	Gencode.V23	noncoding	NA	NA	ENSG00000250069.1	CTB-131B5.2	YES	CTB-131B5.2	ENSG00000250069.1	sense_intronic	lnc-IGIP-2	NONHSAT104175	NA		CDNA FLJ46652 fis, clone TRACH3005102	5	139562031	139562091	ncRNA	AK128855			+	0		AK128855	Hs.675228	ATAAATCTTATTGAAATAAGAGCAGTGGTACTGTATAAAATGAACTCTGGAAACAAAAGC
IVGNh06812	3.84917	1.1846	30.3014	3.19407e-29	1.81634e-26	56.3062	AK090481	GENBANK	noncoding	NA	NA	NA	NA	NO	NA	NA	NA	NA	NA	NA		FLJ00403 protein	17	76733659	76733719	ncRNA	AK090481			NA	0		AK090481	Hs.683963	GTAATCTATCTTAGAATCATTTAATCTGAAGTTATGCAGTCAGGCTATTTTTTTCTTTTT
IVGNh24614	3.84751	1.2803	22.6952	1.80454e-24	1.51976e-22	45.6767	NONHSAT074954	NONCODE.V4	noncoding	NA	NA	NA	NA	NO	NA	NA	NA	NA	NONHSAT074954	7130	TNFAIP6	Tumor necrosis factor, alpha-induced protein 6	2	152214104	152236559	ncRNA	M31164	2q23.3	NM_007115.3	NA	0	TSG-6|TSG6	M31164	Hs.437322	ACATAAACACTGTGTGTTTTGATCATCCTTTTTTTTTATAAGTGGCTAATCTTCCAGCTA
IVGNh22799	3.83313	4.14744	11.3927	3.90368e-14	3.92629e-13	21.9389	lnc-GPR98-8	LNCIPEDIA_3.1	noncoding	NA	NA	NA	NA	NO	NA	NA	NA	lnc-GPR98-8	NONHSAT102757	57561	ARRDC3	Arrestin domain containing 3	5	90664540	90679148	ncRNA	CR624187	5q14.3	NM_020801.2	+	0	KIAA1376|TLIMP	CR624187		ATAAACTATAACTTACTGATGTGATTGTTCTTCCTATGTAATCTATACATAATCAAAGTG
IVGNh13080	3.82855	4.1006	9.51245	7.93823e-12	5.76292e-11	16.596	lnc-METTL11A-3	LNCIPEDIA_3.1	noncoding	NA	NA	NA	NA	NO	NA	NA	NA	lnc-METTL11A-3	NONHSAT135079	NA		Homo sapiens, clone IMAGE:3851018, mRNA	9	131293951	131294011	ncRNA	AK130729			+	0		AK130729	Hs.529860	CATGGACCCATATACCCATATGTATGTCCCAGAGTTTCTTCCAGAACTTTTTTTTTTTTC
IVGNh06844	3.82278	5.20649	8.56353	1.37564e-10	8.45816e-10	13.7308	RP11-205M5.3	Gencode.V23	noncoding	NA	NA	ENSG00000280064.1	RP11-205M5.3	YES	RP11-205M5.3	ENSG00000280064.1	TEC	NA	NA	80223	RAB11FIP1	RAB11 family interacting protein 1 (class I)	8	37716464	37757014	ncRNA	AK090578	8p11.22	NM_001002814.2	+	0	DKFZp686E2214|FLJ22524|FLJ22622|MGC78448|NOEL1A|RCP|rab11-FIP1	AK090578	Hs.191179	GATAATTAAAAGCTAATTAGATAAATCAAGTTACAGTATCATCCTTCAGATTAAAGTGCT
IVGNh18410	3.82155	2.9053	13.7602	9.18119e-17	1.4015e-15	28.0178	lnc-CPVL-3	LNCIPEDIA_3.1	noncoding	NA	NA	NA	NA	NO	NA	NA	NA	lnc-CPVL-3	NA	NA		CDNA clone IMAGE:5521417	7	28746873	28815559	ncRNA	BC042044			NA	0		BC042044	Hs.661843	CACCTGAAGCTGCATGTTTGTCTGGGGTTACATGAGTTTAACAGAAGGATTTTTCTACCG
IVGNh02812	3.82101	8.41305	25.3574	2.82271e-26	4.27722e-24	49.7487	NONHSAT054055	NONCODE.V4	noncoding	NA	NA	NA	NA	NO	NA	NA	NA	NA	NONHSAT054055	752	FMNL1	Formin-like 1	17	43299291	43324684	ncRNA	AJ008124	17q21	NM_005892.3	+	0	C17orf1|C17orf1B|FHOD4|FMNL|KW-13|MGC133052|MGC1894|MGC21878	AJ008124	Hs.100217	TGCACTTCCTGGACAAGGCGGGCTCAGGTAGGAGACACACAGATCCTTGGGTGTGGGGAG
IVGNh32859	3.82038	4.61871	14.2152	3.0984e-17	5.08785e-16	29.1072	AC009506.1	Gencode.V23	noncoding	NA	NA	ENSG00000224152.1	AC009506.1	YES	AC009506.1	ENSG00000224152.1	antisense	lnc-MARCH7-1	NONHSAT075116	NA			2	160180180	160180533	ncRNA	uc002uav			+	0		uc002uav		CCTTCTGCGTGCTGACATAGACCTTCCCAGAAGCAAAACTGTTGGCGGCGACCTGAGCGC
IVGNh09325	3.81928	2.68957	14.7858	8.20018e-18	1.50737e-16	30.4394	PPP1R12B	Gencode.V23	noncoding	NA	NA	NA	NA	NO	PPP1R12B	ENSG00000077157.20	retained_intron	NA	NA	4660	PPP1R12B	Protein phosphatase 1, regulatory (inhibitor) subunit 12B	1	202317829	202557696	mRNA	AK098261	1q32.1	NM_001167857.1	+	0	FLJ40942|MGC131980|MGC87886|MYPT2	AK098261	Hs.444403	ATGGGTATATTTTAAACATATACATAGCTTTTAACATATACATATAGGGATGTCTGGGTC
IVGNh11081	3.8105	3.54046	10.2324	9.82782e-13	8.03547e-12	18.6959	AK126041	GENBANK	noncoding	NA	NA	NA	NA	NO	NA	NA	NA	NA	NA	51192	CKLF	Chemokine-like factor	16	66586465	66600153	ncRNA	AK126041	16q21	NM_001040138.2	+	0	C32|CKLF1|CKLF2|CKLF3|CKLF4|UCK-1	AK126041	Hs.15159	TAGTTATAGTTCTATCTGATATTCTTCTAAGATTTCTCATACAAGGTTCAAAATCATTTA
IVGNh10717	3.80988	5.52827	14.54	1.44734e-17	2.53243e-16	29.8701	AK125263	GENBANK	noncoding	NA	NA	NA	NA	NO	NA	NA	NA	NA	NA	7165	TPD52L2	Tumor protein D52-like 2	20	62496589	62522890	ncRNA	AK125263	20q13.2-q13.3	NM_003288.2	+	0	D54|DKFZp686A1765|hD54	AK125263		GGTTTTATGCATTTGTTATTTCAGGGAAAATCAAGGTTAAAGATGTCTTCAGAATTTGTA
IVGNh11912	3.80269	1.79238	12.4103	2.65924e-15	3.177e-14	24.6386	AK127669	GENBANK	noncoding	NA	NA	NA	NA	NO	NA	NA	NA	NA	NA	6573	SLC19A1	Solute carrier family 19 (folate transporter), member 1	21	46934628	46962350	ncRNA	AK127669	21q22.3	NM_194255.1	NA	0	CHMD|FOLT|IFC1|REFC|RFC1	AK127669	Hs.84190	TCATTTTGAATTTGGCCAAATTTCCCTCCAGGGTTTCTGCTTTGAGTGTCAGCTGAGAGC
IVGNh09252	3.80261	2.96011	9.98047	2.02597e-12	1.59213e-11	17.9686	AK098043	GENBANK	noncoding	NA	NA	NA	NA	NO	NA	NA	NA	NA	NA	NA		CDNA FLJ40724 fis, clone THYMU2028724	2	196726797	196726857	ncRNA	AK098043			NA	0		AK098043	Hs.641140	CATGTTTTTTAAATTAATCTAACACATGGCATTAATGGAAAATAACCCATTATGTTTTAA
IVGNh15906	3.7962	2.78106	12.0763	6.32986e-15	7.17359e-14	23.7672	KB-431C1.5	Gencode.V23	noncoding	NA	NA	ENSG00000272037.1	KB-431C1.5	YES	KB-431C1.5	ENSG00000272037.1	antisense	NA	NONHSAT128084	NA		Homo sapiens, clone IMAGE:4342270, mRNA	8	103339135	103339195	ncRNA	BC014866			+	0		BC014866	Hs.678810	TGTAAATAAAATATACTATACCAGTTGTTGTTATTATCTGTAGAATATTACTAATCTTCT
IVGNh01318	3.7897	4.83254	14.2816	2.64955e-17	4.40611e-16	29.2641	AF085944	GENBANK	noncoding	NA	NA	NA	NA	NO	NA	NA	NA	NA	NA	NA		Full length insert cDNA clone YR71G12	22	23165804	23165864	ncRNA	AF085944			NA	0		AF085944	Hs.621490	CACAGCCCTCTGGAGAGAAATGAGAGAATTACTTGTTAACATTTACATGGCCATCTTAAC
IVGNh19244	3.78492	3.61921	12.1936	4.66128e-15	5.38049e-14	24.0747	BC062744	GENBANK	noncoding	NA	NA	NA	NA	NO	NA	NA	NA	NA	NA	NA		CDNA clone IMAGE:4730124	10	89696867	89696927	ncRNA	BC062744			+	0		BC062744	Hs.656463	TTTAGCTAAAGCTAGAATTGTTGAAAGTTGTATTTGAGGAAAAAAAGTTAAGGATACAGT
IVGNh23062	3.78189	2.25748	10.9699	1.23922e-13	1.15714e-12	20.7776	NONHSAT079028	NONCODE.V4	noncoding	NA	NA	NA	NA	NO	NA	NA	NA	NA	NONHSAT079028	7056	THBD	Thrombomodulin	20	23026269	23030300	ncRNA	CR749513	20p11.2	NM_000361.2	+	0	AHUS6|BDCA3|CD141|THRM|TM	CR749513	Hs.2030	GGCTAGGAAAAAAAAATTCACCAAGATAGTTTACCTGTCACATGACAAGTGGGAGTTTGT
IVGNh05196	3.76334	3.02491	12.2022	4.55836e-15	5.26788e-14	24.0971	lnc-PLXND1-1	LNCIPEDIA_3.1	noncoding	NA	NA	NA	NA	NO	NA	NA	NA	lnc-PLXND1-1	NA	NA		CDNA: FLJ23262 fis, clone COL05922	3	130948556	130948616	ncRNA	AK026915			NA	0		AK026915	Hs.677407	GGAATTAACATTTTATTGAATACCTTTTAATGCCTAGAAGAAAAAGTACTATTATACATT
IVGNh06587	3.75338	4.18272	14.301	2.53114e-17	4.22531e-16	29.3099	AK074192	GENBANK	noncoding	NA	NA	NA	NA	NO	NA	NA	NA	NA	NA	NA		CDNA FLJ23612 fis, clone ADKA02523	1	247045276	247045336	ncRNA	AK074192			+	0		AK074192	Hs.537554	CCCGCAACTTTAAAGGGCTGACAGTTTAACAAGGACTCAGAGACATAAGGTATAAAACTA
IVGNh23818	3.74987	4.30782	20.905	3.7686e-23	2.21743e-21	42.6803	G36563	GENBANK	noncoding	NA	NA	NA	NA	NO	NA	NA	NA	NA	NA	NA			14	72810977	72811037	ncRNA	G36563			NA	0		G36563		CATAAGTGAACATGGATGCTCTTCAATATTTTTCCAGTATTAAATGAAAAAAGACCTCTG
IVGNh00895	3.74919	2.63178	15.795	8.5123e-19	1.8917e-17	32.7067	AF007132	GENBANK	noncoding	NA	NA	NA	NA	NO	NA	NA	NA	NA	NA	51099	ABHD5	Abhydrolase domain containing 5	3	43732374	43764216	ncRNA	AF007132	3p21	NM_016006.4	+	0	CDS|CGI58|IECN2|MGC8731|NCIE2	AF007132	Hs.19385	TATATAATAAACATTTTTTGAAAAGGCAACTCTTAAAACTAAAACAAACTTAACAGTCTG
IVGNh02097	3.72733	4.09152	15.4321	1.89883e-18	3.91189e-17	31.9041	lnc-FGF1-6	LNCIPEDIA_3.1	noncoding	NA	NA	NA	NA	NO	NA	NA	NA	lnc-FGF1-6	NONHSAT104338	NA		Full length insert cDNA clone YP77A07	5	142306328	142306388	ncRNA	AF147424			NA	0		AF147424	Hs.658232	CCTGTCAACATGTGTTTTTAAATATCATCTTTGATTTGATCACTAACAAATATTACCACT
IVGNh12352	3.72106	1.92812	15.6922	1.06695e-18	2.31857e-17	32.4808	AK128605	GENBANK	noncoding	NA	NA	NA	NA	NO	NA	NA	NA	NA	NA	6484	ST3GAL4	ST3 beta-galactoside alpha-2,3-sialyltransferase 4	11	126226095	126284532	ncRNA	AK128605	11q24.2	NM_006278.1	+	0	CGS23|FLJ11867|FLJ46764|NANTA3|SAT3|SIAT4|SIAT4C|ST3GalIV|STZ	AK128605		GGCACATAGTGTTTAAAAAGTAACTGATATGATGATGGCTGTCATTCTGATTGTTAGTCT
IVGNh04366	3.7002	4.20784	13.1718	3.87602e-16	5.33375e-15	26.5725	AK023959	GENBANK	noncoding	NA	NA	NA	NA	NO	NA	NA	NA	NA	NA	84263	HSDL2	Hydroxysteroid dehydrogenase like 2	9	115142350	115234683	ncRNA	AK023959	9q32	NM_032303.4	+	0	C9orf99|FLJ25855|MGC10940|SDR13C1	AK023959	Hs.59486	AAAACAGTCATGTAATGCTATCATAGTATACCTCAGTGCATAGATGTTTTATTTTTTCTG
IVGNh15769	3.69657	1.98955	16.9272	7.57897e-20	2.08733e-18	35.123	lnc-RNF13-3	LNCIPEDIA_3.1	noncoding	NA	NA	NA	NA	NO	NA	NA	NA	lnc-RNF13-3	NONHSAT092665	646903	LOC646903	Hypothetical LOC646903	3	149689065	149691028	ncRNA	BC012363	3q25.1	NR_036538.1	+	0		BC012363		TAGTCCTTCGATCATAGCACTGTATCATCTTAAAAGTTAATAATAGATTACTTGTAACAC
IVGNh13010	3.68634	2.19584	18.7001	2.17734e-21	8.21654e-20	38.6588	AK130618	GENBANK	noncoding	NA	NA	NA	NA	NO	NA	NA	NA	NA	NA	NA		CDNA FLJ27108 fis, clone SPL05416	6	18048603	18048663	ncRNA	AK130618			NA	0		AK130618	Hs.689189	GTTTTCCTACCATATGTAAAATTAAACAGTAATGCTTTCTCCATAACTTAATTTGCATGC
IVGNh24003	3.68369	1.94068	12.2943	3.58889e-15	4.21201e-14	24.3374	G36792	GENBANK	noncoding	NA	NA	NA	NA	NO	NA	NA	NA	NA	NA	NA			12	60984046	60984107	ncRNA	G36792			NA	0		G36792		TAATACCTTTAGAGATATTTGGACACAAATTTTCCTTTATCCTAGGAATGAAATAATTCT
IVGNh33606	3.67839	4.90124	17.191	4.39053e-20	1.26886e-18	35.6676	PPP4R1L	Gencode.V23	noncoding	NA	NA	NA	NA	NO	PPP4R1L	ENSG00000124224.16	processed_transcript	NA	NA	NA			20	56240358	56241178	mRNA	uc002xyw			NA	0		uc002xyw		GGCCCTAAGGCAGATGCTGTTGGAAAAGGCGTATTTTAGAAATGCTGGTAACCCTCATCT
IVGNh10235	3.67749	6.81307	18.6295	2.49474e-21	9.30426e-20	38.5235	AK124259	GENBANK	noncoding	NA	NA	NA	NA	NO	NA	NA	NA	NA	NA	976	CD97	CD97 molecule	19	14492212	14519534	ncRNA	AK124259	19p13	NM_001025160.1	+	0	TM7LN1	AK124259		AGAAGAAATGAAGATGGCAGTAAATGCTCAGGCACACCGGACAGCAGTCATGTGGTTTAC
IVGNh24555	3.67547	3.27333	10.475	4.93468e-13	4.21106e-12	19.3885	NONHSAT083383	NONCODE.V4	noncoding	NA	NA	NA	NA	NO	NA	NA	NA	NA	NONHSAT083383	NA		(clone 48ES4) mRNA fragment	22	17429937	17430000	ncRNA	L42354			NA	0		L42354	Hs.684663	CATCCCAGTCCTGTTGATGTCTTAAGTATCTCTAAGAAGGATAAATGAGGAGTGATGGGC
IVGNh07667	3.6706	3.50851	11.7366	1.55154e-14	1.65737e-13	22.8663	AK093749	GENBANK	noncoding	NA	NA	NA	NA	NO	NA	NA	NA	NA	NA	NA			14	61237838	61237898	ncRNA	AK093749			+	0		AK093749		CACAATATATTTAGGCAAATTAATTTAAAAGTGTCTAGTATTTAATATTGCAATTTTCAC
IVGNh24001	3.66585	3.63958	12.0005	7.72391e-15	8.64857e-14	23.5672	G36789	GENBANK	noncoding	NA	NA	NA	NA	NO	NA	NA	NA	NA	NA	NA			13	49447831	49447891	ncRNA	G36789			NA	0		G36789		TTTTCATATTCCTTTTGTGATAATTCTAAGATAATGAATTAGATGTTAGCCATTGTTTTC
IVGNh04411	3.65809	2.58044	11.5909	2.28968e-14	2.37601e-13	22.4751	AK024147	GENBANK	noncoding	NA	NA	NA	NA	NO	NA	NA	NA	NA	NA	NA		CDNA FLJ14085 fis, clone HEMBB1002534	11	66718120	66718180	ncRNA	AK024147			+	0		AK024147	Hs.636888	CTACTTATATTTTCTAATCTTTTATGATAAATTATTTCAGCAATTTTAGCATTCATGACT
IVGNh33356	3.65359	6.0407	15.7878	8.64713e-19	1.91407e-17	32.691	MIR103A2	Gencode.V23	noncoding	NA	NA	NA	NA	NO	MIR103A2	ENSG00000199024.1	miRNA	NA	NONHSAT078258	NA			20	3846156	3846216	ncRNA	uc002wkg			+	0		uc002wkg		TTTACAGTGCTGCCTTGTAGCATTCAGGTCAAGCAGCATTGTACAGGGCTATGAAAGAAC
IVGNh16330	3.65204	1.27587	14.875	6.68326e-18	1.24782e-16	30.6443	RP11-556I13.2	Gencode.V23	noncoding	NA	NA	ENSG00000268170.2	RP11-556I13.2	YES	RP11-556I13.2	ENSG00000268170.2	antisense	lnc-FAM131B-2	NONHSAT123853	NA		Homo sapiens, clone IMAGE:4724389	7	142628728	142628788	ncRNA	BC020909			NA	0		BC020909	Hs.617354	TATATGAACATCTTTTACTTAGAATTGAGTTTCTTCCAAAAAGGCCTGCTATTATAATGT
IVGNh23510	3.64879	1.17787	23.0506	1.01142e-24	9.18849e-23	46.2458	NONHSAT104329	NONCODE.V4	noncoding	NA	NA	NA	NA	NO	NA	NA	NA	NA	NONHSAT104329	NA		Clone CONTROL_TAR_IN_10_REV mRNA sequence	5	142186683	142186743	ncRNA	EF212234			+	0		EF212234	Hs.693539	TTATGTGCTTCATTGATATAATTTTGAGTCTGTACTTTCAGGTTTTCATTTTCTTTCTTT
IVGNh14709	3.64779	1.46862	11.8148	1.26062e-14	1.36368e-13	23.075	AY129028	GENBANK	noncoding	NA	NA	NA	NA	NO	NA	NA	NA	NA	NA	3705	ITPK1	Inositol 1,3,4-triphosphate 5/6 kinase	14	93403258	93582262	ncRNA	AY129028	14q31	NM_001142593.1	NA	0	ITRPK1	AY129028	Hs.308122	GTCACTGAGAGTGGGTCCAAGGAAGGGACCCACTTAGCAAAGGTTGTTGTGTGGTGCTGT
IVGNh01452	3.63829	4.28693	13.5564	1.50512e-16	2.20905e-15	27.5219	ADCY4	Gencode.V23	noncoding	NA	NA	NA	NA	NO	ADCY4	ENSG00000129467.13	retained_intron	NA	NONHSAT036047	NA			14	23857804	23857864	ncRNA	AF086230			NA	0		AF086230		CTTCCTTCTCCAAGTCTGTCATTACCACATCCCTCATTAGGGTTGAACCATGGACCCGTA
IVGNh07878	3.63673	2.42343	8.72519	8.39753e-11	5.3105e-10	14.2264	lnc-CTSZ-6	LNCIPEDIA_3.1	noncoding	NA	NA	NA	NA	NO	NA	NA	NA	lnc-CTSZ-6	NONHSAT080606	51497	TH1L	TH1-like (Drosophila)	20	57556310	57570187	ncRNA	AK094347	20q13	NM_198976.1	NA	0	NELF-C|NELF-D|TH1	AK094347		GATATTTTTTTCATTAATACAAATACCCTAATCTCACCTTAAATCGTATAATGCTGCCCA
IVGNh19298	3.63488	2.12054	13.3643	2.40905e-16	3.43677e-15	27.0499	BC063868	GENBANK	noncoding	NA	NA	NA	NA	NO	NA	NA	NA	NA	NA	NA		CDNA clone IMAGE:6188596	5	79812608	79812668	ncRNA	BC063868			+	0		BC063868	Hs.593346	AAACCCTTTTTAATTTAATTGCAGTATTCTAAGAGAGCCTCAGGAAAGATGCAGTAAGAC
IVGNh04150	3.62821	2.80484	12.8807	8.02617e-16	1.05174e-14	25.8417	RP4-635A23.6	Gencode.V23	noncoding	NA	NA	ENSG00000279838.1	RP4-635A23.6	YES	RP4-635A23.6	ENSG00000279838.1	TEC	lnc-IVNS1ABP-3	NONHSAT008415	NA		CDNA FLJ13301 fis, clone OVARC1001344	1	183529401	183529461	ncRNA	AK023363			NA	0		AK023363	Hs.662668	GAATACAGAGATGGATTTTTAAAAATACAAGTATATATAATACTAAAACCCTCAGGAAAG
IVGNh11622	3.62478	1.82638	13.8911	6.70103e-17	1.03948e-15	28.3337	AK127041	GENBANK	noncoding	NA	NA	NA	NA	NO	NA	NA	NA	NA	NA	54757	FAM20A	Family with sequence similarity 20, member A	17	66531256	66597094	ncRNA	AK127041	17q24.2	NM_017565.3	+	0	DKFZp434F2322|FP2747	AK127041	Hs.268874	ATTTTATAAAAATGTAGATTACACTGTGTTATGGTATGAAAATAGATAAAATTGGTCCTG
IVGNh10348	3.61761	4.47521	18.066	7.50947e-21	2.53193e-19	37.4272	AK124474	GENBANK	noncoding	NA	NA	NA	NA	NO	NA	NA	NA	NA	NA	NA		CDNA FLJ42483 fis, clone BRACE2032148	9	114231572	114231632	ncRNA	AK124474			+	0		AK124474	Hs.689576	GGATCCTGGGGTAACAAAGTCAGAAAAAGCCTTCTTTGACTCTTAAGAATTTTAAATTTT
IVGNh04327	3.61502	2.62397	11.5366	2.64884e-14	2.72779e-13	22.3287	AK023852	GENBANK	noncoding	NA	NA	NA	NA	NO	NA	NA	NA	NA	NA	NA		CDNA FLJ13790 fis, clone THYRO1000026	8	134150431	134150491	ncRNA	AK023852			+	0		AK023852	Hs.654670	AGTGGTAAAGACAATTATTTTAATCCTAGCCATTACATAGAATGGGGAAACAGTGACTAG
IVGNh05703	3.6149	1.76537	13.4993	1.7301e-16	2.51853e-15	27.3821	AK055522	GENBANK	noncoding	NA	NA	NA	NA	NO	NA	NA	NA	NA	NA	7030	TFE3	Transcription factor binding to IGHM enhancer 3	X	48886241	48900989	ncRNA	AK055522	Xp11.22	NM_006521.4	+	0	RCCP2|TFEA|bHLHe33	AK055522	Hs.274184	CTCTGAAATGGGGTGATTCCTCCAAATGAAGAAAGAGTGGGAGAAAGAGTTGTCAATTAG
IVGNh13136	3.60974	5.16326	17.791	1.29864e-20	4.16733e-19	36.8818	lnc-PDSS1-9	LNCIPEDIA_3.1	noncoding	NA	NA	NA	NA	NO	NA	NA	NA	lnc-PDSS1-9	NA	NA		CDNA FLJ27324 fis, clone TMS08044	10	26864111	26864171	ncRNA	AK130834			+	0		AK130834	Hs.689292	GATTTAAAAATCTACAACTAGAAGATGTGCTTTGTTATTCTTTTCTGATACTGATGTATT
IVGNh24669	3.60705	4.93795	8.61768	1.16562e-10	7.22685e-10	13.8971	lnc-MIXL1-7	LNCIPEDIA_3.1	noncoding	NA	NA	NA	NA	NO	NA	NA	NA	lnc-MIXL1-7	NONHSAT009871	NA		ASM mRNA sequence	1	224324215	224324275	ncRNA	M91159			+	0		M91159	Hs.675250	TTTTCAGACAGCTATAAGTATACTAAGAATTTGAGTTATGAGTTAATTCTAAGTGGAAAC
IVGNh14063	3.59657	2.22073	12.5593	1.81438e-15	2.23221e-14	25.0226	RP11-563J2.3	Gencode.V23	noncoding	NA	NA	ENSG00000212743.2	RP11-563J2.3	YES	RP11-563J2.3	ENSG00000212743.2	lincRNA	NA	NA	399716	DKFZp667F0711	Hypothetical protein DKFZp667F0711	10	6392282	6392830	ncRNA	AL713753	10p15.1	XR_109003.1	+	0		AL713753	Hs.146539	CTAGGAGAAAAATATTCATCTTAGAGAGATTATAAAAAACAAATCTTCCGAAATAGTATC
IVGNh02010	3.59431	4.87486	15.0779	4.20941e-18	8.18646e-17	31.1072	AF143885	GENBANK	noncoding	NA	NA	NA	NA	NO	NA	NA	NA	NA	NA	NA		Clone IMAGE:121600 mRNA sequence	22	41669818	41669878	ncRNA	AF143885			NA	0		AF143885	Hs.656300	ATGTATTTTAGGTAATAAGATTTTTATCAATTGTGTCTTTTTCTTTCTTTGCTTTCTATA
IVGNh01332	3.59267	1.5729	15.0117	4.89294e-18	9.36723e-17	30.9565	CALCOCO2	Gencode.V23	noncoding	NA	NA	NA	NA	NO	CALCOCO2	ENSG00000136436.14	retained_intron	lnc-ATP5G1-2	NONHSAT054485	10241	CALCOCO2	Calcium binding and coiled-coil domain 2	17	46908371	46942228	ncRNA	AF085965	17q21.32	NM_005831.3	+	0	MGC17318|NDP52	AF085965		GTGATCCTAATCCTAATTTTTTTTATTGTTGACAGGATGAAAACTTTGACCTGTCAAAAA
IVGNh36303	3.58989	3.7679	10.3013	8.07556e-13	6.67369e-12	18.8933	ATXN1	Gencode.V23	noncoding	NA	NA	NA	NA	NO	ATXN1	ENSG00000124788.17	processed_transcript	lnc-AL137003.1-1	NONHSAT107903	NA			6	16541271	16594206	ncRNA	uc003nbu			NA	0		uc003nbu		CTGTGAACAGTACGCAGTGAATGTTATCTGATGCACAAAGGAAAATAATAATACAAAACC
IVGNh24691	3.58615	3.82666	13.2216	3.4258e-16	4.75253e-15	26.6965	S69873	GENBANK	noncoding	NA	NA	NA	NA	NO	NA	NA	NA	NA	NA	NA		Mutant DNA polymerase beta	8	42337838	42337986	ncRNA	S69873			+	0		S69873	Hs.661106	CTATGAAGCACAGTGAAATAGAAAGTTAGGCTGTAAGAAGTAAGTGCAGAGTCCAGTGGT
IVGNh24562	3.58084	2.27297	10.2054	1.06149e-12	8.62511e-12	18.6184	DGCR12	Gencode.V23	noncoding	NA	NA	ENSG00000281530.1	DGCR12	YES	DGCR12	ENSG00000281530.1	sense_intronic	lnc-DGCR14-3	NONHSAT083382	9993	DGCR2	DiGeorge syndrome critical region gene 2	22	19023794	19109966	ncRNA	L77562	22q11.21	NM_001173533.1	NA	0	DGS-C|DKFZp686I1730|IDD|KIAA0163|LAN|SEZ-12	L77562		CGGATTTAAATAGTGGTCACAAAACAAATAGTAACAATAACAATAATTCTTCTGCTGCAG
IVGNh10704	3.57818	2.43336	13.2278	3.37364e-16	4.69012e-15	26.7119	AK125221	GENBANK	noncoding	NA	NA	NA	NA	NO	NA	NA	NA	NA	NA	NA		CDNA FLJ43231 fis, clone HCHON2001519	1	65284693	65284753	ncRNA	AK125221			NA	0		AK125221	Hs.633041	TTAAGAATGACGAAATAAAGGAAAATATAATCTTGGTTTACTTATACTCCTCAGTGGGTG
IVGNh11589	3.56762	4.26193	8.67834	9.68593e-11	6.0802e-10	14.0831	RP11-862L9.2	Gencode.V23	noncoding	NA	NA	ENSG00000279811.1	RP11-862L9.2	YES	RP11-862L9.2	ENSG00000279811.1	TEC	NA	NA	4155	MBP	Myelin basic protein	18	74690788	74844773	ncRNA	AK126977	18q23	NM_001025081.1	NA	0	MGC99675	AK126977		AACTACATTTTACGATTCCTAATTCAAAAAATATACTGAAGAAGCATATTATCACTTTCA
IVGNh21133	3.56022	2.32842	11.8321	1.2041e-14	1.3065e-13	23.1211	lnc-RXFP2-2	LNCIPEDIA_3.1	noncoding	NA	NA	NA	NA	NO	NA	NA	NA	lnc-RXFP2-2	NONHSAT033088	10129	FRY	Furry homolog (Drosophila)	13	32605436	32870775	ncRNA	BX648226	13q13.1	NM_023037.2	+	0	13CDNA73|214K23.2|C13orf14|CG003|bA207N4.2|bA37E23.1	BX648226		CTCAGCTAATGCCATAAGCACAACATTATGGAAATATACAATTAAATTTACATTAAAAAT
IVGNh28649	3.51331	4.05309	13.0362	5.43412e-16	7.29369e-15	26.2333	LINC00282	Gencode.V23	noncoding	NA	NA	ENSG00000281106.2	LINC00282	YES	LINC00282	ENSG00000281106.2	lincRNA	lnc-DHRS12-1	NA	NA			13	51289219	51310638	mRNA	uc001vft			NA	0		uc001vft		TCAGTGCATTTCTAAAATCGCCAGCAATGGTGTCTCTCCTGTTGTACGACTCCACCAGGA
IVGNh05690	3.51147	4.78983	18.8407	1.66219e-21	6.49743e-20	38.9271	AK055485	GENBANK	noncoding	NA	NA	NA	NA	NO	NA	NA	NA	NA	NA	NA		CDNA FLJ30923 fis, clone FEBRA2006491	5	100268658	100268718	ncRNA	AK055485			+	0		AK055485	Hs.447737	AACTATATTTTAGATTATAGGTAAAACATCACTCTCTGTCAGGGATAGAGTAATATGCAT
IVGNh22356	3.51121	7.9414	16.629	1.41589e-19	3.71196e-18	34.4992	CR612962	GENBANK	noncoding	NA	NA	NA	NA	NO	NA	NA	NA	NA	NA	NA		Full-length cDNA clone CS0CAP007YG22 of Thymus of Homo sapiens (human)	6	160421800	160421860	ncRNA	CR612962			+	0		CR612962	Hs.688345	TGACTTGTGTCTACGGACCGTGAGATGAGGGAAATGCATGAAAAATTACTAATTTTTGGC
IVGNh24232	3.51046	4.34406	14.96	5.50396e-18	1.041e-16	30.8387	G43509	GENBANK	noncoding	NA	NA	NA	NA	NO	NA	NA	NA	NA	NA	NA			17	78494262	78494322	ncRNA	G43509			NA	0		G43509		ATTACTGTAGAGGCACACATTGGACTCTGACGATTCCCCTTGCAGCAGACATTTGTGAAG
IVGNh05006	3.50783	1.78846	13.2741	3.00829e-16	4.22258e-15	26.8269	RP11-399O19.9	Gencode.V23	noncoding	NA	NA	ENSG00000261438.1	RP11-399O19.9	YES	RP11-399O19.9	ENSG00000261438.1	sense_overlapping	lnc-FAS-1	NONHSAT015494	NA		CDNA: FLJ22542 fis, clone HSI00196	10	90766639	90766699	ncRNA	AK026195			+	0		AK026195	Hs.667309	TCTGTACAACTATCTGAATAAGGTATATAATCAATGAAATTTAGAATTTTTTTCTATGCT
IVGNh35774	3.5075	1.36767	15.0884	4.11069e-18	8.02627e-17	31.131	ITGA1	Gencode.V23	noncoding	NA	NA	NA	NA	NO	ITGA1	ENSG00000213949.8	processed_transcript	NA	NONHSAT101412	NA			5	52156484	52156544	ncRNA	uc003jot			+	0		uc003jot		TTATTGTATGATTAAGGTGGATAATTGAGCTGCTTCTTATTTTTATTATAGTAAAATATA
IVGNh07181	3.50558	2.0768	16.272	3.02553e-19	7.37514e-18	33.7407	AK091872	GENBANK	noncoding	NA	NA	NA	NA	NO	NA	NA	NA	NA	NA	80216	ALPK1	Alpha-kinase 1	4	113218498	113363773	ncRNA	AK091872	4q25	NM_001102406.1	+	0	8430410J10Rik|FLJ22670|KIAA1527|LAK	AK091872		TAATGACTGCTAATTTTTATATATCACTTTACAACTCAAGAAAGTATATATATATCCAAT
IVGNh19209	3.50038	1.68259	16.762	1.0703e-19	2.85911e-18	34.7785	lnc-AP1AR-1	LNCIPEDIA_3.1	noncoding	NA	NA	NA	NA	NO	NA	NA	NA	lnc-AP1AR-1	NONHSAT097848	NA		CDNA clone IMAGE:4774084	4	113462824	113462884	ncRNA	BC062457			+	0		BC062457	Hs.689670	ATGAGAATCAACATTAAGAGATATTCTAAAAATTTTACATTATTTCAAAGAGACAAGAGT
IVGNh07635	3.49893	4.5659	8.41626	2.16219e-10	1.29041e-09	13.2769	AK093674	GENBANK	noncoding	NA	NA	NA	NA	NO	NA	NA	NA	NA	NA	NA		CDNA FLJ36355 fis, clone THYMU2007384	4	140289557	140289617	ncRNA	AK093674			NA	0		AK093674	Hs.687430	GTCTTGGTTGAATTTTTTTCTTAAATTTTAAAAGGATGTTGAATTTTATGAAGACATTTG
IVGNh05422	3.49224	2.62854	12.2885	3.64304e-15	4.27173e-14	24.3223	RP11-16C1.2	Gencode.V23	noncoding	NA	NA	ENSG00000264853.1	RP11-16C1.2	YES	RP11-16C1.2	ENSG00000264853.1	sense_intronic	lnc-SLC25A19-1	NONHSAT055887	NA		CDNA FLJ30228 fis, clone BRACE2001872	17	70878887	70878947	ncRNA	AK054790			NA	0		AK054790	Hs.668072	CACCTTGGTTAGATTTCTTAACTACTTTTTTCTTGAGTCTTTGTAAAGTATAATTACACT
IVGNh11809	3.47723	4.30359	9.40113	1.103e-11	7.8654e-11	16.2655	ZNF487	Gencode.V23	noncoding	NA	NA	NA	NA	NO	ZNF487	ENSG00000243660.9	processed_transcript	lnc-FXYD4-4	NONHSAT012969	NA			10	43269984	43270044	ncRNA	AK127450			+	0		AK127450		ATTCAATGTTGTTGAAAGAATAGTTTTTAAACCAAGTAATGCAAAAATTTAGTGTAACAT
IVGNh05170	3.47556	4.52306	14.2991	2.54264e-17	4.2409e-16	29.3054	AK026838	GENBANK	noncoding	NA	NA	NA	NA	NO	NA	NA	NA	NA	NA	80126		Hypothetical protein FLJ23185	22	20614242	20614302	ncRNA	AK026838			NA	0		AK026838	Hs.655447	GTGTTTTTCTGTAGTTGAGTAGTCTTTTTGTGGCTTCTGGTTTGGAAAGCACATAGAGAC
IVGNh25764	3.47256	5.62754	15.1851	3.30363e-18	6.54296e-17	31.3498	ADAMTSL4-AS1	Gencode.V23	noncoding	NA	NA	ENSG00000203804.4	ADAMTSL4-AS1	YES	ADAMTSL4-AS1	ENSG00000203804.4	retained_intron	NA	NA	NA			1	148799517	148799577	mRNA	uc001euy			NA	0		uc001euy		GTAACCTCTTTTTGAAAAGTGATACACGTTTGAGCACACACATATCCATGCAGTCCCAAA
IVGNh04500	3.46167	1.51259	12.5059	2.08008e-15	2.53053e-14	24.8853	AK024333	GENBANK	noncoding	NA	NA	NA	NA	NO	NA	NA	NA	NA	NA	NA		CDNA FLJ14271 fis, clone PLACE1004686	10	115916315	115916375	ncRNA	AK024333			NA	0		AK024333	Hs.675113	TGTTAGATTTATTATTACTGTCATATTGCATGAGACTTAAGAGTTTGATTCAGTTCAGAG
IVGNh29127	3.45944	2.25075	14.3461	2.27678e-17	3.8366e-16	29.4161	RP11-7F17.4	Gencode.V23	noncoding	NA	NA	ENSG00000258473.1	RP11-7F17.4	YES	RP11-7F17.4	ENSG00000258473.1	lincRNA	lnc-IRF2BPL-2	NONHSAT037951	NA			14	76584283	76584343	ncRNA	uc001xsz			NA	0		uc001xsz		AAGGGTATAAATAGTACATACATACATACACTTCCATATTATTTTGGTGACAATAAAATT
IVGNh20860	3.44607	3.65401	12.4412	2.45606e-15	2.95404e-14	24.7184	BX647181	GENBANK	noncoding	NA	NA	NA	NA	NO	NA	NA	NA	NA	NA	NA		CDNA FLJ30237 fis, clone BRACE2002034	4	140241741	140241801	ncRNA	BX647181			NA	0		BX647181	Hs.639921	TAAGGTTTAATAATATTAGTGTTATAATAGTGAAGGAGACAGATCTTAGCTATTCTGATG
IVGNh19473	3.44564	5.00538	16.5452	1.69027e-19	4.34423e-18	34.3223	BC068096	GENBANK	noncoding	NA	NA	NA	NA	NO	NA	NA	NA	NA	NA	NA		CDNA clone IMAGE:6301536	5	172299947	172300007	ncRNA	BC068096			+	0		BC068096	Hs.677027	GCTATATTAGAACATTCCAGCGCCAAGGGAATAAACAGATTGTGTTTGACGACATGCAAG
IVGNh34133	3.44346	3.49154	9.86727	2.81171e-12	2.16073e-11	17.6392	NUP50-AS1	Gencode.V23	noncoding	NA	NA	ENSG00000226328.6	NUP50-AS1	YES	NUP50-AS1	ENSG00000226328.6	lincRNA	lnc-KIAA0930-2	NONHSAT087199	NA			22	43908663	43908723	ncRNA	uc003bfp			NA	0		uc003bfp		TTATGAAGGATAATTCTAGACAAAAACATTAAGTTCATATCAAACCATCTGCTTTGTGAA
IVGNh11838	3.44274	1.63118	18.5406	2.96369e-21	1.08299e-19	38.3523	AK127507	GENBANK	noncoding	NA	NA	NA	NA	NO	NA	NA	NA	NA	NA	NA		CDNA FLJ45600 fis, clone BRTHA3020369	6	90127560	90127620	ncRNA	AK127507			NA	0		AK127507	Hs.31712	CAAATATTTACAAGTCAATAGTCTTTTCTTTGTAGAATATTACATTTATGGTTTCAATAA
IVGNh18878	3.44056	1.46688	12.7962	9.93277e-16	1.27852e-14	25.6277	BC047585	GENBANK	noncoding	NA	NA	NA	NA	NO	NA	NA	NA	NA	NA	NA		CDNA clone IMAGE:4836775	5	172121170	172121230	ncRNA	BC047585			NA	0		BC047585	Hs.624757	TTAGCTATTTTAACCATCATTGTCATTATCTTCATCATTATAAGGGAAATATGAAAAAAG
IVGNh15844	3.42013	2.0443	12.9484	6.76944e-16	8.97242e-15	26.0127	RP11-43D4.3	Gencode.V23	noncoding	NA	NA	ENSG00000279176.1	RP11-43D4.3	YES	RP11-43D4.3	ENSG00000279176.1	TEC	NA	NA	NA			12	103470860	103470920	ncRNA	BC013935			+	0		BC013935		CTAGAATGAGAGATGGAAAAGTCAGTAACTAGTTATAACTGTGGTGTTGAAAAGCAGTGT
IVGNh07762	3.40837	6.6983	19.2396	7.7945e-22	3.32865e-20	39.6793	RP11-81A1.6	Gencode.V23	noncoding	NA	NA	ENSG00000278600.1	RP11-81A1.6	YES	RP11-81A1.6	ENSG00000278600.1	sense_intronic	NA	NA	NA		CDNA FLJ36734 fis, clone UTERU2012890	15	78000343	78000403	ncRNA	AK094053			NA	0		AK094053	Hs.673633	ATCAAATATTATTAGAGCTGACTGTGGTAGTGACAGTTTTTCATATAAATGAAATTGCAT
IVGNh24307	3.40358	2.36765	9.28767	1.54472e-11	1.07876e-10	15.927	G49382	GENBANK	noncoding	NA	NA	NA	NA	NO	NA	NA	NA	NA	NA	NA			7	116296577	116296637	ncRNA	G49382			+	0		G49382		TCATAAATTTTATTTTGAGGATTAAGTATAGTTTTTGCATTCTTGCTCTTATGACATATT
IVGNh14919	3.39861	2.78432	12.357	3.05123e-15	3.61669e-14	24.5004	AY358491	GENBANK	noncoding	NA	NA	NA	NA	NO	NA	NA	NA	NA	NA	NA		Clone DNA125192 GLLV3061 (UNQ3061)	1	178406120	178406180	ncRNA	AY358491			+	0		AY358491	Hs.679021	TCCTCATGGGCTTACCATAAAAATATCTGGAGGCTGGACCATTTTCCTTAAAACGTTATA
IVGNh35126	3.39111	1.4452	15.7902	8.6027e-19	1.90747e-17	32.6961	lnc-KIAA0232-3	LNCIPEDIA_3.1	noncoding	NA	NA	NA	NA	NO	NA	NA	NA	lnc-KIAA0232-3	NONHSAT095027	NA			4	6996496	6996556	ncRNA	uc003gjt			+	0		uc003gjt		TAAATCTAAATATGTTTCTTTTAAATTCTATGATTGTTCTGGGTCTTGAGAGCAGACCTC
IVGNh16482	3.38876	1.88626	19.6264	3.78592e-22	1.73661e-20	40.3958	BC024172	GENBANK	noncoding	NA	NA	NA	NA	NO	NA	NA	NA	NA	NA	NA		CDNA clone IMAGE:4096047	1	229564750	229564810	ncRNA	BC024172			NA	0		BC024172	Hs.618455	CTAAAGCTCTTTTTATTGAATAATTACTAAACAGTTGTCAAAAATTATTGATAATTTTTG
IVGNh13596	3.38026	2.81948	13.0988	4.64793e-16	6.29661e-15	26.3902	SLCO3A1	Gencode.V23	noncoding	NA	NA	NA	NA	NO	SLCO3A1	ENSG00000176463.13	retained_intron	lnc-SLCO3A1-2	NONHSAT048516	28232	SLCO3A1	Solute carrier organic anion transporter family, member 3A1	15	92396937	92715664	ncRNA	AL109695	15q26	NM_001145044.1	+	0	FLJ40478|OATP-D|OATP3A1|OATPD|SLC21A11	AL109695	Hs.311187	ATTTACATAAGATAAGGATAAATTATTGACTGGGATACATCTTACTCATCCCCGACATCT
IVGNh34933	3.37739	1.49954	17.9	1.04426e-20	3.4181e-19	37.0989	B3GNT5	Gencode.V23	noncoding	NA	NA	NA	NA	NO	B3GNT5	ENSG00000176597.11	processed_transcript	NA	NONHSAT093638	NA			3	184488324	184496661	ncRNA	uc003fln			+	0		uc003fln		CTCACTTTCTTCCGGACTCTTTCAAGGAAGCTGATTAAAAGAAGCTCCTAAACCAGAGGT
IVGNh27046	3.37604	7.0081	9.30587	1.46331e-11	1.02424e-10	15.9814	SNORA23	Gencode.V23	noncoding	NA	NA	NA	NA	NO	SNORA23	ENSG00000201998.1	snoRNA	NA	NONHSAT017920	NA			11	9406991	9407051	ncRNA	uc001mhp			+	0		uc001mhp		AAAGAGTAACTTGGGATCATAGTACTGGTCTAGTGTTGTCTCTGGACACATCTACCACTG
IVGNh06664	3.36696	1.96844	10.0057	1.88341e-12	1.48695e-11	18.042	lnc-SLCO4C1-5	LNCIPEDIA_3.1	noncoding	NA	NA	NA	NA	NO	NA	NA	NA	lnc-SLCO4C1-5	NONHSAT103012	NA		CDNA FLJ90141 fis, clone HEMBB1001200	5	100234360	100234420	ncRNA	AK074622			NA	0		AK074622	Hs.684384	ATGTTATATGTAGAAATATGATTTATATGTTGTTCTAATTATGATGTTTAAAATTTAACT
IVGNh10724	3.36315	7.97222	13.4164	2.11961e-16	3.04934e-15	27.1783	AK125272	GENBANK	noncoding	NA	NA	NA	NA	NO	NA	NA	NA	NA	NA	NA		CDNA FLJ43282 fis, clone LIVER2007415	12	127894984	127895044	ncRNA	AK125272			NA	0		AK125272	Hs.449723	AAGACAGACATCTGGGATCACGGTGTCAGCAGAGTGGCCCTTCCTCTGGCTCTGGAGGAC
IVGNh06341	3.36292	5.99313	14.1687	3.45853e-17	5.62044e-16	28.997	AK057607	GENBANK	noncoding	NA	NA	NA	NA	NO	NA	NA	NA	NA	NA	NA		CDNA FLJ33045 fis, clone THYMU2000519	1	229619558	229619622	ncRNA	AK057607			NA	0		AK057607	Hs.673141	TAAGATTTTTCACTATTACTGTAATTAGTTAGGTCTGGCTGATTATGGCTTTTAGAGCAA
IVGNh21271	3.36161	2.23692	9.75515	3.89624e-12	2.93328e-11	17.3113	CTD-2369P2.8	Gencode.V23	noncoding	NA	NA	ENSG00000267607.1	CTD-2369P2.8	YES	CTD-2369P2.8	ENSG00000267607.1	antisense	NA	NA	NA		MRNA; cDNA DKFZp686H2138 (from clone DKFZp686H2138)	19	10257668	10257728	ncRNA	BX648637			NA	0		BX648637	Hs.706074	TGTAACCATTACCAGTCCATATAGTGCTTTTGTGCCGATAGAAAAATCACTCCTTCTGGG
IVGNh34134	3.35685	3.90934	12.4129	2.64139e-15	3.15856e-14	24.6453	NUP50-AS1	Gencode.V23	noncoding	NA	NA	ENSG00000226328.6	NUP50-AS1	YES	NUP50-AS1	ENSG00000226328.6	lincRNA	lnc-KIAA0930-2	NONHSAT087199	NA			22	43908677	43908737	ncRNA	uc003bfq			NA	0		uc003bfq		TGCCTTTCCTACATTTATGAAGGATAATTCTAGACAAAAACATTAAGTTCATATCAAACC
IVGNh09732	3.34772	1.21422	25.4846	2.33673e-26	3.71285e-24	49.9329	C1orf132	Gencode.V23	noncoding	NA	NA	ENSG00000203709.9	C1orf132	YES	C1orf132	ENSG00000203709.9	lincRNA	lnc-C1orf132-1	NONHSAT009147	NA		CDNA FLJ41270 fis, clone BRAMY2036387	1	206042727	206042787	ncRNA	AK123264			NA	0		AK123264	Hs.445414	ATGTATTTTAGTAATAATTTTAGCTTTTATTTCATCATATATAATAATTTGTAGTGACTG
IVGNh12989	3.34752	2.8075	12.4915	2.15849e-15	2.62185e-14	24.8481	AK130579	GENBANK	noncoding	NA	NA	NA	NA	NO	NA	NA	NA	NA	NA	NA		CDNA FLJ27069 fis, clone SPL01503	16	3809726	3809786	ncRNA	AK130579			NA	0		AK130579	Hs.662101	CATATGTCATTATTGCTTATGATTTAAGTTTGAAATAAACACCCTGAGTTTATTGTTCTT
IVGNh15702	3.34546	3.03163	11.7063	1.682e-14	1.78555e-13	22.7851	lnc-RPL26L1-2	LNCIPEDIA_3.1	noncoding	NA	NA	NA	NA	NO	NA	NA	NA	lnc-RPL26L1-2	NA	NA		CDNA clone IMAGE:3528357	5	172288269	172288341	ncRNA	BC010432			+	0		BC010432	Hs.616683	GGGTATAGTAGGTATAAGAGGCCTGGAGGCCACTATGGAAGAGCTCCTGCCAGATGGTGG
IVGNh14632	3.34103	3.66055	12.5442	1.88562e-15	2.31477e-14	24.9839	lnc-TMEM164-2	LNCIPEDIA_3.1	noncoding	NA	NA	NA	NA	NO	NA	NA	NA	lnc-TMEM164-2	NONHSAT138166	9949	AMMECR1	Alport syndrome, mental retardation, midface hypoplasia and elliptocytosis chromosomal region, gene 1	X	109437413	109683460	ncRNA	AY007113	Xq22.3	NM_001025580.1	+	0	AMMERC1	AY007113		TAAAAAACAAGGAAAACATATATTTGTATATAAAGGATCAATGCTGGTCTTAAGAATAAT
IVGNh03455	3.33682	1.46853	13.9889	5.30187e-17	8.3498e-16	28.5686	AK021487	GENBANK	noncoding	NA	NA	NA	NA	NO	NA	NA	NA	NA	NA	NA			10	89700367	89700427	ncRNA	AK021487			+	0		AK021487		TATTTTTAAATTGTCTATAATAAAATCATGCTCATCTTTGAAAAAATATTAGGAGTACTA
IVGNh22437	3.33026	5.57581	22.2489	3.77422e-24	2.89808e-22	44.9506	CR615024	GENBANK	noncoding	NA	NA	NA	NA	NO	NA	NA	NA	NA	NA	NA		Full-length cDNA clone CS0DI066YK01 of Placenta Cot 25-normalized of Homo sapiens (human)	7	64103297	64103357	ncRNA	CR615024			NA	0		CR615024	Hs.596334	ATTTTAGGTACCATATTTTAATTAATCATTTTTTGACAAAGCATTGGCTGGCATTTTAAA
IVGNh16132	3.32737	5.41742	18.0258	8.13163e-21	2.72299e-19	37.348	RP11-427L15.2	Gencode.V23	noncoding	NA	NA	ENSG00000277687.1	RP11-427L15.2	YES	RP11-427L15.2	ENSG00000277687.1	sense_intronic	lnc-PRLHR-2	NONHSAT016596	NA		CDNA clone IMAGE:4248996	10	120441866	120441926	ncRNA	BC017894			NA	0		BC017894	Hs.669999	TTATCTGGTCTTACTGATCTGTACATATTCGTTATAATAAAGATACTAATTCATCTTTGT
IVGNh04597	3.32217	5.19609	12.4563	2.36251e-15	2.85026e-14	24.7574	AK024542	GENBANK	noncoding	NA	NA	NA	NA	NO	NA	NA	NA	NA	NA	NA		CDNA: FLJ20889 fis, clone ADKA03290	17	44265961	44266021	ncRNA	AK024542			+	0		AK024542	Hs.677270	TTAAATTGGGTTTGACTTTTATCTTTGTTTTTACTGTTCTCAAATGAAGAATTGATTTGC
IVGNh01546	3.32088	1.58709	14.7673	8.5562e-18	1.56768e-16	30.3968	AF086501	GENBANK	noncoding	NA	NA	NA	NA	NO	NA	NA	NA	NA	NA	80025	PANK2	Pantothenate kinase 2 (Hallervorden-Spatz syndrome)	20	3869485	3904501	ncRNA	AF086501	20p13	NM_024960.4	NA	0	C20orf48|FLJ17232|HARP|HSS|MGC15053|NBIA1|PKAN	AF086501		CTAATTTAGACTGAATTCTTAAGGATTTATCTTGATGACTTAGAAAAATACACCTGTCCT
IVGNh10068	3.31599	2.5776	9.67075	4.98616e-12	3.71182e-11	17.0634	AK123973	GENBANK	noncoding	NA	NA	NA	NA	NO	NA	NA	NA	NA	NA	NA		CDNA FLJ41979 fis, clone SMINT2006641	14	90684635	90684695	ncRNA	AK123973			+	0		AK123973	Hs.640226	TCAATAACATCATTAACTCATAAATTATTGTTTAGTTACAGATTACGAAAATGATAGAAC
IVGNh26296	3.31526	2.76174	12.937	6.96638e-16	9.21284e-15	25.9839	AHCTF1	Gencode.V23	noncoding	NA	NA	NA	NA	NO	AHCTF1	ENSG00000153207.14	processed_transcript	NA	NA	NA			1	245081333	245081855	mRNA	uc001ibw			NA	0		uc001ibw		ATTGAGTCTAGCCCAAGGGAGCTTATGTGATTGAACAAGAAAAGCTTGAAGCTCAAGATT
IVGNh08151	3.31137	2.608	10.3351	7.33498e-13	6.08907e-12	18.99	AK094980	GENBANK	noncoding	NA	NA	NA	NA	NO	NA	NA	NA	NA	NA	57222	ERGIC1	Endoplasmic reticulum-golgi intermediate compartment (ERGIC) 1	5	172261222	172379687	ncRNA	AK094980	5q35.1	NM_001031711.2	+	0	ERGIC-32|ERGIC32|FLJ39864|KIAA1181|MGC14345|NET24	AK094980		ATGTTCCAAGTGTTTCTGGGATTCAGAACCTCAGCTCCATGCTCTAGAGGTCAAGACAGT
IVGNh04233	3.31132	3.05171	8.70372	8.96489e-11	5.64745e-10	14.1607	AK023600	GENBANK	noncoding	NA	NA	NA	NA	NO	NA	NA	NA	NA	NA	NA		CDNA FLJ13538 fis, clone PLACE1006617	1	89054879	89054939	ncRNA	AK023600			+	0		AK023600	Hs.675235	GGTAAGTTGTTTAATTTTTAATGTATAATTAAGTAAGTATTTCTAAGTAGTTGCATTTTA
IVGNh32746	3.31123	2.95966	9.71179	4.4221e-12	3.31012e-11	17.184	LINC01191	Gencode.V23	noncoding	NA	NA	ENSG00000234199.2	LINC01191	YES	LINC01191	ENSG00000234199.2	lincRNA	lnc-ACTR3-1	NONHSAT073855	NA			2	114454147	114481097	ncRNA	uc002tkz			+	0		uc002tkz		CCCGTAACACCGATGCATCAAACAAAAGGCAGCAGTGAGGATGCCAGAGTTCATGGGTTT
IVGNh11085	3.30586	5.11893	12.2235	4.31244e-15	4.99546e-14	24.1528	AK126050	GENBANK	noncoding	NA	NA	NA	NA	NO	NA	NA	NA	NA	NA	6907	TBL1X	Transducin (beta)-like 1X-linked	X	9431334	9687779	ncRNA	AK126050	Xp22.3	NM_001139466.1	+	0	EBI|SMAP55|TBL1	AK126050		CCGAGGTAAACATCAATAAGGTTCCTCTAACACTTGTGTCTTAAGAATTCATCTGTAAAG
IVGNh22906	3.30279	2.94404	13.4756	1.83306e-16	2.66051e-15	27.3241	NONHSAT031121	NONCODE.V4	noncoding	NA	NA	NA	NA	NO	NA	NA	NA	NA	NONHSAT031121	5829	PXN	Paxillin	12	120648249	120703562	ncRNA	CR626729	12q24.31	NM_001080855.1	+	0	FLJ16691	CR626729	Hs.446336	ATAGAGAAGTAAAAGCAACTCAGGCGATATGAATTCAAACCTCAGTGTAGAAATCTATCA
IVGNh04621	3.29878	6.30069	12.6748	1.35127e-15	1.70138e-14	25.3186	AK024583	GENBANK	noncoding	NA	NA	NA	NA	NO	NA	NA	NA	NA	NA	NA		CDNA: FLJ20930 fis, clone ADSE01260	12	115480674	115480734	ncRNA	AK024583			NA	0		AK024583	Hs.612882	GATTAAATGACAAAGAATACTGAACCTACATAGCCCAGCTCTTGCTGTGCCATGATGGTG
IVGNh04768	3.29837	3.88281	12.8166	9.43385e-16	1.2199e-14	25.6794	AK025045	GENBANK	noncoding	NA	NA	NA	NA	NO	NA	NA	NA	NA	NA	NA		CDNA: FLJ21392 fis, clone COL03505	8	71293707	71293767	ncRNA	AK025045			NA	0		AK025045	Hs.677315	TTAATTGTCTGTTGAAAGCTTTCTGATCTTTCTGATAATACTATACATTTTAGTATATGT
IVGNh11796	3.29532	2.40866	7.2656	7.9894e-09	3.86528e-08	9.65917	LINC00910	Gencode.V23	noncoding	NA	NA	ENSG00000188825.13	LINC00910	YES	LINC00910	ENSG00000188825.13	lincRNA	lnc-AC087650.1-1	NONHSAT053855	NA		CDNA FLJ45519 fis, clone BRTHA2024177	17	38820003	38820063	ncRNA	AK127427			NA	0		AK127427	Hs.640133	GGATAGTTGGTAGGTTTTCTTACTCCTTTAAGTATCATAAGGTTCATGATTTATGGAGAG
IVGNh09380	3.29385	2.62779	9.28691	1.54822e-11	1.08077e-10	15.9248	AK098414	GENBANK	noncoding	NA	NA	NA	NA	NO	NA	NA	NA	NA	NA	54861	SNRK	SNF related kinase	3	43328003	43392634	ncRNA	AK098414	3p22.1	NM_001100594.1	+	0	DKFZp779A1866|FLJ20224|HSNFRK|KIAA0096	AK098414		TTTAAGCACAATTTTCTATAAGTTTCCAAATGTATTATGGTTCTTTACAGTATTGACTCA
IVGNh30357	3.29304	1.29944	22.0185	5.55247e-24	4.0429e-22	44.5703	COTL1	Gencode.V23	noncoding	NA	NA	NA	NA	NO	COTL1	ENSG00000103187.7	processed_transcript	NA	NONHSAT144074	NA			16	83158934	83158994	ncRNA	uc002fif			NA	0		uc002fif		TCGTTCTGAAATTTTGTTTGTTAAAGTCTTATGATCCACATATGGCAGTAACTGTGTATC
IVGNh04191	3.2827	2.83342	13.7184	1.01569e-16	1.53551e-15	27.9165	AK023496	GENBANK	noncoding	NA	NA	NA	NA	NO	NA	NA	NA	NA	NA	NA		CDNA FLJ13434 fis, clone PLACE1002578	12	61008594	61008654	ncRNA	AK023496			+	0		AK023496	Hs.658290	AAATCTAAGTTTATTAGAAAATAAAAGATTGTTATGTGATATATGGCTTAACCTAGTAAT
IVGNh11404	3.27879	4.22237	13.1326	4.27293e-16	5.83288e-15	26.4747	AK126613	GENBANK	noncoding	NA	NA	NA	NA	NO	NA	NA	NA	NA	NA	NA		CDNA FLJ44650 fis, clone BRACE2039607	7	97647376	97647436	ncRNA	AK126613			+	0		AK126613	Hs.678032	ATTATGTTATTGAATCAATGTTATGTATCAAGCTGTTACCGAATTATATCGGTGTTAGCC
IVGNh06482	3.27832	2.17131	10.6283	3.20527e-13	2.81419e-12	19.8223	AK058021	GENBANK	noncoding	NA	NA	NA	NA	NO	NA	NA	NA	NA	NA	79670	ZCCHC6	Zinc finger, CCHC domain containing 6	9	88902647	88969401	ncRNA	AK058021	9q21	NM_001185059.1	NA	0	DKFZp666B142|DKFZp686C11112|DKFZp686F119|DKFZp686I1269|PAPD6	AK058021		TATAATAAATTTCCCTTTTTCCTTTTATATCAATAAGTTATTGCTACAATGATTACCATC
IVGNh05347	3.26873	4.46843	17.8196	1.22637e-20	3.95808e-19	36.9388	lnc-GDAP2-2	LNCIPEDIA_3.1	noncoding	NA	NA	NA	NA	NO	NA	NA	NA	lnc-GDAP2-2	NONHSAT005499	NA		CDNA FLJ30026 fis, clone 3NB692001123	1	118185706	118185766	ncRNA	AK054588			NA	0		AK054588	Hs.351426	CTAGATGGGCTGTGTCTGTTGCCGCATATGCACATTGTGAAGCAATATGTCATAGACCTC
IVGNh05695	3.25923	1.83914	7.85318	1.2449e-09	6.69371e-09	11.5211	AK055497	GENBANK	noncoding	NA	NA	NA	NA	NO	NA	NA	NA	NA	NA	NA			7	111576747	111576807	ncRNA	AK055497			NA	0		AK055497		TTTTAAACCTCTTTATAAGTCATTTCTTTCTTTCCTACAGCGATTTTATGAAGACCTTGT
IVGNh12938	3.25757	1.66389	12.7783	1.03926e-15	1.33159e-14	25.5822	AK130488	GENBANK	noncoding	NA	NA	NA	NA	NO	NA	NA	NA	NA	NA	NA			14	72954019	72954079	ncRNA	AK130488			NA	0		AK130488		CTTTACTGATTTTGTTTTTTTACATTATAGATGTATTTTTAATCAATACATACCTTTTTT
IVGNh18260	3.24858	1.41884	11.1854	6.85809e-14	6.6837e-13	21.3724	BC041383	GENBANK	noncoding	NA	NA	NA	NA	NO	NA	NA	NA	NA	NA	NA			22	41561179	41561239	ncRNA	BC041383			NA	0		BC041383		AATAGTAAAACTTTTCTACCTGAGTTGTCTTACAAGGAATTAGTGTACAGTAGATTCTTA
IVGNh15226	3.24695	7.73185	22.0705	5.08812e-24	3.77558e-22	44.6564	AY927513	GENBANK	noncoding	NA	NA	NA	NA	NO	NA	NA	NA	NA	NA	5272	SERPINB9	Serpin peptidase inhibitor, clade B (ovalbumin), member 9	6	2887503	2903544	ncRNA	AY927513	6p25	NM_004155.4	+	0	CAP-3|CAP3|PI9	AY927513	Hs.104879	TTGCAAATTTCTGTTGATGCCCTCCCTGAGCTGGGCCATCTGGGTTGCGGTGTTTCCCTT
IVGNh09483	3.24655	5.89196	15.4905	1.66723e-18	3.47304e-17	32.0342	AK098790	GENBANK	noncoding	NA	NA	NA	NA	NO	NA	NA	NA	NA	NA	8915	BCL10	B-cell CLL/lymphoma 10	1	85731458	85742586	ncRNA	AK098790	1p22	NM_003921.4	NA	0	CARMEN|CIPER|CLAP|c-E10|mE10	AK098790	Hs.193516	TAGTTATTTGCCTCATTGTGTTAGTTGGATTTAGTACAGTTTAATAAATATGGATTACAT
IVGNh13967	3.24566	1.93059	12.5412	1.90027e-15	2.33203e-14	24.9761	AL359337	GENBANK	noncoding	NA	NA	NA	NA	NO	NA	NA	NA	NA	NA	133	ADM	Adrenomedullin	11	10326641	10328922	ncRNA	AL359337	11p15.4	NM_001124.1	NA	0	AM	AL359337	Hs.441047	ATGCCCTTAATACAATATATAACGTACAAAAATATCTCTATATTTGAAGTTACAAAAAAA
IVGNh07418	3.23332	4.92269	13.239	3.28155e-16	4.57018e-15	26.7396	AK092838	GENBANK	noncoding	NA	NA	NA	NA	NO	NA	NA	NA	NA	NA	3985	LIMK2	LIM domain kinase 2	22	31608249	31676065	ncRNA	AK092838	22q12.2	NM_001031801.1	+	0		AK092838		CCTATTGTTTTTAAGTATTAACTCCAGCTAGTCCAGCCTTGTTATAGTGTTACCTAATCT
IVGNh27735	3.23268	3.34216	10.1677	1.18253e-12	9.56895e-12	18.5099	RP11-218M22.1	Gencode.V23	noncoding	NA	NA	ENSG00000177406.4	RP11-218M22.1	YES	RP11-218M22.1	ENSG00000177406.4	antisense	lnc-B4GALNT3-2	NONHSAT025356	NA			12	612014	620301	ncRNA	uc001qim			+	0		uc001qim		GCAGCTTGAACCACTTGTATGAGTCACAGAAAAGGAGAATCATACCCCCATTCCACCACC
IVGNh02148	3.22814	1.17628	15.1156	3.8655e-18	7.57012e-17	31.1925	AF161370	GENBANK	noncoding	NA	NA	NA	NA	NO	NA	NA	NA	NA	NA	NA		HSPC107	7	36288079	36288139	ncRNA	AF161370			+	0		AF161370	Hs.670591	ATATGATTATGTTTATAATGTAGGCTCTTAAATCATAAATGTATACTGGATTAAAAGTGG
IVGNh22808	3.22561	1.31998	14.209	3.14378e-17	5.15701e-16	29.0926	lnc-PACRG-3	LNCIPEDIA_3.1	noncoding	NA	NA	NA	NA	NO	NA	NA	NA	lnc-PACRG-3	NONHSAT115964	NA			6	163819208	163819268	ncRNA	CR624435			+	0		CR624435		CTATTTAGTGATATTCAGAGTTTAGGTTTCTTATAAGTTAAAGGTAGAAAGGAATATGTA
IVGNh37507	3.2207	1.33368	8.3862	2.37193e-10	1.40745e-09	13.184	AC058791.1	Gencode.V23	noncoding	NA	NA	ENSG00000226380.7	AC058791.1	YES	AC058791.1	ENSG00000226380.7	lincRNA	lnc-KLF14-1	NONHSAT123369	NA			7	130212764	130212824	ncRNA	uc003vqm			NA	0		uc003vqm		TTTCATATGGTGGTTTAGATTTAAATAGTGATTGTCTAGCACCATTTGAAATCAGTGTTC
IVGNh32545	3.21844	5.27473	17.1351	4.92598e-20	1.40805e-18	35.5529	PCBP1-AS1	Gencode.V23	noncoding	NA	NA	ENSG00000179818.13	PCBP1-AS1	YES	PCBP1-AS1	ENSG00000179818.13	antisense	lnc-C2orf42-3	NONHSAT071372	NA			2	70045036	70069410	mRNA	uc002sga			NA	0		uc002sga		TATAAGCTCTCGTCTGGGGCAACTCAGAAGAACCCAGAGACAGACTCCCAGACTCGGCCA
IVGNh09214	3.21818	1.47318	14.5374	1.45629e-17	2.54694e-16	29.864	RP11-81A1.4	Gencode.V23	noncoding	NA	NA	ENSG00000279394.1	RP11-81A1.4	YES	RP11-81A1.4	ENSG00000279394.1	TEC	NA	NA	NA		CDNA FLJ40640 fis, clone THYMU2016219	15	77955371	77955431	ncRNA	AK097959			NA	0		AK097959	Hs.675345	CCTATGATATGTGTCTATAGATATCTCTGCTCAATTTTTGTGTGCTTATTTATTTTTTGG
IVGNh14601	3.21514	1.36441	14.1266	3.82114e-17	6.18665e-16	28.897	AX795199	GENBANK	noncoding	NA	NA	NA	NA	NO	NA	NA	NA	NA	NA	NA			2	106817004	106825952	ncRNA	AX795199			+	0		AX795199		AGTTAAATCTCAAAACCGCATCATGAGAATCTATTTCCTCGCCCAAGGAAGAGTTGAGGA
IVGNh08217	3.20988	1.62119	13.055	5.18445e-16	6.98247e-15	26.2805	CTD-2591A1.1	Gencode.V23	noncoding	NA	NA	ENSG00000280159.1	CTD-2591A1.1	YES	CTD-2591A1.1	ENSG00000280159.1	TEC	lnc-SNX18-1	NONHSAT101451	NA		CDNA FLJ37838 fis, clone BRSSN2010830	5	53977486	53977546	ncRNA	AK095157			+	0		AK095157	Hs.638451	GGTGTTTAGAATAAGTCAATGTTTTTCCTCTCTTTATATTTCTACTTGATATTCCTCAGT
IVGNh01846	3.208	3.75857	18.7752	1.88443e-21	7.22232e-20	38.8024	AF119855	GENBANK	noncoding	NA	NA	NA	NA	NO	NA	NA	NA	NA	NA	NA			12	111430283	111430343	ncRNA	AF119855			NA	0		AF119855		GAGTATAAAAGCAACTGATCTTAAGCAACAGGCAGAGATGTTAATGCAGAAGATATATTT
IVGNh12430	3.20631	4.80533	17.2585	3.82131e-20	1.11919e-18	35.8061	lnc-ITGB7-1	LNCIPEDIA_3.1	noncoding	NA	NA	NA	NA	NO	NA	NA	NA	lnc-ITGB7-1	NONHSAT028415	NA		CDNA FLJ45500 fis, clone BRTHA2019073	12	51854853	51854913	ncRNA	AK128796			NA	0		AK128796	Hs.660484	TTGAGCCTGATGATTTGTATATTTTAGAATTCTTGTACCCCCTTAATTCCTCCATATATA
IVGNh23387	3.20382	1.88698	13.2179	3.45712e-16	4.79259e-15	26.6873	DQ655919	GENBANK	noncoding	NA	NA	NA	NA	NO	NA	NA	NA	NA	NA	10735	STAG2	Stromal antigen 2	X	123094474	123236505	ncRNA	DQ655919	Xq25	NM_001042749.1	NA	0	DKFZp686P168|DKFZp781H1753|FLJ25871|SA-2|SA2|bA517O1.1	DQ655919		GTGTCAGAAGAAAAATGTGTTTCTGACTCCTGTAGTAGATTAAAATCAGTTGGTATTTCT
IVGNh09112	3.20077	7.5427	21.1557	2.43072e-23	1.49056e-21	43.1136	PDCD4-AS1	Gencode.V23	noncoding	NA	NA	ENSG00000203497.2	PDCD4-AS1	YES	PDCD4-AS1	ENSG00000203497.2	antisense	lnc-BBIP1-1	NONHSAT016362	NA		CDNA FLJ40384 fis, clone TESTI2035796	10	112619868	112619928	ncRNA	AK097703			NA	0		AK097703	Hs.703625	TAGACTGTAACCTTGTTTAGGGAAAGACCTGTGTCTTACTCATCTGTGATTTTGTTGTTG
IVGNh21553	3.19697	5.43686	11.6732	1.83747e-14	1.93801e-13	22.6963	TRIM69	Gencode.V23	noncoding	NA	NA	NA	NA	NO	TRIM69	ENSG00000185880.12	processed_transcript	lnc-B2M-1	NONHSAT042189	140691	TRIM69	Tripartite motif-containing 69	15	45028559	45060024	ncRNA	CR592231	15q21.1	NM_080745.3	+	0	HSD34|RNF36|Trif	CR592231		AATACTGATTTTTAAAATTGCTATCTGCAGTATATAAGAAACTCTTTGATTTCTCATATG
IVGNh16616	3.19498	1.46777	14.9973	5.05609e-18	9.64194e-17	30.9237	BC027851	GENBANK	noncoding	NA	NA	NA	NA	NO	NA	NA	NA	NA	NA	6102	RP2	Retinitis pigmentosa 2 (X-linked recessive)	X	46696346	46741792	ncRNA	BC027851	Xp11.3	NM_006915.2	+	0	DELXp11.3|KIAA0215|NME10|TBCCD2|XRP2	BC027851	Hs.44766	AATTATTTCTCCCAAACAAAATGAGAGATTTTTCAAATGGGTATTATGAACAGTTAACTC
IVGNh17078	3.19303	2.27602	10.9249	1.40333e-13	1.29702e-12	20.6526	RP11-439A17.9	Gencode.V23	noncoding	NA	NA	ENSG00000233029.3	RP11-439A17.9	YES	RP11-439A17.9	ENSG00000233029.3	antisense	lnc-FAM72B-2	NONHSAT005600	NA		CDNA clone IMAGE:4829018	1	148026290	148030169	mRNA	BC032860		NM_000566	NA	0		BC032860	Hs.697651	CTCTCAGTCTCACAGTCCCTTAGGAGTCATTTATCTCAGAAGTTGGTTGAAACAAAAACA
IVGNh04205	3.19001	2.69976	12.6739	1.35436e-15	1.70472e-14	25.3163	AK023522	GENBANK	noncoding	NA	NA	NA	NA	NO	NA	NA	NA	NA	NA	NA		CDNA FLJ13460 fis, clone PLACE1003373	9	113599424	113599484	ncRNA	AK023522			+	0		AK023522	Hs.677086	AAAGGAACAAAGGCCAAAGGCACAATGTCTCTTTATATATATGTAACTTAAATTGTAAAA
IVGNh01633	3.1703	4.88204	6.24913	2.1035e-07	8.46793e-07	6.39364	AF090898	GENBANK	noncoding	NA	NA	NA	NA	NO	NA	NA	NA	NA	NA	NA			16	9095207	9095267	ncRNA	AF090898			NA	0		AF090898		ATTACATATTTCTTAAGATTAACAAAGTCAAATCCTTTTTCCATAAAAATCTTGCCAAAA
IVGNh16096	3.17021	2.56752	10.8319	1.81616e-13	1.65299e-12	20.3934	BC017507	GENBANK	noncoding	NA	NA	NA	NA	NO	NA	NA	NA	NA	NA	NA		Homo sapiens, clone IMAGE:4850148, mRNA	15	66234964	66235024	ncRNA	BC017507			+	0		BC017507	Hs.661377	TATGTTCTTTGTAAGTCATTCTTAATAAAATAAGTACTTCTAGCAAAGTTTTAGTAGTCA
IVGNh10572	3.16916	4.34463	14.5018	1.58203e-17	2.74728e-16	29.781	lnc-GOLPH3L-1	LNCIPEDIA_3.1	noncoding	NA	NA	NA	NA	NO	NA	NA	NA	lnc-GOLPH3L-1	NONHSAT006319	NA		CDNA FLJ42928 fis, clone BRSSN2007076	1	148851224	148851284	ncRNA	AK124918			NA	0		AK124918	Hs.625990	CACCAAGGGTATACCCTAATTAGATAGGAATTTACATAATTGGTAAAAATAAGATATCAT
IVGNh09820	3.16802	2.32426	8.24481	3.6715e-10	2.12055e-09	12.7456	AK123406	GENBANK	noncoding	NA	NA	NA	NA	NO	NA	NA	NA	NA	NA	58515	SELK	Selenoprotein K	3	53919225	53925988	ncRNA	AK123406	3p21.31	NM_021237.3	NA	0	HSPC297|MGC17057	AK123406	Hs.58471	TATGCTGTTATAGAAAACAGTAGTTATTTTAATGAAGAACAAGCCAAATTCTCTTTAGTA
IVGNh10899	3.15027	2.32854	11.2274	6.11557e-14	6.01231e-13	21.4876	lnc-KIAA1609-2	LNCIPEDIA_3.1	noncoding	NA	NA	NA	NA	NO	NA	NA	NA	lnc-KIAA1609-2	NONHSAT144076	NA			16	83160666	83160726	ncRNA	AK125645			NA	0		AK125645		CTTCAAAAAGTAAAATAAAATAAAGTTAATATACTGAGGGCTGAACGAGAACATGAGTGA
IVGNh09197	3.14863	6.75553	14.4042	1.98666e-17	3.38846e-16	29.5527	AK097917	GENBANK	noncoding	NA	NA	NA	NA	NO	NA	NA	NA	NA	NA	NA		CDNA FLJ40598 fis, clone THYMU2011142	19	5012372	5012598	ncRNA	AK097917			+	0		AK097917	Hs.681701	ATCATCTCTTGTCCCGTAAAACGATCCATGAAAGAAGATTTTTCCAGTAGAAACAGGCAG
IVGNh12493	3.14264	1.82524	11.3005	5.01295e-14	4.97819e-13	21.6875	AK129551	GENBANK	noncoding	NA	NA	NA	NA	NO	NA	NA	NA	NA	NA	NA		CDNA FLJ26040 fis, clone PRS01187	11	9924873	9924933	ncRNA	AK129551			NA	0		AK129551	Hs.689440	TTATATCAAATTGTATTAAGTGTTTGTTATACATATATAAGTGTTTGTTAATAGAAACAT
IVGNh14312	3.14208	1.54801	12.1578	5.1169e-15	5.8753e-14	23.981	AL833089	GENBANK	noncoding	NA	NA	NA	NA	NO	NA	NA	NA	NA	NA	NA			15	29054466	29056341	ncRNA	AL833089			+	0		AL833089		TCACCAAGAAGAAGGTTTCTGTAATGGAATTTCTGTAATGGCATTGGGTCATCTGTAATA
IVGNh14615	3.13622	7.54548	14.9373	5.79686e-18	1.09324e-16	30.7868	AX810693	GENBANK	noncoding	NA	NA	NA	NA	NO	NA	NA	NA	NA	NA	NA			17	1400783	1400843	ncRNA	AX810693			NA	0		AX810693		TTTGCCTTCAGGACGAAGTCCGTGCTGTCTGACATAACTTATAGGACCTTTTAGCCAGCC
IVGNh10829	3.12793	4.62501	9.33749	1.33209e-11	9.38926e-11	16.0758	RP11-61F12.1	Gencode.V23	noncoding	NA	NA	ENSG00000261471.1	RP11-61F12.1	YES	RP11-61F12.1	ENSG00000261471.1	antisense	NA	NONHSAT144078	NA		CDNA FLJ43495 fis, clone PEBLM2000338	16	83187350	83187410	ncRNA	AK125484			+	0		AK125484	Hs.679183	GTCTATACCCTTAACCTTCTCTGCAATGTCCAGGGTGCAAGTTCAAATTCCAGAATCCTT
IVGNh08943	3.12183	4.4617	13.3131	2.73255e-16	3.8604e-15	26.9234	AK097213	GENBANK	noncoding	NA	NA	NA	NA	NO	NA	NA	NA	NA	NA	10318	TNIP1	TNFAIP3 interacting protein 1	5	150409505	150460996	ncRNA	AK097213	5q32-q33.1	NM_006058.3	NA	0	ABIN-1|KIAA0113|NAF1|VAN	AK097213	Hs.355141	GAGACTTTGAAACTCGCTCTACCACATAATCATGAAGTCCTCAAAATTTTTGTTTATTTA
IVGNh17825	3.11974	3.68577	13.3105	2.75018e-16	3.87971e-15	26.917	BC038356	GENBANK	noncoding	NA	NA	NA	NA	NO	NA	NA	NA	NA	NA	NA			9	33906909	33906969	ncRNA	BC038356			+	0		BC038356		GTTTGGAGAGCTGAGTCATAAGTAATATTGATTATTTAAGGCCAATTATAAATCTGTCTT
IVGNh28520	3.10565	2.03638	8.29389	3.15411e-10	1.84178e-09	12.898	uc001use	GENBANK	noncoding	NA	NA	NA	NA	NO	NA	NA	NA	NA	NA	NA			13	27965457	27965517	ncRNA	uc001use			NA	0		uc001use		GTGGTAACTTCTGAGAACTCACTGTAGGTTGGGAAAGGTGCTAACATAACTATATTAAAT
IVGNh05249	3.10449	4.28192	18.1171	6.78783e-21	2.31246e-19	37.5278	AK027198	GENBANK	noncoding	NA	NA	NA	NA	NO	NA	NA	NA	NA	NA	NA		CDNA: FLJ23545 fis, clone LNG08339	19	5106523	5106583	ncRNA	AK027198			+	0		AK027198	Hs.541397	AAAAATACATCTTTAATGCATGCTCTGAAAGACAAGAACGGGGTCAGAGATGGAGGGTAA
IVGNh22383	3.0988	2.07841	10.7155	2.51133e-13	2.24407e-12	20.0675	CR613624	GENBANK	noncoding	NA	NA	NA	NA	NO	NA	NA	NA	NA	NA	6814	STXBP3	Syntaxin binding protein 3	1	109289284	109352147	ncRNA	CR613624	1p13.3	NM_007269.2	+	0	MUNC18-3|MUNC18C|PSP|UNC-18C	CR613624		GTGATAGTACATTTTGTAACCTTAAAATAGTTCTGTAAAGAATTACATCTTAGAAATTTA
IVGNh26692	3.09174	6.97566	15.776	8.87437e-19	1.95885e-17	32.665	lnc-PAPSS2-10	LNCIPEDIA_3.1	noncoding	NA	NA	NA	NA	NO	NA	NA	NA	lnc-PAPSS2-10	NONHSAT015462	NA			10	89698335	89698395	ncRNA	uc001kfc			+	0		uc001kfc		TTAGAGAATAAAAACTGGCCCTTATTAGCTTTAATTTACATGAAAAATGAAAAATTTTAG
IVGNh10784	3.07837	2.03182	8.10143	5.73062e-10	3.22073e-09	12.299	BCAS3	Gencode.V23	noncoding	NA	NA	NA	NA	NO	BCAS3	ENSG00000141376.20	retained_intron	lnc-TBX2-4	NONHSAT055118	54828	BCAS3	Breast carcinoma amplified sequence 3	17	58755171	59470198	ncRNA	AK125409	17q23	NM_001099432.1	+	0	DKFZp686O1527|FLJ20128|GAOB1|MAAB|MGC4973	AK125409		CTGCTCTCTTAAAGGTCCAGTTTGTGATCCGCTTTAAAGGAATATTTTATTTTCAATACA
IVGNh05990	3.06736	5.03356	9.55692	6.96376e-12	5.09033e-11	16.7276	MAP2K4P1	Gencode.V23	noncoding	NA	NA	NA	NA	NO	MAP2K4P1	ENSG00000269904.2	processed_transcript	NA	NONHSAT137527	139201	LOC139201	Mitogen-activated protein kinase kinase 4 pseudogene	X	72744796	72745990	mRNA	AK056535	Xq13.2		NA	0		AK056535		ATATGTGTATAGTGTATTAGATGATGTTATTCCAGAAGAAATTTTAGGCAGAATCACTTT
IVGNh29962	3.06733	3.5256	9.8637	2.84094e-12	2.18191e-11	17.6288	CTD-3126B10.2	Gencode.V23	noncoding	NA	NA	ENSG00000279162.1	CTD-3126B10.2	YES	CTD-3126B10.2	ENSG00000279162.1	TEC	NA	NA	NA			16	2584212	2584272	ncRNA	uc002cqw			+	0		uc002cqw		CAGATATTGATTTGATCATCTTATGCCTTCTTCAAATATAAAACATATTATTGGCCGGGG
IVGNh37477	3.06217	7.81723	10.964	1.25975e-13	1.17407e-12	20.7611	lnc-FAM71F2-1	LNCIPEDIA_3.1	noncoding	NA	NA	NA	NA	NO	NA	NA	NA	lnc-FAM71F2-1	NONHSAT123217	NA			7	128069512	128069572	ncRNA	uc003vnh			+	0		uc003vnh		CTACCATGAAAGACCTCTGAATCCAGGAAGAGAGACTGACTGAGCAACATGTTATTCAGG
IVGNh18548	3.04889	3.27893	8.07168	6.28686e-10	3.51774e-09	12.2061	BC043170	GENBANK	noncoding	NA	NA	NA	NA	NO	NA	NA	NA	NA	NA	NA		CDNA clone IMAGE:5287035	7	102414404	102414464	ncRNA	BC043170			+	0		BC043170	Hs.623979	GCCGATTGTAAAGGAATAAATATAACATTTATTTTCATCCAAGTACTAGGGAGTATTTTT
IVGNh22648	3.04217	4.0008	7.15791	1.12671e-08	5.34627e-08	9.31525	CR620221	GENBANK	noncoding	NA	NA	NA	NA	NO	NA	NA	NA	NA	NA	5062	PAK2	P21 (CDKN1A)-activated kinase 2	3	196466727	196559517	ncRNA	CR620221	3q29	NM_002577.4	+	0	PAK65|PAKgamma	CR620221		TTTAATATTTGAATTCTTCAACATAGAATACCATGTGTTTAGGAAAAATAAAAGTGTGAC
IVGNh28986	3.03912	3.98085	15.4174	1.96215e-18	4.02965e-17	31.8712	VCPKMT	Gencode.V23	noncoding	NA	NA	NA	NA	NO	VCPKMT	ENSG00000100483.13	retained_intron	NA	NA	NA			14	49646149	49649865	mRNA	uc001wxn			NA	0		uc001wxn		TGAGAAAGCAGGTATATGACTGCCTCAGAAATTTCCATCGTGAAGCCTTTAATCATCTTA
IVGNh19106	3.03679	9.2734	15.8433	7.65803e-19	1.71938e-17	32.8124	LINC00265	Gencode.V23	noncoding	NA	NA	ENSG00000188185.11	LINC00265	YES	LINC00265	ENSG00000188185.11	lincRNA	lnc-RALA-1	NONHSAT120220	349114	NCRNA00265	Hypothetical LOC349114	7	39773166	39834221	ncRNA	BC053841	7p14.1	NR_026999.1	+	0		BC053841	Hs.414183	GTCCTGTGAGCTTAGGGGTGCTACAAGTTGACCACTGCAGCAGTAAAGATGATTCTGAAG
IVGNh37705	3.03541	2.31142	9.58932	6.33117e-12	4.65305e-11	16.8233	DNAJB6	Gencode.V23	noncoding	NA	NA	NA	NA	NO	DNAJB6	ENSG00000105993.14	retained_intron	lnc-UBE3C-8	NONHSAT124480	NA			7	156866862	156866922	ncRNA	uc003wnm			+	0		uc003wnm		CCCAGGTAAATTAAAAAGGTTTGTATGCTTTATGAATTTTTAGTAAGTACTCATTGATTG
IVGNh01210	3.0353	2.28902	8.16572	4.69231e-10	2.67054e-09	12.4995	AF075083	GENBANK	noncoding	NA	NA	NA	NA	NO	NA	NA	NA	NA	NA	25984	KRT23	Keratin 23 (histone deacetylase inducible)	17	39078951	39093835	ncRNA	AF075083	17q21.2	NM_015515.3	NA	0	CK23|DKFZp434G032|HAIK1|K23|MGC26158	AF075083	Hs.9029	TCTTTGGGAGTTTTCAATCAGGTCAAAGATAAAATGAAAGGAGTTAAACAACAGTTCAGA
IVGNh06353	3.03389	5.4679	12.7255	1.18806e-15	1.50847e-14	25.4479	AK057639	GENBANK	noncoding	NA	NA	NA	NA	NO	NA	NA	NA	NA	NA	7320	UBE2B	Ubiquitin-conjugating enzyme E2B (RAD6 homolog)	5	133706869	133727798	ncRNA	AK057639	5q31.1	NM_003337.2	+	0	E2-17kDa|HHR6B|HR6B|RAD6B|UBC2	AK057639		GAATATGTATACTCATTGCACAAATAAATCATAAACACAAGGAAGGATAAAGAAAATAAG
IVGNh03761	3.03267	4.38773	14.5211	1.51236e-17	2.6368e-16	29.8261	AK022076	GENBANK	noncoding	NA	NA	NA	NA	NO	NA	NA	NA	NA	NA	NA		CDNA FLJ12014 fis, clone HEMBB1001685	1	174213058	174213118	ncRNA	AK022076			NA	0		AK022076	Hs.675845	TTTAACTAGATATGCAGATTAGTGGGATGAAAATATATATTCTTTATTTGAATTGTGATT
IVGNh12808	3.03182	1.50793	11.4544	3.30426e-14	3.35782e-13	22.1064	lnc-LGR6-5	LNCIPEDIA_3.1	noncoding	NA	NA	NA	NA	NO	NA	NA	NA	lnc-LGR6-5	NONHSAT008823	NA		CDNA FLJ26766 fis, clone PRS02790	1	200786800	200786860	ncRNA	AK130276			+	0		AK130276	Hs.657716	GTCTATCATTTAATGAACTTAATGGTTTTTCTTTTAAAATATAGTGATATGTGCTGCAAT
IVGNh01936	3.02489	3.35453	8.91869	4.6703e-11	3.05994e-10	14.8156	AF130101	GENBANK	noncoding	NA	NA	NA	NA	NO	NA	NA	NA	NA	NA	NA			17	60457034	60457094	ncRNA	AF130101			NA	0		AF130101		ATAAAATCCAGTAAAATGAAGTTAATTACATGTGTGATGCATATTATTACCTAACATTCT
IVGNh07805	3.0228	7.89209	10.4123	5.89199e-13	4.96004e-12	19.2102	AK094169	GENBANK	noncoding	NA	NA	NA	NA	NO	NA	NA	NA	NA	NA	79670	ZCCHC6	Zinc finger, CCHC domain containing 6	9	88902647	88969401	ncRNA	AK094169	9q21	NM_001185059.1	NA	0	DKFZp666B142|DKFZp686C11112|DKFZp686F119|DKFZp686I1269|PAPD6	AK094169		GTTTATGTATGACAATTTATTCAGTATGAGAATCTCAGAAAACTAATGTTTTTTTCTATT
IVGNh14151	3.02084	4.51807	10.4452	5.36776e-13	4.54701e-12	19.3039	AHCTF1	Gencode.V23	noncoding	NA	NA	NA	NA	NO	AHCTF1	ENSG00000153207.14	processed_transcript	NA	NA	25909	AHCTF1	AT hook containing transcription factor 1	1	247002399	247094725	mRNA	AL832213	1q44	NM_015446.4	NA	0	DKFZp434N093|ELYS|MST108|TMBS62	AL832213	Hs.300887	AAAGCATACTCTCCTTTTCTGGTTATTCTCAGACTGCTAGATTTGGTTGTTCAGCCTGTC
IVGNh24266	3.01892	2.72038	15.8416	7.68636e-19	1.72377e-17	32.8087	G43613	GENBANK	noncoding	NA	NA	NA	NA	NO	NA	NA	NA	NA	NA	NA			6	24913973	24914033	ncRNA	G43613			+	0		G43613		TTTTTAAATTTCATACATATTAAGATAAGATGGACTCTTTCACTGAGTATTATTAGACAC
IVGNh23729	3.01561	2.17527	7.19633	9.9655e-09	4.7661e-08	9.43805	G36446	GENBANK	noncoding	NA	NA	NA	NA	NO	NA	NA	NA	NA	NA	NA			6	167330866	167330926	ncRNA	G36446			+	0		G36446		AATCTGCTTTTTTTCATAGATGTTTCTTTGCCATTCCTGTGTATATCTGAGTTTCAGTAG
IVGNh04867	3.01112	3.35752	10.2073	1.05574e-12	8.58901e-12	18.6239	MED13L	Gencode.V23	noncoding	NA	NA	NA	NA	NO	MED13L	ENSG00000123066.7	retained_intron	NA	NONHSAT030924	NA			12	114929105	114929165	mRNA	AK025280			NA	0		AK025280		ATCAACTCTACCCATAGACTATCAGTATTAATTTTACTGGTTTCATCATCATAAAAATGA
IVGNh00626	3.01027	1.21339	10.9722	1.23145e-13	1.1507e-12	20.784	ZNF200	Gencode.V23	noncoding	NA	NA	NA	NA	NO	ZNF200	ENSG00000010539.11	retained_intron	NA	NA	7752	ZNF200	Zinc finger protein 200	16	3272324	3285456	mRNA	AB209219	16p13.3	NM_001145446.1	NA	0	MGC45293	AB209219		TGTTTCAATTTTCTCATTGTAAGACATTATGATATTATTTAGTGCTATAATAGTGTGATA
IVGNh23579	3.00944	2.00924	7.67175	2.20309e-09	1.14596e-08	10.9491	G30725	GENBANK	noncoding	NA	NA	NA	NA	NO	NA	NA	NA	NA	NA	NA			7	127455933	127455994	ncRNA	G30725			+	0		G30725		TATTGCATTTTATAAGTTTTTTGGGGAGGGGAGTCATATTTGAGTTTCCTGTACCTTGTC
IVGNh01253	2.99661	5.16346	12.2256	4.28844e-15	4.96913e-14	24.1585	AF085823	GENBANK	noncoding	NA	NA	NA	NA	NO	NA	NA	NA	NA	NA	NA		Full length insert cDNA clone YF44H11	14	74242356	74242416	ncRNA	AF085823			NA	0		AF085823	Hs.684750	GTAAATTCTCACTTCTTGTTTTCCCTGTTATACTCAACATTAGCTTTGAATCCCTTTTTC
IVGNh12920	2.99552	1.28029	15.1227	3.80373e-18	7.46033e-17	31.2087	AK130451	GENBANK	noncoding	NA	NA	NA	NA	NO	NA	NA	NA	NA	NA	7994	MYST3	MYST histone acetyltransferase (monocytic leukemia) 3	8	41786996	41909504	ncRNA	AK130451	8p11	NM_001099412.1	NA	0	KAT6A|MGC167033|MOZ|RUNXBP2|ZNF220	AK130451		GATGTCTTTGTAGTAATACTAAATAAAAGTATTAGTACTGGAATGAATTGTGTTTTTCTT
IVGNh05628	2.99458	2.48714	9.22401	1.86736e-11	1.29071e-10	15.7364	AK055329	GENBANK	noncoding	NA	NA	NA	NA	NO	NA	NA	NA	NA	NA	4802	NFYC	Nuclear transcription factor Y, gamma	1	41157241	41237274	ncRNA	AK055329	1p32|1p32	NM_001142587.1	+	0	CBF-C|CBFC|DKFZp667G242|FLJ45775|H1TF2A|HAP5|HSM|NF-YC	AK055329		GTCATGGAAAGTTTGCCTGTTTGAGATTATACTCAATGTCTTATGGTCTCTTTGTCTCTG
IVGNh19110	2.99161	6.83009	12.9169	7.32795e-16	9.64752e-15	25.9331	BC053891	GENBANK	noncoding	NA	NA	NA	NA	NO	NA	NA	NA	NA	NA	NA		CDNA clone IMAGE:6146247	17	1382455	1382515	ncRNA	BC053891			NA	0		BC053891	Hs.688651	TGCTTTGTTCAGATCCAAACTTTGAGAGCCCTCAGTGTTAGAGAGTTATTTTTTAATCTC
IVGNh26263	2.99068	1.34074	10.9736	1.22664e-13	1.14648e-12	20.7879	LYST	Gencode.V23	noncoding	NA	NA	NA	NA	NO	LYST	ENSG00000143669.13	processed_transcript	NA	NONHSAT010377	NA			1	234063559	234113138	mRNA	uc001hxl			NA	0		uc001hxl		CTCATCTAAAAGAGGCAATCACCGTTCAGGTGAAGCTTTGTTCTAAGAATATTTGTTTCA
IVGNh19781	2.98777	2.62087	11.0371	1.02977e-13	9.77368e-13	20.9638	BC093092	GENBANK	noncoding	NA	NA	NA	NA	NO	NA	NA	NA	NA	NA	256643	CXorf23	Chromosome X open reading frame 23	X	19930977	19988381	ncRNA	BC093092	Xp22.12	NM_198279.3	NA	0		BC093092	Hs.28896	ATTTAATTATGGGGTACTGGTAGTAGTGAAGTATTTCTTTTTAGAGTAAATCATGTTGAT
IVGNh32098	2.98477	9.30901	15.5873	1.34485e-18	2.85915e-17	32.2492	SPACA6P	Gencode.V23	noncoding	NA	NA	ENSG00000182310.12	SPACA6P	YES	SPACA6P	ENSG00000182310.12	lincRNA	NA	NONHSAT067471	NA			19	56899517	56900186	mRNA	uc002pxk			+	0		uc002pxk		CATCAGCGAGTGCGACAGTGTTGGCGTGGATGTTCTTTCGATGGTACTGCAGTGGCAACT
IVGNh12453	2.98311	1.23804	11.9865	8.01182e-15	8.94289e-14	23.5305	AK128851	GENBANK	noncoding	NA	NA	NA	NA	NO	NA	NA	NA	NA	NA	NA		CDNA FLJ46635 fis, A-TRACH3002107	14	74984577	74984637	ncRNA	AK128851			+	0		AK128851	Hs.681603	TTTTTGTTCTCATTGAATGACTATAATAAGGATATGATGCAATTGTAAGCCCTTAAGTAA
IVGNh26144	2.97783	2.96279	10.8578	1.68992e-13	1.5449e-12	20.4658	CD46	Gencode.V23	noncoding	NA	NA	NA	NA	NO	CD46	ENSG00000117335.18	processed_transcript	lnc-CR1L-3	NONHSAT009140	NA			1	206007252	206007312	mRNA	uc001hgq			+	0		uc001hgq		TACAAAATAACTGAAAAGAAACAATTTTAGTATTTAACTCTGTCTTGTATTCATTTCTAT
IVGNh11916	2.97772	3.48236	13.7364	9.72374e-17	1.47514e-15	27.9602	AK127676	GENBANK	noncoding	NA	NA	NA	NA	NO	NA	NA	NA	NA	NA	NA		CDNA FLJ45774 fis, clone NETRP2003539	12	70439578	70439638	ncRNA	AK127676			+	0		AK127676	Hs.680140	CCCTTGAGTAAGAAACAGTTGTTAATGGAGTGCTATACATATTAATGATAATGGAAGACT
IVGNh03999	2.97586	4.73791	15.8774	7.10728e-19	1.6049e-17	32.8871	AVIL	Gencode.V23	noncoding	NA	NA	NA	NA	NO	AVIL	ENSG00000135407.10	retained_intron	NA	NA	10677	AVIL	Advillin	12	58191158	58209851	mRNA	AK022448	12q14.1	NM_006576.3	NA	0	ADVIL|DKFZp779O1812|DOC6|FLJ12386|MGC133244|p92	AK022448		GGTCGATGATGGCAACGGAAAAGTTGAGATCTGGACTCTGCTTTTCTTCTCTCTAGGGTG
IVGNh04096	2.97366	1.57027	9.23162	1.82549e-11	1.26355e-10	15.7592	lnc-CNIH3-2	LNCIPEDIA_3.1	noncoding	NA	NA	NA	NA	NO	NA	NA	NA	lnc-CNIH3-2	NONHSAT009802	NA		CDNA FLJ13024 fis, clone NT2RP3000865	1	222713869	222713929	ncRNA	AK023086			+	0		AK023086	Hs.657628	GAATAAAATAGATCTGTTTGTGCTTATCTTTCTCCTTAGAATTATTGAATTTGAAGTCTT
IVGNh35455	2.96914	7.90671	21.0271	3.04237e-23	1.82291e-21	42.8919	RP11-384K6.6	Gencode.V23	noncoding	NA	NA	ENSG00000260404.2	RP11-384K6.6	YES	RP11-384K6.6	ENSG00000260404.2	lincRNA	NA	NONHSAT097984	NA			4	119746330	119746390	ncRNA	uc003icc			+	0		uc003icc		AGAAAATGGATGGACAAGTAAATCCCACTCAGTACCCATAGGCCAGGCATGGGGACCTCA
IVGNh15377	2.9595	5.94106	11.8963	1.01626e-14	1.11471e-13	23.2915	BC001694	GENBANK	noncoding	NA	NA	NA	NA	NO	NA	NA	NA	NA	NA	7320	UBE2B	Ubiquitin-conjugating enzyme E2B (RAD6 homolog)	5	133706869	133727798	ncRNA	BC001694	5q31.1	NM_003337.2	NA	0	E2-17kDa|HHR6B|HR6B|RAD6B|UBC2	BC001694		CACCGTTTTACTTTTTGTGGGGAGGGGAAGCAGTATCAAAATTTCTTCGGGCGCCAGAAC
IVGNh30946	2.95433	6.64901	17.1374	4.90267e-20	1.40241e-18	35.5576	PLEKHM1P	Gencode.V23	noncoding	NA	NA	NA	NA	NO	PLEKHM1P	ENSG00000214176.9	processed_transcript	NA	NA	NA			17	60213274	60213857	mRNA	uc002jev			NA	0		uc002jev		CATAGGTTCCGTGTTGCTGACCTCCGGCAGATCGCAGATGAGGTATATGAAGGATTCCTC
IVGNh16099	2.95022	4.62723	19.6054	3.93561e-22	1.8002e-20	40.3574	BC017563	GENBANK	noncoding	NA	NA	NA	NA	NO	NA	NA	NA	NA	NA	NA		CDNA clone IMAGE:3940218	19	18428514	18428573	ncRNA	BC017563			NA	0		BC017563	Hs.684452	GGGCACCACATGTGGCTTTGGGGGGTGGTTTCTCCACTCATGTTCTCTTTGTTCATGATG
IVGNh16683	2.94935	2.44584	8.75916	7.57331e-11	4.8219e-10	14.3301	RP5-892K4.1	Gencode.V23	noncoding	NA	NA	ENSG00000271806.1	RP5-892K4.1	YES	RP5-892K4.1	ENSG00000271806.1	antisense	lnc-C1orf86-2	NA	NA			1	2064920	2064980	ncRNA	BC028413			NA	0		BC028413		TTTTCAAGATTTTAAATGATCCTTCTTTATTCTTCATGGTTCTGAACAATTCCAAAATGA
IVGNh24498	2.94852	7.95952	16.476	1.95747e-19	4.98526e-18	34.1757	L17326	GENBANK	noncoding	NA	NA	NA	NA	NO	NA	NA	NA	NA	NA	NA			3	50252318	50252376	ncRNA	L17326			+	0		L17326		GCAGCTGTCCGCAGCCCTGGGGCTCAGACCAGAGCAATGCTGTGAGAGTCCTGGTACTGG
IVGNh36920	2.94174	3.70322	8.71191	8.74403e-11	5.5154e-10	14.1858	uc003ske	GENBANK	noncoding	NA	NA	NA	NA	NO	NA	NA	NA	NA	NA	NA			7	1160827	1160887	ncRNA	uc003ske			NA	0		uc003ske		TATATTACCATAAACCAAATAACTTTTGGTCTCAAACATAGAGAATAAAATCAGTGTTCC
IVGNh10788	2.93902	3.20406	9.14511	2.36392e-11	1.61516e-10	15.4995	AK125417	GENBANK	noncoding	NA	NA	NA	NA	NO	NA	NA	NA	NA	NA	80758	PRR7	Proline rich 7 (synaptic)	5	176873795	176883286	ncRNA	AK125417	5q35.3	NM_001174101.1	+	0	MGC10772	AK125417		AAGGAATGGTAGGCTCTTTGCTGAGATAAAGGACCCAGTAGCAGATCTTTGGTGCTTTGG
IVGNh21836	2.93753	2.69489	13.3236	2.66277e-16	3.77404e-15	26.9494	lnc-MSMO1-1	LNCIPEDIA_3.1	noncoding	NA	NA	NA	NA	NO	NA	NA	NA	lnc-MSMO1-1	NONHSAT099102	NA			4	166363276	166363336	ncRNA	CR599612			+	0		CR599612		GAGTAATTCTTTAAAAAAAAATCTCTAAAGAGGCCTATTCCTTATACAGCTGAAAATCAT
IVGNh27165	2.93189	2.85428	7.61301	2.65199e-09	1.36355e-08	10.7633	uc001nai	GENBANK	noncoding	NA	NA	NA	NA	NO	NA	NA	NA	NA	NA	NA			11	45680079	45680139	ncRNA	uc001nai			NA	0		uc001nai		GTCAAAACAAGAACTGGTCATAGCCTCCTACTGTGTCTAGTGTCATGGTAGGCTCTGGGA
IVGNh00799	2.92752	7.50829	18.4062	3.84858e-21	1.37435e-19	38.0924	MAP3K11	Gencode.V23	noncoding	NA	NA	NA	NA	NO	MAP3K11	ENSG00000173327.7	retained_intron	NA	NA	4296	MAP3K11	Mitogen-activated protein kinase kinase kinase 11	11	65365225	65381719	mRNA	AB209655	11q13.1-q13.3	NM_002419.3	NA	0	MEKK11|MGC17114|MLK-3|MLK3|PTK1|SPRK	AB209655		CACAGATCTCTCTTGAAATCAAAGCCATAAATGTCCAGAGCTGCCACCTTGCCAGTTTTG
IVGNh04997	2.92472	2.28833	8.52374	1.55402e-10	9.47475e-10	13.6084	RP11-182J23.1	Gencode.V23	noncoding	NA	NA	ENSG00000260070.1	RP11-182J23.1	YES	RP11-182J23.1	ENSG00000260070.1	antisense	lnc-EEPD1-1	NONHSAT120121	NA		CDNA: FLJ22466 fis, clone HRC10308	7	36326029	36326089	ncRNA	AK026119			+	0		AK026119	Hs.545050	ATTACATATTAAGAATTTGAATCTATATGGTGACAGGATTTTTTCAGGTTTATCTCACCC
IVGNh10732	2.9177	3.14143	7.75929	1.67206e-09	8.83674e-09	11.2254	AK125287	GENBANK	noncoding	NA	NA	NA	NA	NO	NA	NA	NA	NA	NA	64398	MPP5	Membrane protein, palmitoylated 5 (MAGUK p55 subfamily member 5)	14	67708020	67802535	ncRNA	AK125287	14q23.3	NM_022474.2	NA	0	FLJ12615|PALS1	AK125287		ACTTCCTTATTTGGATTTTCCAAGTACATAGCATTAGTTATTGATATCATTTCTATATTA
IVGNh17426	2.91218	1.86195	10.4895	4.73668e-13	4.05886e-12	19.4296	RP11-334C17.3	Gencode.V23	noncoding	NA	NA	ENSG00000279259.1	RP11-334C17.3	YES	RP11-334C17.3	ENSG00000279259.1	TEC	NA	NONHSAT056346	NA		CDNA clone IMAGE:4826438	17	75736864	75736924	ncRNA	BC035394			+	0		BC035394	Hs.441919	GGGCAGTTCATGCTGTTGAGAATCATGTTTTTAACTTTGGGAAAATTGTATTTCCACGAG
IVGNh24974	2.90723	3.76351	13.1209	4.39909e-16	5.98637e-15	26.4454	U84521	GENBANK	noncoding	NA	NA	NA	NA	NO	NA	NA	NA	NA	NA	NA		Velo-cardio-facial syndrome 22q11 region mRNA sequence	22	17482839	17482899	ncRNA	U84521			NA	0		U84521	Hs.661578	GAGAGGTGAGAGCAAGTGTGGCTTCTCATTAATGTGGATCCTCACTGAAGCTCACCAGCT
IVGNh06396	2.90648	5.64791	14.7869	8.18023e-18	1.50441e-16	30.4418	AK057722	GENBANK	noncoding	NA	NA	NA	NA	NO	NA	NA	NA	NA	NA	NA		CDNA FLJ33160 fis, clone UTERU2000485	10	29788364	29788424	ncRNA	AK057722			NA	0		AK057722	Hs.655724	TTAAACAAATTCCATTATTTGGAGGCTTCTGGTGTTTAGACTTCAAATCTACTAATCTTA
IVGNh15573	2.90319	2.23148	8.40695	2.22507e-10	1.32572e-09	13.2482	lnc-AC017028.1-1	LNCIPEDIA_3.1	noncoding	NA	NA	NA	NA	NO	NA	NA	NA	lnc-AC017028.1-1	NONHSAT077791	85009	MGC16025	Hypothetical protein MGC16025	2	240115026	240117152	ncRNA	BC008026	2q37.3	NR_026664.1	NA	0		BC008026		AATTAAAGCATTAATAGCTCTTGAGTAGACTGGATGGAAAGATGAGTTGTGTAGGTTATC
IVGNh23621	2.89665	1.88008	9.71111	4.43096e-12	3.31549e-11	17.182	G30795	GENBANK	noncoding	NA	NA	NA	NA	NO	NA	NA	NA	NA	NA	NA			7	101734012	101734072	ncRNA	G30795			+	0		G30795		ATTCCCATGGGAGGGCAGCTCCTACCATGCTAAGAACTTGGTTGAGTTTCCCAAATGTGT
IVGNh12528	2.89663	1.6812	10.5346	4.1708e-13	3.60783e-12	19.5575	AK129612	GENBANK	noncoding	NA	NA	NA	NA	NO	NA	NA	NA	NA	NA	NA		CDNA FLJ26101 fis, clone SLV05922	20	56346809	56346869	ncRNA	AK129612			+	0		AK129612	Hs.669778	GATTTTAAATATTTTCCAAAAAGTTTTTAGGCTGTATGATGAACATGTAGAAGGTGATAA
IVGNh24426	2.89235	2.81541	9.93856	2.28686e-12	1.78381e-11	17.8469	G65699	GENBANK	noncoding	NA	NA	NA	NA	NO	NA	NA	NA	NA	NA	NA			11	68613090	68613150	ncRNA	G65699			NA	0		G65699		CCTCTGAAGGAAAAGCAGATGAAAGAACTTGTGCCTCCCAGGCGAGAATGCACAGTGCAG
IVGNh36832	2.89013	1.24713	10.2557	9.19421e-13	7.54729e-12	18.7628	RP3-393E18.2	Gencode.V23	noncoding	NA	NA	ENSG00000237927.1	RP3-393E18.2	YES	RP3-393E18.2	ENSG00000237927.1	lincRNA	lnc-SOD2-2	NONHSAT115850	NA			6	159928931	159929204	ncRNA	uc003qse			NA	0		uc003qse		CAACTGGATTTTATCTTTCAGTGGTTCAGTTTTTCTCCACTGTTTCCACCAAAATACCAT
IVGNh07466	2.88679	1.66478	12.7997	9.84685e-16	1.26788e-14	25.6364	AK092977	GENBANK	noncoding	NA	NA	NA	NA	NO	NA	NA	NA	NA	NA	NA			7	104545908	104545968	ncRNA	AK092977			NA	0		AK092977		CTTACTTAAAGAAGCTTAGAACTAATGTGAATGAACTATTAATTAACCTCTATTTAGATC
IVGNh02445	2.88605	6.10789	15.287	2.62694e-18	5.28161e-17	31.5792	AF318328	GENBANK	noncoding	NA	NA	NA	NA	NO	NA	NA	NA	NA	NA	10677	AVIL	Advillin	12	58191158	58209851	ncRNA	AF318328	12q14.1	NM_006576.3	NA	0	ADVIL|DKFZp779O1812|DOC6|FLJ12386|MGC133244|p92	AF318328		CTTCCAACCTCTTTCCTGCATTATTGATGGGCTGTGTGCACTTTTTAAAAAATCAATTAG
IVGNh12010	2.88136	5.57481	5.51571	2.25776e-06	7.90651e-06	4.03625	DDX3X	Gencode.V23	noncoding	NA	NA	NA	NA	NO	DDX3X	ENSG00000215301.9	retained_intron	NA	NA	NA			X	41079874	41079934	ncRNA	AK127902			+	0		AK127902		ATAGTTTAATGTAGTCATATGTAATATTTTTTAGGAATTGATCTGTTCCTTTGGAAGCAT
IVGNh37087	2.87773	6.99618	22.7919	1.54037e-24	1.31135e-22	45.8324	LINC00265	Gencode.V23	noncoding	NA	NA	ENSG00000188185.11	LINC00265	YES	LINC00265	ENSG00000188185.11	lincRNA	NA	NONHSAT120219	NA			7	39773716	39773776	ncRNA	uc003thf			+	0		uc003thf		GGCATGGGGACCTCAACACATTTGAGCCGCAGAGATCACCTTTCATTGTGAATAGCTCTG
IVGNh06371	2.87729	1.65323	7.87868	1.14921e-09	6.21066e-09	11.6013	AK057673	GENBANK	noncoding	NA	NA	NA	NA	NO	NA	NA	NA	NA	NA	NA			1	148866709	148866769	ncRNA	AK057673			NA	0		AK057673		TAGTATAGTTGTTATCAGATGTGAGAAGCTGTTGTTTCTCAGTCTTTAATTTTATTTGGC
IVGNh07200	2.87342	3.48085	11.5882	2.30615e-14	2.39247e-13	22.4679	AK091973	GENBANK	noncoding	NA	NA	NA	NA	NO	NA	NA	NA	NA	NA	NA		CDNA FLJ34654 fis, clone KIDNE2018294	15	97099423	97099483	ncRNA	AK091973			+	0		AK091973	Hs.653430	TTCTCTATTAAGGTTATAAAAGACCAAAATAACTGGAAATTCAACTCTGTACTTGAATAC
IVGNh12929	2.86693	3.17986	9.46983	9.00201e-12	6.4872e-11	16.4696	AK130471	GENBANK	noncoding	NA	NA	NA	NA	NO	NA	NA	NA	NA	NA	NA		CDNA FLJ26961 fis, clone SLV00748	4	15141039	15141099	ncRNA	AK130471			NA	0		AK130471	Hs.689337	ATATTTTTGCAATTATAGGTTACAAACTTCACTAATTTCTACTTTGCTGGAAGAATTTCC
IVGNh21695	2.86488	5.67369	11.4533	3.31483e-14	3.36595e-13	22.1032	CR595802	GENBANK	noncoding	NA	NA	NA	NA	NO	NA	NA	NA	NA	NA	51291	GMIP	GEM interacting protein	19	19740284	19754454	ncRNA	CR595802	19p13.11	NM_016573.2	NA	0		CR595802	Hs.49427	AGAACTGGGATTTTAGTGTTGGGGTCTCATTCTTGGGTTTCTCCCTGCAGATTCCAACTC
IVGNh04765	2.85434	2.75624	7.39121	5.3562e-09	2.65115e-08	10.0594	AK025041	GENBANK	noncoding	NA	NA	NA	NA	NO	NA	NA	NA	NA	NA	10960	LMAN2	Lectin, mannose-binding 2	5	176758562	176778884	ncRNA	AK025041	5q35.3	NM_006816.2	NA	0	C5orf8|GP36B|VIP36	AK025041	Hs.75864	CACAGGGATATGTATCTCTACATACATTGTATTGTTTTGAATTTCTGAAGACTAAGTGGT
IVGNh08956	2.85162	5.31819	11.4426	3.41149e-14	3.45695e-13	22.0743	ADAR	Gencode.V23	noncoding	NA	NA	NA	NA	NO	ADAR	ENSG00000160710.15	retained_intron	NA	NONHSAT006631	103	ADAR	Adenosine deaminase, RNA-specific	1	154554532	154600455	mRNA	AK097241	1q21.1-q21.2	NM_001025107.2	NA	0	ADAR1|DRADA|DSH|DSRAD|G1P1|IFI-4|IFI4|K88DSRBP|P136	AK097241	Hs.12341	TACTACTTGCCTCCAGTACCAGAGGCAGGAACTGAGTATCTACCAAGATCAGGAACAAAG
IVGNh16472	2.85103	1.33769	14.4656	1.72133e-17	2.96425e-16	29.6964	KY	Gencode.V23	noncoding	NA	NA	NA	NA	NO	KY	ENSG00000174611.11	retained_intron	NA	NA	339855	KY	Kyphoscoliosis peptidase	3	134318764	134369863	mRNA	BC024014	3q22.2	NM_178554.4	NA	0	FLJ33207	BC024014	Hs.146730	CCATCTGGATCTGGATCTGCCATCACATAGTTTGGAATGCAGCTTAGAGAATGAGCTCGC
IVGNh39041	2.84616	1.46047	13.3952	2.23253e-16	3.1989e-15	27.1263	X81637	GENBANK	noncoding	NA	NA	NA	NA	NO	NA	NA	NA	NA	NA	NA			5	175753392	175753452	ncRNA	X81637			NA	0		X81637		TATTGTCTTTCTGTTAGTGAGTCCCACGTGTAGATTTTGTCCACTAGACTGTATTTACTT
IVGNh19578	2.84583	3.64401	12.6362	1.49109e-15	1.86011e-14	25.2197	KIAA0556	Gencode.V23	noncoding	NA	NA	NA	NA	NO	KIAA0556	ENSG00000047578.12	retained_intron	NA	NA	NA			16	27640487	27668435	mRNA	BC071610			+	0		BC071610		AAGGTTCGGAATTACTGGACAGCTGATGGCAAGACACCTGGTCTTCCAGGACGCCGTCAC
IVGNh27418	2.84282	3.00279	8.00644	7.70554e-10	4.26292e-09	12.0021	MIR139	Gencode.V23	noncoding	NA	NA	NA	NA	NO	MIR139	ENSG00000272036.1	miRNA	NA	NONHSAT022782	NA			11	72003762	72003822	ncRNA	uc001osp			NA	0		uc001osp		GTGTATTCTACAGTGCACGTGTCTCCAGTGTGGCTCGGAGGCTGGAGACGCGGCCCTGTT
IVGNh19665	2.83264	3.77224	11.423	3.59679e-14	3.63532e-13	22.0212	lnc-CHRAC1-6	LNCIPEDIA_3.1	noncoding	NA	NA	NA	NA	NO	NA	NA	NA	lnc-CHRAC1-6	NONHSAT129381	NA		CDNA clone IMAGE:5745639	8	141678942	141679002	ncRNA	BC078139			+	0		BC078139	Hs.626665	CAACCCTTATATGATCTACATCTCTTCACCTGTCTGGAAATCAAGACCCTCTCACGATTT
IVGNh18479	2.82961	1.40142	13.5206	1.64244e-16	2.39537e-15	27.4343	BC042656	GENBANK	noncoding	NA	NA	NA	NA	NO	NA	NA	NA	NA	NA	5209	PFKFB3	6-phosphofructo-2-kinase/fructose-2,6-biphosphatase 3	10	6186842	6277507	ncRNA	BC042656	10p15.1	NM_001145443.1	+	0	FLJ37326|IPFK2|PFK2	BC042656	Hs.195471	TGCAACCTTCATTTTTAAAATTTCAAATGCACACTAGAAAATCCTACTAAAGATTTTCTT
IVGNh09221	2.82728	4.38075	11.4927	2.98089e-14	3.04895e-13	22.21	AK097980	GENBANK	noncoding	NA	NA	NA	NA	NO	NA	NA	NA	NA	NA	NA		CDNA FLJ40661 fis, clone THYMU2019813	14	22493457	22493517	ncRNA	AK097980			NA	0		AK097980	Hs.569374	CATATCTTAGTCTCCAAAATTTCAGATCCTTCTATATCCTGAGTTCTTTCCATATCTCAG
IVGNh24226	2.82669	1.47267	10.9473	1.31909e-13	1.22415e-12	20.7148	G43501	GENBANK	noncoding	NA	NA	NA	NA	NO	NA	NA	NA	NA	NA	NA			7	28831957	28832017	ncRNA	G43501			NA	0		G43501		TTATTATATTGGAATTGCAGTGATATTAACATTTGTACAAATGCACAAAATCTTGTCTCT
IVGNh01187	2.81978	3.91213	11.3319	4.6034e-14	4.5959e-13	21.7731	lnc-CASP3-6	LNCIPEDIA_3.1	noncoding	NA	NA	NA	NA	NO	NA	NA	NA	lnc-CASP3-6	NONHSAT099537	NA		Full length insert cDNA YN75A10	4	185614353	185614413	ncRNA	AF075048			NA	0		AF075048	Hs.658019	ATAAAATATTAAAACTTCCCCATAGGCCTTTGAAAAAAATTCATCTATTTGAAGTGCAGA
IVGNh12969	2.8133	2.67076	9.11461	2.5901e-11	1.7611e-10	15.4077	AK130547	GENBANK	noncoding	NA	NA	NA	NA	NO	NA	NA	NA	NA	NA	NA		CDNA FLJ27037 fis, clone SLV08065	8	71221152	71221212	ncRNA	AK130547			NA	0		AK130547	Hs.687273	GTACTTGATGTTATGTAATAAGTTACTATAATTTGTAATATCTTAGTATTAAATTTAATA
IVGNh18188	2.81238	1.33925	8.62118	1.15324e-10	7.16024e-10	13.9079	RP4-655C5.4	Gencode.V23	noncoding	NA	NA	ENSG00000233365.2	RP4-655C5.4	YES	RP4-655C5.4	ENSG00000233365.2	lincRNA	lnc-FGFR1OP-4	NONHSAT116034	NA		Homo sapiens, clone IMAGE:5590223, mRNA	6	166587955	166588481	ncRNA	BC040873			+	0		BC040873	Hs.434661	AGTGAAGCATGGATGTTTTCCCATTAAGGACCCATGACTTTACACTTCAATATTTCTGCA
IVGNh24355	2.81139	2.71835	7.2993	7.17577e-09	3.49535e-08	9.76665	G65588	GENBANK	noncoding	NA	NA	NA	NA	NO	NA	NA	NA	NA	NA	NA			5	98252848	98252908	ncRNA	G65588			NA	0		G65588		ATGCTTTTAGAATTTATCCTGGTAATTGTTCTGCTAAACATCGTTTTCATAATTTTTTTT
IVGNh05033	2.80656	5.73316	12.2642	3.87974e-15	4.53167e-14	24.2591	AK026286	GENBANK	noncoding	NA	NA	NA	NA	NO	NA	NA	NA	NA	NA	NA		CDNA: FLJ22633 fis, clone HSI06502	6	109054632	109054692	ncRNA	AK026286			+	0		AK026286	Hs.677373	TATTTTGGTTAGGGTTTTAGGTGATTTTTATATCCACTGTAAACTTGGATATAACTTACC
IVGNh24586	2.80638	2.17772	9.8834	2.68312e-12	2.06839e-11	17.6862	NONHSAT001404	NONCODE.V4	noncoding	NA	NA	NA	NA	NO	NA	NA	NA	NA	NONHSAT001404	NA		Heterodispersed RNA from an immunodeficiency virus (HIV-1)-infected leukemia T cell line	1	21485383	21485445	ncRNA	M20838			+	0		M20838	Hs.628300	AGATGTATATTATTATATCATGTCACTCATAGTGAGTTTCTGTAAATCCTTGTAATAACC
IVGNh03438	2.80274	4.68116	9.32305	1.39047e-11	9.77087e-11	16.0327	KATNBL1	Gencode.V23	noncoding	NA	NA	NA	NA	NO	KATNBL1	ENSG00000134152.10	retained_intron	NA	NONHSAT041566	NA		CDNA FLJ11404 fis, clone HEMBA1000749	15	32226109	32226169	ncRNA	AK021466			NA	0		AK021466	Hs.658166	TTATCATCAGTGTATGGTATTTATTCTTTTTATATTCAGAGAGATACTAACTTAAGAGAC
IVGNh03649	2.80184	2.89575	6.34591	1.53788e-07	6.30608e-07	6.70563	AK021897	GENBANK	noncoding	NA	NA	NA	NA	NO	NA	NA	NA	NA	NA	NA		CDNA FLJ11835 fis, clone HEMBA1006595	14	49712158	49712218	ncRNA	AK021897			NA	0		AK021897	Hs.659112	GTGAACTATATAGACATTTAAAATTAACATGAGTTAAATCCATTATAAATTTTAGAAAAC
IVGNh04748	2.79618	1.65733	12.5068	2.07544e-15	2.52567e-14	24.8875	AK025004	GENBANK	noncoding	NA	NA	NA	NA	NO	NA	NA	NA	NA	NA	NA		CDNA: FLJ21351 fis, clone COL02762	3	173242663	173242723	ncRNA	AK025004			+	0		AK025004	Hs.677310	ACAATTTCAGAAAGATATTCCGGTAATCTTTTAATACAGACTTTATAAATAGCTCACATC
IVGNh19561	2.79582	1.5736	12.7146	1.22156e-15	1.548e-14	25.4199	BC070386	GENBANK	noncoding	NA	NA	NA	NA	NO	NA	NA	NA	NA	NA	137886	UBXN2B	Hypothetical protein LOC137886	8	59323822	59364059	ncRNA	BC070386	8q12.1	NM_001077619.1	+	0	p37	BC070386	Hs.155572	TCACTATGAATAAAGAATAGTAGAAATAACTCCCTATTTTAAATTAAGTAAATACGTTTT
IVGNh09326	2.79384	1.54793	12.1673	4.99138e-15	5.73958e-14	24.0059	CASC4	Gencode.V23	noncoding	NA	NA	NA	NA	NO	CASC4	ENSG00000166734.18	processed_transcript	NA	NA	113201	CASC4	Cancer susceptibility candidate 4	15	44580928	44707954	mRNA	AK098265	15q15.3	NM_138423.3	+	0	DKFZp459F1927|H63|MGC74708	AK098265		GATTGTTCAAAGTTTATTATATGCATAAGTCATTTATTTGGGAAAGTTGAATACCATGTG
IVGNh32096	2.79333	3.99253	11.2907	5.14725e-14	5.10639e-13	21.6609	MIR99B	Gencode.V23	noncoding	NA	NA	NA	NA	NO	MIR99B	ENSG00000207550.1	miRNA	NA	NONHSAT067462	NA			19	56887686	56887746	ncRNA	uc002pxh			+	0		uc002pxh		CGTAGAACCGACCTTGCGGGGCCTTCGCCGCACACAAGCTCGTGTCTGTGGGTCCGTGTC
IVGNh07724	2.78267	3.90737	7.89643	1.08701e-09	5.89403e-09	11.6571	RP11-378A13.1	Gencode.V23	noncoding	NA	NA	ENSG00000261338.2	RP11-378A13.1	YES	RP11-378A13.1	ENSG00000261338.2	sense_overlapping	lnc-ARPC2-1	NONHSAT076899	NA		CDNA FLJ36582 fis, clone TRACH2013081	2	218829163	218829223	ncRNA	AK093901			+	0		AK093901	Hs.182514	AATGAAAAGGCATAAATATTTTCTACAGCAGTAAATCCTAAGGAAGTAACTAGTTCCAAG
IVGNh05725	2.76975	1.32862	11.7462	1.51273e-14	1.61723e-13	22.8917	lnc-CRNKL1-6	LNCIPEDIA_3.1	noncoding	NA	NA	NA	NA	NO	NA	NA	NA	lnc-CRNKL1-6	NA	57186	RALGAPA2	Chromosome 20 open reading frame 74	20	20373410	20693265	ncRNA	AK055580	20p11.22	NM_020343.3	NA	0	AS250|C20orf74|FLJ12819|KIAA1272|bA287B20.1|dJ1049G11|dJ1049G11.4	AK055580		GACATGTAAAGATATTTCAACTACTTTTTTACCTAGCACTATAGTTTACCTTCCTTTTTT
IVGNh01302	2.75811	1.28228	12.5692	1.7689e-15	2.1824e-14	25.0481	lnc-TMEM168-4	LNCIPEDIA_3.1	noncoding	NA	NA	NA	NA	NO	NA	NA	NA	lnc-TMEM168-4	NONHSAT122778	NA			7	111608318	111608378	ncRNA	AF085922			NA	0		AF085922		TTAGTATACCAAATGAGCAAAATTAACAACATTTGAAGTTATTTTTAGCTTATCCAATCT
IVGNh02721	2.75539	1.22746	14.4675	1.7135e-17	2.95206e-16	29.701	GS1-204I12.4	Gencode.V23	noncoding	NA	NA	ENSG00000261729.1	GS1-204I12.4	YES	GS1-204I12.4	ENSG00000261729.1	lincRNA	lnc-HMCN1-1	NONHSAT008436	NA		Clone IMAGp998O089705Q2 mRNA sequence	1	183890760	183890820	ncRNA	AF508908			+	0		AF508908	Hs.559599	GAAGAATCAGTAGAGCTACATTTTCTTGGCACTCCAAAATGTGGATTTCAAAACTGTTAG
IVGNh09328	2.75319	2.91828	10.5683	3.79321e-13	3.29793e-12	19.6529	RIC8A	Gencode.V23	noncoding	NA	NA	NA	NA	NO	RIC8A	ENSG00000177963.12	retained_intron	NA	NONHSAT017204	60626	RIC8A	Resistance to inhibitors of cholinesterase 8 homolog A (C. elegans)	11	208529	215112	mRNA	AK098267	11p15.5	NM_021932.4	+	0	MGC104517|MGC131931|MGC148073|MGC148074|RIC8	AK098267		TAATTAGACTTAAAGCAGTTATTTCTCCCAAGTCACAAAGCTTACGAGTACCTCTGAGTT
IVGNh34144	2.75304	4.1597	11.7046	1.68971e-14	1.79228e-13	22.7805	MIRLET7BHG	Gencode.V23	noncoding	NA	NA	ENSG00000197182.12	MIRLET7BHG	YES	MIRLET7BHG	ENSG00000197182.12	lincRNA	NA	NONHSAT087278	NA			22	44887296	44887356	ncRNA	uc003bgv			+	0		uc003bgv		GAGGTAGTAGGTTGTATAGTTTGGGGCTCTGCCCTGCTATGGGATAACTATACAATCTAC
IVGNh17888	2.74583	1.7983	8.22774	3.87087e-10	2.22751e-09	12.6926	RP11-480I12.10	Gencode.V23	noncoding	NA	NA	ENSG00000260021.1	RP11-480I12.10	YES	RP11-480I12.10	ENSG00000260021.1	antisense	lnc-KDM5B-1	NONHSAT008850	NA		CDNA clone IMAGE:5271140	1	201045999	201046059	ncRNA	BC038775			NA	0		BC038775	Hs.635012	AAAGAGCCATCGACGATAATTCTTCTACCCAACTTTTATTTAGTATTATTAAATATTCAG
IVGNh32955	2.74499	5.60092	13.8276	7.80512e-17	1.1989e-15	28.1807	RP11-171I2.2	Gencode.V23	noncoding	NA	NA	ENSG00000270574.1	RP11-171I2.2	YES	RP11-171I2.2	ENSG00000270574.1	antisense	NA	NONHSAT075801	NA			2	179153659	179153719	mRNA	uc002umv			+	0		uc002umv		TAAAATACATTTATTTTCTAGAGCTGATTTCTTGTTCTTTAAAACTTCCTTAATACAATC
IVGNh24399	2.73256	1.44569	10.523	4.30935e-13	3.72112e-12	19.5247	G65659	GENBANK	noncoding	NA	NA	NA	NA	NO	NA	NA	NA	NA	NA	NA			10	90742003	90742063	ncRNA	G65659			+	0		G65659		TAGAAACTTCCTTGGAGAAAATTAATGATTCAAGATTGAGAAAACATTTATACAACCTCA
IVGNh15297	2.73097	1.30843	12.5123	2.0463e-15	2.49407e-14	24.9018	AY927625	GENBANK	noncoding	NA	NA	NA	NA	NO	NA	NA	NA	NA	NA	135927	C7orf34	Chromosome 7 open reading frame 34	7	142636602	142637956	ncRNA	AY927625	7q34	NM_178829.4	+	0	ctm-1	AY927625	Hs.239676	TTTGAGTTGGGGCTGTGATTGAACACAGACCAGAAAAAACCTCTAGAAAGAGCATCCCCT
IVGNh05640	2.71558	5.11825	4.87683	1.74898e-05	5.37387e-05	2.01545	AK055369	GENBANK	noncoding	NA	NA	NA	NA	NO	NA	NA	NA	NA	NA	NA		CDNA FLJ30807 fis, clone FEBRA2001351	7	27784572	27784632	ncRNA	AK055369			+	0		AK055369	Hs.662107	ATTTAATATGCTTTTTATTGTACTCAAGAATATAGATAGGTTCTGTAAGATTGTATCCAG
IVGNh23388	2.71528	3.99434	15.7569	9.25356e-19	2.03226e-17	32.6232	DQ655922	GENBANK	noncoding	NA	NA	NA	NA	NO	NA	NA	NA	NA	NA	10735	STAG2	Stromal antigen 2	X	123094474	123236505	ncRNA	DQ655922	Xq25	NM_001042749.1	NA	0	DKFZp686P168|DKFZp781H1753|FLJ25871|SA-2|SA2|bA517O1.1	DQ655922		TGGCTTGCCTTCTTTCTTCTAAGACAATTCCTTTCTCTTATAATTTTCTTATGTTTTTCT
IVGNh24193	2.70831	2.00495	9.59522	6.2224e-12	4.5774e-11	16.8408	G43281	GENBANK	noncoding	NA	NA	NA	NA	NO	NA	NA	NA	NA	NA	NA			2	174971854	174971914	ncRNA	G43281			NA	0		G43281		TATTCTACATCAAGTAGAACCTAAGCCAATTCAGAATCAGAATCCTTTTTGTCCATCAAA
IVGNh13201	2.70735	2.32003	9.41282	1.06545e-11	7.61234e-11	16.3003	AK130989	GENBANK	noncoding	NA	NA	NA	NA	NO	NA	NA	NA	NA	NA	NA			16	70384640	70384700	ncRNA	AK130989			NA	0		AK130989		ATAATAAAAATGTGTTTTTGGATTCTCAGCTATGTTCTGTATAGTTTCATTACTGTGTTC
IVGNh10661	2.7067	6.45815	10.2959	8.20047e-13	6.77263e-12	18.8778	AK125116	GENBANK	noncoding	NA	NA	NA	NA	NO	NA	NA	NA	NA	NA	NA			1	223666548	223666609	ncRNA	AK125116			NA	0		AK125116		AAGAAAATATTTTTGTTTTACCTTCATACTTTCTTACTCATTTCTTTTTTTGCAGTTGCT
IVGNh03685	2.70241	3.19366	7.99707	7.93444e-10	4.38214e-09	11.9727	AK021974	GENBANK	noncoding	NA	NA	NA	NA	NO	NA	NA	NA	NA	NA	NA			6	37904237	37904297	ncRNA	AK021974			+	0		AK021974		TTGAGTAGTATAGTTATTCTTAAACTAGTCATAAGAGTATTAACTAGCAATAAATAATAA
IVGNh08172	2.69535	1.45008	14.9045	6.24681e-18	1.17247e-16	30.7119	RP11-504I13.2	Gencode.V23	noncoding	NA	NA	ENSG00000280205.1	RP11-504I13.2	YES	RP11-504I13.2	ENSG00000280205.1	TEC	NA	NA	NA		CDNA FLJ37714 fis, clone BRHIP2018650	18	72226940	72227000	ncRNA	AK095033			NA	0		AK095033	Hs.679131	CAGAAATGAGAAAAATCTTTATTCTAAACACTTACGAAGTTAGGCAAGAAAAGTGTCTTG
IVGNh20474	2.69491	4.67633	13.468	1.86767e-16	2.70975e-15	27.3053	ADCY4	Gencode.V23	noncoding	NA	NA	NA	NA	NO	ADCY4	ENSG00000129467.13	retained_intron	NA	NA	196883	ADCY4	Adenylate cyclase 4	14	24787569	24803863	mRNA	BX537489	14q12	NM_139247.3	NA	0	AC4	BX537489	Hs.443428	AGTTCATTGGCCAGAACCGGCGCAACGAGAACCCCCAGAAGGGTCACCCAAGCCCTTGTG
IVGNh11337	2.6905	2.12192	8.46259	1.87497e-10	1.12862e-09	13.42	KIAA0319L	Gencode.V23	noncoding	NA	NA	NA	NA	NO	KIAA0319L	ENSG00000142687.17	processed_transcript	NA	NA	79932	KIAA0319L	KIAA0319-like	1	35899090	36023036	mRNA	AK126496	1p34.2	NM_024874.4	NA	0	FLJ44532|KIAA1837	AK126496		GGGAGGTGATAAAATATTCCAAATTTGAAAGGTAAAGAAAAGAGAATGTCACTGAGTGGC
IVGNh05643	2.68644	2.0991	10.3547	6.9373e-13	5.78541e-12	19.046	AK055375	GENBANK	noncoding	NA	NA	NA	NA	NO	NA	NA	NA	NA	NA	NA			16	83369568	83369628	ncRNA	AK055375			+	0		AK055375		GTTTTTTCACTGTTATAAATGACATCATAATCTCTGTCCAAGATTCAGATAATCTCTTCA
IVGNh17244	2.68557	2.98042	8.30444	3.05283e-10	1.7853e-09	12.9308	ARPC5	Gencode.V23	noncoding	NA	NA	NA	NA	NO	ARPC5	ENSG00000162704.15	retained_intron	NA	NONHSAT008367	10092	ARPC5	Actin related protein 2/3 complex, subunit 5, 16kDa	1	183595331	183604984	mRNA	BC034231	1q25.3	NM_005717.2	NA	0	ARC16|MGC88523|dJ127C7.3|p16-Arc	BC034231		CAATTGAATAGTAGTAAGTAATAACTTAGGTAAATGCATAATAATTATCTAGGTAACATA
IVGNh07855	2.68041	2.00962	10.7144	2.51896e-13	2.24996e-12	20.0645	AK094290	GENBANK	noncoding	NA	NA	NA	NA	NO	NA	NA	NA	NA	NA	23604	DAPK2	Death-associated protein kinase 2	15	64199234	64338520	ncRNA	AK094290	15q22.31	NM_014326.3	NA	0	DRP-1|DRP1|MGC119312	AK094290	Hs.237886	AGAAAATTAAGTTTCAAAATTAAAAAAGTAAAATCCTCCTGTAGACTTTAAAATGCAGTT
IVGNh30714	2.67523	8.8809	16.281	2.96773e-19	7.24776e-18	33.76	RPL23	Gencode.V23	noncoding	NA	NA	NA	NA	NO	RPL23	ENSG00000125691.12	retained_intron	NA	NONHSAT053377	NA			17	34262664	34262724	ncRNA	uc002hqz			NA	0		uc002hqz		GTCAAGAAAGGGGAGAGTGAAAACATCGCTTTTGGGTGAAGTGGCAACATGTGTTGTTTG
IVGNh08523	2.67257	4.32623	10.2302	9.88974e-13	8.08105e-12	18.6895	CLEC18A	Gencode.V23	noncoding	NA	NA	NA	NA	NO	CLEC18A	ENSG00000157322.16	retained_intron	lnc-WWP2-3	NONHSAT143377	NA			16	68544508	68544568	ncRNA	AK096051			+	0		AK096051		GTCCTAGAAAACTTCATTTCCGTAAAGGTGCAAATGGAGCTCCATGGCTCAGCCTCCCTC
IVGNh38249	2.66827	11.2856	12.8054	9.70399e-16	1.25163e-14	25.6511	TOPORS-AS1	Gencode.V23	noncoding	NA	NA	ENSG00000235453.7	TOPORS-AS1	YES	TOPORS-AS1	ENSG00000235453.7	antisense	NA	NONHSAT130669	NA			9	32542449	32542830	ncRNA	uc003zrd			+	0		uc003zrd		TCGCACGCTGGACTGGATTTATTCAGTGTTGCTGCTTGCCATCGTTTTAATCTCCTGGGG
IVGNh03410	2.66625	1.35757	12.3073	3.46956e-15	4.07806e-14	24.3713	AK002210	GENBANK	noncoding	NA	NA	NA	NA	NO	NA	NA	NA	NA	NA	NA			8	134607975	134608035	ncRNA	AK002210			+	0		AK002210		GGTTCCTGAGATACAATTATGTGTTACGGAGAAACAAAGAAAATTTTGAGACTTTTAGGC
IVGNh34135	2.66347	1.45655	11.3299	4.62807e-14	4.61818e-13	21.7678	NUP50	Gencode.V23	noncoding	NA	NA	NA	NA	NO	NUP50	ENSG00000093000.18	retained_intron	NA	NA	NA			22	43952731	43952791	mRNA	uc003bfu			+	0		uc003bfu		GATTTAATCAAATTAGGCTAAATAAATGGTTCAATTATTAACTTTCTATAGGTTCTCTTG
IVGNh22913	2.66023	3.22931	7.4372	4.62809e-09	2.31217e-08	10.2056	CR627026	GENBANK	noncoding	NA	NA	NA	NA	NO	NA	NA	NA	NA	NA	64844	2007-03-01	Membrane-associated ring finger (C3HC4) 7	2	160569009	160625083	ncRNA	CR627026	2q24.2	NM_022826.2	+	0	AXO|AXOT|DKFZp586F1122|MARCH-VII|RNF177	CR627026		AGTAGAGTTTATTATCAGTCATGACTTAGTTATATGCTTTGTCATTTATTAAATGGATTT
IVGNh15786	2.65903	1.32301	12.2314	4.22445e-15	4.90511e-14	24.1736	BC012545	GENBANK	noncoding	NA	NA	NA	NA	NO	NA	NA	NA	NA	NA	NA		Homo sapiens, clone IMAGE:4097490, mRNA	4	79883615	79883675	ncRNA	BC012545			+	0		BC012545	Hs.586159	TAAAAAATTCTTAATATCACATTTTGAATTAATAATATTTGTTATACTCTAATTACAAAA
IVGNh23751	2.65085	1.42892	11.158	7.39196e-14	7.17468e-13	21.2971	G36470	GENBANK	noncoding	NA	NA	NA	NA	NO	NA	NA	NA	NA	NA	NA			15	32347510	32347570	ncRNA	G36470			+	0		G36470		TACTGATTTAAACATTTAATAGAATTTTGTATCCCAGACTCAGGACCATGTCATTTCTCT
IVGNh07425	2.65019	2.95354	7.95584	9.02563e-10	4.95343e-09	11.8435	AK092857	GENBANK	noncoding	NA	NA	NA	NA	NO	NA	NA	NA	NA	NA	NA		CDNA FLJ35538 fis, clone SPLEN2002463	2	86582531	86582595	ncRNA	AK092857			NA	0		AK092857	Hs.255015	GTTTAATTGTTGAGAGGTCACGTTTTTTCCATTCTTGCTCTCAGGTAAGGAAAGAGCACT
IVGNh14938	2.64132	2.87419	6.51339	8.9488e-08	3.79394e-07	7.2454	AY358662	GENBANK	noncoding	NA	NA	NA	NA	NO	NA	NA	NA	NA	NA	54877	ZCCHC2	Zinc finger, CCHC domain containing 2	18	60190657	60245817	ncRNA	AY358662	18q21.33	NM_017742.4	+	0	DKFZp451A185|FLJ20281|KIAA1744|MGC13269	AY358662	Hs.114191	ATTTCTTAAAAGTTTTGAGTATATTTTTCAACTAGATATTTGTATAGAAAGACTGAATAG
IVGNh13252	2.64096	1.55686	13.3157	2.71488e-16	3.83958e-15	26.9299	AK131317	GENBANK	noncoding	NA	NA	NA	NA	NO	NA	NA	NA	NA	NA	NA		CDNA FLJ16312 fis, clone SPLEN2016932	9	131911610	131911670	ncRNA	AK131317			+	0		AK131317	Hs.690019	TTATATAAGAAGGTAGTTTTATTATATTTGTAACTTGGTGAACAGGTAGTCTTTTTCTTT
IVGNh03373	2.63902	1.67721	10.7934	2.02108e-13	1.82848e-12	20.2859	lnc-NKX3-2-3	LNCIPEDIA_3.1	noncoding	NA	NA	NA	NA	NO	NA	NA	NA	lnc-NKX3-2-3	NA	NA		CDNA FLJ11133 fis, clone PLACE1006357	4	13067986	13068046	ncRNA	AK001995			NA	0		AK001995	Hs.675474	TATATTGGTATGGTATAATAGTATGTACTTATTTTCTTTTGGGAGGGATATAATTATATT
IVGNh28970	2.62027	6.26744	13.1189	4.42093e-16	6.00984e-15	26.4405	LINC00639	Gencode.V23	noncoding	NA	NA	ENSG00000259070.5	LINC00639	YES	LINC00639	ENSG00000259070.5	lincRNA	NA	NONHSAT036494	NA			14	38301097	38301906	ncRNA	uc001wun			NA	0		uc001wun		GATTCATGGACTTTCCCCCTCCTGAATGCATTTCAACACCTTGAAATGAACGATGCCTCA
IVGNh11166	2.61924	4.05376	12.4234	2.57137e-15	3.08047e-14	24.6723	ATG2A	Gencode.V23	noncoding	NA	NA	NA	NA	NO	ATG2A	ENSG00000110046.12	retained_intron	NA	NA	23130	ATG2A	ATG2 autophagy related 2 homolog A (S. cerevisiae)	11	64662003	64684721	mRNA	AK126181	11q13.1	NM_015104.2	NA	0	KIAA0404|MGC117153	AK126181	Hs.370671	CTGGGTGAGGAGCCAGGCCCGAGTCCAGGAAGTCTGTGAACGAGGTGCTGGAGTCAATGG
IVGNh02279	2.6136	2.31729	8.20677	4.13087e-10	2.36776e-09	12.6274	AF234262	GENBANK	noncoding	NA	NA	NA	NA	NO	NA	NA	NA	NA	NA	NA			2	127815945	127816005	ncRNA	AF234262			NA	0		AF234262		ATGAATAAGCATATAAGGTATTTAATTCAACATTTCTGATAAAAGATTTTTGAAAAAATT
IVGNh05544	2.61289	4.69418	7.76209	1.65741e-09	8.76641e-09	11.2343	AK055067	GENBANK	noncoding	NA	NA	NA	NA	NO	NA	NA	NA	NA	NA	NA		CDNA clone IMAGE:5265020	20	42274424	42274484	ncRNA	AK055067			+	0		AK055067	Hs.159049	TGTCTTTTTAAGCTGCCACTTCAAAATATAACTTAAGATAAAATCTCATATATCCTTGAG
IVGNh32438	2.60384	2.12957	8.47796	1.7885e-10	1.08053e-09	13.4674	AC016735.2	Gencode.V23	noncoding	NA	NA	ENSG00000231826.5	AC016735.2	YES	AC016735.2	ENSG00000231826.5	lincRNA	lnc-THADA-3	NONHSAT070369	NA			2	43117379	43119793	ncRNA	uc002rsu			NA	0		uc002rsu		CACACAGGACAAGCTGCAGGCTGGTGAGCAGGTTCACCTTCTATTTTGAAGACCCGCTTC
IVGNh19469	2.60219	2.29897	7.48434	3.98517e-09	2.00644e-08	10.3554	BC068084	GENBANK	noncoding	NA	NA	NA	NA	NO	NA	NA	NA	NA	NA	NA		CDNA clone IMAGE:6215482	9	131867207	131867267	ncRNA	BC068084			+	0		BC068084	Hs.689949	ATTACTTTATTTTTGAGTAATAACTTTCAGAGAACATGTTTAGCCATTAAGTGATATTCG
IVGNh07573	2.59934	4.286	7.02566	1.72043e-08	7.97672e-08	8.892	lnc-RGMB-1	LNCIPEDIA_3.1	noncoding	NA	NA	NA	NA	NO	NA	NA	NA	lnc-RGMB-1	NONHSAT102967	NA		CDNA FLJ36202 fis, clone TESTI2028296	5	98294402	98294462	ncRNA	AK093521			+	0		AK093521	Hs.552095	CAATTACAACTCTGACATTTTGTCATTGTCTTATGAAAAGAATTACTGTATATACAGTCT
IVGNh22883	2.59425	1.56094	8.32652	2.85156e-10	1.67333e-09	12.9992	CR626211	GENBANK	noncoding	NA	NA	NA	NA	NO	NA	NA	NA	NA	NA	NA		Full-length cDNA clone CS0DI032YF02 of Placenta Cot 25-normalized of Homo sapiens (human)	20	23109857	23109917	ncRNA	CR626211			+	0		CR626211	Hs.626703	GAAGATGTGTTGGTTGAGGGCCTAGAATTTTTTTCATCCCCAAAGACTTTCTTTTTTTAA
IVGNh04424	2.5894	5.83856	15.5186	1.56624e-18	3.28184e-17	32.0967	lnc-RP11-582J16.5.1-5	LNCIPEDIA_3.1	noncoding	NA	NA	NA	NA	NO	NA	NA	NA	lnc-RP11-582J16.5.1-5	NONHSAT125501	80094	FLJ14107	Hypothetical protein FLJ14107	8	22497883	22499721	ncRNA	AK024169	8p21.3	NR_027715.1	NA	0		AK024169		TTTTCTCTTTCTGGAAATAAATACTTTTAATAAGTAAAGATGCTGCTCAGCTGTCATATC
IVGNh05551	2.58781	1.30917	14.3627	2.18995e-17	3.69823e-16	29.4551	AK055084	GENBANK	noncoding	NA	NA	NA	NA	NO	NA	NA	NA	NA	NA	NA		CDNA FLJ30522 fis, clone BRAWH2000901	12	115505435	115505497	ncRNA	AK055084			+	0		AK055084	Hs.539167	CTTTAATGGATAGCTTAAGTAGAGCGTGAATAGGAGAAATATTGCATAAATTATCCATAC
IVGNh13127	2.57965	1.79662	8.51851	1.57914e-10	9.61809e-10	13.5923	lnc-TERF2IP-5	LNCIPEDIA_3.1	noncoding	NA	NA	NA	NA	NO	NA	NA	NA	lnc-TERF2IP-5	NONHSAT143746	NA		CDNA FLJ27306 fis, clone TMS05842	16	74165417	74165477	ncRNA	AK130816			+	0		AK130816	Hs.662129	CACTGCTTAAACAAATTAATGAACCCAAGTTTTACTTAAAAGACAATGGAATCTAAAGCC
IVGNh22069	2.57803	5.91249	8.97362	3.95694e-11	2.62188e-10	14.9821	CR605900	GENBANK	noncoding	NA	NA	NA	NA	NO	NA	NA	NA	NA	NA	79768	C15orf29	Chromosome 15 open reading frame 29	15	34432874	34502296	ncRNA	CR605900	15q14	NM_024713.2	NA	0	FLJ22557|MGC117356	CR605900		GTACTGTCTAATGAAATGTTTTTGTTTTATCTTCTAAGGATGTAGATGCTTATTTATTAC
IVGNh16818	2.56024	6.37665	7.66206	2.27145e-09	1.17933e-08	10.9185	BC030103	GENBANK	noncoding	NA	NA	NA	NA	NO	NA	NA	NA	NA	NA	3188	HNRNPH2	Heterogeneous nuclear ribonucleoprotein H2 (H')	X	100663190	100669120	ncRNA	BC030103	Xq22	NM_001032393.2	+	0	FTP3|HNRPH'|HNRPH2|hnRNPH'	BC030103	Hs.432485	TTACTGAATAGAGTATTTGAATAATGTTTATTTTTCTGCTGATAACAACAATCTACATAT
IVGNh27882	2.55057	1.65072	8.95151	4.22966e-11	2.79126e-10	14.9151	RP11-996F15.2	Gencode.V23	noncoding	NA	NA	ENSG00000257176.2	RP11-996F15.2	YES	RP11-996F15.2	ENSG00000257176.2	antisense	lnc-ERGIC2-2	NONHSAT027487	NA			12	29325710	29326391	ncRNA	uc001riu			NA	0		uc001riu		TTCATTCCTGGCAAGCTGATGTAACATGAATGAGTTATGAAGCCAAAGATCGCAAGAAGA
IVGNh26066	2.54754	2.36139	8.26504	3.44861e-10	2.00036e-09	12.8085	RP11-168O16.1	Gencode.V23	noncoding	NA	NA	ENSG00000229191.1	RP11-168O16.1	YES	RP11-168O16.1	ENSG00000229191.1	antisense	lnc-C1orf106-1	NONHSAT008719	NA			1	199262867	199262927	ncRNA	uc001gvu			+	0		uc001gvu		AATAATAACGAGAGTCTAATTAATGCTCTGTATAACTTCAAATGTGGGATCTTTATCTGC
IVGNh09396	2.54125	2.08149	8.80598	6.56949e-11	4.21491e-10	14.4729	lnc-RP11-944C7.1.1-9	LNCIPEDIA_3.1	noncoding	NA	NA	NA	NA	NO	NA	NA	NA	lnc-RP11-944C7.1.1-9	NONHSAT039179	NA		CDNA FLJ25615 fis, clone STM01758	14	88872838	88872898	ncRNA	AK098481			NA	0		AK098481	Hs.677502	TTCTAAGAAATGAACTATGAAAGTAAGCTGTTTAGCACTATAGGACTGTAAAGAATTTTA
IVGNh06589	2.53271	3.96686	7.69857	2.02439e-09	1.05693e-08	11.0338	AK074205	GENBANK	noncoding	NA	NA	NA	NA	NO	NA	NA	NA	NA	NA	NA			3	9821870	9821930	ncRNA	AK074205			+	0		AK074205		TTATTTATGATAATTATATCGCACAGAATTGGACCCCTAAAAAAGTATGTTCACATGTCC
IVGNh10872	2.53252	2.66963	6.45376	1.08506e-07	4.54912e-07	7.05325	AK125581	GENBANK	noncoding	NA	NA	NA	NA	NO	NA	NA	NA	NA	NA	83666	PARP9	Poly (ADP-ribose) polymerase family, member 9	3	122246756	122283522	ncRNA	AK125581	3q21	NM_001146102.1	NA	0	BAL|BAL1|DKFZp666B0810|DKFZp686M15238|FLJ26637|FLJ35310|FLJ41418|FLJ43593|MGC:7868	AK125581		ATTCAAACAATAAAATGTCAAACTAGGTACATTTAAATCTTTGAAAAGAGTATATTGATG
IVGNh11567	2.53124	1.39148	14.8956	6.37476e-18	1.19476e-16	30.6916	AK126934	GENBANK	noncoding	NA	NA	NA	NA	NO	NA	NA	NA	NA	NA	NA		CDNA FLJ44987 fis, clone BRAWH3005892	12	51842624	51842684	ncRNA	AK126934			NA	0		AK126934	Hs.689516	TTTTAAAAATTACTAATTCAATTTCTGCATAAACTTTTGTACTATTCAAATTTATTTATT
IVGNh04287	2.52955	3.68456	13.6962	1.07172e-16	1.6171e-15	27.8626	AK023769	GENBANK	noncoding	NA	NA	NA	NA	NO	NA	NA	NA	NA	NA	79818	ZNF552	Zinc finger protein 552	19	58318449	58326280	ncRNA	AK023769	19q13.43	NM_024762.3	+	0	FLJ21603	AK023769		CAGCACAAAGTGTCATCTCTACCACCTATATGATCTACAAGGATTCAATCTCAAAGGGCC
IVGNh22849	2.51821	4.38503	9.71876	4.33298e-12	3.24713e-11	17.2045	CR625326	GENBANK	noncoding	NA	NA	NA	NA	NO	NA	NA	NA	NA	NA	22900	CARD8	Caspase recruitment domain family, member 8	19	48711342	48759202	ncRNA	CR625326	19q13.33	NM_001184900.1	NA	0	CARDINAL|DACAR|DAKAR|DKFZp779L0366|FLJ18119|FLJ18121|KIAA0955|MGC57162|NDPP|NDPP1|TUCAN	CR625326	Hs.446146	ATGACATATGTAGAATTAAATTATTTCAGTTGGTTGCATCAAAGACTAGAAAAGCTAAAT
IVGNh34731	2.51734	1.55289	8.63396	1.10908e-10	6.89697e-10	13.9471	NONHSAT091866	NONCODE.V4	noncoding	NA	NA	NA	NA	NO	NA	NA	NA	NA	NONHSAT091866	NA			3	130050722	130050782	ncRNA	uc003ekx			+	0		uc003ekx		CAAATAGTCGGTGTCTATGGTGTCAGTCACCTGATGGAGCTGAATGTTCAGACGCTTGAG
IVGNh11647	2.50906	4.86711	14.9949	5.08357e-18	9.68493e-17	30.9183	AK127100	GENBANK	noncoding	NA	NA	NA	NA	NO	NA	NA	NA	NA	NA	NA		CDNA FLJ45157 fis, clone BRAWH3042996	22	28696638	28696698	ncRNA	AK127100			+	0		AK127100	Hs.677850	TTTAATTGTTGCTTTATTCATCCAAGTTTTATGATATTTTTTGTTTTACTACGAACATTA
IVGNh20476	2.50122	1.03693	11.3516	4.36334e-14	4.36512e-13	21.827	BX537492	GENBANK	noncoding	NA	NA	NA	NA	NO	NA	NA	NA	NA	NA	79971	WLS	G protein-coupled receptor 177	1	68564141	68698283	ncRNA	BX537492	1p31.3	NM_001002292.3	NA	0	C1orf139|DKFZp686I0788|EVI|FLJ23091|GPR177|MGC131760|MGC14878|MRP	BX537492		CTTCCTCAAAGTTGAAGATTTACTATATTTAAAGGAACTCTACTATGTGTTTGCATATTC
IVGNh07422	2.49921	3.32193	8.24182	3.70563e-10	2.1387e-09	12.7364	PSMD13	Gencode.V23	noncoding	NA	NA	NA	NA	NO	PSMD13	ENSG00000185627.17	retained_intron	NA	NONHSAT017211	NA			11	241463	241523	ncRNA	AK092845			+	0		AK092845		CCAATATTGACAAAACATCCTTATCAGTTCTCTATTTTTATTTGGAAAAATAGTTTAAAA
IVGNh06643	2.49892	1.77867	10.1256	1.33402e-12	1.07329e-11	18.3887	AK074490	GENBANK	noncoding	NA	NA	NA	NA	NO	NA	NA	NA	NA	NA	57622	LRFN1	Leucine rich repeat and fibronectin type III domain containing 1	19	39797456	39805975	ncRNA	AK074490	19q13.2	NM_020862.1	NA	0	KIAA1484|SALM2	AK074490	Hs.97860	CACATTGGGTACATTACAGAAACAGAAAACAAAACGTATGAGAAAAATATGTTATTTCCA
IVGNh01751	2.49641	2.14653	7.74212	1.76489e-09	9.29479e-09	11.1713	lnc-ITSN2-3	LNCIPEDIA_3.1	noncoding	NA	NA	NA	NA	NO	NA	NA	NA	lnc-ITSN2-3	NONHSAT069593	NA			2	24602651	24602711	ncRNA	AF116622			NA	0		AF116622		TTATTAACCTATAGGTTTACATGATCAAAGTAGTTAATGAAAACAAAATGTGGAATAGAG
IVGNh13610	2.49175	1.15891	16.5982	1.51101e-19	3.92722e-18	34.4342	MTHFS	Gencode.V23	noncoding	NA	NA	ENSG00000261229.5	MTHFS	YES	MTHFS	ENSG00000261229.5	lincRNA	lnc-RP11-38G5.1.1-1	NONHSAT047667	NA		MRNA full length insert cDNA clone EUROIMAGE 240968	15	77922950	77923010	ncRNA	AL109717			NA	0		AL109717	Hs.194294	CATTATTCTTTGGATAGTAGCATAAATTTGATGTTTTATGTACAAAAGTAAAAACATTTG
IVGNh11162	2.48677	7.99541	11.6438	1.98755e-14	2.08398e-13	22.6174	MGRN1	Gencode.V23	noncoding	NA	NA	NA	NA	NO	MGRN1	ENSG00000102858.12	retained_intron	NA	NA	23295	MGRN1	Mahogunin, ring finger 1	16	4674825	4740974	mRNA	AK126175	16p13.3	NM_001142289.1	+	0	KIAA0544|RNF156	AK126175		CCAGCCTTCTTGGATGACTTTCTTTACAAGGCAAAAATAGTATTTACAGACTGGGCATTG
IVGNh02327	2.48563	1.93278	8.20895	4.10315e-10	2.35255e-09	12.6341	AF264622	GENBANK	noncoding	NA	NA	NA	NA	NO	NA	NA	NA	NA	NA	NA		Uncharacterized gastric protein ZA32P	2	40340348	40340408	ncRNA	AF264622			NA	0		AF264622	Hs.675123	TTAAAAAATCAAAATAAACCTAAGGAAAATAAAGATTTGCTATATTGGCAATAGTAAATC
IVGNh32860	2.48495	5.35147	11.7285	1.58564e-14	1.69058e-13	22.8444	AC009961.3	Gencode.V23	noncoding	NA	NA	ENSG00000226266.6	AC009961.3	YES	AC009961.3	ENSG00000226266.6	lincRNA	lnc-BAZ2B-1	NONHSAT075117	NA			2	160275617	160277096	mRNA	uc002uaw			NA	0		uc002uaw		CCCGGGGAGTCAGCGAGGCGCCACTGGTCTCTTAGACATCTTCTCAAGATTATGCTAAGA
IVGNh10534	2.47757	2.07337	6.3263	1.63863e-07	6.69962e-07	6.6424	AK124846	GENBANK	noncoding	NA	NA	NA	NA	NO	NA	NA	NA	NA	NA	92482	BBIP1	Hypothetical protein LOC92482	10	112658487	112679123	ncRNA	AK124846	10q25.2	NR_024141.1	NA	0	BBIP10|NCRNA00081|bA348N5.3	AK124846	Hs.232543	CTTCATTTAAAACATAAAGGTGAAATAGATTGATTAGAAAGAAATGACAGACTCTAGTAT
IVGNh17936	2.47496	1.50362	8.22105	3.95205e-10	2.27223e-09	12.6718	BC039201	GENBANK	noncoding	NA	NA	NA	NA	NO	NA	NA	NA	NA	NA	NA		Homo sapiens, Similar to neuronal thread protein, clone IMAGE:4767609, mRNA	1	84753596	84753656	ncRNA	BC039201			NA	0		BC039201	Hs.646207	TTTAATAGTATCAAAATTAAAAGATTATTTCCTGAAATATACAGTCTCCTTAAATTAGTT
IVGNh38372	2.47492	1.68749	6.69102	5.04459e-08	2.21231e-07	7.81734	RP11-158D2.2	Gencode.V23	noncoding	NA	NA	ENSG00000227463.2	RP11-158D2.2	YES	RP11-158D2.2	ENSG00000227463.2	lincRNA	lnc-RMI1-2	NONHSAT132770	NA			9	85889104	85898277	ncRNA	uc004ant			+	0		uc004ant		CTTCTCATCATTTTAAACTTCATTACCTTTGGAGTCTTCACTTTGTCTGTGTCCAACTTG
IVGNh01573	2.4747	1.19604	14.7238	9.45893e-18	1.72023e-16	30.2963	NONHSAT012600	NONCODE.V4	noncoding	NA	NA	NA	NA	NO	NA	NA	NA	NA	NONHSAT012600	NA		Full length insert cDNA clone YU51E08	10	31255590	31255649	ncRNA	AF087965			NA	0		AF087965	Hs.684680	TTATTTATAATCTTTGATAAGTGCAACAAGTAGTACTTTGTTGTTCCTTTTTTTTTTTTC
IVGNh08353	2.47	1.48901	9.94496	2.24492e-12	1.75331e-11	17.8655	AK095521	GENBANK	noncoding	NA	NA	NA	NA	NO	NA	NA	NA	NA	NA	255919	TMEM188	Transmembrane protein 188	16	50059188	50070998	ncRNA	AK095521	16q12.1	NM_153261.4	+	0	C16orf69|DKFZp313D2416|FLJ38101|TMP125	AK095521	Hs.59134	TTGAAATAGGCCCAAAACTATGTAGTTAATATAATTTTCTAAATTAGGTGAGAATATAAC
IVGNh06663	2.46846	1.46287	11.1947	6.68708e-14	6.53163e-13	21.3978	AK074620	GENBANK	noncoding	NA	NA	NA	NA	NO	NA	NA	NA	NA	NA	NA		CDNA FLJ90139 fis, clone HEMBB1001026, highly similar to Transmembrane 9 superfamily protein member 3 precursor	10	29890966	29891026	ncRNA	AK074620			NA	0		AK074620	Hs.672344	TTAGAACAAAAAACGTATTCTTTTAATAGAAAGTAAATCCAGTAAAAAAAAGTCCCACTG
IVGNh03145	2.455	7.52922	9.90128	2.5476e-12	1.97089e-11	17.7383	STARD10	Gencode.V23	noncoding	NA	NA	NA	NA	NO	STARD10	ENSG00000214530.7	TEC	lnc-ARAP1-1	NONHSAT022799	10809	STARD10	StAR-related lipid transfer (START) domain containing 10	11	72465773	72504749	mRNA	AK000422	11q13	NM_006645.2	NA	0	MGC14401|NY-CO-28|PCTP2|SDCCAG28	AK000422	Hs.188606	GATCGACACGTGGGGGCGCCTGAGCGAAGATAACCGTAATAAATAGTAACCTAACGGTCC
IVGNh04639	2.43987	1.40297	7.8451	1.27689e-09	6.8563e-09	11.4957	lnc-GBP1-1	LNCIPEDIA_3.1	noncoding	NA	NA	NA	NA	NO	NA	NA	NA	lnc-GBP1-1	NONHSAT004341	NA		CDNA: FLJ20968 fis, clone ADSU00702	1	89284018	89284078	ncRNA	AK024621			NA	0		AK024621	Hs.684547	TAAAAAAGGAATAATAGCTAAATTATAATCTTACAGTGGATGATTTTTGAGAAGTACATC
IVGNh08861	2.43336	2.16685	7.93287	9.69813e-10	5.29954e-09	11.7714	AK097034	GENBANK	noncoding	NA	NA	NA	NA	NO	NA	NA	NA	NA	NA	NA		CDNA FLJ39715 fis, clone SMINT2013228	7	156751341	156751401	ncRNA	AK097034			+	0		AK097034	Hs.675959	TATTCAAATTTCCCTGATCATCTTTCTTTTTTGTTAACAATTATTTAAATTCTGGCACAA
IVGNh30351	2.43084	3.12093	9.15527	2.29317e-11	1.56928e-10	15.5301	uc002fhf	GENBANK	noncoding	NA	NA	NA	NA	NO	NA	NA	NA	NA	NA	NA			16	82593789	82593849	ncRNA	uc002fhf			NA	0		uc002fhf		ACAGTGGTGGCTACCTGGCTAGGTTGGGCACTACAGGGGCATGACTCCTACTAGGTAGAA
IVGNh23937	2.42142	1.30016	11.9815	8.11756e-15	9.04805e-14	23.5173	G36703	GENBANK	noncoding	NA	NA	NA	NA	NO	NA	NA	NA	NA	NA	NA			5	142180041	142180101	ncRNA	G36703			NA	0		G36703		ATTTGTGATATAAATTTATCCAGAAACCTTTCGTCCAAAGATCTCAAAAACTCTTAACAA
IVGNh24784	2.41023	3.88197	7.43604	4.64512e-09	2.31996e-08	10.202	U17633	GENBANK	noncoding	NA	NA	NA	NA	NO	NA	NA	NA	NA	NA	NA			21	37765998	37766059	ncRNA	U17633			+	0		U17633		CAAGTATTTTGAATCTGTCATTCTTGTTGACCAAGGTTTTAGGCTTTAGTCTGTGATTAC
IVGNh17691	2.36959	5.1617	14.5668	1.36008e-17	2.3904e-16	29.9325	BC037263	GENBANK	noncoding	NA	NA	NA	NA	NO	NA	NA	NA	NA	NA	9989	PPP4R1	Protein phosphatase 4, regulatory subunit 1	18	9546791	9614599	ncRNA	BC037263	18p11.22	NM_001042388.1	+	0	PP4(Rmeg)|PP4R1	BC037263		GAGCAAACTCCGGGCCACCATTTGTCTGTTAAATATGTTCTCACTTGCAGCATACTTGTC
IVGNh16535	2.36581	1.13933	9.95348	2.19031e-12	1.71271e-11	17.8902	BC025759	GENBANK	noncoding	NA	NA	NA	NA	NO	NA	NA	NA	NA	NA	NA			10	104428142	104428203	ncRNA	BC025759			NA	0		BC025759		GTAAAATCTTTTTTGTCTCTTGACAGGTGATCTTTTTTTTTCCTGGAAACCAATTAGCTA
IVGNh07113	2.36491	1.46692	10.3408	7.21582e-13	6.0011e-12	19.0064	AK091619	GENBANK	noncoding	NA	NA	NA	NA	NO	NA	NA	NA	NA	NA	NA		CDNA FLJ34300 fis, clone FEBRA2006726	15	32210042	32210102	ncRNA	AK091619			NA	0		AK091619	Hs.683943	AACAATATATTGCTTTTGTATTTAAAGTAGTTTATTTTTACTAGAGTTTACTAATTTGTC
IVGNh03281	2.34579	6.11492	15.5924	1.32991e-18	2.83047e-17	32.2604	AK001120	GENBANK	noncoding	NA	NA	NA	NA	NO	NA	NA	NA	NA	NA	NA		CDNA FLJ10258 fis, clone HEMBB1000908	3	49747385	49747446	ncRNA	AK001120			NA	0		AK001120	Hs.667723	AAAGGTATAGAATAACATCACTAGAATAACATCACTGTCCGCCTGTGTCCAGGTTCAAGG
IVGNh15797	2.33256	1.21631	8.92288	4.61145e-11	3.02391e-10	14.8283	lnc-ARFGEF2-6	LNCIPEDIA_3.1	noncoding	NA	NA	NA	NA	NO	NA	NA	NA	lnc-ARFGEF2-6	NONHSAT080182	NA			20	46752821	46752881	ncRNA	BC012881			+	0		BC012881		AGGAATATTATGCAAAAGCAGTGTTTTAAGGGAGTTTCACGTGACAGACCAGCAGATTAC
IVGNh02946	2.33217	6.30166	11.2866	5.2047e-14	5.16078e-13	21.6497	NONHSAT053495	NONCODE.V4	noncoding	NA	NA	NA	NA	NO	NA	NA	NA	NA	NONHSAT053495	94103	ORMDL3	ORM1-like 3 (S. cerevisiae)	17	38077295	38083853	ncRNA	AJ308027	17q12	NM_139280.2	+	0		AJ308027		GAATCACAGTGAAACAATCCAGAAGCCGTACCGCCTCTGCTCCCTATGCAGGGGTTAAAG
IVGNh01449	2.32769	4.88932	10.9936	1.16089e-13	1.08918e-12	20.8433	AF086223	GENBANK	noncoding	NA	NA	NA	NA	NO	NA	NA	NA	NA	NA	10724	MGEA5	Meningioma expressed antigen 5 (hyaluronidase)	10	103544199	103578221	ncRNA	AF086223	10q24.1-q24.3	NM_001142434.1	+	0	FLJ11229|FLJ23355|KIAA0679|MEA5|NCOAT|OGA	AF086223		AATACTATATTCTTCCAACCAGTGAGTAGTCTCAAAGTGTGATGGGTGAGTTTTACATAG
IVGNh34546	2.32708	4.2034	12.2109	4.45552e-15	5.15511e-14	24.1201	PSMD6-AS2	Gencode.V23	noncoding	NA	NA	ENSG00000239653.1	PSMD6-AS2	YES	PSMD6-AS2	ENSG00000239653.1	antisense	lnc-ATXN7-2	NONHSAT090223	NA			3	63966750	63970438	ncRNA	uc003dly			+	0		uc003dly		CAAATGGAGAAGGAGCAGTAGAGTAAAAAGAGAGCAAATCCAGCTGCCTGTACAATCCAT
IVGNh02137	2.32339	2.52739	5.76017	1.02464e-06	3.76844e-06	4.8195	AF161340	GENBANK	noncoding	NA	NA	NA	NA	NO	NA	NA	NA	NA	NA	NA		HSPC077	X	48682466	48682527	ncRNA	AF161340			+	0		AF161340	Hs.670566	GCAAGGATGAGAAACCTGAAGGATACACGGGAGAGCTGAAGGAAGCTGGTGTACAGGAAA
IVGNh13856	2.25325	1.54519	9.05848	3.06515e-11	2.06479e-10	15.2386	AL137652	GENBANK	noncoding	NA	NA	NA	NA	NO	NA	NA	NA	NA	NA	259282	BOD1L	Family with sequence similarity 44, member A	4	13570365	13629327	ncRNA	AL137652	4p16.1	NM_148894.2	NA	0	FAM44A|FLJ33215|KIAA1327	AL137652		CATGATTAATTGGAGTTCCAACAAATAATTTTAATCACAGACTATATCAACAGGGTATGC
IVGNh12106	2.25189	1.11486	13.6362	1.2394e-16	1.84738e-15	27.7168	AK128115	GENBANK	noncoding	NA	NA	NA	NA	NO	NA	NA	NA	NA	NA	NA		CDNA FLJ46236 fis, clone TESTI4017229	14	102024235	102024295	ncRNA	AK128115			+	0		AK128115	Hs.689468	TTTTGCATTTTTATGAAGTTTTTAATATGAATAAGCCAAAATTTTAGATCACCTACTACT
IVGNh23658	2.24325	1.30015	9.78712	3.54959e-12	2.68881e-11	17.4049	G30858	GENBANK	noncoding	NA	NA	NA	NA	NO	NA	NA	NA	NA	NA	NA			7	130222453	130222513	ncRNA	G30858			+	0		G30858		AAAATTTCCAGAAGATCTATACAGTCGAGTTGTTAAAAACTGGTGTGAAAGACTAAAATA

## Sheet: Mono
	logFC	AveExpr	t	P.Value	adj.P.Val	B	FINAL_SYMBOL	FINAL_SOURCE	FINAL_TYPE	CDS.Symbol	CDS.Gene	lnc.Gene	lnc.Symbol	ENSEMBL.lncRNA	Ensembl.Symbol	Ensembl.Gene	Ensembl.Type	lnciPedia.ID	Noncode.ID	EntrezGene	Symbol	Description	Chrom	Start	End	Feature	GenBank.Accession	map_location	RefseqRNA	strand	ControlType	Synonyms	Target_ID	UniGene	Probe_Sequence
IVGNh01249	10.179	3.70704	20.1179	1.5374e-22	4.60587e-20	41.2668	VCAN	Gencode.V23	noncoding	NA	NA	NA	NA	NO	VCAN	ENSG00000038427.15	retained_intron	NA	NA	1462	VCAN	Versican	5	82767492	82878121	mRNA	AF084545	5q14.3	NM_001126336.2	+	0	CSPG2|DKFZp686K06110|ERVR|GHAP|PG-M|WGN|WGN1	AF084545		GAAGATGGGCTATACCTAAAATTACCTGCATGAACCGTAAGTGGTCCTTTAGAAAGAATG
IVGNh01250	9.64351	3.23576	21.4359	1.49651e-23	6.59909e-21	43.5566	VCAN	Gencode.V23	noncoding	NA	NA	NA	NA	NO	VCAN	ENSG00000038427.15	retained_intron	NA	NA	1462	VCAN	Versican	5	82767492	82878121	ncRNA	AF084545	5q14.3	NM_001126336.2	+	0	CSPG2|DKFZp686K06110|ERVR|GHAP|PG-M|WGN|WGN1	AF084545		AGTGGTCCTTTAGAAAGAATGGACTACCGTGCTATAACAACTACTAGACACCTTCATTTT
IVGNh14314	8.58119	4.52592	21.8465	7.42346e-24	3.64176e-21	44.2437	AL833097	GENBANK	noncoding	NA	NA	NA	NA	NO	NA	NA	NA	NA	NA	NA		MRNA; cDNA DKFZp313E1515 (from clone DKFZp313E1515)	9	136935264	136935324	ncRNA	AL833097			NA	0		AL833097	Hs.638586	ATTGAATGCTAGACATAGTATTCAGGAAGGCAGAGAGGATTTTTTTTTAAGTCAGATTTT
IVGNh08887	6.99913	2.96197	17.4903	2.38133e-20	3.86188e-18	36.2804	CTD-2006K23.1	Gencode.V23	noncoding	NA	NA	ENSG00000261222.2	CTD-2006K23.1	YES	CTD-2006K23.1	ENSG00000261222.2	lincRNA	lnc-C17orf77-1	NONHSAT055798	NA		CDNA FLJ39784 fis, clone SPLEN2002314	17	70114899	70114959	ncRNA	AK097103			+	0		AK097103	Hs.93825	ACACACCTCTTTTTCTAATTTTCAAAGGTGTATATATTTCCCCTCAATAAAGTTGTTAGG
IVGNh01691	6.57731	4.17724	20.9539	3.45849e-23	1.37103e-20	42.7343	CES1P1	Gencode.V23	noncoding	NA	NA	NA	NA	NO	CES1P1	ENSG00000228695.9	transcribed_unprocessed_pseudogene	NA	NA	NA			16	54363905	54364846	mRNA	AF106005			+	0		AF106005		TCAGTGGGAGGAGAAAGTGTCTCTGTTCTTGTTTTGTCTCCATTGGCCAAGAACCTCTTC
IVGNh16628	5.75475	6.00759	12.6392	1.47959e-15	8.31918e-14	25.2679	CLEC12A	Gencode.V23	noncoding	NA	NA	NA	NA	NO	CLEC12A	ENSG00000172322.13	retained_intron	lnc-CLEC12B-1	NONHSAT026857	NA			12	10025963	10038911	mRNA	BC027967			+	0		BC027967		AGAGTGGATAATATAATCAACTCCTCTGCCTGCAGGTAAGTGACCCAGCTGCTGCTTCTA
IVGNh11843	5.69772	2.36448	26.3409	6.69315e-27	9.38141e-24	51.0563	FAM225A	Gencode.V23	noncoding	NA	NA	ENSG00000231528.2	FAM225A	YES	FAM225A	ENSG00000231528.2	lincRNA	lnc-SLC31A2-1	NONHSAT134170	286333	NCRNA00256A	Chromosome 9 open reading frame 109	9	115875175	115882125	ncRNA	AK127516	9q32	NR_024366.1	+	0	C9orf109|DKFZp686A0127|FLJ76363	AK127516	Hs.99052	TGTTTATATTATTGTGTGCATAGATACTACCATTGTAACATTTTTTGCGGATTAAAAATG
IVGNh04142	5.1208	3.50636	16.8729	8.4862e-20	1.17271e-17	35.0184	AK023330	GENBANK	noncoding	NA	NA	NA	NA	NO	NA	NA	NA	NA	NA	301	ANXA1	Annexin A1	9	75766780	75785306	ncRNA	AK023330	9q12-q21.2|9q21.13	NM_000700.1	+	0	ANX1|LPC1	AK023330		TTTTATATCCTATAGTTGTGGGTAGAAAATGTTCATTAAATTAGTGTAGATATGTTTTTT
IVGNh10324	5.04404	3.78648	13.1597	3.99451e-16	2.49631e-14	26.5793	AK124428	GENBANK	noncoding	NA	NA	NA	NA	NO	NA	NA	NA	NA	NA	4245	MGAT1	Mannosyl (alpha-1,3-)-glycoprotein beta-1,2-N-acetylglucosaminyltransferase	5	180217540	180237136	ncRNA	AK124428	5q35	NM_001114617.1	NA	0	GLCNAC-TI|GLCT1|GLYT1|GNT-1|GNT-I|MGAT	AK124428		GTAACTGATAACAAAAATCTCTAGCTTACTCCTAAGTGTTTATTCTGAAGGCAGTATGTA
IVGNh09844	4.90021	2.20407	10.5207	4.33716e-13	1.43936e-11	19.5715	TMEM176A	Gencode.V23	noncoding	NA	NA	NA	NA	NO	TMEM176A	ENSG00000002933.7	retained_intron	lnc-ABP1-3	NONHSAT124157	55365	TMEM176A	Transmembrane protein 176A	7	150497853	150502207	mRNA	AK123468	7q36.1	NM_018487.2	+	0	GS188|HCA112	AK123468		TGTACCTCCTTCATGGACATGCTGAAGAAAAGAGACCAGAAGGAAATGTTGGAAGTGAGT
IVGNh39037	4.8932	3.5787	17.504	2.31624e-20	3.78763e-18	36.3079	NONHSAT006978	NONCODE.V4	noncoding	NA	NA	NA	NA	NO	NA	NA	NA	NA	NONHSAT006978	NA			1	156493459	156493519	ncRNA	X79308			+	0		X79308		GACATCGTCCTCTACTGGGGTGAGAAAAAGCTAAGGCCCAGGCTGGAAATGCCAGGAAGT
IVGNh27677	4.8625	6.44358	14.8561	6.979e-18	6.18279e-16	30.6255	SLC37A2	Gencode.V23	noncoding	NA	NA	NA	NA	NO	SLC37A2	ENSG00000134955.11	processed_transcript	NA	NONHSAT024930	NA			11	124464299	124464359	mRNA	uc001qbq			+	0		uc001qbq		CTAAAGTTGCCCACTGGCACCAATAGATTCTGTTTGACCTGCTGTGCCCATGCTCATCTT
IVGNh26307	4.59677	5.74182	17.6917	1.58503e-20	2.75249e-18	36.6842	uc001icx	GENBANK	noncoding	NA	NA	NA	NA	NO	NA	NA	NA	NA	NA	NA			1	245663911	245663971	ncRNA	uc001icx			+	0		uc001icx		TGATGCTTTCTCTATTCCGGAGCTTCCTGATCAGGTGTGTCCTGATGCTTCCTCTGTTCT
IVGNh28208	4.54874	4.57416	17.7134	1.51743e-20	2.67054e-18	36.7275	SLC9A7P1	Gencode.V23	noncoding	NA	NA	NA	NA	NO	SLC9A7P1	ENSG00000227825.4	processed_transcript	NA	NA	NA			12	97372138	97372198	mRNA	uc001tfe			NA	0		uc001tfe		TATGCTACCTGTGTTTCTTCTAGACTGAAGATTTGAAAATATATCCATGAACATTTCAAC
IVGNh37643	4.53491	2.04037	14.8733	6.70876e-18	5.99754e-16	30.665	lnc-TMEM176B-1	LNCIPEDIA_3.1	noncoding	NA	NA	NA	NA	NO	NA	NA	NA	lnc-TMEM176B-1	NONHSAT124156	NA			7	150107057	150107108	ncRNA	uc003whs			NA	0		uc003whs		AGAGCTGACAGAAATAAGGTGAAGTTAGCTTGAGGAAAGAGCTGTAAGGAAGAGTGAAGT
IVGNh27808	4.37338	4.51806	17.3327	3.28264e-20	5.13269e-18	35.9618	LINC00937	Gencode.V23	noncoding	NA	NA	ENSG00000226091.7	LINC00937	YES	LINC00937	ENSG00000226091.7	lincRNA	lnc-CLEC4E-2	NONHSAT026337	NA			12	8429128	8429576	ncRNA	uc001qul			NA	0		uc001qul		AGGCAGGCTCCTGAGGAATGCAGTGCAACTCAAGAGACAGGAAGGAAATGAGTTGAAGGC
IVGNh04972	4.33733	3.8019	14.6593	1.09776e-17	9.28504e-16	30.1733	lnc-WDR1-12	LNCIPEDIA_3.1	noncoding	NA	NA	NA	NA	NO	NA	NA	NA	lnc-WDR1-12	NONHSAT095146	56606	SLC2A9	Solute carrier family 2 (facilitated glucose transporter), member 9	4	9827847	10041871	ncRNA	AK025887	4p16.1	NM_001001290.1	NA	0	GLUT9|GLUTX|UAQTL2|URATv1	AK025887		ATTTAGTTGACCATTTTCATTGTCTTCACTTGTGGGTTAAATAAACACTAAAATAAAAAC
IVGNh36558	4.28554	1.47944	13.9742	5.4914e-17	4.01332e-15	28.5646	RP3-525N10.2	Gencode.V23	noncoding	NA	NA	ENSG00000230910.2	RP3-525N10.2	YES	RP3-525N10.2	ENSG00000230910.2	antisense	lnc-AL713998.1-2	NA	NA			6	69399882	69399942	ncRNA	uc003peu			NA	0		uc003peu		GTTATACCTCTATTTTGCATCTAGTGATTTCTCATATTATCTTGTAACACTGATTTTGAT
IVGNh33821	4.0602	5.79249	22.6955	1.80347e-24	1.08891e-21	45.6276	AATBC	Gencode.V23	noncoding	NA	NA	ENSG00000215458.8	AATBC	YES	AATBC	ENSG00000215458.8	antisense	lnc-CSTB-1	NONHSAT082454	NA			21	44050870	44053142	ncRNA	uc002zdu			NA	0		uc002zdu		ACCTCTCGGGATGGCCGTGGGTCTCCGTGATGGGCAGGCGAGTGGAACCACAGGTGCTTC
IVGNh10901	3.84598	3.52347	16.9835	6.74113e-20	9.55099e-18	35.2471	FAM105A	Gencode.V23	noncoding	NA	NA	NA	NA	NO	FAM105A	ENSG00000145569.5	processed_transcript	lnc-FAM105A-1	NONHSAT100544	NA		CDNA FLJ43660 fis, clone SYNOV4004823	5	14667641	14667701	ncRNA	AK125648			+	0		AK125648	Hs.155085	CAAGAAAAGGAAAGCTGATTTGGATTATATTTATGCTTAATATCAACATGGTTTATAAGT
IVGNh13576	3.801	7.61681	6.36439	1.44863e-07	1.6422e-06	6.83708	AL080280	GENBANK	noncoding	NA	NA	NA	NA	NO	NA	NA	NA	NA	NA	NA		MRNA full length insert cDNA clone EUROIMAGE 85905	2	229833814	229833874	ncRNA	AL080280			NA	0		AL080280	Hs.655648	ATCTATAATAGTGTGGAATTTTCTTTTGGGTATCTACCAGTCACCAAGATATTTATCCCT
IVGNh12853	3.79755	1.3067	19.3262	6.62431e-22	1.63508e-19	39.8264	AK130346	GENBANK	noncoding	NA	NA	NA	NA	NO	NA	NA	NA	NA	NA	NA		CDNA FLJ26836 fis, clone PRS07454	20	19907862	19907922	ncRNA	AK130346			+	0		AK130346	Hs.663884	TCCAAACATGTTAGTAATCTTAAATTTTCTATTTCATTCAGATACTCTCCACAGACTATC
IVGNh09678	3.72361	7.55969	17.6854	1.60532e-20	2.76327e-18	36.6716	C1orf162	Gencode.V23	noncoding	NA	NA	NA	NA	NO	C1orf162	ENSG00000143110.11	processed_transcript	lnc-ATP5F1-3	NONHSAT005190	128346	C1orf162	Chromosome 1 open reading frame 162	1	112016603	112021133	ncRNA	AK123160	1p13.2	NM_174896.2	+	0	MGC24133	AK123160	Hs.288010	AAGAGATCCATGGATCCCCTAAGCTTATAGCTTTCATCCATCCCAGGGGAATCACTTACC
IVGNh12603	3.71597	3.90924	10.1913	1.10511e-12	3.37255e-11	18.633	AK129730	GENBANK	noncoding	NA	NA	NA	NA	NO	NA	NA	NA	NA	NA	NA		CDNA FLJ26219 fis, clone ADG08245	2	229725369	229725429	ncRNA	AK129730			NA	0		AK129730	Hs.689415	TAGTCATTGAAAACCTACTGTGTACATGGTATTGTGGAAAAAGGAATAAAAATAGGTATT
IVGNh07212	3.66518	10.8888	11.2663	5.50154e-14	2.16563e-12	21.643	ANXA2	Gencode.V23	noncoding	NA	NA	NA	NA	NO	ANXA2	ENSG00000182718.16	retained_intron	NA	NA	NA			15	58427154	58430717	mRNA	AK092006			NA	0		AK092006		GTATTTTGCTGATCGGCTGTATGACTCCATGAAGCAAGACACTAAGGGCGACTACCAGAA
IVGNh07889	3.57525	4.34225	14.2919	2.58582e-17	2.02966e-15	29.3174	AP003774.4	Gencode.V23	noncoding	NA	NA	ENSG00000181908.5	AP003774.4	YES	AP003774.4	ENSG00000181908.5	lincRNA	lnc-AP003774.4.1-3	NA	NA			11	63975458	63975518	ncRNA	AK094364			+	0		AK094364		GTAAGCTCTTTAAACAATGCCTGTACCATACATAACCCTTTGTAAAGATGCTTAGCTAAC
IVGNh35570	3.54949	4.42472	12.4689	2.28758e-15	1.24003e-13	24.8314	RP11-597D13.9	Gencode.V23	noncoding	NA	NA	ENSG00000248429.5	RP11-597D13.9	YES	RP11-597D13.9	ENSG00000248429.5	antisense	lnc-TMEM144-1	NONHSAT098980	NA			4	159312005	159312065	ncRNA	uc003ipt			+	0		uc003ipt		AGTTTAAAGTCTGCAGTTGGCTCCTGCTAATGTGATGCATGGTTTCCTGACTTCAGCTGC
IVGNh01529	3.46082	4.10342	17.4487	2.59147e-20	4.16823e-18	36.1965	RP11-867G2.4	Gencode.V23	noncoding	NA	NA	ENSG00000280167.1	RP11-867G2.4	YES	RP11-867G2.4	ENSG00000280167.1	TEC	lnc-FUT4-1	NONHSAT023729	NA		Full length insert cDNA clone ZD81E01	11	93932116	93932176	ncRNA	AF086444			+	0		AF086444	Hs.660220	ACATTCTAAATATTTAAGCTTCTGTTTAGGATTGCTTAGGTAGTTTCTGGAATAAAAGTA
IVGNh10853	3.41247	3.39937	11.6179	2.13007e-14	9.10642e-13	22.5947	AK125525	GENBANK	noncoding	NA	NA	NA	NA	NO	NA	NA	NA	NA	NA	8905	AP1S2	Adaptor-related protein complex 1, sigma 2 subunit	X	15843928	15873099	ncRNA	AK125525	Xp22.2	NM_003916.3	NA	0	MGC:1902|MRX59|SIGMA1B	AK125525		TACCACTAAGATAACTTATCTTTCATATATATAATTGAGTAGCAGTGATTTCATAAATTG
IVGNh16810	3.36712	3.65091	10.1056	1.41313e-12	4.23446e-11	18.3863	RP11-173C1.1	Gencode.V23	noncoding	NA	NA	ENSG00000269210.2	RP11-173C1.1	YES	RP11-173C1.1	ENSG00000269210.2	antisense	NA	NONHSAT070211	375196	LOC375196	Hypothetical protein LOC375196	2	39186427	39187484	ncRNA	BC030087	2p22.3	NR_028386.1	NA	0		BC030087		ACTTCTGTTCGACTTGTGGATCTTCACACTCAGAAACAAATTACGTTCCTAGATAAAGTA
IVGNh03726	3.28034	3.45959	9.63106	5.60101e-12	1.50251e-10	17.0045	AK022033	GENBANK	noncoding	NA	NA	NA	NA	NO	NA	NA	NA	NA	NA	NA		CDNA FLJ11971 fis, clone HEMBB1001208	9	112831160	112831220	ncRNA	AK022033			NA	0		AK022033	Hs.659095	AAGGCTTATTTCAATTCTTTAGGTTATTTTTCTTTAGCAGATTAAAGTAGTTTTATCGGT
IVGNh33038	3.25668	1.08633	19.819	2.6536e-22	7.49232e-20	40.729	uc002uvc	GENBANK	noncoding	NA	NA	NA	NA	NO	NA	NA	NA	NA	NA	NA			2	200034299	200034359	ncRNA	uc002uvc			+	0		uc002uvc		ACAATAAGATATATTTTAATAGTTTTACCTTTCGCTAGAATTTTGTATTGTTTAAAACAG
IVGNh00886	3.23684	3.26765	7.78759	1.52968e-09	2.56994e-08	11.3812	AF003737	GENBANK	noncoding	NA	NA	NA	NA	NO	NA	NA	NA	NA	NA	NA		Chromosome 21q22.1 anonymous mRNA sequence	21	33943584	33943644	ncRNA	AF003737			+	0		AF003737	Hs.663676	CAAGTTAATCTATTTTAATGCATCACTGCTCTTTCGGTGTTTTTCTAGTAGAATTAATGA
IVGNh08756	3.23615	3.46652	11.8191	1.24645e-14	5.59067e-13	23.132	RP11-327E2.5	Gencode.V23	noncoding	NA	NA	ENSG00000279406.1	RP11-327E2.5	YES	RP11-327E2.5	ENSG00000279406.1	TEC	lnc-SLC29A3-2	NONHSAT013884	55315	SLC29A3	Solute carrier family 29 (nucleoside transporters), member 3	10	73079009	73123146	ncRNA	AK096743	10q22.1	NM_001174098.1	+	0	ENT3|FLJ11160	AK096743	Hs.438419	TCTCTGATTTAATTCCAAATGGCAGTTTTTAGGGCACCATACACATGTTCATTTTCCTTC
IVGNh13698	3.21509	4.50581	13.2901	2.89187e-16	1.85752e-14	26.9026	AL117592	GENBANK	noncoding	NA	NA	NA	NA	NO	NA	NA	NA	NA	NA	84034	EMILIN2	Elastin microfibril interfacer 2	18	2847027	2914089	ncRNA	AL117592	18p11.3	NM_032048.2	+	0	EMILIN-2|FLJ33200|FOAP-10	AL117592		GCCATTTCCAGTTACTTTTGTTAATTTAAGTGTGGTCCCTTACAGATCGGGAGTTGTTGC
IVGNh17664	3.20741	1.32535	15.2773	2.68472e-18	2.67423e-16	31.5788	NONHSAT053953	NONCODE.V4	noncoding	NA	NA	NA	NA	NO	NA	NA	NA	NA	NONHSAT053953	2535	FZD2	Frizzled homolog 2 (Drosophila)	17	42634924	42636906	ncRNA	BC036881	17q21.1	NM_001466.3	NA	0	Fz2|fz-2|fzE2|hFz2	BC036881	Hs.142912	TGATGCCCACGATGAGCGTCATGAGGTATTTGATCATGTAGACCGTGAAGTCGGGCGACA
IVGNh19408	2.99319	1.55991	9.25681	1.6934e-11	4.15369e-10	15.8946	BC066591	GENBANK	noncoding	NA	NA	NA	NA	NO	NA	NA	NA	NA	NA	10924	SMPDL3A	Sphingomyelin phosphodiesterase, acid-like 3A	6	123109970	123130864	ncRNA	BC066591	6q22.31	NM_006714.3	+	0	ASM3A|ASML3a|FLJ20177|yR36GH4.1	BC066591		CCAAAATGTTTATGTATACTGGTTTCTGCTTTTATTACGGCTTAGCTTGTGTTCCTTTAA
IVGNh02487	2.88301	4.25644	12.3739	2.92115e-15	1.51845e-13	24.5864	AF336795	GENBANK	noncoding	NA	NA	NA	NA	NO	NA	NA	NA	NA	NA	23654	PLXNB2	Plexin B2	22	50713407	50746000	ncRNA	AF336795	22q13.33	NM_012401.2	+	0	KIAA0315|MM1|Nbla00445|PLEXB2|dJ402G11.3	AF336795	Hs.3989	GCAGGATCCTCCTCCAAGGCATTGATGATCTCGTCATAGTACTTCTGCGTGTATTGGTAG
IVGNh00887	2.8369	2.16769	10.6575	2.95345e-13	1.00705e-11	19.9571	AF003738	GENBANK	noncoding	NA	NA	NA	NA	NO	NA	NA	NA	NA	NA	NA		Chromosome 21q22.1 anonymous mRNA sequence	21	33940457	33940528	ncRNA	AF003738			+	0		AF003738	Hs.663677	ACAAAGCATTTGCTTAGAGAGTCAAAAGTCACAGTGTAGTGGTAAATCATATATCAAACT
IVGNh16583	2.82577	3.01967	8.98956	3.7713e-11	8.57522e-10	15.0915	BC026295	GENBANK	noncoding	NA	NA	NA	NA	NO	NA	NA	NA	NA	NA	55640	FLVCR2	Feline leukemia virus subgroup C cellular receptor family, member 2	14	76044939	76114511	ncRNA	BC026295	14q24.3	NM_017791.2	+	0	C14orf58|CCT|EPV|FLJ20371|FLVCRL14q|MFSD7C|PVHH	BC026295		GAAGTGTTTGATTCAATTTCTTTGCCTCTACTTGTAGAGAGACAACCCTGGTAGTCTATA
IVGNh35572	2.75826	2.56032	8.69582	9.18323e-11	1.94498e-09	14.1991	RP11-597D13.9	Gencode.V23	noncoding	NA	NA	ENSG00000248429.5	RP11-597D13.9	YES	RP11-597D13.9	ENSG00000248429.5	antisense	lnc-TMEM144-1	NONHSAT098981	NA			4	159339442	159339719	ncRNA	uc003ipv			+	0		uc003ipv		GAAAATCACATGGCTGTGCCAACAAGCAAGGAGACACGGCACAGAAGACAGAGGCAGAAG
IVGNh13203	2.72552	2.40304	10.4013	6.07829e-13	1.96175e-11	19.2329	AK130997	GENBANK	noncoding	NA	NA	NA	NA	NO	NA	NA	NA	NA	NA	NA		CDNA FLJ27487 fis, clone RCT03859	12	81644233	81644293	ncRNA	AK130997			+	0		AK130997	Hs.675906	TGACTTAATAGTATGCATGAAGCATACCTACCAGATGATAATGAGATGGTAATGACACTT
IVGNh13956	2.69418	3.22004	11.8797	1.06176e-14	4.86231e-13	23.2928	lnc-RAN-5	LNCIPEDIA_3.1	noncoding	NA	NA	NA	NA	NO	NA	NA	NA	lnc-RAN-5	NONHSAT031995	NA		EST from clone 259218, full insert	12	130029765	130029825	ncRNA	AL357212			+	0		AL357212	Hs.684562	CCAGGCCTCTTCCAATTTTTTTGAGGTTCTTCTTCTCTTAAAAAATAAAATGGGGAAATT
IVGNh23681	2.68633	8.11261	10.7789	2.10413e-13	7.35996e-12	20.2973	G30901	GENBANK	noncoding	NA	NA	NA	NA	NO	NA	NA	NA	NA	NA	NA			7	100564119	100564179	ncRNA	G30901			NA	0		G30901		TCCCTCATTTCTCTGACTCTCCTTTTGGGGGCTTTTGCTGGGTATTCTGGGGATAGTCAA
IVGNh02012	2.67032	4.73019	11.0384	1.02605e-13	3.79175e-12	21.0178	NONHSAT007071	NONCODE.V4	noncoding	NA	NA	NA	NA	NO	NA	NA	NA	NA	NONHSAT007071	NA		Clone IMAGE:121687 mRNA sequence	1	158921479	158921540	ncRNA	AF143887			+	0		AF143887	Hs.702200	CATTCTACAATCTTCTGGTCGAAAGTATAAAACCAGGTTAGTTGTTTGAGTTCTCAGGCA
IVGNh35571	2.64469	2.64485	9.5009	8.21318e-12	2.1489e-10	16.6205	RP11-597D13.9	Gencode.V23	noncoding	NA	NA	ENSG00000248429.5	RP11-597D13.9	YES	RP11-597D13.9	ENSG00000248429.5	antisense	lnc-TMEM144-1	NONHSAT098981	NA			4	159339441	159339718	ncRNA	uc003ipu			+	0		uc003ipu		AGAAAATCACATGGCTGTGCCAACAAGCAAGGAGACACGGCACAGAAGACAGAGGCAGAA
IVGNh04583	2.63247	6.2937	15.2498	2.85553e-18	2.82288e-16	31.5173	AK024517	GENBANK	noncoding	NA	NA	NA	NA	NO	NA	NA	NA	NA	NA	NA		CDNA: FLJ20864 fis, clone ADKA01825	1	97367517	97367577	ncRNA	AK024517			NA	0		AK024517	Hs.684550	GGAATATATGAGGCAACTGAAAATTTGAATCTAGCACTCAGCAAATGACCATTTTAAGAA
IVGNh13092	2.62131	2.77295	10.9022	1.49426e-13	5.37032e-12	20.6407	AK130748	GENBANK	noncoding	NA	NA	NA	NA	NO	NA	NA	NA	NA	NA	55315	SLC29A3	Solute carrier family 29 (nucleoside transporters), member 3	10	73079009	73123146	ncRNA	AK130748	10q22.1	NM_001174098.1	+	0	ENT3|FLJ11160	AK130748	Hs.438419	TCACTATCATGAATGCACAGCCATGAACAAAGATGCCCTTTAGAAACCAGTGTAGTTCCA
IVGNh24709	2.55771	1.80641	7.89533	1.09079e-09	1.88173e-08	11.7197	S79267	GENBANK	noncoding	NA	NA	NA	NA	NO	NA	NA	NA	NA	NA	920	CD4	CD4 molecule	12	6898637	6929975	ncRNA	S79267	12pter-p12	NM_000616.4	+	0	CD4mut	S79267		TTAATATTCATGAACTTATTTTAGTGAGTTTTAGAACAATCACTATCACTTAAAACCCGT
IVGNh03733	2.50013	1.85573	11.0518	9.88941e-14	3.67379e-12	21.0548	AK022043	GENBANK	noncoding	NA	NA	NA	NA	NO	NA	NA	NA	NA	NA	NA		CDNA FLJ11981 fis, clone HEMBB1001317	3	69476245	69476305	ncRNA	AK022043			NA	0		AK022043	Hs.677214	TTAATTATTTGTAGTTACTTCCCTATTACCCAAATATATTACAGCTCTATCTGTCACTGT
IVGNh22089	2.48088	1.35141	9.65066	5.2884e-12	1.42645e-10	17.0622	CR606292	GENBANK	noncoding	NA	NA	NA	NA	NO	NA	NA	NA	NA	NA	NA			12	81695988	81696048	ncRNA	CR606292			+	0		CR606292		ACTATGTAAATATTCTTCAGTATTACTCTAGTCTTTTATTTTTGCTCAGATTTTATTAGG
IVGNh07859	2.41944	3.33619	8.35683	2.59687e-10	5.0882e-09	13.1572	NONHSAT127372	NONCODE.V4	noncoding	NA	NA	NA	NA	NO	NA	NA	NA	NA	NONHSAT127372	NA		CDNA FLJ36977 fis, clone BRACE2006344	8	79793991	79794052	ncRNA	AK094296			+	0		AK094296	Hs.658042	ATCTAATACTGAGCACTGTTTTTTTGTCAAGTATTTTTTAAGACCACATAATTCTTTTTG
IVGNh39182	2.37928	1.31033	9.34081	1.31901e-11	3.3035e-10	16.1452	lnc-CMAHP-6	LNCIPEDIA_3.1	noncoding	NA	NA	NA	NA	NO	NA	NA	NA	lnc-CMAHP-6	NONHSAT108154	NA		MRNA; clone CD 254	6	25443186	25443246	ncRNA	Z83945			NA	0		Z83945	Hs.684869	GACCTCAAGCAAGTATCTTAACCTATATAGAAACCTTTGTAAAGACAGGCTATTTCCAAG
IVGNh32158	2.34258	2.74492	9.49587	8.33606e-12	2.17236e-10	16.6056	LILRB4	Gencode.V23	noncoding	NA	NA	NA	NA	NO	LILRB4	ENSG00000186818.12	processed_transcript	lnc-LILRB4-1	NONHSAT067943	NA			19	59847203	59851328	ncRNA	uc002qgn			+	0		uc002qgn		AAGCATCTCCAGGGCTGGATGCCATGATATTGAGACCCAGAGACCTGATTCTCAGCCAGC
IVGNh02423	2.33116	2.00564	7.80285	1.45802e-09	2.46432e-08	11.4292	RP11-20G13.4	Gencode.V23	noncoding	NA	NA	ENSG00000279846.1	RP11-20G13.4	YES	RP11-20G13.4	ENSG00000279846.1	TEC	lnc-LYSMD4-4	NONHSAT050873	NA		Serologically defined breast cancer antigen NY-BR-40	15	97855828	97855888	ncRNA	AF308290			NA	0		AF308290	Hs.149190	TAATTAAATGAAATCCTCAATGGCCAGAGTAATTATACAAAGATTAAGTGTCAAATGGGA
IVGNh16635	2.32095	1.1477	7.59477	2.80931e-09	4.48188e-08	10.7729	lnc-KRT80-9	LNCIPEDIA_3.1	noncoding	NA	NA	NA	NA	NO	NA	NA	NA	lnc-KRT80-9	NONHSAT028316	692159	GRASPOS	GRP1-associated scaffold protein opposite strand	12	NA	NA	ncRNA	BC028005	12q		NA	0		BC028005		TTCGCACGTCTAGGAAGAAGGGAAGAGGTGGAAACCCTGAAAGCAGTAGGCTTAGTTCTG
IVGNh10728	2.3061	1.09031	8.79174	6.85973e-11	1.48166e-09	14.4916	AK125281	GENBANK	noncoding	NA	NA	NA	NA	NO	NA	NA	NA	NA	NA	56975	FAM20C	Family with sequence similarity 20, member C	7	192968	300710	ncRNA	AK125281	7p22.3	NM_020223.2	+	0	DKFZp547C074|DMP4|RNS	AK125281	Hs.134742	GTCATTCATCTTACTATTAAACGTGAGCCCAGAAATATTGTTGTAATGGAGAACGATGCC
IVGNh02025	2.30318	7.69993	8.34571	2.68752e-10	5.24748e-09	13.1228	AF147313	GENBANK	noncoding	NA	NA	NA	NA	NO	NA	NA	NA	NA	NA	NA		Full length insert cDNA clone YA84A05	8	116656914	116656974	ncRNA	AF147313			NA	0		AF147313	Hs.684627	TAAATTAGGATTTCTTGGCATTATCTTTCCTATCAAGATATATGTTCATTATAGACATTT
IVGNh19399	2.2169	7.84246	11.2358	5.97786e-14	2.3344e-12	21.5597	SAT2	Gencode.V23	noncoding	NA	NA	NA	NA	NO	SAT2	ENSG00000141504.11	retained_intron	NA	NONHSAT145422	112483	SAT2	Spermidine/spermine N1-acetyltransferase 2	17	7529555	7531193	ncRNA	BC065922	17p13.1	NM_133491.3	NA	0	SSAT2	BC065922	Hs.10846	CAATAGCTATTTTTTGCCTCTTTCTCTCCACAACAGGTCAAGGGATTGGTTCCAAAATAA
IVGNh17490	2.19904	1.07487	9.45362	9.44334e-12	2.42866e-10	16.4805	BC035848	GENBANK	noncoding	NA	NA	NA	NA	NO	NA	NA	NA	NA	NA	55704	CCDC88A	Coiled-coil domain containing 88A	2	55514977	55647056	ncRNA	BC035848	2p16.1	NM_001135597.1	NA	0	APE|DKFZp686D0630|GIRDIN|GIV|GRDN|HkRP1|KIAA1212	BC035848	Hs.292925	TTTTTCAGTTGTGCTCAATGTATACTTAGTCTTATTTCTCTTTAATAGAATCTGATGAGA
IVGNh22893	2.16263	1.39284	7.63885	2.44412e-09	3.96535e-08	10.9122	CR626528	GENBANK	noncoding	NA	NA	NA	NA	NO	NA	NA	NA	NA	NA	6252	RTN1	Reticulon 1	14	60062693	60337556	ncRNA	CR626528	14q23.1	NM_021136.2	NA	0	MGC133250|NSP	CR626528	Hs.368626	TACATTAAAATTCACCTTGCAGTTACAGAGTATGAGGAGAAAGATAATTTGCAAGAATGA
IVGNh06953	2.15292	1.67528	11.5959	2.25931e-14	9.6066e-13	22.5356	AK090991	GENBANK	noncoding	NA	NA	NA	NA	NO	NA	NA	NA	NA	NA	NA		CDNA FLJ33672 fis, clone BRAWH2001842	21	31422477	31422537	ncRNA	AK090991			NA	0		AK090991	Hs.683950	CATCAAGATAAAAGCTTATTTTAGTTGAGTTATAAAGGCTAGTCAAGATGTCTTTCATTA
IVGNh13189	2.13279	1.73388	6.50501	9.19433e-08	1.07907e-06	7.28981	AK130940	GENBANK	noncoding	NA	NA	NA	NA	NO	NA	NA	NA	NA	NA	NA		CDNA FLJ27430 fis, clone WMD07913	7	95615790	95615850	ncRNA	AK130940			NA	0		AK130940	Hs.665212	TTTAAATTTCTATTCATTTTTCTAACTATTCATAAGATTTTCGTATGAAGAGTTCTGGTT
IVGNh12523	2.13045	4.3289	6.40198	1.28277e-07	1.46775e-06	6.95813	AK129606	GENBANK	noncoding	NA	NA	NA	NA	NO	NA	NA	NA	NA	NA	NA			1	17818829	17818889	ncRNA	AK129606			+	0		AK129606		AAGGTGTCATTTGAAGAATGAGATGGGATCCAGACTCAGGTGAGGCTGCAGGTGTGTAGG
IVGNh02886	2.08245	1.40063	5.83964	7.92248e-07	7.7615e-06	5.14843	RP11-12O16.1	Gencode.V23	noncoding	NA	NA	ENSG00000279958.1	RP11-12O16.1	YES	RP11-12O16.1	ENSG00000279958.1	TEC	lnc-RP11-632K20.1.1-6	NA	NA		Partial mRNA; ID EE2-16E2	15	31185251	31185311	ncRNA	AJ227904			NA	0		AJ227904	Hs.684636	TTTTTTTTCTTGTCCTATTACAACATTTTATAACCTTATGAATCAATGGATACTTTTATT
IVGNh35515	2.01414	1.08847	5.81956	8.4546e-07	8.24575e-06	5.08395	RP11-362F19.1	Gencode.V23	noncoding	NA	NA	ENSG00000248810.1	RP11-362F19.1	YES	RP11-362F19.1	ENSG00000248810.1	lincRNA	lnc-RNF150-2	NONHSAT098524	NA			4	142465131	142465191	ncRNA	uc003iir			NA	0		uc003iir		CTTTTGTAAGACTTCTACTTATTACTATGTATCATCATCTTTTGGTAAATATAAATTCTG
IVGNh06112	2.01283	6.32484	5.41601	3.11388e-06	2.71331e-05	3.79286	CTD-3014M21.1	Gencode.V23	noncoding	NA	NA	ENSG00000279602.1	CTD-3014M21.1	YES	CTD-3014M21.1	ENSG00000279602.1	TEC	lnc-AC087650.1-2	NONHSAT053846	NA		CDNA FLJ32379 fis, clone SKMUS1000030	17	38793538	38793598	ncRNA	AK056941			NA	0		AK056941	Hs.317080	AGTATAAACATCTTTCCATTCAAGTTTACCGCATGTGTTTCACTATCGAGAGTCGGACTG
IVGNh07227	2.0063	1.53302	6.08724	3.55326e-07	3.72366e-06	5.94463	lnc-ARHGAP31-2	LNCIPEDIA_3.1	noncoding	NA	NA	NA	NA	NO	NA	NA	NA	lnc-ARHGAP31-2	NONHSAT091384	NA		MRNA; cDNA DKFZp313M0818 (from clone DKFZp313M0818)	3	120631039	120631099	ncRNA	AK092064			+	0		AK092064	Hs.603020	CAAAAAAGGTCATTCTTTAATGATTACACATTTTTCTACTATCAGTGAGCAAATATAGTG
IVGNh19711	1.86826	1.9121	6.96309	2.10271e-08	2.81073e-07	8.76119	BC082983	GENBANK	noncoding	NA	NA	NA	NA	NO	NA	NA	NA	NA	NA	NA		CDNA clone IMAGE:6573900	1	119954044	119954104	ncRNA	BC082983			NA	0		BC082983	Hs.626883	CTTTACATTGAACTGCGTGAAGAAATAGGAGATTTAAAAGAAAAGAAATGAAATCCTTTC
IVGNh21745	1.81073	7.05245	11.051	9.91109e-14	3.67647e-12	21.0526	AC009303.2	Gencode.V23	noncoding	NA	NA	ENSG00000279227.1	AC009303.2	YES	AC009303.2	ENSG00000279227.1	TEC	NA	NA	NA		MRNA; cDNA DKFZp686P24158 (from clone DKFZp686P24158)	2	118489614	118489674	ncRNA	CR596998			+	0		CR596998	Hs.196555	AATAATCTGAATATGCAAGTTAAGGTATTGAGATGGGAACCCTCCTGTGTGGTATATCTT
IVGNh13565	1.7506	1.86553	6.75253	4.13765e-08	5.21638e-07	8.08573	ULK2	Gencode.V23	noncoding	NA	NA	NA	NA	NO	ULK2	ENSG00000083290.19	retained_intron	lnc-ULK2-2	NONHSAT146527	9706	ULK2	Unc-51-like kinase 2 (C. elegans)	17	19674142	19771238	ncRNA	AL080134	17p11.2	NM_001142610.1	NA	0	ATG1B|KIAA0623|Unc51.2	AL080134	Hs.168762	TTAGTAAAGCCCTGTGAGAATAATTTTATTGGTGGAGGAGTCAAGATGATACTTCCCTCA
IVGNh01273	1.72301	1.31597	5.64469	1.48854e-06	1.38369e-05	4.52322	lnc-EIF3H-3	LNCIPEDIA_3.1	noncoding	NA	NA	NA	NA	NO	NA	NA	NA	lnc-EIF3H-3	NA	NA		Full length insert cDNA clone YN88G03	8	116649865	116649925	ncRNA	AF085868			NA	0		AF085868	Hs.658018	ATTTATTCAGTGCTAATTTGTTGATAATTTTTTATAGTAAACTATGTTTTAAAAATTTAA
IVGNh30987	1.68847	1.36374	8.41015	2.20325e-10	4.37817e-09	13.3219	CTD-2514K5.4	Gencode.V23	noncoding	NA	NA	ENSG00000264272.1	CTD-2514K5.4	YES	CTD-2514K5.4	ENSG00000264272.1	antisense	lnc-BTBD17-2	NONHSAT055779	NA			17	69769582	69769642	ncRNA	uc002jke			NA	0		uc002jke		CATTAAAAACAACCCTCTAGTTGCCAATAATGAAACTTTAAGAAGCAACACTTTGACGTC
IVGNh08613	1.65222	1.91797	5.33555	4.03459e-06	3.42902e-05	3.5369	AK096268	GENBANK	noncoding	NA	NA	NA	NA	NO	NA	NA	NA	NA	NA	5822	PWP2	PWP2 periodic tryptophan protein homolog (yeast)	21	45527207	45551062	ncRNA	AK096268	21q22.3	NM_005049.2	NA	0	EHOC-17|PWP2H	AK096268		CTTTTTTTTAATCCCTAAGTTCTTTATCAAACCTTTATGTTAAAGATATAAATAAGTCTC
IVGNh24248	1.63655	7.05078	8.59429	1.25202e-10	2.59024e-09	13.8884	G43551	GENBANK	noncoding	NA	NA	NA	NA	NO	NA	NA	NA	NA	NA	NA			X	15754189	15754249	ncRNA	G43551			+	0		G43551		AATCACAACAAAGCTTAATCCAGCCCAGCATATATAAGTGAAAATATAAACCATGAAGAC
IVGNh09865	1.55078	1.13718	6.419	1.2141e-07	1.39568e-06	7.01292	AK123512	GENBANK	noncoding	NA	NA	NA	NA	NO	NA	NA	NA	NA	NA	1787	TRDMT1	TRNA aspartic acid methyltransferase 1	10	17184981	17244069	ncRNA	AK123512	10p15.1	NM_004412.5	NA	0	DMNT2|DNMT2|MHSAIIP|PUMET|RNMT1	AK123512	Hs.351665	TGTGTAATTTTAAGTGACAGTTTTGGGATTAATGAAAGAGTAAAATATTTTCTCTCCTAT
IVGNh00348	1.41835	1.07293	6.05528	3.94068e-07	4.09251e-06	5.84179	AB073892	GENBANK	noncoding	NA	NA	NA	NA	NO	NA	NA	NA	NA	NA	727925	LOC727925	HCG2031213	6	69487324	69561875	ncRNA	AB073892	6q12	XM_001126089.2	+	0		AB073892		TCACTCTTTAGACTAAAAAAAGTTCATCATTGTGAGGCATCACTACAGTTTTATAATTTT
IVGNh04367	1.40236	1.18407	4.22132	0.000135592	0.000815173	0.0893119	AK023961	GENBANK	noncoding	NA	NA	NA	NA	NO	NA	NA	NA	NA	NA	142893		Hypothetical protein LOC142893	10	77170688	77170748	ncRNA	AK023961			+	0		AK023961	Hs.464836	ATATATGGAATTTATGTTAATCAGGATAAGCATATATTAAGGTATGTTTATTAAGTCACA
IVGNh36859	1.38595	4.3658	7.65871	2.29562e-09	3.74456e-08	10.9749	KIF25-AS1	Gencode.V23	noncoding	NA	NA	ENSG00000229921.6	KIF25-AS1	YES	KIF25-AS1	ENSG00000229921.6	lincRNA	lnc-FRMD1-1	NONHSAT116129	NA			6	168139600	168139762	ncRNA	uc003qwi			NA	0		uc003qwi		CTGCTCCTAAAGCACCTGGGAGCCCTTGGATGGTGCCAGGTGATGTGGCGATGAGTGGGC
IVGNh02954	1.3588	1.06408	7.39786	5.24409e-09	7.93101e-08	10.1486	AJ404378	GENBANK	noncoding	NA	NA	NA	NA	NO	NA	NA	NA	NA	NA	3077	HFE	Hemochromatosis	6	26087447	26097058	ncRNA	AJ404378	6p21.3	NM_000410.3	+	0	HFE1|HH|HLA-H|MGC103790|MVCD7|dJ221C16.10.1	AJ404378	Hs.233325	AATGTTACTACAATATTAAGTATTTTGTATGACAATTTTATTTGAAAGCCTAGGATGCGT

## Sheet: Ery
	logFC	AveExpr	t	P.Value	adj.P.Val	B	FINAL_SYMBOL	FINAL_SOURCE	FINAL_TYPE	CDS.Symbol	CDS.Gene	lnc.Gene	lnc.Symbol	ENSEMBL.lncRNA	Ensembl.Symbol	Ensembl.Gene	Ensembl.Type	lnciPedia.ID	Noncode.ID	EntrezGene	Symbol	Description	Chrom	Start	End	Feature	GenBank.Accession	map_location	RefseqRNA	strand	ControlType	Synonyms	Target_ID	UniGene	Probe_Sequence
IVGNh26997	10.6346	8.41524	42.6557	5.4538e-35	3.56733e-31	68.7049	HBBP1	Gencode.V23	noncoding	NA	NA	NA	NA	NO	HBBP1	ENSG00000229988.1	transcribed_unprocessed_pseudogene	NA	NA	NA			11	5221103	5221284	mRNA	uc001mag			NA	0		uc001mag		GAGAAGGCTGGAGGTGAGATTCTGGGCAGTCTCCTGGTTGTCTACCCATGGACCTAGAGG
IVGNh31610	9.85857	2.99392	26.8079	3.43678e-27	1.29692e-24	51.8014	UCA1	Gencode.V23	noncoding	NA	NA	ENSG00000214049.6	UCA1	YES	UCA1	ENSG00000214049.6	lincRNA	lnc-OR10H5-2	NONHSAT061515	NA			19	15806987	15807047	ncRNA	uc002nbr			+	0		uc002nbr		GGAGACAAAGATTATTTTCCTTATTATCTCTTCTGCATAGGATCTGCAATCAGAACTATT
IVGNh39029	8.07488	5.10111	29.238	1.25661e-28	7.62028e-26	54.9985	X77737	GENBANK	noncoding	NA	NA	NA	NA	NO	NA	NA	NA	NA	NA	NA		Red cell anion exchanger (EPB3, AE1, Band 3) 3' non-coding region	17	39682225	39682332	ncRNA	X77737			NA	0		X77737	Hs.654584	ATTTATTAATTTTCAGGCCCCTCATTTGAGAGCCATTTCCTCAACTCCATCTAAACTGAA
IVGNh16987	7.72527	2.72343	20.4672	8.19244e-23	1.05072e-20	41.9132	FAM132B	Gencode.V23	noncoding	NA	NA	NA	NA	NO	FAM132B	ENSG00000178752.15	retained_intron	NA	NONHSAT077675	151176	FAM132B	Family with sequence similarity 132, member B	2	239072682	239077515	mRNA	BC031951	2q37.3	XM_001714385.2	+	0	FLJ37034	BC031951	Hs.24951	CCATCTCTGTGAATGGCGTCCTGTACCTGCAGGTGCTGACTCACTGGTAGGAGCCACCCA
IVGNh14651	7.12177	4.83677	13.6103	1.31977e-16	4.50005e-15	27.6517	NONHSAT017669	NONCODE.V4	noncoding	NA	NA	NA	NA	NO	NA	NA	NA	NA	NONHSAT017669	NA		Clone BGL3 mRNA sequence	11	5222857	5222918	ncRNA	AY034471			NA	0		AY034471	Hs.295459	TCTCCTTGAAATACACATGGGGGTGATTTCCTAAACTTTATTCTTGTAAGGATTTATCTC
IVGNh30198	7.04324	4.10495	26.2015	8.18356e-27	2.7928e-24	50.9584	CRNDE	Gencode.V23	noncoding	NA	NA	ENSG00000245694.8	CRNDE	YES	CRNDE	ENSG00000245694.8	lincRNA	lnc-IRX3-4	NONHSAT142608	NA			16	53510594	53511742	ncRNA	uc002ehu			NA	0		uc002ehu		AGGATGCCACTGGAAATGTTGAAATGAAAAATATTCAGCCGTTGGTCTTTGAAATTTCCT
IVGNh18207	7.0272	2.34849	18.5967	2.6585e-21	2.31856e-19	38.4603	lnc-TOPBP1-6	LNCIPEDIA_3.1	noncoding	NA	NA	NA	NA	NO	NA	NA	NA	lnc-TOPBP1-6	NONHSAT092182	NA		Homo sapiens, clone IMAGE:5750475, mRNA	3	134566746	134568006	ncRNA	BC040919			NA	0		BC040919	Hs.665033	AACCTGGGAAGGCTTCCTGGAAGAAGGATTTTGCATCGGGTTGATGTAGTGGATGCTGTA
IVGNh21679	6.96998	5.14389	12.7962	9.93335e-16	2.82906e-14	25.6253	GSTM3	Gencode.V23	noncoding	NA	NA	NA	NA	NO	GSTM3	ENSG00000134202.10	processed_transcript	NA	NA	2947	GSTM3	Glutathione S-transferase M3 (brain)	1	110276553	110283659	mRNA	CR595372	1p13.3	NM_000849.4	NA	0	GST5|GSTB|GSTM3-3|GTM3|MGC3310|MGC3704	CR595372	Hs.2006	TATAAGATTTGGTGTATTTTCCTTTCAGGCTTTGGAGAAAATCGCTGCCTACTTACAGTC
IVGNh15177	6.22637	2.45324	17.5387	2.15863e-20	1.61675e-18	36.375	lnc-C12orf69-2	LNCIPEDIA_3.1	noncoding	NA	NA	NA	NA	NO	NA	NA	NA	lnc-C12orf69-2	NONHSAT027099	420	ART4	ADP-ribosyltransferase 4 (Dombrock blood group)	12	14982244	14996412	ncRNA	AY829436	12p13-p12	NM_021071.2	NA	0	CD297|DO|DOK1	AY829436		AAGATCAAAAACATGAAAACTAGCCTTCGGTAATGATGGAACTGATAGATTAGAGAAAAT
IVGNh28965	5.87335	2.1285	24.9999	4.82161e-26	1.35163e-23	49.2298	SLC25A21-AS1	Gencode.V23	noncoding	NA	NA	ENSG00000258708.1	SLC25A21-AS1	YES	SLC25A21-AS1	ENSG00000258708.1	antisense	lnc-MIPOL1-5	NA	NA			14	36712601	36712661	mRNA	uc001wua			+	0		uc001wua		TTTCATACTTGATTTTTTATTTCTTAGGCTGAGTCATTAAAAGTTGATCAGTGATATATG
IVGNh06487	5.85311	2.05283	25.5804	2.02801e-26	6.12242e-24	50.0748	AK058036	GENBANK	noncoding	NA	NA	NA	NA	NO	NA	NA	NA	NA	NA	NA		CDNA FLJ25307 fis, clone SYN00302	8	41727164	41727224	ncRNA	AK058036			NA	0		AK058036	Hs.651185	CTATAGCTATGAATGGTGAAAGCTTATATATTTTATACTTAGTCCACGTAGGAACTAGAC
IVGNh23415	5.81502	6.07422	25.3987	2.65439e-26	7.892e-24	49.8123	DQ656004	GENBANK	noncoding	NA	NA	NA	NA	NO	NA	NA	NA	NA	NA	166968	MIER3	Mesoderm induction early response 1, family member 3	5	56215428	56247953	ncRNA	DQ656004	5q11.2	NM_152622.3	+	0	DKFZp686L09111|DKFZp781G1119|DKFZp781I1119|FLJ35954	DQ656004		AAATCATGATCCTCAGAAGACAAAGACCCAAGGGATGCCAGTGCCTCTGTTCTCCATTCC
IVGNh00732	5.68764	5.0213	23.2805	6.984e-25	1.43505e-22	46.6119	VEGFA	Gencode.V23	noncoding	NA	NA	NA	NA	NO	VEGFA	ENSG00000112715.20	retained_intron	NA	NA	NA			6	43854222	43854634	mRNA	AB209485			+	0		AB209485		TTCCTACAGCACAACAAATGTGAATGCAGACCAAAGAAAGATAGAGCAAGACAAGAAAAG
IVGNh15777	5.4965	3.21779	16.5808	1.56768e-19	9.9234e-18	34.3966	SLC25A21-AS1	Gencode.V23	noncoding	NA	NA	ENSG00000258708.1	SLC25A21-AS1	YES	SLC25A21-AS1	ENSG00000258708.1	antisense	lnc-MIPOL1-5	NA	89874	SLC25A21	Solute carrier family 25 (mitochondrial oxodicarboxylate carrier), member 21	14	37147125	37641864	mRNA	BC012470	14q11.2	NM_001171170.1	+	0	MGC126570|ODC|ODC1	BC012470		GAGCACAGTGAGGTTCAAAAGAAGGGACAAGTGAATAAATTCCTCAGTTAGTTGTCCTAT
IVGNh22961	5.26368	2.5275	21.2369	2.11089e-23	3.0125e-21	43.2543	CHMP1B2P	Gencode.V23	noncoding	NA	NA	NA	NA	NO	CHMP1B2P	ENSG00000278530.4	processed_transcript	NA	NONHSAT137718	NA		MRNA; cDNA DKFZp686L07113 (from clone DKFZp686L07113)	X	79431896	79433062	mRNA	CR627394			NA	0		CR627394	Hs.546064	AGAGGTCAAAATGCAGTAACAATGGGCAGGACTTCTGCCTTGATGGACAAATTCAAACAC
IVGNh14672	5.00819	1.65232	14.5732	1.33981e-17	5.59384e-16	29.9458	ABCC13	Gencode.V23	noncoding	NA	NA	NA	NA	NO	ABCC13	ENSG00000243064.8	retained_intron	NA	NONHSAT081155	150000	ABCC13	ATP-binding cassette, sub-family C (CFTR/MRP), member 13	21	15646119	15673706	mRNA	AY063515	21q11.2	NR_003087.1	+	0	C21orf73|PRED6	AY063515	Hs.366575	GACAGCTGTAAATGGACTGATCTACAAAAAGGCCTTACTTTTATCAAATGTTTCTCGACA
IVGNh03377	4.99221	1.88257	19.2193	8.09859e-22	7.86726e-20	39.6416	GPR1-AS	Gencode.V23	noncoding	NA	NA	ENSG00000279220.1	GPR1-AS	YES	GPR1-AS	ENSG00000279220.1	antisense	NA	NA	NA		CDNA clone IMAGE:5000386, containing frame-shift errors	2	206839113	206839173	ncRNA	AK002005			+	0		AK002005	Hs.574781	GTTATCCAGGAAACAATATATATACACTTGTGAACTGTTGTTTGTGATTTAAGCATATAT
IVGNh01912	4.91732	2.88143	15.7192	1.00528e-18	5.30997e-17	32.5391	AF130060	GENBANK	noncoding	NA	NA	NA	NA	NO	NA	NA	NA	NA	NA	NA			9	99738339	99740192	ncRNA	AF130060			+	0		AF130060		TTTCTCAAACTCCAGGTTCCAATGACTTCTGGAGAATGGTTCTCTTCTTGATGAGGGTCA
IVGNh36922	4.91145	5.54051	21.8776	7.04312e-24	1.17623e-21	44.3376	uc003skl	GENBANK	noncoding	NA	NA	NA	NA	NO	NA	NA	NA	NA	NA	NA			7	1455677	1455737	ncRNA	uc003skl			NA	0		uc003skl		CAGCACGGGGACAATTTGAACTTAAGCTTTAACTTAATTAAAATGAACTAAAATTACAAG
IVGNh06380	4.82446	2.891	15.1509	3.56861e-18	1.67128e-16	31.2711	AK057690	GENBANK	noncoding	NA	NA	NA	NA	NO	NA	NA	NA	NA	NA	NA			7	80131238	80131298	ncRNA	AK057690			+	0		AK057690		GGATGTCTAATTTTTATCATTTTAGTAACCACTTATTATCATTTTAGTAACCACTTATTA
IVGNh01289	4.75321	2.25195	16.1406	4.01417e-19	2.3236e-17	33.4571	AF085899	GENBANK	noncoding	NA	NA	NA	NA	NO	NA	NA	NA	NA	NA	NA			4	145019181	145019241	ncRNA	AF085899			NA	0		AF085899		ATATGTTAATATTTGACAAAGAATCAAAATCATTCCATTTTAAACTATCCCATTGCTTGT
IVGNh38065	4.68607	6.27278	22.4456	2.72211e-24	4.99215e-22	45.2743	PVT1	Gencode.V23	noncoding	NA	NA	ENSG00000249859.7	PVT1	YES	PVT1	ENSG00000249859.7	lincRNA	lnc-MYC-2	NONHSAT129048	NA			8	129151669	129177974	ncRNA	uc003ysl			+	0		uc003ysl		TGCTTCTCCTGTTGCTGCTAGTGGACATGAGAAGGACAGAATAACGGGCTCCCAGATTCA
IVGNh22949	4.66217	4.70157	16.9679	6.96327e-20	4.67946e-18	35.2068	AMHR2	Gencode.V23	noncoding	NA	NA	NA	NA	NO	AMHR2	ENSG00000135409.10	retained_intron	NA	NONHSAT028464	269	AMHR2	Anti-Mullerian hormone receptor, type II	12	53817638	53825317	mRNA	CR627318	12q13	NM_001164690.1	+	0	AMHR|MISR2|MISRII|MRII	CR627318		TGCTGGTACTGGAACTGCATCCCAAGGCCAATATAAACCAGGTATTGCCCACCGAGATCT
IVGNh38407	4.60594	1.98265	11.7218	1.614e-14	3.6196e-13	22.8239	ANKRD19P	Gencode.V23	noncoding	NA	NA	NA	NA	NO	ANKRD19P	ENSG00000187984.12	processed_transcript	lnc-FGD3-4	NONHSAT133208	NA			9	94624348	94628655	mRNA	uc004ass			+	0		uc004ass		ACTTAAAAGTCATCTTTGAAATGATAATCAAGAAACAGCAGCTATGAAGCCTTGAATTTT
IVGNh19001	4.59144	1.59863	20.3174	1.07182e-22	1.33539e-20	41.6472	IZUMO1	Gencode.V23	noncoding	NA	NA	NA	NA	NO	IZUMO1	ENSG00000182264.8	retained_intron	NA	NA	284359	IZUMO1	Izumo sperm-egg fusion 1	19	49244144	49250165	mRNA	BC050460	19q13.33	NM_182575.2	NA	0	FLJ61440|IZUMO|MGC34799	BC050460	Hs.400688	TATGTTGCTCGATTCCAAAAAGAGGCTTATTGTCCCAACAAATGTGGTGAGTCTGGATTA
IVGNh37370	4.46301	3.66544	16.9439	7.31979e-20	4.90226e-18	35.157	DPY19L2P2	Gencode.V23	noncoding	NA	NA	NA	NA	NO	DPY19L2P2	ENSG00000170629.14	processed_transcript	NA	NONHSAT122540	NA			7	102637964	102639871	mRNA	uc003vbh			NA	0		uc003vbh		GGTGATTACATGTTTTATCTTTAAAAAGACTGTTGGTGATATTTCGCGTGTTTTAGCTAC
IVGNh21996	4.44531	3.65435	13.69	1.08793e-16	3.76183e-15	27.8455	FLJ22447	Gencode.V23	noncoding	NA	NA	ENSG00000232774.7	FLJ22447	YES	FLJ22447	ENSG00000232774.7	lincRNA	lnc-HIF1A-3	NA	400221	FLJ22447	Hypothetical gene supported by AK026100	14	62037313	62121430	ncRNA	CR604108	14q23.1	XR_110296.1	+	0		CR604108	Hs.344000	AGGAGGATGCAGAGAAAGTTATGAAGAGAGGATCCTGAGGAATTTGCTCCTGGGCCATGA
IVGNh01669	4.37821	2.23256	12.6585	1.4086e-15	3.88215e-14	25.2744	lnc-C1orf137-1	LNCIPEDIA_3.1	noncoding	NA	NA	NA	NA	NO	NA	NA	NA	lnc-C1orf137-1	NONHSAT005451	NA		Clone HQ0670	1	116901282	116901342	ncRNA	AF090945			+	0		AF090945	Hs.612037	ATTAAAATACAACTTAAATGTAGTTCAAAAGATAAGGCTTCCTGACAGAATAGCAAAATT
IVGNh03967	4.30312	1.65469	18.1287	6.63431e-21	5.36845e-19	37.5503	PRDX2	Gencode.V23	noncoding	NA	NA	NA	NA	NO	PRDX2	ENSG00000167815.11	retained_intron	NA	NA	NA			19	12772476	12772536	mRNA	AK022395			NA	0		AK022395		GAGTTGCAGATGCAACTCAGATGCAACTCTATCTACTCTATGTACTTAGTTCCCAGGAGG
IVGNh21471	4.26506	1.94935	16.3859	2.37143e-19	1.45193e-17	33.9831	CR590276	GENBANK	noncoding	NA	NA	NA	NA	NO	NA	NA	NA	NA	NA	375061	FAM89A	Family with sequence similarity 89, member A	1	231154703	231175994	ncRNA	CR590276	1q42.2	NM_198552.2	NA	0	C1orf153|MGC15887|RP11-423F24.2	CR590276	Hs.38516	AAAATGCTAAACTATCTGTGTCATGTGTTATTTTATTCTGAATTTGGAATCATCAACTTT
IVGNh03812	4.21759	1.86735	18.2764	4.96129e-21	4.09056e-19	37.8396	AK022157	GENBANK	noncoding	NA	NA	NA	NA	NO	NA	NA	NA	NA	NA	NA		CDNA FLJ12095 fis, clone HEMBB1002610	1	61469767	61469827	ncRNA	AK022157			+	0		AK022157	Hs.658654	ATATATGTAAAATTCAGATCCATTCAAAAAATATCCATGTTCTTTTATATGCTTAGGACT
IVGNh12621	4.13967	1.38367	19.7001	3.30311e-22	3.58104e-20	40.5317	RP11-736K20.4	Gencode.V23	noncoding	NA	NA	ENSG00000280339.1	RP11-736K20.4	YES	RP11-736K20.4	ENSG00000280339.1	TEC	NA	NA	NA		CDNA FLJ26242 fis, clone DMC00770	11	86298749	86298809	ncRNA	AK129753			NA	0		AK129753	Hs.658001	AATCATGTATTTTAATGATCTTCTATTTTCTATGGTTTGTGTAGATTTGGAGACTAATTC
IVGNh33682	3.9345	3.14609	9.18503	2.0979e-11	2.68715e-10	15.6161	ABCC13	Gencode.V23	noncoding	NA	NA	NA	NA	NO	ABCC13	ENSG00000243064.8	processed_transcript	lnc-RBM11-5	NONHSAT081154	NA			21	14582710	14585793	mRNA	uc002yjr			+	0		uc002yjr		TGTCCTTCACTAGCCCACTCATAATGAAGCAAATTATCATTTTCTGTGAACACAGCTCAG
IVGNh14793	3.90809	1.96414	16.6494	1.35629e-19	8.68337e-18	34.5412	NEDD4L	Gencode.V23	noncoding	NA	NA	NA	NA	NO	NEDD4L	ENSG00000049759.16	processed_transcript	NA	NONHSAT059480	23327	NEDD4L	Neural precursor cell expressed, developmentally down-regulated 4-like	18	55711618	56068771	mRNA	AY243317	18q21	NM_001144964.1	+	0	FLJ33870|KIAA0439|NEDD4-2|RSP5|hNedd4-2	AY243317	Hs.185677	TATGCTTATGCTGATTCTTGAGAAATTGGGAGAGTCCCGTATTCTCAGAGTAAAAGTTGT
IVGNh03811	3.8772	2.25482	11.0118	1.10429e-13	2.15832e-12	20.8906	AK022155	GENBANK	noncoding	NA	NA	NA	NA	NO	NA	NA	NA	NA	NA	NA		CDNA FLJ12093 fis, clone HEMBB1002603	3	99784446	99784506	ncRNA	AK022155			NA	0		AK022155	Hs.677105	GATTCACTTAAATTATTTTTTGAAACAGACATAAGAAGGTATTAAATAGTTTTTTGTACG
IVGNh33681	3.86828	2.99553	9.62058	5.77599e-12	8.18652e-11	16.9123	ABCC13	Gencode.V23	noncoding	NA	NA	NA	NA	NO	ABCC13	ENSG00000243064.8	processed_transcript	lnc-RBM11-5	NONHSAT081156	NA			21	14582706	14585505	mRNA	uc002yjq			+	0		uc002yjq		ATTTTGTCCTTCACTAGCCCACTCATAATGAATTATACCAGAAAAGTTAATTATTTGATG
IVGNh33491	3.85208	4.43732	12.841	8.87061e-16	2.56171e-14	25.7389	FER1L4	Gencode.V23	noncoding	NA	NA	NA	NA	NO	FER1L4	ENSG00000088340.15	retained_intron	NA	NA	NA			20	33610409	33610553	mRNA	uc002xcw			NA	0		uc002xcw		ACATGGGTGGCAATGTGTACATCCTCACGGGCAAGGTGGAGGCAGAGTTTGAGCTGCTGA
IVGNh24572	3.78779	6.23751	8.33704	2.76036e-10	2.9114e-09	13.0282	M14574	GENBANK	noncoding	NA	NA	NA	NA	NO	NA	NA	NA	NA	NA	3043	HBB	Hemoglobin, beta	11	5246695	5248300	ncRNA	M14574	11p15.5	NM_000518.4	NA	0	CD113t-C|beta-globin	M14574		CAGAGAAGACTCTTGGGTTTCTGATAGGCACTGACTCTCTCTGCCTATTGGTCTATTTTC
IVGNh02836	3.77147	3.97889	14.5251	1.49838e-17	6.17704e-16	29.8337	AMMECR1	Gencode.V23	noncoding	NA	NA	NA	NA	NO	AMMECR1	ENSG00000101935.9	processed_transcript	NA	NONHSAT138170	9949	AMMECR1	Alport syndrome, mental retardation, midface hypoplasia and elliptocytosis chromosomal region, gene 1	X	109437413	109683460	ncRNA	AJ009817	Xq22.3	NM_001025580.1	NA	0	AMMERC1	AJ009817		TGATCTGTAAGCATATTACATACAACTTTAGTAACATATTTTCTAGTGAGATCTTGGATT
IVGNh35919	3.76444	2.66532	11.7923	1.33827e-14	3.0625e-13	23.0122	EPB41L4A-AS2	Gencode.V23	noncoding	NA	NA	ENSG00000278921.2	EPB41L4A-AS2	YES	EPB41L4A-AS2	ENSG00000278921.2	lincRNA	lnc-APC-8	NONHSAT103228	NA			5	111784510	111784570	mRNA	uc003kpx			+	0		uc003kpx		CAAAGTGCAATATAAATTTCTGAACTTTACCTAGGCTATGAATAAAACTATTTTATCTTC
IVGNh14449	3.74513	4.51555	13.3758	2.34163e-16	7.60758e-15	27.0762	FER1L4	Gencode.V23	noncoding	NA	NA	NA	NA	NO	FER1L4	ENSG00000088340.15	retained_intron	NA	NA	80307	FER1L4	Fer-1-like 4 (C. elegans)	20	34146506	34195483	mRNA	AL833764	20q11.22	NR_024377.1	NA	0	C20orf124|DKFZp686F01207|FLJ13459|FLJ22613|bA563A22B.1|dJ309K20.1	AL833764	Hs.72222	AGACATGGGTGGCAATGTGTACATCCTCACGGGCAAGGTGGAGGCAGAGTTTGAGCTGCT
IVGNh00415	3.69314	2.81977	11.5892	2.30011e-14	5.00666e-13	22.4678	AB088847	GENBANK	noncoding	NA	NA	NA	NA	NO	NA	NA	NA	NA	NA	NA		BPA-1 mRNA for brain peptide A1	1	65537588	65537648	ncRNA	AB088847			+	0		AB088847	Hs.684094	GCTTAAAATATTCTAGACTGTATTGAGATCATGCAAGTAGATCAAAGAAAGAGAATTACA
IVGNh37069	3.65942	2.47833	13.5775	1.42964e-16	4.85359e-15	27.5714	DPY19L2P1	Gencode.V23	noncoding	NA	NA	NA	NA	NO	DPY19L2P1	ENSG00000189212.12	processed_transcript	NA	NONHSAT120067	NA			12	62263858	62274162	mRNA	uc003tep			NA	0		uc003tep		TGTGTTTTAGCTACAAACATTTATCTAAGAAAACAGCTCCTTGAACACAGTGAGCTGGCT
IVGNh21347	3.59816	1.28516	22.7455	1.66181e-24	3.19702e-22	45.7599	PVT1	Gencode.V23	noncoding	NA	NA	ENSG00000249859.7	PVT1	YES	PVT1	ENSG00000249859.7	lincRNA	lnc-MYC-2	NONHSAT129084	5820	PVT1	Pvt1 oncogene homolog, MYC activator (mouse)	8	128806778	129113498	ncRNA	BX648921	8q24	NR_003367.1	+	0	MGC21751|NCRNA00079	BX648921	Hs.133107	ATATATATTTTTAGGAAGGAGATTATATTTTACATGCTGTTTTCTAGAACGTTCTTTTAA
IVGNh12426	3.53778	1.7206	15.6129	1.27093e-18	6.563e-17	32.3045	lnc-INADL-6	LNCIPEDIA_3.1	noncoding	NA	NA	NA	NA	NO	NA	NA	NA	lnc-INADL-6	NONHSAT003604	NA		CDNA FLJ45424 fis, clone BRHIP3037274	1	61535428	61535488	ncRNA	AK128778			+	0		AK128778	Hs.607186	TAAAAGGTTTCTCTAAAAATCACTCTCTTTTCAAGATGTTTTCATTAGTTAGTATTCATT
IVGNh17353	3.5256	5.68751	15.2883	2.61921e-18	1.26127e-16	31.5807	TP73-AS1	Gencode.V23	noncoding	NA	NA	ENSG00000227372.10	TP73-AS1	YES	TP73-AS1	ENSG00000227372.10	antisense	lnc-LRRC47-1	NONHSAT000530	57212	KIAA0495	KIAA0495	1	3652547	3663936	mRNA	BC035073	1p36.32	NR_033708.1	NA	0	MGC138189|PDAM	BC035073	Hs.49658	GTGTTTTCTCTGGGACATGTCTTCTGCCCAGATATGGCCGCCTTAAAAGATGCAGATGCT
IVGNh22028	3.48519	7.40568	17.9732	9.02704e-21	7.15708e-19	37.2437	UBAC1	Gencode.V23	noncoding	NA	NA	NA	NA	NO	UBAC1	ENSG00000130560.8	processed_transcript	NA	NA	10422	UBAC1	UBA domain containing 1	9	138824814	138853225	mRNA	CR604883	9q34.3	NM_016172.2	NA	0	GBDR1|RP11-432J22.3|UBADC1	CR604883	Hs.9194	TGTGTTGTGGTCCTGCACGGTCTCTTGGAGGCCGTCATTTCCCTGATGGAGATGGGGTTC
IVGNh19734	3.48418	5.42336	16.533	1.73458e-19	1.09095e-17	34.2955	TP73-AS1	Gencode.V23	noncoding	NA	NA	ENSG00000227372.10	TP73-AS1	YES	TP73-AS1	ENSG00000227372.10	antisense	lnc-LRRC47-1	NONHSAT000530	57212	KIAA0495	KIAA0495	1	3652547	3663936	mRNA	BC089039	1p36.32	NR_033708.1	NA	0	MGC138189|PDAM	BC089039	Hs.49658	TGTTTTCTCTGGGACATGTCTTCTGCCCAGATATGGCCGCCTTAAAAGATGCAGATGCTG
IVGNh21732	3.45461	1.65207	12.4141	2.6333e-15	6.91282e-14	24.6459	CR596617	GENBANK	noncoding	NA	NA	NA	NA	NO	NA	NA	NA	NA	NA	253650	ANKRD18A	Ankyrin repeat domain 18A	9	38571360	38620359	ncRNA	CR596617	9p13.1	NM_147195.2	NA	0	FLJ35740|FLJ40632|KIAA2015|MGC176674	CR596617		ATAAAAATCATATTTCAACAAAGCTGTTTTAGTAAACCAAAAAAGTGTTTACTATATCAG
IVGNh03538	3.43986	3.56319	12.8801	8.03814e-16	2.33505e-14	25.8379	AK021643	GENBANK	noncoding	NA	NA	NA	NA	NO	NA	NA	NA	NA	NA	NA			7	50646604	50646664	ncRNA	AK021643			NA	0		AK021643		CTTTACAAATTCATAATGGAAGAGGAAATGTCCATGTTAATACATCATAGATCATAGACC
IVGNh28194	3.43253	4.60076	8.38531	2.37848e-10	2.53894e-09	13.1777	KRT19P2	Gencode.V23	noncoding	NA	NA	NA	NA	NO	KRT19P2	ENSG00000216306.3	transcribed_processed_pseudogene	NA	NA	NA			12	93752619	93752679	mRNA	uc001tdk			+	0		uc001tdk		AGATCCTGAGTGACAGGCAAAGCCAATATGAGATCATGGCCAAGCAGAACTGGAAGGATG
IVGNh05666	3.32378	1.42601	12.2145	4.41439e-15	1.10914e-13	24.1268	RP11-2E11.5	Gencode.V23	noncoding	NA	NA	ENSG00000259920.1	RP11-2E11.5	YES	RP11-2E11.5	ENSG00000259920.1	lincRNA	lnc-COPG2-2	NONHSAT123347	NA		CDNA FLJ30857 fis, clone FEBRA2003275	7	129909779	129909839	ncRNA	AK055419			NA	0		AK055419	Hs.627349	ATCCTGGTTGTCTAACATATATGTACCATGTATCTAAACATTTATAGTTACATTTATAAT
IVGNh21678	3.32317	2.29276	8.3305	2.81671e-10	2.96684e-09	13.008	GSTM3	Gencode.V23	noncoding	NA	NA	NA	NA	NO	GSTM3	ENSG00000134202.10	processed_transcript	NA	NA	2947	GSTM3	Glutathione S-transferase M3 (brain)	1	110276553	110283659	ncRNA	CR595372	1p13.3	NM_000849.4	NA	0	GST5|GSTB|GSTM3-3|GTM3|MGC3310|MGC3704	CR595372	Hs.2006	TAAGTCTTGGGAAGAGCCTAACTTCTATACCTTGGAGGCACTGTCTACAAAAAAATGGAG
IVGNh19724	3.27858	3.0748	9.03734	3.26626e-11	4.03359e-10	15.1713	RP11-143A12.3	Gencode.V23	noncoding	NA	NA	ENSG00000250198.1	RP11-143A12.3	YES	RP11-143A12.3	ENSG00000250198.1	lincRNA	NA	NONHSAT100318	NA		CDNA clone IMAGE:5259428	5	8895045	8895105	ncRNA	BC087538			+	0		BC087538	Hs.403715	TTGTTTTAGAATCAGGTTCCTTTGTCTCCTTATTTTACCTCAGTTACATTTTCCAAGATC
IVGNh00041	3.26871	2.27299	7.88629	1.12213e-09	1.08284e-08	11.6215	lnc-INADL-2	LNCIPEDIA_3.1	noncoding	NA	NA	NA	NA	NO	NA	NA	NA	lnc-INADL-2	NA	57235	KIAA0485	KIAA0485 protein		NA	NA	ncRNA	AB007954			+	0		AB007954		GCCTATATGTGAATTTTTCTGGAAAAATGGTCAGTAACTATTGTCAGATTCCTTTTTTTT
IVGNh07828	3.22185	1.51652	13.7256	9.97999e-17	3.49086e-15	27.9321	AK094240	GENBANK	noncoding	NA	NA	NA	NA	NO	NA	NA	NA	NA	NA	NA		CDNA FLJ36921 fis, clone BRACE2005047	14	72398288	72398348	ncRNA	AK094240			NA	0		AK094240	Hs.679441	TGCATTAAAACCTTATGACACCATTTCCATTATTGTGATAAAGTAAGAAAAATTGAAAAT
IVGNh26882	3.20199	1.40564	10.6127	3.34914e-13	5.9197e-12	19.7751	OAT	Gencode.V23	noncoding	NA	NA	NA	NA	NO	OAT	ENSG00000065154.11	processed_transcript	NA	NA	NA			10	126085943	126087128	mRNA	uc001lhq			NA	0		uc001lhq		AAATACAAAGCAAAGATTGTTTTTGCAGACTGTGTCCAGTCTCTTTCTTAATAGCAAAGG
IVGNh01616	3.18436	1.12757	20.3024	1.10134e-22	1.36782e-20	41.6203	lnc-VAX2-6	LNCIPEDIA_3.1	noncoding	NA	NA	NA	NA	NO	NA	NA	NA	lnc-VAX2-6	NONHSAT071502	119	ADD2	Adducin 2 (beta)	2	70889215	70995374	ncRNA	AF090096	2p13.3	NM_001185054.1	+	0	ADDB	AF090096	Hs.188528	ACAACTTTTTCCTATGCTAAATTTGGTTTTAGTTTTGAAGTGCCTGAGATGCACAATTCA
IVGNh25794	3.18146	1.57889	10.9908	1.16992e-13	2.27864e-12	20.8326	uc001fbj	GENBANK	noncoding	NA	NA	NA	NA	NO	NA	NA	NA	NA	NA	NA			1	151379794	151380552	ncRNA	uc001fbj			NA	0		uc001fbj		AGCACCGATCTGCTTTGGAGAACCTGATTCTGAGACTCCAGCAGGATGTCTTATCAACAG
IVGNh38184	3.14723	8.99073	21.3774	1.65523e-23	2.47e-21	43.4945	RCL1	Gencode.V23	noncoding	NA	NA	NA	NA	NO	RCL1	ENSG00000120158.11	processed_transcript	lnc-RCL1-1	NONHSAT130073	NA			9	4850872	4874518	ncRNA	uc003ziv			+	0		uc003ziv		GTGAGGGATGGATGGCTGCGGGGCTCCAAGAGCAGCCTCCTGAAGTGAGGGTGGCAAGTA
IVGNh03435	3.13302	2.23762	11.3081	4.91004e-14	1.01421e-12	21.7055	AK021463	GENBANK	noncoding	NA	NA	NA	NA	NO	NA	NA	NA	NA	NA	NA		CDNA FLJ11401 fis, clone HEMBA1000702	2	127150530	127150590	ncRNA	AK021463			+	0		AK021463	Hs.677034	GATTAGTCTCTAGTGCATTTATCACTTTCTATGAAAGAAGCATCTAATTTAGATGGCAGT
IVGNh05371	3.1052	1.48544	17.8404	1.17635e-20	9.25187e-19	36.98	AK054688	GENBANK	noncoding	NA	NA	NA	NA	NO	NA	NA	NA	NA	NA	5445	PON2	Paraoxonase 2	7	95034173	95064383	ncRNA	AK054688	7q21.3	NM_000305.2	NA	0		AK054688		AAATACTTTAAGAAAGGTAATCTTTTGATGTATTAAATTATGGTGGAAACTAGTCAAAAG
IVGNh20983	3.06854	6.31247	9.37036	1.20829e-11	1.62121e-10	16.1705	DPY19L2P1	Gencode.V23	noncoding	NA	NA	NA	NA	NO	DPY19L2P1	ENSG00000189212.12	processed_transcript	NA	NA	554236	DPY19L2P1	Dpy-19-like 2 pseudogene 1 (C. elegans)	7	35129455	35147345	mRNA	BX647611	7p14.2	NR_002833.1	NA	0		BX647611		GTGTTATGGCTTCCTTGATATGCTCTCGACAGATGCTGTCTTCGCAGGTGCCATGCCTAC
IVGNh30903	3.03328	7.5336	10.9667	1.25047e-13	2.41278e-12	20.7656	SCARNA20	Gencode.V23	noncoding	NA	NA	NA	NA	NO	SCARNA20	ENSG00000252577.1	scaRNA	NA	NONHSAT055085	NA			17	55663658	55663718	ncRNA	uc002iyp			NA	0		uc002iyp		GAGGATCGTCGTCAGGACTGCCACGAGTGGGGCAGCCTTGTTTTCCTGCCTCAGACATGT
IVGNh31329	3.03272	3.39942	11.3588	4.27891e-14	8.9135e-13	21.8438	NEDD4L	Gencode.V23	noncoding	NA	NA	NA	NA	NO	NEDD4L	ENSG00000049759.16	processed_transcript	NA	NONHSAT059476	NA			18	53863990	53984049	mRNA	uc002lha			+	0		uc002lha		AACCCAAGAAGCATTACTCAGCAGGGAGGGAGAGTCCCGTATTCTCAGAGTAAAAGTTGT
IVGNh36258	2.99877	2.97714	7.64777	2.37627e-09	2.16579e-08	10.8695	lnc-LY86-4	LNCIPEDIA_3.1	noncoding	NA	NA	NA	NA	NO	NA	NA	NA	lnc-LY86-4	NONHSAT107553	NA			6	6670506	6674261	ncRNA	uc003mxa			+	0		uc003mxa		CAGCTCGTACCCAGGCCTTGCTAGAGCTCCAGGTTTATGAGCCGTAACTCAGCAGAAGCC
IVGNh19288	2.99045	4.5622	9.67941	4.86134e-12	7.0014e-11	17.0856	RP11-797H7.5	Gencode.V23	noncoding	NA	NA	ENSG00000189316.3	RP11-797H7.5	YES	RP11-797H7.5	ENSG00000189316.3	antisense	NA	NONHSAT121054	441239	LOC441239	Hypothetical gene supported by BC063653	7	64348714	64350477	ncRNA	BC063653	7q11.21	XM_499305.4	NA	0		BC063653		TGCCTTCCGCAAAACGGCTGCGCTCTAGAAAGTGGCCTCCACAGTGCACTTCCCGGCAGC
IVGNh15464	2.98619	1.36852	12.3925	2.78445e-15	7.28038e-14	24.5898	BC005092	GENBANK	noncoding	NA	NA	NA	NA	NO	NA	NA	NA	NA	NA	421	ARVCF	Armadillo repeat gene deletes in velocardiofacial syndrome	22	19957401	20004308	ncRNA	BC005092	22q11.21	NM_001670.2	NA	0	FLJ35345	BC005092		ATGTGTTTCTCAGCCATTGTATGAGTCTTTGTATATTAAAGATATTAATTCTTCACTCCT
IVGNh07472	2.95452	3.71487	10.9474	1.31864e-13	2.53807e-12	20.7123	AK092987	GENBANK	noncoding	NA	NA	NA	NA	NO	NA	NA	NA	NA	NA	64801	ARV1	ARV1 homolog (S. cerevisiae)	1	231114822	231136478	ncRNA	AK092987	1q42.2	NM_022786.1	+	0		AK092987	Hs.275736	CTTGAATCACTTGAAAGCCATTACCCTGTTTTTTATTATCTCATGTTTTATACTTATCTA
IVGNh21559	2.93364	1.78472	11.9663	8.44926e-15	2.00848e-13	23.4744	CR592352	GENBANK	noncoding	NA	NA	NA	NA	NO	NA	NA	NA	NA	NA	51522	TMEM14C	Transmembrane protein 14C	6	10723147	10731361	ncRNA	CR592352	6p24.2	NM_001165258.1	+	0	C6orf53|MSTP073|NET26|bA421M1.6	CR592352		AATTTAGTTAAGTATCATAAAGACATCCTGAAGGTAGGGGAATTTTTAAAAATCTGTTTT
IVGNh01176	2.91924	3.76283	10.3061	7.96413e-13	1.31273e-11	18.9041	RP11-490M8.1	Gencode.V23	noncoding	NA	NA	ENSG00000260025.1	RP11-490M8.1	YES	RP11-490M8.1	ENSG00000260025.1	lincRNA	lnc-AC007401.2.1-1	NONHSAT070077	NA		Full length insert cDNA YI37C01	2	36435403	36435463	ncRNA	AF075027			NA	0		AF075027	Hs.432924	GGACAAAAGTGGTGGGTTTTCATTGTCTTCACTGATTGTCAATGCATTAATAAAGAAGAT
IVGNh13533	2.91021	1.17953	14.0928	4.14022e-17	1.56238e-15	28.8147	CADM3-AS1	Gencode.V23	noncoding	NA	NA	ENSG00000225670.4	CADM3-AS1	YES	CADM3-AS1	ENSG00000225670.4	antisense	lnc-AIM2-1	NONHSAT006998	NA		CDNA FLJ42075 fis, clone SYNOV2017055	1	157432559	157432619	ncRNA	AL050219			NA	0		AL050219	Hs.701271	TATTGCTATTGAATATGTGAGCAACTTCTCTTGCAACCTTGTGTGATAGGATTCTGGAAG
IVGNh07577	2.90682	2.96983	11.7467	1.51043e-14	3.41704e-13	22.8906	AK093529	GENBANK	noncoding	NA	NA	NA	NA	NO	NA	NA	NA	NA	NA	NA		CDNA FLJ36210 fis, clone THYMU2000155	5	95270203	95270263	ncRNA	AK093529			NA	0		AK093529	Hs.656129	GAGGGAGTGTGGAATTTATAGCATTTTCTAAACTTGTGAACTTGACTCTATTTTTAAAAA
IVGNh23179	2.90372	3.28648	12.6677	1.37608e-15	3.80053e-14	25.2979	CR936698	GENBANK	noncoding	NA	NA	NA	NA	NO	NA	NA	NA	NA	NA	51218	GLRX5	Glutaredoxin 5	14	96001322	96011054	ncRNA	CR936698	14q32.13	NM_016417.2	+	0	C14orf87|FLB4739|GRX5|MGC14129|PR01238|PRO1238	CR936698		TGATAATAAATTATAGGGTATCAAGAGCAAGTTTTTGTATTTTTAGTTTGTTTACATAAA
IVGNh15461	2.89044	3.63581	9.20314	1.9874e-11	2.55827e-10	15.6704	RP11-45M22.5	Gencode.V23	noncoding	NA	NA	ENSG00000266498.1	RP11-45M22.5	YES	RP11-45M22.5	ENSG00000266498.1	lincRNA	lnc-COPS3-1	NONHSAT146072	NA		Hypothetical protein MGC13008, mRNA (cDNA clone MGC:13008 IMAGE:3532504)	17	17079899	17079959	ncRNA	BC005072			NA	0		BC005072	Hs.579262	CTACCACATCAGGGAATTTGAATACTGTCTTTGGATATGTTGATGAAGAGACTGTCAGCC
IVGNh02019	2.84702	1.85579	9.52924	7.55509e-12	1.04773e-10	16.6424	AP000577.2	Gencode.V23	noncoding	NA	NA	ENSG00000280269.1	AP000577.2	YES	AP000577.2	ENSG00000280269.1	TEC	NA	NA	NA		Clone IMAGE:120153 mRNA sequence	11	73594308	73594368	ncRNA	AF146798			+	0		AF146798	Hs.656221	CTCTTCTTTTAGATCATGAATTCCTTGAAAATAAGGATAATGTGTTACACTTTTTTGTTT
IVGNh22218	2.83585	1.55813	12.8363	8.97548e-16	2.58818e-14	25.7271	CR609866	GENBANK	noncoding	NA	NA	NA	NA	NO	NA	NA	NA	NA	NA	NA		Full-length cDNA clone CS0DM007YH16 of Fetal liver of Homo sapiens (human)	2	127131166	127131226	ncRNA	CR609866			+	0		CR609866	Hs.655816	TATGATAATGATATGGGTATTGGAGACACCAACTCTTTTATAAGTCTTTGAAATCCAGGG
IVGNh04226	2.8194	4.89491	13.2563	3.1438e-16	9.91016e-15	26.7805	AK023574	GENBANK	noncoding	NA	NA	NA	NA	NO	NA	NA	NA	NA	NA	30061	SLC40A1	Solute carrier family 40 (iron-regulated transporter), member 1	2	190425315	190445536	ncRNA	AK023574	2q32	NM_014585.5	NA	0	FPN1|HFE4|IREG1|MST079|MTP1|SLC11A3	AK023574		ATAAAAAGCAATAGTTTGTTCCCCCAGTTTAATTCAGTAAATATTAAGTATTAATAACAT
IVGNh16003	2.74265	6.49107	16.5319	1.73867e-19	1.09177e-17	34.2932	CTD-2313J17.5	Gencode.V23	noncoding	NA	NA	ENSG00000260361.1	CTD-2313J17.5	YES	CTD-2313J17.5	ENSG00000260361.1	sense_intronic	lnc-RGMA-3	NONHSAT049660	NA		Homo sapiens, clone IMAGE:4688366, mRNA	15	91124494	91124554	ncRNA	BC016011			NA	0		BC016011	Hs.705662	TGAAGAATGTTCTCATGCTGAATTGTAATTTTCTTTTACCTGTAAAGTAAAATTTAGATC
IVGNh14852	2.73314	3.09642	8.54282	1.46574e-10	1.61495e-09	13.6636	lnc-SLC6A12-6	LNCIPEDIA_3.1	noncoding	NA	NA	NA	NA	NO	NA	NA	NA	lnc-SLC6A12-6	NONHSAT025296	677784	FAM138D	Family with sequence similarity 138, member D	12	147945	149411	ncRNA	AY341951	12p13.33	NR_026823.1	NA	0	F379	AY341951		CGCCAAATTCTTGTCGGATGCCCTCACAGAATTGAGATTATATACGTAAAACACCAAGTG
IVGNh25970	2.71043	2.62165	10.0585	1.61777e-12	2.53154e-11	18.1916	PIGC	Gencode.V23	noncoding	NA	NA	NA	NA	NO	PIGC	ENSG00000135845.9	processed_transcript	lnc-PIGC-2	NONHSAT007613	NA			1	170633003	170635609	ncRNA	uc001gii			NA	0		uc001gii		CTGACCTTCATACCTGATGAATTAAAAGGGCAATAATTAAGGTGGAATTTGCCTCACATG
IVGNh11598	2.7028	2.62064	6.948	2.20702e-08	1.71281e-07	8.63915	AK126995	GENBANK	noncoding	NA	NA	NA	NA	NO	NA	NA	NA	NA	NA	51594	NBAS	Neuroblastoma-amplified protein	2	15307031	15701453	ncRNA	AK126995	2p24	NM_015909.2	NA	0	DKFZp586G1219|FLJ40407|NAG	AK126995		ATGATCAGTGTGGACTTGATTCTTTAAAAAAATATTGAAAATAATACATATATTTAGAAG
IVGNh21728	2.69098	5.08351	16.3918	2.34205e-19	1.44069e-17	33.9955	RP3-467N11.1	Gencode.V23	noncoding	NA	NA	ENSG00000260000.2	RP3-467N11.1	YES	RP3-467N11.1	ENSG00000260000.2	antisense	lnc-GRIK2-2	NONHSAT114162	NA		Full-length cDNA clone CS0DN003YC08 of Adult brain of Homo sapiens (human)	6	101437192	101437252	ncRNA	CR596513			+	0		CR596513	Hs.561526	GGACTTCATAGAGTTTACAAGTTAGTTCATGAGACAAGACAAATGCATCACAAAAATAAA
IVGNh20900	2.64815	6.58842	16.7232	1.16114e-19	7.50745e-18	34.6963	BX647296	GENBANK	noncoding	NA	NA	NA	NA	NO	NA	NA	NA	NA	NA	3257	HPS1	Hermansky-Pudlak syndrome 1	10	100175955	100206703	ncRNA	BX647296	10q23.1-q23.3	NM_000195.3	NA	0	HPS|MGC5277	BX647296	Hs.404568	CACTCCAAGCTGCTGGCATTCTACTCTAGAAGTACATTGCTCCTTGAGGGCAGGGGCCAG
IVGNh16227	2.63848	3.85648	10.0021	1.90314e-12	2.93365e-11	18.0283	KANK2	Gencode.V23	noncoding	NA	NA	NA	NA	NO	KANK2	ENSG00000197256.10	retained_intron	lnc-DOCK6-1	NONHSAT061121	NA		CDNA clone IMAGE:4561752	19	11168237	11168297	ncRNA	BC019078			NA	0		BC019078	Hs.684450	ACTGAGTACCCTCAGACCTCAGTCTCCGTATCTGGGAAACGGGTAGAGATATCTGATGTG
IVGNh29841	2.57706	3.91479	6.57293	7.38351e-08	5.23813e-07	7.43324	LINC00930	Gencode.V23	noncoding	NA	NA	ENSG00000258647.5	LINC00930	YES	LINC00930	ENSG00000258647.5	lincRNA	lnc-FAM174B-2	NONHSAT048525	NA			15	90914477	90914821	ncRNA	uc002brd			NA	0		uc002brd		GCAAGAACTGCACTGTCAAGGCTGCAAGAGGCTCCTGACGGCTTCTGACATGTACAGAAT
IVGNh13665	2.52255	2.02556	8.78236	7.05778e-11	8.25357e-10	14.3974	AL117425	GENBANK	noncoding	NA	NA	NA	NA	NO	NA	NA	NA	NA	NA	64097	EPB41L4A	Erythrocyte membrane protein band 4.1 like 4A	5	111498314	111755009	ncRNA	AL117425	5q21.3	NM_022140.3	NA	0	DKFZp566L203|EPB41L4|FLJ38738|NBL4	AL117425		ATACTTCATTTGGCTGTTTTCTTCTGAATCTTTCTACATTTTTCAAATATATTTTAGAGA
IVGNh10203	2.51844	3.1378	9.57139	6.6738e-12	9.34093e-11	16.7671	AC013474.4	Gencode.V23	noncoding	NA	NA	NA	NA	NO	AC013474.4	ENSG00000235128.1	processed_pseudogene	lnc-AC114783.1.1-5	NONHSAT074134	NA		CDNA FLJ42222 fis, clone THYMU2039411	2	127154235	127154295	ncRNA	AK124216			+	0		AK124216	Hs.656333	AATGAAAGAAAGATTCATTATATCTTGGAAAAGGAAGCCAATGATGTGAATAAGGATGAA
IVGNh29313	2.51488	10.5771	9.49175	8.43792e-12	1.15869e-10	16.5313	LINC00638	Gencode.V23	noncoding	NA	NA	ENSG00000258701.1	LINC00638	YES	LINC00638	ENSG00000258701.1	lincRNA	NA	NONHSAT040286	NA			14	104360716	104360776	ncRNA	uc001ypq			+	0		uc001ypq		TGTGAGTTAGGCCTAATCAACGTAAATCTGTCCTCCAGGCCCTCCCTTCCCTCCAGATGA
IVGNh37369	2.45581	5.97891	13.1525	4.06686e-16	1.25281e-14	26.522	DPY19L2P2	Gencode.V23	noncoding	NA	NA	NA	NA	NO	DPY19L2P2	ENSG00000170629.14	processed_transcript	NA	NONHSAT122540	NA			7	102644196	102652817	mRNA	uc003vbg			NA	0		uc003vbg		AAACTGGGAGTATCTAAACTCAACTGCTGGCTAATTCAAGGTAGTGCCTGGTGGTGTGGA
IVGNh21565	2.45515	1.47181	11.0089	1.11308e-13	2.1744e-12	20.8826	lnc-FBXO18-2	LNCIPEDIA_3.1	noncoding	NA	NA	NA	NA	NO	NA	NA	NA	lnc-FBXO18-2	NONHSAT011200	3601	IL15RA	Interleukin 15 receptor, alpha	10	5994333	6020141	ncRNA	CR592477	10p15.1	NM_002189.3	+	0	MGC104179	CR592477		GTTAAATAATGTAAATTTCAAATATACTTCGAACTATAGCAATCAATAAATATAGTGGAT
IVGNh02492	2.4522	3.52563	6.12708	3.12302e-07	2.01192e-06	5.99621	AF339768	GENBANK	noncoding	NA	NA	NA	NA	NO	NA	NA	NA	NA	NA	NA		Clone IMAGE:119716, mRNA sequence	13	96803666	96803726	ncRNA	AF339768			+	0		AF339768	Hs.679513	CCTTATTTAAAAGGACAAACAGGAGTGATGAATAGAGTTAGAAGATATTAATATTCCATT
IVGNh01184	2.44366	1.78087	7.26764	7.9376e-09	6.64078e-08	9.66186	AF075041	GENBANK	noncoding	NA	NA	NA	NA	NO	NA	NA	NA	NA	NA	NA		Full length insert cDNA YN63H06	5	14826976	14827036	ncRNA	AF075041			NA	0		AF075041	Hs.657987	ATGTGATTTTAAGAAGTGTTTCTTTAAAAATTAGTTCATGTAATTAGTATGGACACTTAA
IVGNh14878	2.44056	2.52467	10.4825	4.83118e-13	8.26523e-12	19.4067	AY358202	GENBANK	noncoding	NA	NA	NA	NA	NO	NA	NA	NA	NA	NA	NA		Clone DNA93013 RVLA1944 (UNQ1944)	17	19899532	19899592	ncRNA	AY358202			+	0		AY358202	Hs.656270	AAAATGTAACTTTACCTCTCTATACATGATCATAACTTCACTCTCTAGCCATTGTTTTTC
IVGNh25897	2.43335	10.1499	8.83059	6.09706e-11	7.20304e-10	14.5443	RP11-536C5.7	Gencode.V23	noncoding	NA	NA	ENSG00000227741.1	RP11-536C5.7	YES	RP11-536C5.7	ENSG00000227741.1	antisense	lnc-DCAF8-1	NONHSAT007045	NA			1	158441516	158441779	ncRNA	uc001fvj			NA	0		uc001fvj		CGCTCACTCCACCCGGCTGGCCGGTGATGGCACCCTCCTCCCCTTTTGACCTTTGGATGA
IVGNh16366	2.41456	4.67871	7.24453	8.5447e-09	7.13045e-08	9.58811	BC021677	GENBANK	noncoding	NA	NA	NA	NA	NO	NA	NA	NA	NA	NA	NA		Homo sapiens, clone IMAGE:4045663, mRNA	5	78552639	78552699	ncRNA	BC021677			NA	0		BC021677	Hs.211626	AATATCTACAGTAAAAGATACATTATTAGGTCTTTCATAATTTTAGCAACTGTCTTGTAG
IVGNh19306	2.41064	2.27022	8.34039	2.73196e-10	2.88454e-09	13.0386	RP11-33E12.2	Gencode.V23	noncoding	NA	NA	ENSG00000280099.1	RP11-33E12.2	YES	RP11-33E12.2	ENSG00000280099.1	TEC	lnc-SYDE2-1	NONHSAT004237	NA		CDNA clone IMAGE:6186815	1	85391159	85391219	ncRNA	BC064139			NA	0		BC064139	Hs.105791	TATTAATAAATACTTATGGTACTATCTGACTAAACTGCAGATATTTATCACTTTGGTAAA
IVGNh11615	2.37602	1.58189	8.05281	6.66765e-10	6.67377e-09	12.1435	RP11-1299A16.3	Gencode.V23	noncoding	NA	NA	ENSG00000260641.1	RP11-1299A16.3	YES	RP11-1299A16.3	ENSG00000260641.1	antisense	lnc-RAP1GDS1-3	NONHSAT097492	NA		CDNA FLJ45087 fis, clone BRAWH3029254	4	99804354	99804414	ncRNA	AK127031			+	0		AK127031	Hs.122081	ATGAAATGAGGTCAACTTAAAATACTTTTTAGTTAGCTATGATATAAAATTAAACTATAT
IVGNh02578	2.31095	2.95155	7.80052	1.46873e-09	1.39097e-08	11.3517	TINCR	Gencode.V23	noncoding	NA	NA	ENSG00000223573.6	TINCR	YES	TINCR	ENSG00000223573.6	lincRNA	NA	NONHSAT060693	257000	PLAC2	Placenta-specific 2	19	5558177	5568004	mRNA	AF370401	19p13.3	NR_027064.1	NA	0	FLJ90734|NCRNA00036	AF370401		GTGCTGCTGCTCGTCAGCGACCCCAGGTAGTCTGGGTTGGAGGAGGCAGAGCCATGACCA
IVGNh18865	2.3098	2.33281	6.86523	2.87918e-08	2.19581e-07	8.37349	BC047547	GENBANK	noncoding	NA	NA	NA	NA	NO	NA	NA	NA	NA	NA	NA			1	225376530	225376590	ncRNA	BC047547			NA	0		BC047547		ATGTACTATATTGCTACTCTAAATTGATTTTCCTTAACCATAAGATTAGATTAAAATGAA
IVGNh22706	2.28827	1.13836	8.20373	4.17012e-10	4.29105e-09	12.6142	lnc-ARID1B-5	LNCIPEDIA_3.1	noncoding	NA	NA	NA	NA	NO	NA	NA	NA	lnc-ARID1B-5	NONHSAT115713	NA			6	157740220	157740280	ncRNA	CR621840			+	0		CR621840		CTCTTCTTTTGTTAGTATTTCTTAGTCTCTTGAGTCAAGAAATATTTACTGAGTATGATT
IVGNh15390	2.27711	1.63527	7.48298	4.00244e-09	3.51881e-08	10.3473	BC002465	GENBANK	noncoding	NA	NA	NA	NA	NO	NA	NA	NA	NA	NA	NA		Homo sapiens, clone IMAGE:3344506	5	78557624	78557684	ncRNA	BC002465			NA	0		BC002465	Hs.406869	AATTAAATTCACCTTTAGTATTATCTTATTAAAATTCCATTGTGCATTTACACAATCATT
IVGNh25487	2.22984	2.18886	6.13707	3.02368e-07	1.95401e-06	6.02838	SSBP3-AS1	Gencode.V23	noncoding	NA	NA	ENSG00000198711.5	SSBP3-AS1	YES	SSBP3-AS1	ENSG00000198711.5	antisense	lnc-C1orf191-2	NONHSAT003368	NA			1	54477237	54477297	mRNA	uc001cxh			+	0		uc001cxh		CCCAAGAGTTAATCACTTTTCTGACGGTTTATTTTATTCATCTTTGGTAACAAATGGCTG
IVGNh02009	2.21427	1.56216	6.38331	1.36261e-07	9.28695e-07	6.82221	lnc-RP11-476E15.3.1-1	LNCIPEDIA_3.1	noncoding	NA	NA	NA	NA	NO	NA	NA	NA	lnc-RP11-476E15.3.1-1	NONHSAT015758	NA		Clone IMAGE:121018 mRNA sequence	10	97142282	97142342	ncRNA	AF143880			NA	0		AF143880	Hs.656265	CCTTACTATTTTTTTATTTTCAGAGACCGAAAGGAAGAAATAGTCTTAAAGAATAAAAAG
IVGNh25792	2.20047	1.73404	4.89285	1.66224e-05	7.89783e-05	2.06127	uc001fbf	GENBANK	noncoding	NA	NA	NA	NA	NO	NA	NA	NA	NA	NA	NA			1	151351825	151380559	ncRNA	uc001fbf			NA	0		uc001fbf		GTACTTGAGCACCGATCTGCTTTGGAGAACCTGATCCTGAGACTCCAGCAGGATGTCTTA
IVGNh21198	2.18511	3.31452	7.43002	4.7348e-09	4.1102e-08	10.179	BX648379	GENBANK	noncoding	NA	NA	NA	NA	NO	NA	NA	NA	NA	NA	8894	EIF2S2	Eukaryotic translation initiation factor 2, subunit 2 beta, 38kDa	20	32676114	32700084	ncRNA	BX648379	20pter-q12	NM_003908.3	NA	0	DKFZp686L18198|EIF2|EIF2B|EIF2beta|MGC8508	BX648379	Hs.429180	AATAATGGAGATATTTTTGTTTTCTTTCATAGTGGTTCTATAGATGGTAATAACCAACTT
IVGNh16927	2.14063	1.37637	9.53375	7.45528e-12	1.03498e-10	16.6558	lnc-ZNF22-2	LNCIPEDIA_3.1	noncoding	NA	NA	NA	NA	NO	NA	NA	NA	lnc-ZNF22-2	NONHSAT013084	338579	LOC338579	Hypothetical protein LOC338579	10	45650109	45681488	ncRNA	BC031237	10q11.21	NR_033891.1	+	0		BC031237		GAAGATACGAAATCACCTTCAGTTTCTGAGGTCACAGCTATGGATGTGGAAGAGATAGGA
IVGNh27474	2.13076	1.62273	5.61175	1.65579e-06	9.41921e-06	4.33938	CTD-2337I7.1	Gencode.V23	noncoding	NA	NA	ENSG00000255345.1	CTD-2337I7.1	YES	CTD-2337I7.1	ENSG00000255345.1	lincRNA	lnc-USP35-6	NONHSAT023305	NA			11	78482012	78484731	ncRNA	uc001ozn			+	0		uc001ozn		TGCTGATGCCACTTGTTCTTCTTGCCATAAAGACGGTGTCTGACTTCCAGGCAACAATGC
IVGNh33089	2.12459	1.22559	9.85209	2.93841e-12	4.37318e-11	17.5916	GPR1-AS	Gencode.V23	noncoding	NA	NA	ENSG00000279220.1	GPR1-AS	YES	GPR1-AS	ENSG00000279220.1	antisense	lnc-ZDBF2-2	NONHSAT076558	NA			2	206838022	206838082	ncRNA	uc002vbn			+	0		uc002vbn		ATTTTGGAAGAATCTATGAAACAAATGCACTTCATCTGATTTCTCAGTAATGTTGATGAT
IVGNh01902	2.09355	4.6351	9.22943	1.83745e-11	2.38231e-10	15.7493	lnc-DBH-3	LNCIPEDIA_3.1	noncoding	NA	NA	NA	NA	NO	NA	NA	NA	lnc-DBH-3	NONHSAT135337	1757	SARDH	Sarcosine dehydrogenase	9	136528681	136605076	ncRNA	AF129266	9q33-q34	NM_001134707.1	+	0	DMGDHL1|FLJ36475|SAR|SARD|SDH	AF129266	Hs.198003	AGTCCCTGTCCTCATGAGACAGATGACAATAAACATGGATTAATAAAAATACACCAAGAC
IVGNh15300	2.09133	1.80694	6.59226	6.93695e-08	4.94996e-07	7.49548	AY927631	GENBANK	noncoding	NA	NA	NA	NA	NO	NA	NA	NA	NA	NA	128859	BPIL3	Bactericidal/permeability-increasing protein-like 3	20	31619453	31631852	ncRNA	AY927631	20q11.21	NM_174897.2	+	0	LPLUNC6	AY927631	Hs.375090	TGTAACTAGAACCTCATAGGAGCCCCATGAATCAGAGGTCCAGAGCGCCATGGATGAGAG
IVGNh09424	2.08306	0.946306	9.02648	3.37467e-11	4.15049e-10	15.1385	AK098550	GENBANK	noncoding	NA	NA	NA	NA	NO	NA	NA	NA	NA	NA	NA		CDNA FLJ25684 fis, clone TST04185	1	61506587	61506647	ncRNA	AK098550			+	0		AK098550	Hs.683790	TTGATTTTTTCAGAGTTTAGTCATTTATTCTGTGGTTTCAAATCTCTTCTACCATGTTAT
IVGNh01350	2.08225	1.4033	8.71213	8.73817e-11	1.00568e-09	14.1829	lnc-TNFSF10-5	LNCIPEDIA_3.1	noncoding	NA	NA	NA	NA	NO	NA	NA	NA	lnc-TNFSF10-5	NONHSAT093258	NA		Full length insert cDNA clone YU20C08	3	173896459	173896519	ncRNA	AF085992			NA	0		AF085992	Hs.658421	CTGATGTTCTAACTGGATATATGAATCATCATTATCATAGCTAGCTCATTTTTCTTTTTC
IVGNh03959	2.07055	1.22925	7.35671	5.97715e-09	5.09955e-08	9.94576	AK022386	GENBANK	noncoding	NA	NA	NA	NA	NO	NA	NA	NA	NA	NA	NA			15	31437238	31437298	ncRNA	AK022386			+	0		AK022386		TGTTCCTTCATTAATTGGACATTATTGACTATTTTAAAACAAACATACAGGGTAATCTTC
IVGNh24091	2.05997	2.30623	5.84556	7.77202e-07	4.68902e-06	5.08982	AC004510.3	Gencode.V23	noncoding	NA	NA	ENSG00000267308.1	AC004510.3	YES	AC004510.3	ENSG00000267308.1	lincRNA	lnc-OR10H1-1	NONHSAT061518	NA			19	15806980	15807040	ncRNA	G36958			NA	0		G36958		CTGATTGCAGATCCTATGCAGAAGAGATAATAAGGAAAATAATCTTTGTCTCCTGGATTA
IVGNh07162	2.05558	3.13121	6.01741	4.45503e-07	2.80061e-06	5.64284	AK091811	GENBANK	noncoding	NA	NA	NA	NA	NO	NA	NA	NA	NA	NA	NA		CDNA FLJ34492 fis, clone HLUNG2004775	2	159771410	159771470	ncRNA	AK091811			+	0		AK091811	Hs.683758	GAAGGATTACACTCCCACAGAAAAATCATCCTTGTTTCTTCTTGAAATGATATTTGGATT
IVGNh05594	2.04218	5.05667	8.51376	1.60233e-10	1.75804e-09	13.5741	lnc-C9orf4-2	LNCIPEDIA_3.1	noncoding	NA	NA	NA	NA	NO	NA	NA	NA	lnc-C9orf4-2	NONHSAT133935	NA		CDNA FLJ30669 fis, clone FCBBF1000684	9	110883446	110883506	ncRNA	AK055231			NA	0		AK055231	Hs.657173	TTATCTGTATTTTTTAGTCCATGCCTGTATTATAAGTATTATAAATACTATCTGTATATA
IVGNh20707	2.03575	1.90194	7.52426	3.51155e-09	3.11163e-08	10.4783	lnc-PCSK9-6	LNCIPEDIA_3.1	noncoding	NA	NA	NA	NA	NO	NA	NA	NA	lnc-PCSK9-6	NONHSAT003403	NA		MRNA; cDNA DKFZp686F01210 (from clone DKFZp686F01210)	1	55306755	55306815	ncRNA	BX640776			+	0		BX640776	Hs.702147	GGAGACATATTAAATACAAAGGTCTGTGTAAATTGACTTAATTACTATTTTACAATGAAA
IVGNh22476	2.02368	3.38628	8.56535	1.36799e-10	1.51747e-09	13.7329	lnc-C14orf45-2	LNCIPEDIA_3.1	noncoding	NA	NA	NA	NA	NO	NA	NA	NA	lnc-C14orf45-2	NONHSAT037773	NA		Full-length cDNA clone CS0CAP003YO10 of Thymus of Homo sapiens (human)	14	73654395	73654455	ncRNA	CR616131			+	0		CR616131	Hs.661932	AAAAATAAAATAGAAGTAATGATTTGTTTTCTCAGGTGTAGTTGTATTTGACTGACTCTA
IVGNh29627	2.00043	0.970954	10.9893	1.17474e-13	2.28377e-12	20.8284	RP11-244F12.3	Gencode.V23	noncoding	NA	NA	ENSG00000259498.1	RP11-244F12.3	YES	RP11-244F12.3	ENSG00000259498.1	antisense	lnc-RPS27L-2	NONHSAT046588	NA			15	61125685	61125745	mRNA	uc002alq			NA	0		uc002alq		AGTAATAATAGTAGAAAAATGTAAAAGTGTTTTACACTGGTGAATAATGACAATGAAATG
IVGNh05793	1.99999	1.30689	6.03024	4.2737e-07	2.69266e-06	5.68417	lnc-IFNK-7	LNCIPEDIA_3.1	noncoding	NA	NA	NA	NA	NO	NA	NA	NA	lnc-IFNK-7	NONHSAT130632	NA		CDNA FLJ31248 fis, clone KIDNE2005321	9	29205685	29205745	ncRNA	AK055810			+	0		AK055810	Hs.454194	TTATGATTTCTGATTGTATAAGCCTATCAATTACCAATAAAATATTCTGCAGACTATTAG
IVGNh01371	1.99799	1.44519	4.46176	6.45186e-05	0.00027472	0.731368	lnc-SMARCC2-7	LNCIPEDIA_3.1	noncoding	NA	NA	NA	NA	NO	NA	NA	NA	lnc-SMARCC2-7	NONHSAT028748	2065	ERBB3	V-erb-b2 erythroblastic leukemia viral oncogene homolog 3 (avian)	12	56473891	56497127	ncRNA	AF086028	12q13	NM_001005915.1	NA	0	ErbB-3|HER3|LCCS2|MDA-BF-1|MGC88033|c-erbB-3|c-erbB3|erbB3-S|p180-ErbB3|p45-sErbB3|p85-sErbB3	AF086028	Hs.118681	TACGGCACATGTGGATTATGGTTTACACAAAGATGTCCAGTTATTTTTCCTTCTGACTAC
IVGNh22131	1.9938	3.50347	6.5562	7.7932e-08	5.50589e-07	7.37936	CR607696	GENBANK	noncoding	NA	NA	NA	NA	NO	NA	NA	NA	NA	NA	91750	LIN52	Lin-52 homolog (C. elegans)	14	74551655	74667116	ncRNA	CR607696	14q24.3	NM_001024674.2	+	0	C14orf46|c14_5549	CR607696		GATATATGCAGAAATAATATATTACTTGATCTTAAGTTTTAAGTTTAACCGAGTCTTAAA
IVGNh14650	1.98853	1.81251	4.82471	2.06322e-05	9.63622e-05	1.8488	lnc-OR51B4-5	LNCIPEDIA_3.1	noncoding	NA	NA	NA	NA	NO	NA	NA	NA	lnc-OR51B4-5	NONHSAT017675	NA		Clone BGL1 mRNA sequence	11	5261682	5261742	ncRNA	AY034469			NA	0		AY034469	Hs.680150	TGGTAATTCTGTGAGATATGTATTATTGAACATACTATAATTAATACTAATGATAAGTAA
IVGNh07943	1.98746	3.25306	7.19954	9.86393e-09	8.15848e-08	9.44446	MGST3	Gencode.V23	noncoding	NA	NA	NA	NA	NO	MGST3	ENSG00000143198.12	retained_intron	NA	NA	4259	MGST3	Microsomal glutathione S-transferase 3	1	165600449	165624856	mRNA	AK094471	1q23	NM_004528.2	+	0	GST-III	AK094471	Hs.191734	CTCATTAAAAGTATTCAAAAATTATGTATGTGAACACATTGACTATTAAGCAAACTTAAG
IVGNh22830	1.98026	1.46787	8.279	3.30273e-10	3.44485e-09	12.8482	LINC00693	Gencode.V23	noncoding	NA	NA	ENSG00000228214.6	LINC00693	YES	LINC00693	ENSG00000228214.6	antisense	lnc-ZCWPW2-2	NONHSAT088793	NA		Full-length cDNA clone CS0DC021YM07 of Neuroblastoma Cot 25-normalized of Homo sapiens (human)	3	28774469	28774529	ncRNA	CR624823			+	0		CR624823	Hs.644308	TATATATATGTTACTCTACAAAGAAACACAAACCTTGTATGTTGAAATGTAATTCCTGTT
IVGNh26991	1.97844	1.80053	5.38632	3.42636e-06	1.84358e-05	3.61926	TRPC2	Gencode.V23	noncoding	NA	NA	NA	NA	NO	TRPC2	ENSG00000182048.11	transcribed_unprocessed_pseudogene	NA	NA	NA			11	3600592	3604215	mRNA	uc001lxz			+	0		uc001lxz		AGACTTCACTACACATGATTTGTGTCACAGGCTTCCTGTGGTTTGAGTGCAAGGAAGTGT
IVGNh16937	1.97665	1.28832	8.16083	4.76414e-10	4.85771e-09	12.4806	RP11-999E24.3	Gencode.V23	noncoding	NA	NA	ENSG00000259969.1	RP11-999E24.3	YES	RP11-999E24.3	ENSG00000259969.1	sense_overlapping	lnc-C14orf37-1	NONHSAT037100	NA		CDNA clone IMAGE:5276765	14	57530188	57530248	ncRNA	BC031314			NA	0		BC031314	Hs.26766	ATATTGGTGATGTGATATTTATGTAATGTGATGATATTATAATGGCCACGTTTTAAAACT
IVGNh02267	1.97655	4.46179	8.73723	8.09565e-11	9.38894e-10	14.2596	SCAND2P	Gencode.V23	noncoding	NA	NA	NA	NA	NO	SCAND2P	ENSG00000176700.19	processed_transcript	lnc-ZSCAN2-5	NONHSAT047993	NA			15	82976500	82978085	mRNA	AF229246			+	0		AF229246		TTGCAGAAAGAACCTGGAAGACAGAGGCTGGAGCCTCGGGCGAGGCCGTCCGGCCGCACC
IVGNh02442	1.96227	1.02327	6.15343	2.86764e-07	1.86115e-06	6.08111	PP12613	Gencode.V23	noncoding	NA	NA	ENSG00000226757.2	PP12613	YES	PP12613	ENSG00000226757.2	antisense	lnc-AC079341.1-5	NA	132332	TMEM155	Transmembrane protein 155	4	122680084	122686339	ncRNA	AF318325	4q27	NM_152399.2	+	0	FLJ30834	AF318325	Hs.27524	TCATTGCCCATTTGTAGGCCTAACTTTATTTTATTCTTTATTTGTGAAGATGCAGAATTG
IVGNh26765	1.9571	8.56254	10.486	4.78291e-13	8.19338e-12	19.4168	HPS1	Gencode.V23	noncoding	NA	NA	NA	NA	NO	HPS1	ENSG00000107521.18	processed_transcript	NA	NONHSAT015902	NA			10	100192673	100192899	ncRNA	uc001kpm			NA	0		uc001kpm		TCGGGCAGTCAGAGAATGAGGAAGAAGAGGTTGGCCTCTTGATGCTCTGAGCTCGGTGAC
IVGNh07017	1.94037	1.892	10.9974	1.14869e-13	2.23922e-12	20.851	AK091188	GENBANK	noncoding	NA	NA	NA	NA	NO	NA	NA	NA	NA	NA	5820	PVT1	Pvt1 oncogene homolog, MYC activator (mouse)	8	128806778	129113498	ncRNA	AK091188	8q24	NR_003367.1	+	0	MGC21751|NCRNA00079	AK091188	Hs.133107	CAAAGTCTCATAGGGTAATGAGTGATAATAGCAGTGACAACAATAATAAAAATAGCCAAG
IVGNh03928	1.94001	1.8866	5.83783	7.96899e-07	4.79606e-06	5.06496	AK022339	GENBANK	noncoding	NA	NA	NA	NA	NO	NA	NA	NA	NA	NA	NA		CDNA FLJ12277 fis, clone MAMMA1001711	1	109559784	109559844	ncRNA	AK022339			+	0		AK022339	Hs.656334	TATGTAGTTTATGTTATTGTTTTAAAAAACTTAATCCTAAATGTGAAGTCATTTCTTTTC
IVGNh12936	1.93341	1.36226	6.55824	7.74207e-08	5.47272e-07	7.38593	AK130483	GENBANK	noncoding	NA	NA	NA	NA	NO	NA	NA	NA	NA	NA	NA		CDNA FLJ26973 fis, clone SLV01952	5	154074114	154074174	ncRNA	AK130483			+	0		AK130483	Hs.673216	AAAAAAATACCATTTACTGGGACTTTTTGAAATGTACAATCATATAAACAAAAAGAAAGG
IVGNh08536	1.91467	1.52207	6.13329	3.06093e-07	1.97581e-06	6.0162	AC129492.6	Gencode.V23	noncoding	NA	NA	ENSG00000214999.3	AC129492.6	YES	AC129492.6	ENSG00000214999.3	antisense	NA	NA	NA			17	7924754	7924814	mRNA	AK096086			+	0		AK096086		TTTAAGTTCAGGAACTTGGTGGCCTTAAAGTTGATGAGAATTGGGAATCCCGGAATATAG
IVGNh02103	1.90806	1.34068	5.73498	1.11165e-06	6.50966e-06	4.73453	lnc-MFAP3-1	LNCIPEDIA_3.1	noncoding	NA	NA	NA	NA	NO	NA	NA	NA	lnc-MFAP3-1	NONHSAT104686	NA		Full length insert cDNA clone YP85E07	5	153669923	153669983	ncRNA	AF147432			+	0		AF147432	Hs.658173	CTATTTAGTACTTATTAGCAGTTTTTACCCTTTTTATCATGATTCATGTGGTAGAGCAAG
IVGNh27206	1.87014	5.77965	6.14965	2.90291e-07	1.88186e-06	6.06895	OR5G5P	Gencode.V23	noncoding	NA	NA	NA	NA	NO	OR5G5P	ENSG00000205025.8	processed_transcript	NA	NA	NA			11	56326404	56326606	mRNA	uc001njh			NA	0		uc001njh		ATGTTGACTGATATCTTCGTGGAGAAAAAAGTCTGTGTGCAGCTGGTGGTGGGCCTTATG
IVGNh23152	1.86225	7.80137	8.27271	3.36766e-10	3.50762e-09	12.8287	CR936636	GENBANK	noncoding	NA	NA	NA	NA	NO	NA	NA	NA	NA	NA	NA		MRNA; cDNA DKFZp781N2392 (from clone DKFZp781N2392)	6	818945	820002	ncRNA	CR936636			+	0		CR936636	Hs.552556	CTGGGAAAGGCACTACAAGTTGAAATGATAAAGTCCCTGTCCTGAGCCTGCAGCTGGAAG
IVGNh13371	1.86196	2.86128	5.47206	2.59919e-06	1.42509e-05	3.89269	KAZALD1	Gencode.V23	noncoding	NA	NA	NA	NA	NO	KAZALD1	ENSG00000107821.14	processed_transcript	NA	NA	81621	KAZALD1	Kazal-type serine peptidase inhibitor domain 1	10	102820998	102825350	mRNA	AK172864	10q24.31	NM_030929.4	+	0	BONO1|FKSG28|FKSG40|FLJ24094|IGFBP-rP10	AK172864		ACTAGGTCCAGAGCTCTGGCCCATGGGGGTTGCTCACACCCGAGATGTGAGGTTCCAGGA
IVGNh21503	1.83759	1.89442	5.89642	6.59215e-07	4.02733e-06	5.25337	CR591197	GENBANK	noncoding	NA	NA	NA	NA	NO	NA	NA	NA	NA	NA	10541	ANP32B	Acidic (leucine-rich) nuclear phosphoprotein 32 family, member B	9	100745488	100778224	ncRNA	CR591197	9q22.32	NM_006401.2	+	0	APRIL|PHAPI2|SSP29	CR591197		TATTTTTTGAATGTAGGCATTCCATTAAATTTATAGCTAAGGCCTATTTCATAAGCACCT
IVGNh38552	1.83122	1.10665	8.52482	1.54887e-10	1.70224e-09	13.6082	TTLL11-IT1	Gencode.V23	noncoding	NA	NA	ENSG00000237548.1	TTLL11-IT1	YES	TTLL11-IT1	ENSG00000237548.1	lincRNA	lnc-NDUFA8-1	NONHSAT134568	NA			9	123686738	123686798	ncRNA	uc004bls			NA	0		uc004bls		TTGAATAGGCTCTAAATTTGTTCATAATTGCCAAAGGAACGACACAATAAAAACTGGAAT
IVGNh06900	1.82182	1.78738	7.89544	1.09042e-09	1.05535e-08	11.6502	AK090785	GENBANK	noncoding	NA	NA	NA	NA	NO	NA	NA	NA	NA	NA	54805	CNNM2	Cyclin M2	10	104678113	104838240	ncRNA	AK090785	10q24.32	NM_017649.3	+	0	ACDP2	AK090785		ACTTTCAATTCATTAAGATTTGCTTGACATATAAAGAGTACTATTAAACTCAAACATGTG
IVGNh27157	1.81489	2.53369	5.88315	6.88147e-07	4.19185e-06	5.2107	RP11-613D13.8	Gencode.V23	noncoding	NA	NA	ENSG00000244953.1	RP11-613D13.8	YES	RP11-613D13.8	ENSG00000244953.1	lincRNA	lnc-ALX4-3	NONHSAT018972	NA			11	43921913	43921973	ncRNA	uc001mxv			NA	0		uc001mxv		TTCAGGAGCCTCACAGACATATCCAGGTAAAAAGATCGTTAAATAAATGCCTTCAGCCAT
IVGNh23920	1.81098	1.36597	4.70138	3.04618e-05	0.000137763	1.46624	G36683	GENBANK	noncoding	NA	NA	NA	NA	NO	NA	NA	NA	NA	NA	NA			20	3112509	3112569	ncRNA	G36683			+	0		G36683		AAAATGTTTTTCAATGTCACTACAGAAATTGTTTTTGGTTCAACTATATGACTATCAAAG
IVGNh16985	1.81018	5.83207	8.9368	4.42173e-11	5.33134e-10	14.867	lnc-UBE2Z-2	LNCIPEDIA_3.1	noncoding	NA	NA	NA	NA	NO	NA	NA	NA	lnc-UBE2Z-2	NONHSAT054498	NA		CDNA clone IMAGE:4827370	17	44377319	44377379	ncRNA	BC031948			+	0		BC031948	Hs.621283	GGAAAGCACGAGTATTCAAGCGCGGCTGAGGCCCTCCTTGGCTAGTGCTGGGACATGGAG
IVGNh05403	1.8032	1.20018	7.73946	1.77973e-09	1.65712e-08	11.1592	RP1-102K2.9	Gencode.V23	noncoding	NA	NA	ENSG00000279699.1	RP1-102K2.9	YES	RP1-102K2.9	ENSG00000279699.1	TEC	lnc-GATSL3-2	NONHSAT084762	NA		CDNA FLJ30196 fis, clone BRACE2001375	22	29001203	29001263	ncRNA	AK054758			NA	0		AK054758	Hs.542741	TTAAAAAAATTATCATAAAAGAGAAACTCAGCGTCTTTGAAATTGAAGCTTCCCAGAAAC
IVGNh37911	1.79984	1.36315	5.81991	8.44493e-07	5.05845e-06	5.00736	CLVS1	Gencode.V23	noncoding	NA	NA	NA	NA	NO	CLVS1	ENSG00000177182.10	retained_intron	NA	NA	NA			8	62375363	62451749	mRNA	uc003xug			+	0		uc003xug		TTGCTGTTTGCAGCCAATTGGGATCAGAGAACTCCTTCACAGACATCCTTCGTGCCATCC
IVGNh18943	1.78535	1.57019	5.74909	1.06204e-06	6.24806e-06	4.77983	RP11-967K21.1	Gencode.V23	noncoding	NA	NA	ENSG00000247934.4	RP11-967K21.1	YES	RP11-967K21.1	ENSG00000247934.4	antisense	lnc-PTHLH-1	NONHSAT027469	729291	LOC729291	Hypothetical protein LOC729291	12	28340721	28393116	ncRNA	BC048978	12p11.22	XR_041493.1	NA	0		BC048978	Hs.129278	CTTTTTATATCACTTATTTATCAGTGAATTCAAATCCTACCAACTCCATGAAATCTTTCT
IVGNh14625	1.7768	5.69039	6.96394	2.09694e-08	1.63546e-07	8.69029	NONHSAT065816	NONCODE.V4	noncoding	NA	NA	NA	NA	NO	NA	NA	NA	NA	NONHSAT065816	7392	USF2	Upstream transcription factor 2, c-fos interacting	19	35759895	35770717	ncRNA	AY007087	19q13	NM_003367.2	NA	0	FIP|bHLHb12	AY007087		CATTGCTGAAGGGATTTTGGATCACAGCCTGTCCTCCATTTGTCTCTGTGCGGAACTGGT
IVGNh34403	1.75782	2.98887	6.68557	5.13388e-08	3.73811e-07	7.79589	lnc-PTPN23-1	LNCIPEDIA_3.1	noncoding	NA	NA	NA	NA	NO	NA	NA	NA	lnc-PTPN23-1	NONHSAT089499	NA			3	47430739	47431088	ncRNA	uc003cri			+	0		uc003cri		ACTGCTGATGACACAGGAGGTGGTACAGGCCGCTTACCTGGTCAATGTACACGGTCGTGA
IVGNh09898	1.73469	1.76341	6.08119	3.62352e-07	2.31309e-06	5.84832	AK123583	GENBANK	noncoding	NA	NA	NA	NA	NO	NA	NA	NA	NA	NA	NA		CDNA FLJ41589 fis, clone CTONG2021024	12	9328933	9328993	ncRNA	AK123583			+	0		AK123583	Hs.659132	CCATAATTACCACTGATGGGGAAGTGAAATAATACTTAACGTTTCTTCTGTATTGTTTAG
IVGNh14160	1.69377	6.14959	9.53995	7.32047e-12	1.01771e-10	16.6741	FBXO18	Gencode.V23	noncoding	NA	NA	NA	NA	NO	FBXO18	ENSG00000134452.19	processed_transcript	NA	NA	NA			10	5991292	5991352	mRNA	AL832251			+	0		AL832251		CATGTTATTTCACTGGAGGAAAGTGTACTGGTGATTCAGTTCAATTGAGGATGACTTTAT
IVGNh06724	1.69217	2.12149	6.21546	2.34579e-07	1.54209e-06	6.28107	lnc-C1orf52-2	LNCIPEDIA_3.1	noncoding	NA	NA	NA	NA	NO	NA	NA	NA	lnc-C1orf52-2	NONHSAT004238	NA		CDNA FLJ90705 fis, clone PLACE1007591	1	85413190	85413250	ncRNA	AK075186			NA	0		AK075186	Hs.533853	CATTCACGGAAAACTTTATCAGAATATAAGTAAATGATCTTGAAAACATTAATATTTATC
IVGNh24177	1.68923	6.19096	7.36418	5.83685e-09	4.9831e-08	9.96954	G43222	GENBANK	noncoding	NA	NA	NA	NA	NO	NA	NA	NA	NA	NA	NA			14	66921590	66921650	ncRNA	G43222			NA	0		G43222		TACTTTTAAGTTTTGTTTGTTCTTTTCCTCGTGGTATCAGTGAAATACTGATCTATTCTC
IVGNh22809	1.68352	1.94854	5.37724	3.52802e-06	1.89587e-05	3.59034	lnc-PPARA-1	LNCIPEDIA_3.1	noncoding	NA	NA	NA	NA	NO	NA	NA	NA	lnc-PPARA-1	NONHSAT087308	284926	LOC284926	Hypothetical protein LOC284926	22	NA	NA	ncRNA	CR624447	22q13.31		+	0		CR624447		ATTATCACAATATCAGATATTGTACATTGTGTATTTAGGTGAAGACTGTGAAAGAAAATC
IVGNh09685	1.65139	3.06905	4.58651	4.37023e-05	0.000191915	1.11247	AK123178	GENBANK	noncoding	NA	NA	NA	NA	NO	NA	NA	NA	NA	NA	80127	C14orf45	Chromosome 14 open reading frame 45	14	74486058	74532794	ncRNA	AK123178	14q24.3	NM_025057.2	NA	0	FLJ23189	AK123178		CAAGGAGAAGAATCTCTCTTTCCATGTACTTTTATTTCAGAAACAGACACTATGTATTTT
IVGNh27697	1.63984	6.58805	10.3334	7.36962e-13	1.22037e-11	18.9821	RP11-168K9.2	Gencode.V23	noncoding	NA	NA	ENSG00000255087.2	RP11-168K9.2	YES	RP11-168K9.2	ENSG00000255087.2	lincRNA	lnc-RP11-168K9.2.1-2	NONHSAT025051	NA			11	126442191	126473565	ncRNA	uc001qeg			+	0		uc001qeg		TAATCCCCTTCCTGCTGTCTGAGGAGCCCAGCTTCAAAGATAGCCAGGCAGGAGTTATTT
IVGNh33492	1.63836	3.2212	6.86786	2.85495e-08	2.1786e-07	8.38193	FER1L4	Gencode.V23	noncoding	NA	NA	NA	NA	NO	FER1L4	ENSG00000088340.15	retained_intron	NA	NA	NA			20	33611516	33611751	mRNA	uc002xcy			NA	0		uc002xcy		GAGAGATGTCGAGTGACATCTATGTGAAGAGCTGGGTGAAGGGGTTGGAGCATGACAAGC
IVGNh03366	1.63743	1.24568	6.03244	4.24325e-07	2.67433e-06	5.69128	AK001945	GENBANK	noncoding	NA	NA	NA	NA	NO	NA	NA	NA	NA	NA	NA		CDNA FLJ11083 fis, clone PLACE1005232	2	36442852	36442914	ncRNA	AK001945			+	0		AK001945	Hs.675472	TTGCAAGTCTGTATGATTAATTGGCTAGTGAAATATATGGATAAAATTAGTTGTAGGAAT
IVGNh15268	1.61633	4.61114	4.87479	1.76034e-05	8.33066e-05	2.00488	AY927580	GENBANK	noncoding	NA	NA	NA	NA	NO	NA	NA	NA	NA	NA	3757	KCNH2	Potassium voltage-gated channel, subfamily H (eag-related), member 2	7	150642048	150675013	ncRNA	AY927580	7q36.1	NM_000238.3	+	0	ERG1|HERG|HERG1|Kv11.1|LQT2|SQT1	AY927580		TGCAGGCACTCAGGGAAGCCCTTCAGCACCGCGTTCATGTCGATGCCGTTGGTGTAGGAC
IVGNh11094	1.54526	2.55754	4.4333	7.04874e-05	0.000298098	0.644917	RP11-367J11.2	Gencode.V23	noncoding	NA	NA	ENSG00000245748.1	RP11-367J11.2	YES	RP11-367J11.2	ENSG00000245748.1	antisense	lnc-CCDC96-1	NONHSAT095035	NA		CDNA FLJ44077 fis, clone TESTI4038818	4	7087870	7097635	ncRNA	AK126065			NA	0		AK126065	Hs.702238	TGGAGATCCCAGTGCTGGTGGCCATTAGTTTCTACCAGCAGCTCCAGAGCAGGGCAAGAA
[truncated: 4 more rows]

## Sheet: Mk
	logFC	AveExpr	t	P.Value	adj.P.Val	B	FINAL_SYMBOL	FINAL_SOURCE	FINAL_TYPE	CDS.Symbol	CDS.Gene	lnc.Gene	lnc.Symbol	ENSEMBL.lncRNA	Ensembl.Symbol	Ensembl.Gene	Ensembl.Type	lnciPedia.ID	Noncode.ID	EntrezGene	Symbol	Description	Chrom	Start	End	Feature	GenBank.Accession	map_location	RefseqRNA	strand	ControlType	Synonyms	Target_ID	UniGene	Probe_Sequence
[truncated: 248 more rows]
