# Supplementary material for: The non-coding RNA landscape of human hematopoiesis and leukemia
Source: Nat Commun. 2017 Aug 9;8:218. doi: 10.1038/s41467-017-00212-4 (PMC5550424; doi:10.1038/s41467-017-00212-4)
Supplement: Supplementary file 5 — Supplementary Data 4 [file 41467_2017_212_MOESM5_ESM.xlsx]

## Sheet: GSEA_HOTAIRM1 GSE15383_pos
NAME	SIZE	ES	NES	NOM p-val	FDR q-val	FWER p-val	RANK AT MAX	LEADING EDGE
VERHAAK_AML_WITH_NPM1_MUTATED_UP	170	0.790228	3.14746	0	0	0	1760	tags=75%, list=10%, signal=82%
EBERT_HUMAN_MYELOID	249	0.746781	3.09449	0	0	0	3138	tags=76%, list=18%, signal=91%
HALLMARK_TNFA_SIGNALING_VIA_NFKB	194	0.716163	2.86312	0	0	0	3463	tags=73%, list=20%, signal=90%
VALK_AML_CLUSTER_5	33	0.899724	2.79466	0	0	0	1474	tags=97%, list=8%, signal=106%
KLUSMANN_ARRAYSTAR_MONO	119	0.725461	2.78807	0	0	0	2835	tags=70%, list=16%, signal=83%
HOXA9 VERHAAK	86	0.744639	2.75772	0	0	0	2055	tags=65%, list=12%, signal=73%
KLUSMANN_ARRAYSTAR_GRANULOCYTES	152	0.695368	2.7293	0	0	0	3273	tags=66%, list=19%, signal=80%
SMIRNOV_CIRCULATING_ENDOTHELIOCYTES_IN_CANCER_UP	153	0.69547	2.69779	0	0	0	1906	tags=55%, list=11%, signal=61%
ALCALAY_AML_BY_NPM1_LOCALIZATION_UP	129	0.69339	2.686	0	0	0	2114	tags=56%, list=12%, signal=63%
KLUSMANN_NCODE_MONO	157	0.68472	2.67641	0	0	0	2867	tags=62%, list=16%, signal=73%
VERHAAK_GLIOBLASTOMA_MESENCHYMAL	210	0.658213	2.66682	0	0	0	2574	tags=54%, list=15%, signal=63%
ZHANG_RESPONSE_TO_IKK_INHIBITOR_AND_TNF_UP	213	0.652628	2.64586	0	0	0	3463	tags=59%, list=20%, signal=72%
MULLIGHAN_MLL_SIGNATURE_2_UP	387	0.633861	2.63701	0	0	0	3282	tags=55%, list=19%, signal=66%
MULLIGHAN_MLL_SIGNATURE_1_UP	352	0.628565	2.63359	0	0	0	3550	tags=55%, list=20%, signal=68%
VALK_AML_CLUSTER_15	28	0.866436	2.61114	0	0	0	1211	tags=75%, list=7%, signal=80%
STK33_NOMO_UP	266	0.629527	2.59644	0	0	0	3926	tags=61%, list=23%, signal=77%
RUTELLA_RESPONSE_TO_CSF2RB_AND_IL4_DN	302	0.624438	2.59047	0	0	0	2563	tags=52%, list=15%, signal=60%
BASSO_CD40_SIGNALING_UP	98	0.684845	2.57393	0	0	0	3395	tags=67%, list=20%, signal=83%
HALLMARK_INFLAMMATORY_RESPONSE	197	0.638371	2.55437	0	0	0	3367	tags=57%, list=19%, signal=70%
HAHTOLA_MYCOSIS_FUNGOIDES_CD4_UP	62	0.731129	2.5505	0	0	0	3147	tags=74%, list=18%, signal=90%
STK33_UP	265	0.616784	2.54707	0	0	0	3407	tags=54%, list=20%, signal=66%
LENAOUR_DENDRITIC_CELL_MATURATION_DN	125	0.658179	2.54326	0	0	0	3130	tags=62%, list=18%, signal=75%
HALLMARK_INTERFERON_GAMMA_RESPONSE	193	0.639862	2.54286	0	0	0	2909	tags=58%, list=17%, signal=68%
EBERT_HUMAN_MONO	40	0.785363	2.54037	0	0	0	1592	tags=68%, list=9%, signal=74%
SEKI_INFLAMMATORY_RESPONSE_LPS_UP	74	0.70354	2.51958	0	0	0	2125	tags=58%, list=12%, signal=66%
GAURNIER_PSMD4_TARGETS	68	0.712151	2.51768	0	0	0	2795	tags=66%, list=16%, signal=79%
HESS_TARGETS_OF_HOXA9_AND_MEIS1_DN	73	0.707601	2.51378	0	0	0	2704	tags=63%, list=16%, signal=74%
BROWN_MYELOID_CELL_DEVELOPMENT_UP	151	0.629336	2.50176	0	0	0	3147	tags=54%, list=18%, signal=65%
LINDSTEDT_DENDRITIC_CELL_MATURATION_B	50	0.754849	2.49715	0	0	0	1788	tags=68%, list=10%, signal=76%
KLUSMANN_NCODE_GRANULOCYTES	192	0.621197	2.49699	0	0	0	3428	tags=55%, list=20%, signal=68%
BROCKE_APOPTOSIS_REVERSED_BY_IL6	141	0.636655	2.48799	0	0	0	3668	tags=58%, list=21%, signal=73%
JOHNSTONE_PARVB_TARGETS_3_UP	403	0.588621	2.47248	0	0	0	3253	tags=47%, list=19%, signal=57%
PHONG_TNF_RESPONSE_NOT_VIA_P38	324	0.596183	2.47126	0	0	0	3205	tags=47%, list=18%, signal=56%
PHONG_TNF_TARGETS_UP	59	0.713876	2.46994	0	0	0	2864	tags=64%, list=16%, signal=77%
GALINDO_IMMUNE_RESPONSE_TO_ENTEROTOXIN	77	0.680796	2.45128	0	0	0	3416	tags=70%, list=20%, signal=87%
ALTEMEIER_RESPONSE_TO_LPS_WITH_MECHANICAL_VENTILATION	120	0.63518	2.44568	0	0	0	3377	tags=61%, list=19%, signal=75%
DIRMEIER_LMP1_RESPONSE_LATE_UP	55	0.707857	2.43166	0	0	0	3455	tags=69%, list=20%, signal=86%
MORI_PRE_BI_LYMPHOCYTE_DN	72	0.682492	2.42325	0	0	0	3241	tags=61%, list=19%, signal=75%
RPS14_DN.V1_UP	186	0.604043	2.42057	0	0	0	3423	tags=54%, list=20%, signal=66%
RUTELLA_RESPONSE_TO_HGF_VS_CSF2RB_AND_IL4_UP	390	0.571218	2.4145	0	0	0	3382	tags=52%, list=19%, signal=63%
FULCHER_INFLAMMATORY_RESPONSE_LECTIN_VS_LPS_DN	427	0.571378	2.41417	0	0	0	4087	tags=55%, list=24%, signal=70%
NEMETH_INFLAMMATORY_RESPONSE_LPS_UP	85	0.665005	2.41263	0	0	0	2245	tags=54%, list=13%, signal=62%
TONKS_TARGETS_OF_RUNX1_RUNX1T1_FUSION_ERYTHROCYTE_UP	152	0.612801	2.40974	0	0	0	3290	tags=57%, list=19%, signal=69%
PHONG_TNF_RESPONSE_VIA_P38_PARTIAL	155	0.604755	2.39937	0	0	0	2972	tags=47%, list=17%, signal=56%
ZWANG_CLASS_3_TRANSIENTLY_INDUCED_BY_EGF	205	0.59214	2.39855	0	0	0	4340	tags=58%, list=25%, signal=76%
PICCALUGA_ANGIOIMMUNOBLASTIC_LYMPHOMA_DN	124	0.620835	2.39783	0	0	0	3862	tags=57%, list=22%, signal=73%
LINDSTEDT_DENDRITIC_CELL_MATURATION_A	64	0.672615	2.39483	0	0	0	3700	tags=72%, list=21%, signal=91%
HALLMARK_COMPLEMENT	193	0.597501	2.39074	0	0	0	3926	tags=54%, list=23%, signal=69%
KEGG_LYSOSOME	114	0.627858	2.38878	0	0	0	3290	tags=54%, list=19%, signal=67%
PID_IFNG_PATHWAY	40	0.727889	2.37966	0	0	0	2512	tags=60%, list=14%, signal=70%
MARKEY_RB1_ACUTE_LOF_UP	199	0.588177	2.37726	0	0	0	3335	tags=49%, list=19%, signal=60%
HOXA9_DN.V1_UP	176	0.595802	2.37282	0	0	0	3265	tags=52%, list=19%, signal=64%
FISCHER_SAA_RC_UP	122	0.621181	2.37219	0	0	0	4852	tags=75%, list=28%, signal=103%
RASHI_RESPONSE_TO_IONIZING_RADIATION_2	121	0.613631	2.37168	0	0	0	3163	tags=53%, list=18%, signal=64%
ROSS_AML_WITH_MLL_FUSIONS	72	0.663833	2.36988	0	0	0	3348	tags=61%, list=19%, signal=75%
SANA_TNF_SIGNALING_UP	79	0.645856	2.36946	0	0	0	3237	tags=65%, list=19%, signal=79%
LI_INDUCED_T_TO_NATURAL_KILLER_UP	285	0.573927	2.36906	0	0	0	3184	tags=48%, list=18%, signal=58%
HALLMARK_IL6_JAK_STAT3_SIGNALING	87	0.646329	2.36566	0	0	0	3492	tags=64%, list=20%, signal=80%
REN_ALVEOLAR_RHABDOMYOSARCOMA_DN	396	0.556934	2.36459	0	0	0	2752	tags=40%, list=16%, signal=47%
NAKAYAMA_SOFT_TISSUE_TUMORS_PCA1_UP	73	0.657468	2.3625	0	0	0	2851	tags=58%, list=16%, signal=69%
LEE_EARLY_T_LYMPHOCYTE_DN	54	0.689419	2.35626	0	0	0	2088	tags=52%, list=12%, signal=59%
DEMAGALHAES_AGING_UP	51	0.692106	2.33912	0	0	0	2415	tags=57%, list=14%, signal=66%
RUTELLA_RESPONSE_TO_HGF_DN	226	0.572765	2.33647	0	0	0	3750	tags=55%, list=22%, signal=69%
NAGASHIMA_NRG1_SIGNALING_UP	168	0.589186	2.3341	0	0	0	3862	tags=54%, list=22%, signal=68%
THEILGAARD_NEUTROPHIL_AT_SKIN_WOUND_UP	73	0.656347	2.33276	0	0	0	3391	tags=62%, list=20%, signal=76%
LIAN_LIPA_TARGETS_3M	55	0.675775	2.33171	0	0	0	2359	tags=55%, list=14%, signal=63%
GESERICK_TERT_TARGETS_DN	21	0.812085	2.32926	0	0	0	2704	tags=81%, list=16%, signal=96%
PID_PDGFRB_PATHWAY	128	0.605533	2.32828	0	0	0	4098	tags=59%, list=24%, signal=76%
RHEIN_ALL_GLUCOCORTICOID_THERAPY_UP	75	0.652817	2.32423	0	0	0	3991	tags=68%, list=23%, signal=88%
MORI_IMMATURE_B_LYMPHOCYTE_UP	47	0.696996	2.31948	0	0	0	3241	tags=68%, list=19%, signal=83%
QI_PLASMACYTOMA_UP	253	0.567906	2.31282	0	0	0	3557	tags=50%, list=20%, signal=62%
GHANDHI_BYSTANDER_IRRADIATION_UP	79	0.63178	2.30065	0	0	0	3395	tags=57%, list=20%, signal=70%
FISCHER_UP IN SAA	95	0.611575	2.29346	0	0	0	4852	tags=74%, list=28%, signal=102%
REACTOME_INTERFERON_GAMMA_SIGNALING	55	0.667957	2.29327	0	0	0	4064	tags=71%, list=23%, signal=92%
IZADPANAH_STEM_CELL_ADIPOSE_VS_BONE_UP	118	0.60033	2.28922	0	0	0	2872	tags=47%, list=17%, signal=56%
HINATA_NFKB_TARGETS_KERATINOCYTE_UP	87	0.616327	2.28804	0	0	0	3538	tags=55%, list=20%, signal=69%
KEGG_NEUROTROPHIN_SIGNALING_PATHWAY	123	0.594114	2.28492	0	0	0	3961	tags=53%, list=23%, signal=68%
DAUER_STAT3_TARGETS_UP	45	0.678613	2.28411	0	0	0	2123	tags=49%, list=12%, signal=56%
PRAMOONJAGO_SOX4_TARGETS_UP	52	0.670555	2.27997	0	0	0	3286	tags=58%, list=19%, signal=71%
PAPASPYRIDONOS_UNSTABLE_ATEROSCLEROTIC_PLAQUE_UP	50	0.68225	2.2787	0	0	0	2512	tags=62%, list=14%, signal=72%
KEGG_CHEMOKINE_SIGNALING_PATHWAY	178	0.570309	2.27779	0	0	0	4160	tags=52%, list=24%, signal=67%
APPEL_IMATINIB_RESPONSE	30	0.750616	2.27447	0	0	0	1688	tags=60%, list=10%, signal=66%
KEGG_TOLL_LIKE_RECEPTOR_SIGNALING_PATHWAY	96	0.603775	2.27189	0	0	0	3935	tags=57%, list=23%, signal=74%
RUTELLA_RESPONSE_TO_HGF_UP	400	0.539556	2.26849	0	0	0	2629	tags=43%, list=15%, signal=49%
PODAR_RESPONSE_TO_ADAPHOSTIN_UP	139	0.579531	2.26538	0	0	0	3505	tags=53%, list=20%, signal=65%
RICKMAN_TUMOR_DIFFERENTIATED_WELL_VS_POORLY_DN	358	0.540801	2.26502	0	0	0	3625	tags=46%, list=21%, signal=57%
BILD_HRAS_ONCOGENIC_SIGNATURE	243	0.551149	2.26449	0	0	0	3317	tags=42%, list=19%, signal=52%
AMIT_DELAYED_EARLY_GENES	18	0.822618	2.26254	0	0	0	2864	tags=94%, list=16%, signal=113%
ROSSI_GRANULOCYTES	105	0.603879	2.26026	0	0	0	2409	tags=44%, list=14%, signal=51%
KEGG_LEISHMANIA_INFECTION	66	0.630582	2.25764	0	0	0	4064	tags=67%, list=23%, signal=87%
ZHOU_INFLAMMATORY_RESPONSE_LIVE_UP	442	0.53729	2.25616	0	0	0	3557	tags=42%, list=20%, signal=51%
BROWNE_INTERFERON_RESPONSIVE_GENES	65	0.636449	2.25607	0	0	0	3095	tags=57%, list=18%, signal=69%
RODRIGUES_NTN1_TARGETS_DN	151	0.572791	2.25592	0	0	0	3587	tags=48%, list=21%, signal=60%
REACTOME_INTEGRIN_ALPHAIIB_BETA3_SIGNALING	27	0.74671	2.25168	0	0	0	2717	tags=59%, list=16%, signal=70%
ICHIBA_GRAFT_VERSUS_HOST_DISEASE_D7_UP	99	0.602471	2.25138	0	0	0	3095	tags=58%, list=18%, signal=70%
REACTOME_SIGNALING_BY_ILS	105	0.599901	2.25016	0	0	0	4203	tags=63%, list=24%, signal=82%
GAZDA_DIAMOND_BLACKFAN_ANEMIA_PROGENITOR_UP	39	0.699955	2.25008	0	0	0	2635	tags=59%, list=15%, signal=69%
FOSTER_TOLERANT_MACROPHAGE_DN	390	0.533299	2.24935	0	0	0	3917	tags=50%, list=23%, signal=63%
BOYLAN_MULTIPLE_MYELOMA_D_DN	69	0.627717	2.24799	0	0	0	2409	tags=46%, list=14%, signal=54%
VALK_AML_WITH_FLT3_ITD	37	0.697316	2.24496	0	0	0	2579	tags=59%, list=15%, signal=70%
HIRSCH_CELLULAR_TRANSFORMATION_SIGNATURE_UP	228	0.548771	2.24407	0	0	0	4034	tags=47%, list=23%, signal=61%
ICHIBA_GRAFT_VERSUS_HOST_DISEASE_35D_UP	120	0.583741	2.24254	0	0	0	2900	tags=54%, list=17%, signal=65%
POSITIVE_REGULATION_OF_SIGNAL_TRANSDUCTION	118	0.583981	2.23408	0	0	0	3591	tags=52%, list=21%, signal=65%
REACTOME_PLATELET_ACTIVATION_SIGNALING_AND_AGGREGATION	193	0.553715	2.23352	0	0	0	3471	tags=44%, list=20%, signal=54%
REGULATION_OF_I_KAPPAB_KINASE_NF_KAPPAB_CASCADE	87	0.610236	2.22946	0	0	0	3704	tags=59%, list=21%, signal=74%
LIAN_LIPA_TARGETS_6M	69	0.620231	2.2291	0	0	0	2359	tags=46%, list=14%, signal=53%
ROSS_AML_WITH_CBFB_MYH11_FUSION	52	0.647877	2.22545	0	9.35377e-06	0.001	2820	tags=56%, list=16%, signal=66%
HALLMARK_INTERFERON_ALPHA_RESPONSE	91	0.602168	2.22467	0	9.26716e-06	0.001	2519	tags=48%, list=14%, signal=56%
PID_BCR_5PATHWAY	65	0.633285	2.22213	0	9.18214e-06	0.001	3067	tags=54%, list=18%, signal=65%
TIAN_TNF_SIGNALING_VIA_NFKB	27	0.749966	2.22141	0	9.09867e-06	0.001	3394	tags=89%, list=20%, signal=110%
BENNETT_SYSTEMIC_LUPUS_ERYTHEMATOSUS	29	0.731219	2.21954	0	9.0167e-06	0.001	3095	tags=72%, list=18%, signal=88%
POSITIVE_REGULATION_OF_I_KAPPAB_KINASE_NF_KAPPAB_CASCADE	81	0.612863	2.21554	0	8.93619e-06	0.001	3704	tags=59%, list=21%, signal=75%
AMIT_SERUM_RESPONSE_120_MCF10A	62	0.629215	2.21355	0	8.85711e-06	0.001	2802	tags=53%, list=16%, signal=63%
PID_ERBB1_DOWNSTREAM_PATHWAY	105	0.596479	2.21261	0	8.77942e-06	0.001	3661	tags=52%, list=21%, signal=66%
PID_EPHB_FWD_PATHWAY	40	0.672913	2.20969	0	1.74491e-05	0.002	1612	tags=43%, list=9%, signal=47%
LU_IL4_SIGNALING	88	0.598232	2.20746	0	1.72987e-05	0.002	3914	tags=55%, list=23%, signal=70%
MISSIAGLIA_REGULATED_BY_METHYLATION_UP	112	0.580093	2.20739	0	1.71508e-05	0.002	3350	tags=50%, list=19%, signal=62%
STK33_SKM_UP	264	0.53752	2.20576	0	1.70055e-05	0.002	3407	tags=47%, list=20%, signal=58%
KEGG_T_CELL_RECEPTOR_SIGNALING_PATHWAY	107	0.583309	2.2051	0	1.68626e-05	0.002	3961	tags=54%, list=23%, signal=70%
PID_CXCR4_PATHWAY	100	0.578487	2.20508	0	1.6722e-05	0.002	3935	tags=51%, list=23%, signal=66%
REACTOME_NGF_SIGNALLING_VIA_TRKA_FROM_THE_PLASMA_MEMBRANE	132	0.567773	2.20413	0	1.65838e-05	0.002	3540	tags=48%, list=20%, signal=59%
REGULATION_OF_SIGNAL_TRANSDUCTION	212	0.539936	2.20364	0	1.64479e-05	0.002	3591	tags=45%, list=21%, signal=56%
DIRMEIER_LMP1_RESPONSE_EARLY	62	0.636098	2.20358	0	1.63142e-05	0.002	3896	tags=69%, list=22%, signal=89%
NAGASHIMA_EGF_SIGNALING_UP	56	0.638981	2.20167	0	2.432e-05	0.003	2864	tags=57%, list=16%, signal=68%
PID_VEGFR1_2_PATHWAY	67	0.626013	2.20127	0	3.21943e-05	0.004	3286	tags=55%, list=19%, signal=68%
GARGALOVIC_RESPONSE_TO_OXIDIZED_PHOSPHOLIPIDS_TURQUOISE_UP	74	0.60556	2.19906	0	3.19387e-05	0.004	3461	tags=57%, list=20%, signal=71%
ZHANG_TLX_TARGETS_36HR_UP	213	0.543442	2.19685	0	3.16873e-05	0.004	3471	tags=48%, list=20%, signal=60%
TAKEDA_TARGETS_OF_NUP98_HOXA9_FUSION_8D_DN	197	0.547022	2.19225	0	3.14397e-05	0.004	3266	tags=46%, list=19%, signal=56%
SMIRNOV_RESPONSE_TO_IR_2HR_UP	46	0.66091	2.18808	0	3.1196e-05	0.004	3166	tags=57%, list=18%, signal=69%
CHARAFE_BREAST_CANCER_LUMINAL_VS_BASAL_DN	429	0.51267	2.18548	0	3.0956e-05	0.004	3514	tags=41%, list=20%, signal=50%
KEGG_NATURAL_KILLER_CELL_MEDIATED_CYTOTOXICITY	127	0.566765	2.18524	0	3.07197e-05	0.004	3382	tags=46%, list=19%, signal=56%
ST_GA13_PATHWAY	37	0.68358	2.18436	0	3.0487e-05	0.004	3619	tags=62%, list=21%, signal=78%
REACTOME_SIGNALLING_BY_NGF	208	0.54309	2.18433	0	3.02578e-05	0.004	3540	tags=46%, list=20%, signal=57%
SENESE_HDAC1_AND_HDAC2_TARGETS_UP	223	0.539788	2.18376	0	3.0032e-05	0.004	3318	tags=40%, list=19%, signal=49%
GROSS_HYPOXIA_VIA_ELK3_DN	151	0.552068	2.18341	0	2.98095e-05	0.004	3461	tags=48%, list=20%, signal=60%
PID_ERBB1_INTERNALIZATION_PATHWAY	40	0.679155	2.18284	0	2.95903e-05	0.004	3935	tags=63%, list=23%, signal=81%
REACTOME_CYTOKINE_SIGNALING_IN_IMMUNE_SYSTEM	254	0.536628	2.18113	0	2.93743e-05	0.004	4203	tags=54%, list=24%, signal=70%
AMIT_EGF_RESPONSE_40_HELA	40	0.670458	2.17761	0	2.91615e-05	0.004	3395	tags=60%, list=20%, signal=74%
NIELSEN_GIST_AND_SYNOVIAL_SARCOMA_DN	20	0.778137	2.17742	0	2.89517e-05	0.004	2013	tags=60%, list=12%, signal=68%
FLECHNER_BIOPSY_KIDNEY_TRANSPLANT_REJECTED_VS_OK_UP	84	0.59383	2.16667	0	2.87449e-05	0.004	4041	tags=62%, list=23%, signal=80%
TAVOR_CEBPA_TARGETS_UP	48	0.646893	2.16472	0	2.8541e-05	0.004	3327	tags=69%, list=19%, signal=85%
RODWELL_AGING_KIDNEY_UP	447	0.510614	2.16454	0	2.834e-05	0.004	2969	tags=40%, list=17%, signal=47%
PID_MET_PATHWAY	80	0.596845	2.16196	0	3.51111e-05	0.005	3147	tags=48%, list=18%, signal=58%
KIM_WT1_TARGETS_UP	204	0.53003	2.15927	0	3.48672e-05	0.005	3600	tags=45%, list=21%, signal=56%
RECEPTOR_SIGNALING_PROTEIN_SERINE_THREONINE_KINASE_ACTIVITY	34	0.690349	2.15857	0	3.46268e-05	0.005	2324	tags=53%, list=13%, signal=61%
RASHI_NFKB1_TARGETS	18	0.780566	2.15733	0	3.43896e-05	0.005	2704	tags=83%, list=16%, signal=99%
I_KAPPAB_KINASE_NF_KAPPAB_CASCADE	106	0.566153	2.15259	0	3.41557e-05	0.005	3704	tags=55%, list=21%, signal=69%
GARGALOVIC_RESPONSE_TO_OXIDIZED_PHOSPHOLIPIDS_BLUE_UP	118	0.56106	2.15244	0	3.39249e-05	0.005	3475	tags=47%, list=20%, signal=59%
GHANDHI_DIRECT_IRRADIATION_UP	96	0.578375	2.14998	0	4.04345e-05	0.006	3474	tags=49%, list=20%, signal=61%
LINDSTEDT_DENDRITIC_CELL_MATURATION_D	66	0.611798	2.14751	0	4.69282e-05	0.007	3281	tags=56%, list=19%, signal=69%
RICKMAN_METASTASIS_DN	243	0.523436	2.14628	0	4.66174e-05	0.007	3391	tags=44%, list=20%, signal=54%
GUENTHER_GROWTH_SPHERICAL_VS_ADHERENT_DN	26	0.728239	2.14614	0	4.63107e-05	0.007	3391	tags=73%, list=20%, signal=91%
DEURIG_T_CELL_PROLYMPHOCYTIC_LEUKEMIA_DN	299	0.516507	2.14509	0	4.6008e-05	0.007	3621	tags=45%, list=21%, signal=56%
PID_CXCR3_PATHWAY	42	0.656443	2.1444	0	4.57093e-05	0.007	3565	tags=57%, list=21%, signal=72%
SASSON_RESPONSE_TO_FORSKOLIN_UP	87	0.583412	2.14365	0	4.54144e-05	0.007	4065	tags=54%, list=23%, signal=70%
BIOCARTA_IL1R_PATHWAY	32	0.689582	2.14341	0	4.51233e-05	0.007	3409	tags=69%, list=20%, signal=85%
EGFR_UP.V1_UP	181	0.538536	2.14179	0	4.48358e-05	0.007	3514	tags=44%, list=20%, signal=55%
BIOCARTA_RAS_PATHWAY	23	0.734607	2.14113	0	4.45521e-05	0.007	3067	tags=70%, list=18%, signal=84%
SANA_RESPONSE_TO_IFNG_UP	70	0.596348	2.13979	0	5.06441e-05	0.008	3095	tags=51%, list=18%, signal=62%
AMIT_EGF_RESPONSE_480_HELA	155	0.5424	2.13962	0	5.03275e-05	0.008	3841	tags=49%, list=22%, signal=62%
ZHANG_RESPONSE_TO_CANTHARIDIN_UP	19	0.788972	2.13896	0	5.00149e-05	0.008	3317	tags=79%, list=19%, signal=97%
HALLMARK_ALLOGRAFT_REJECTION	198	0.528673	2.13788	0	4.97062e-05	0.008	3549	tags=49%, list=20%, signal=61%
REACTOME_TOLL_RECEPTOR_CASCADES	108	0.567862	2.13673	0	4.94013e-05	0.008	2324	tags=42%, list=13%, signal=48%
RODRIGUES_NTN1_AND_DCC_TARGETS	29	0.703279	2.13469	0	5.52873e-05	0.009	2260	tags=48%, list=13%, signal=55%
HALLMARK_IL2_STAT5_SIGNALING	194	0.531842	2.13341	0	5.49522e-05	0.009	3611	tags=48%, list=21%, signal=60%
PID_FAK_PATHWAY	58	0.621111	2.13229	0	5.46212e-05	0.009	2915	tags=48%, list=17%, signal=58%
PID_NECTIN_PATHWAY	27	0.708717	2.1309	0	5.42941e-05	0.009	2690	tags=56%, list=15%, signal=66%
REACTOME_PLATELET_AGGREGATION_PLUG_FORMATION	35	0.666964	2.12947	0	5.39709e-05	0.009	3126	tags=49%, list=18%, signal=59%
DER_IFN_ALPHA_RESPONSE_UP	71	0.594937	2.12911	0	5.36516e-05	0.009	2590	tags=49%, list=15%, signal=58%
ROSS_LEUKEMIA_WITH_MLL_FUSIONS	72	0.593626	2.12848	0	5.3336e-05	0.009	2563	tags=47%, list=15%, signal=55%
KEGG_ALLOGRAFT_REJECTION	33	0.669416	2.12811	0	5.30241e-05	0.009	3783	tags=64%, list=22%, signal=81%
UZONYI_RESPONSE_TO_LEUKOTRIENE_AND_THROMBIN	36	0.671532	2.12765	0	5.27158e-05	0.009	3147	tags=67%, list=18%, signal=81%
BIOCARTA_NTHI_PATHWAY	22	0.732234	2.12405	0	5.24111e-05	0.009	2278	tags=68%, list=13%, signal=78%
REACTOME_SIGNALLING_TO_ERKS	36	0.668616	2.12373	0	5.21099e-05	0.009	3540	tags=67%, list=20%, signal=84%
PID_GMCSF_PATHWAY	37	0.653733	2.12143	0	5.18121e-05	0.009	2236	tags=49%, list=13%, signal=56%
BIOCARTA_ECM_PATHWAY	24	0.726277	2.12048	0	5.15177e-05	0.009	3015	tags=63%, list=17%, signal=76%
KEGG_B_CELL_RECEPTOR_SIGNALING_PATHWAY	74	0.596086	2.11983	0	5.12267e-05	0.009	2546	tags=43%, list=15%, signal=50%
PASINI_SUZ12_TARGETS_DN	308	0.507234	2.11916	0	5.09389e-05	0.009	3312	tags=39%, list=19%, signal=48%
REACTOME_BMAL1_CLOCK_NPAS2_ACTIVATES_CIRCADIAN_EXPRESSION	32	0.677629	2.11794	0	5.06543e-05	0.009	2146	tags=47%, list=12%, signal=53%
REACTOME_INTEGRIN_CELL_SURFACE_INTERACTIONS	76	0.583912	2.11295	0	5.03729e-05	0.009	2717	tags=38%, list=16%, signal=45%
REACTOME_ACTIVATED_TLR4_SIGNALLING	87	0.572039	2.1111	0	5.00946e-05	0.009	2324	tags=44%, list=13%, signal=50%
HINATA_NFKB_IMMU_INF	16	0.792654	2.10224	0	6.08593e-05	0.011	2205	tags=81%, list=13%, signal=93%
KEGG_FC_EPSILON_RI_SIGNALING_PATHWAY	73	0.581786	2.09926	0	6.05267e-05	0.011	2468	tags=41%, list=14%, signal=48%
HALLMARK_APOPTOSIS	159	0.535076	2.09723	0	7.1181e-05	0.012	3071	tags=42%, list=18%, signal=51%
ZHU_CMV_8_HR_UP	47	0.634007	2.09568	0	7.07962e-05	0.012	2484	tags=55%, list=14%, signal=64%
LIANG_SILENCED_BY_METHYLATION_2	51	0.61378	2.09543	0	7.04156e-05	0.012	3423	tags=51%, list=20%, signal=63%
RUTELLA_RESPONSE_TO_HGF_VS_CSF2RB_AND_IL4_DN	236	0.512423	2.09484	0	7.54618e-05	0.013	2644	tags=39%, list=15%, signal=46%
OSMAN_BLADDER_CANCER_UP	387	0.496789	2.09477	0	7.50604e-05	0.013	3946	tags=45%, list=23%, signal=57%
KEGG_GRAFT_VERSUS_HOST_DISEASE	35	0.663431	2.09332	0	7.46632e-05	0.013	4149	tags=71%, list=24%, signal=94%
KIM_LRRC3B_TARGETS	28	0.691502	2.09286	0	7.42703e-05	0.013	2835	tags=64%, list=16%, signal=77%
PARK_TRETINOIN_RESPONSE_AND_PML_RARA_FUSION	30	0.682528	2.09046	0	8.96313e-05	0.015	2545	tags=60%, list=15%, signal=70%
PID_CD8_TCR_PATHWAY	53	0.626675	2.08966	0	8.91645e-05	0.015	3875	tags=64%, list=22%, signal=82%
PARK_APL_PATHOGENESIS_DN	47	0.628795	2.0893	0	8.87025e-05	0.015	3662	tags=60%, list=21%, signal=75%
BIOCARTA_KERATINOCYTE_PATHWAY	45	0.639804	2.08924	0	8.82453e-05	0.015	3067	tags=60%, list=18%, signal=73%
PID_PI3KCI_PATHWAY	49	0.623579	2.08899	0	8.77927e-05	0.015	3977	tags=63%, list=23%, signal=82%
PID_AMB2_NEUTROPHILS_PATHWAY	41	0.628862	2.08745	0	8.73448e-05	0.015	2915	tags=51%, list=17%, signal=61%
AMIT_EGF_RESPONSE_120_HELA	65	0.595672	2.08651	0	8.69015e-05	0.015	2644	tags=45%, list=15%, signal=52%
MITSIADES_RESPONSE_TO_APLIDIN_UP	403	0.494018	2.08643	0	9.1551e-05	0.016	4064	tags=43%, list=23%, signal=55%
WUNDER_INFLAMMATORY_RESPONSE_AND_CHOLESTEROL_UP	53	0.599413	2.08461	0	9.1091e-05	0.016	2839	tags=45%, list=16%, signal=54%
KEGG_ENDOCYTOSIS	170	0.518331	2.08449	0	9.06355e-05	0.016	3497	tags=41%, list=20%, signal=50%
LIEN_BREAST_CARCINOMA_METAPLASTIC_VS_DUCTAL_UP	77	0.571463	2.08149	0	9.51439e-05	0.017	2295	tags=36%, list=13%, signal=42%
DAVIES_MULTIPLE_MYELOMA_VS_MGUS_DN	27	0.69086	2.07837	0	9.96149e-05	0.018	2426	tags=59%, list=14%, signal=69%
VARELA_ZMPSTE24_TARGETS_UP	36	0.649208	2.07812	0	9.91242e-05	0.018	2864	tags=53%, list=16%, signal=63%
HENDRICKS_SMARCA4_TARGETS_UP	52	0.61336	2.07675	0	9.86383e-05	0.018	2412	tags=35%, list=14%, signal=40%
BIOCARTA_INTEGRIN_PATHWAY	38	0.640675	2.07573	0	9.81571e-05	0.018	3015	tags=50%, list=17%, signal=60%
BOSCO_INTERFERON_INDUCED_ANTIVIRAL_MODULE	73	0.578897	2.07565	0	9.76806e-05	0.018	3095	tags=51%, list=18%, signal=61%
GROSS_HYPOXIA_VIA_ELK3_AND_HIF1A_UP	136	0.531763	2.07536	0	9.72088e-05	0.018	3915	tags=53%, list=23%, signal=68%
GRAHAM_NORMAL_QUIESCENT_VS_NORMAL_DIVIDING_UP	64	0.587996	2.07497	0	9.67414e-05	0.018	2734	tags=45%, list=16%, signal=54%
CYTOKINE_BINDING	48	0.621416	2.07495	0	9.62785e-05	0.018	1872	tags=44%, list=11%, signal=49%
KIM_WT1_TARGETS_8HR_UP	159	0.5283	2.07435	0	9.58201e-05	0.018	4313	tags=47%, list=25%, signal=61%
WIERENGA_STAT5A_TARGETS_GROUP2	53	0.606701	2.07392	0	0.000104953	0.02	3394	tags=51%, list=20%, signal=63%
ZHANG_TLX_TARGETS_UP	105	0.556853	2.07373	0	0.000104458	0.02	3434	tags=49%, list=20%, signal=60%
MENSE_HYPOXIA_UP	96	0.556047	2.07195	0	0.000103968	0.02	3915	tags=46%, list=23%, signal=59%
CONCANNON_APOPTOSIS_BY_EPOXOMICIN_UP	227	0.508155	2.0719	0	0.000103482	0.02	3522	tags=41%, list=20%, signal=51%
MULLIGHAN_NPM1_SIGNATURE_3_UP	314	0.495749	2.07153	0	0.000103	0.02	3566	tags=38%, list=21%, signal=47%
BIOCARTA_FMLP_PATHWAY	33	0.663744	2.07113	0	0.000102524	0.02	3386	tags=55%, list=19%, signal=68%
PID_ERBB2_ERBB3_PATHWAY	44	0.627659	2.07083	0	0.000102051	0.02	2324	tags=43%, list=13%, signal=50%
SENESE_HDAC3_TARGETS_UP	469	0.488853	2.06994	0	0.000101583	0.02	3686	tags=39%, list=21%, signal=48%
BIOCARTA_NKT_PATHWAY	28	0.681866	2.06982	0	0.000105697	0.021	3206	tags=50%, list=18%, signal=61%
COLIN_PILOCYTIC_ASTROCYTOMA_VS_GLIOBLASTOMA_DN	28	0.689253	2.06844	0	0.00011437	0.023	877	tags=32%, list=5%, signal=34%
RODRIGUES_THYROID_CARCINOMA_DN	72	0.578592	2.06811	0	0.000113853	0.023	4633	tags=54%, list=27%, signal=74%
SA_B_CELL_RECEPTOR_COMPLEXES	24	0.70769	2.06767	0	0.00011334	0.023	1795	tags=50%, list=10%, signal=56%
XU_HGF_SIGNALING_NOT_VIA_AKT1_6HR	25	0.690724	2.06753	0	0.000112832	0.023	934	tags=40%, list=5%, signal=42%
KEGG_CYTOKINE_CYTOKINE_RECEPTOR_INTERACTION	246	0.503302	2.06706	0	0.000112328	0.023	3377	tags=39%, list=19%, signal=48%
DORN_ADENOVIRUS_INFECTION_24HR_DN	41	0.631008	2.06693	0	0.000111829	0.023	3633	tags=61%, list=21%, signal=77%
NAKAMURA_ADIPOGENESIS_EARLY_UP	60	0.584044	2.06671	0	0.000111334	0.023	2494	tags=43%, list=14%, signal=50%
PID_TCR_PATHWAY	64	0.585708	2.06574	0	0.000110843	0.023	3907	tags=59%, list=22%, signal=76%
REACTOME_TRANS_GOLGI_NETWORK_VESICLE_BUDDING	55	0.596673	2.0656	0	0.000110357	0.023	3913	tags=56%, list=23%, signal=73%
SENESE_HDAC1_TARGETS_UP	429	0.489926	2.06548	0	0.000109875	0.023	3595	tags=39%, list=21%, signal=48%
RECEPTOR_SIGNALING_PROTEIN_ACTIVITY	82	0.570867	2.06511	0	0.000109398	0.023	2811	tags=41%, list=16%, signal=49%
REACTOME_CD28_CO_STIMULATION	31	0.667517	2.0651	0	0.000108924	0.023	1818	tags=42%, list=10%, signal=47%
GOLUB_ALL_VS_AML_DN	22	0.726955	2.06484	0	0.000108455	0.023	2835	tags=73%, list=16%, signal=87%
PID_IL1_PATHWAY	32	0.652422	2.06481	0	0.000107989	0.023	3903	tags=66%, list=22%, signal=84%
KEGG_FC_GAMMA_R_MEDIATED_PHAGOCYTOSIS	89	0.559554	2.06456	0	0.000107528	0.023	2653	tags=42%, list=15%, signal=49%
GTGACTT,MIR-224	147	0.523657	2.06398	0	0.00010707	0.023	3936	tags=45%, list=23%, signal=58%
AKT_UP_MTOR_DN.V1_UP	168	0.518661	2.06284	0	0.000106616	0.023	3851	tags=43%, list=22%, signal=55%
BIOCARTA_FCER1_PATHWAY	37	0.645133	2.06067	0	0.000118934	0.026	2324	tags=46%, list=13%, signal=53%
BOYAULT_LIVER_CANCER_SUBCLASS_G5_DN	25	0.693396	2.05781	0	0.000122671	0.027	3943	tags=76%, list=23%, signal=98%
DUTTA_APOPTOSIS_VIA_NFKB	33	0.673608	2.05742	0	0.000122158	0.027	1982	tags=52%, list=11%, signal=58%
UDAYAKUMAR_MED1_TARGETS_DN	223	0.506729	2.05663	0	0.000121649	0.027	4298	tags=48%, list=25%, signal=64%
WALLACE_PROSTATE_CANCER_RACE_UP	282	0.496343	2.0564	0	0.00012948	0.029	4041	tags=49%, list=23%, signal=62%
PID_IL6_7_PATHWAY	47	0.616406	2.05592	0	0.000128945	0.029	2466	tags=45%, list=14%, signal=52%
REACTOME_RESPONSE_TO_ELEVATED_PLATELET_CYTOSOLIC_CA2_	78	0.569801	2.0553	0	0.000128414	0.029	3407	tags=47%, list=20%, signal=59%
REACTOME_IL_2_SIGNALING	41	0.623145	2.05457	0	0.000127888	0.029	4181	tags=59%, list=24%, signal=77%
GOODELL_MONO	62	0.578267	2.05431	0	0.000127366	0.029	3139	tags=55%, list=18%, signal=67%
FAELT_B_CLL_WITH_VH3_21_DN	49	0.608539	2.05413	0	0.000126848	0.029	4362	tags=59%, list=25%, signal=79%
BIOCARTA_MAL_PATHWAY	19	0.7347	2.05367	0	0.000126335	0.029	3550	tags=74%, list=20%, signal=92%
DORN_ADENOVIRUS_INFECTION_32HR_DN	37	0.632569	2.05312	0	0.000129899	0.03	3633	tags=59%, list=21%, signal=75%
MARTENS_BOUND_BY_PML_RARA_FUSION	414	0.487264	2.05278	0	0.000133401	0.031	3339	tags=41%, list=19%, signal=50%
HUANG_GATA2_TARGETS_UP	145	0.524133	2.05185	0	0.000132867	0.031	3391	tags=47%, list=20%, signal=58%
KEGG_APOPTOSIS	86	0.554989	2.05014	0	0.00015234	0.036	2278	tags=41%, list=13%, signal=47%
REACTOME_INNATE_IMMUNE_SYSTEM	232	0.507759	2.04881	0	0.000155749	0.037	3745	tags=44%, list=22%, signal=55%
REACTOME_CIRCADIAN_CLOCK	48	0.610166	2.04863	0	0.000155134	0.037	4743	tags=65%, list=27%, signal=89%
REACTOME_GPVI_MEDIATED_ACTIVATION_CASCADE	31	0.666978	2.04665	0	0.0001585	0.038	3935	tags=61%, list=23%, signal=79%
REACTOME_SIGNALLING_TO_RAS	27	0.685713	2.04518	0	0.000165761	0.04	2305	tags=56%, list=13%, signal=64%
ZWANG_CLASS_1_TRANSIENTLY_INDUCED_BY_EGF	452	0.482292	2.04265	0	0.000169051	0.041	4327	tags=45%, list=25%, signal=58%
KEGG_EPITHELIAL_CELL_SIGNALING_IN_HELICOBACTER_PYLORI_INFECTION	67	0.574398	2.04252	0	0.000168393	0.041	4026	tags=55%, list=23%, signal=72%
GENTILE_UV_RESPONSE_CLUSTER_D8	39	0.63229	2.04246	0	0.00016774	0.041	2824	tags=49%, list=16%, signal=58%
ST_T_CELL_SIGNAL_TRANSDUCTION	45	0.617163	2.04242	0	0.000167093	0.041	3914	tags=64%, list=23%, signal=83%
PHONG_TNF_RESPONSE_VIA_P38_COMPLETE	216	0.504347	2.04181	0	0.000170298	0.042	3720	tags=43%, list=21%, signal=54%
MORI_LARGE_PRE_BII_LYMPHOCYTE_DN	55	0.607222	2.04075	0	0.000173474	0.043	4160	tags=65%, list=24%, signal=86%
PID_AVB3_OPN_PATHWAY	31	0.669789	2.04053	0	0.000172812	0.043	3391	tags=58%, list=20%, signal=72%
REACTOME_COSTIMULATION_BY_THE_CD28_FAMILY	58	0.581035	2.03976	0	0.000175984	0.044	4956	tags=60%, list=29%, signal=84%
JISON_SICKLE_CELL_DISEASE_UP	176	0.508138	2.03964	0	0.000179176	0.045	3473	tags=48%, list=20%, signal=59%
DER_IFN_BETA_RESPONSE_UP	99	0.545523	2.03908	0	0.000182277	0.046	2590	tags=42%, list=15%, signal=50%
WIELAND_UP_BY_HBV_INFECTION	95	0.553912	2.03822	0	0.000185408	0.047	3830	tags=60%, list=22%, signal=77%
BIOCARTA_EDG1_PATHWAY	27	0.685572	2.0364	0	0.000188484	0.048	2915	tags=48%, list=17%, signal=58%
TBK1.DF_UP	271	0.493039	2.03601	0	0.000187781	0.048	3871	tags=46%, list=22%, signal=58%
TAKEDA_TARGETS_OF_NUP98_HOXA9_FUSION_3D_UP	171	0.514537	2.03575	0	0.000187083	0.048	3134	tags=40%, list=18%, signal=48%
V$ELF1_Q6	223	0.498031	2.03439	0	0.000190132	0.048	3273	tags=40%, list=19%, signal=49%
GTPASE_ACTIVITY	89	0.550735	2.03269	0	0.00019685	0.05	4155	tags=49%, list=24%, signal=65%
JAATINEN_HEMATOPOIETIC_STEM_CELL_DN	214	0.499499	2.03189	0	0.000199873	0.051	3482	tags=51%, list=20%, signal=63%
HECKER_IFNB1_TARGETS	91	0.548202	2.0316	0	0.000199141	0.051	4228	tags=56%, list=24%, signal=74%
MCBRYAN_PUBERTAL_TGFB1_TARGETS_UP	168	0.50816	2.031	0	0.000202095	0.052	3013	tags=38%, list=17%, signal=45%
THUM_SYSTOLIC_HEART_FAILURE_UP	399	0.481637	2.03077	0	0.00020136	0.052	3599	tags=42%, list=21%, signal=52%
WILENSKY_RESPONSE_TO_DARAPLADIB	27	0.687592	2.03077	0	0.00020063	0.052	3317	tags=63%, list=19%, signal=78%
CHANG_CORE_SERUM_RESPONSE_DN	190	0.507585	2.03065	0	0.000199906	0.052	3103	tags=40%, list=18%, signal=48%
CROONQUIST_NRAS_SIGNALING_UP	37	0.639285	2.03042	0	0.000199187	0.052	2605	tags=51%, list=15%, signal=60%
KEGG_TYPE_I_DIABETES_MELLITUS	39	0.626718	2.02925	0	0.000202115	0.053	3856	tags=59%, list=22%, signal=76%
DELYS_THYROID_CANCER_UP	432	0.481224	2.02894	0	0.000201393	0.053	2755	tags=33%, list=16%, signal=39%
BLUM_RESPONSE_TO_SALIRASIB_UP	234	0.495558	2.02737	0	0.000200676	0.053	3504	tags=42%, list=20%, signal=52%
NOJIMA_SFRP2_TARGETS_UP	30	0.65988	2.02704	0	0.000199965	0.053	3619	tags=63%, list=21%, signal=80%
ZHOU_INFLAMMATORY_RESPONSE_LPS_UP	380	0.484063	2.0257	0	0.00020634	0.055	3157	tags=33%, list=18%, signal=39%
DANG_REGULATED_BY_MYC_DN	240	0.495609	2.02379	0	0.000219756	0.059	2889	tags=39%, list=17%, signal=46%
PID_TOLL_ENDOGENOUS_PATHWAY	23	0.698051	2.02244	0	0.000218985	0.059	4152	tags=78%, list=24%, signal=103%
HORIUCHI_WTAP_TARGETS_UP	285	0.493168	2.02061	0	0.000221756	0.06	3447	tags=42%, list=20%, signal=52%
KUROZUMI_RESPONSE_TO_ONCOCYTIC_VIRUS	43	0.611703	2.01997	0	0.000228038	0.062	2795	tags=51%, list=16%, signal=61%
KEGG_RENAL_CELL_CARCINOMA	69	0.564381	2.01835	0	0.000234225	0.064	3541	tags=51%, list=20%, signal=63%
BURTON_ADIPOGENESIS_1	32	0.648035	2.01835	0	0.000233415	0.064	3671	tags=66%, list=21%, signal=83%
PROTEIN_AMINO_ACID_DEPHOSPHORYLATION	60	0.582824	2.01821	0	0.00023261	0.064	2793	tags=37%, list=16%, signal=44%
PID_FCER1_PATHWAY	60	0.582034	2.01692	0	0.000231811	0.064	3267	tags=48%, list=19%, signal=59%
REACTOME_INTERFERON_ALPHA_BETA_SIGNALING	61	0.582851	2.01536	0	0.00024482	0.068	4422	tags=61%, list=25%, signal=81%
ACACTAC,MIR-142-3P	125	0.526781	2.01461	0	0.000247434	0.069	4670	tags=54%, list=27%, signal=73%
PLASARI_TGFB1_TARGETS_1HR_UP	33	0.637846	2.01372	0	0.000250034	0.07	3371	tags=55%, list=19%, signal=68%
CREIGHTON_ENDOCRINE_THERAPY_RESISTANCE_5	441	0.475112	2.01367	0	0.000249186	0.07	3447	tags=39%, list=20%, signal=47%
BRUECKNER_TARGETS_OF_MIRLET7A3_DN	69	0.559877	2.01335	0	0.000248344	0.07	4717	tags=58%, list=27%, signal=79%
KEGG_FOCAL_ADHESION	195	0.501116	2.0131	0	0.000254303	0.072	3015	tags=33%, list=17%, signal=40%
PID_ANGIOPOIETIN_RECEPTOR_PATHWAY	50	0.598908	2.0119	0	0.000256809	0.073	3067	tags=48%, list=18%, signal=58%
BIOCARTA_BCR_PATHWAY	33	0.640306	2.01174	0	0.000259299	0.074	2324	tags=45%, list=13%, signal=52%
SASSON_RESPONSE_TO_GONADOTROPHINS_UP	87	0.54237	2.01166	0	0.000258435	0.074	4065	tags=49%, list=23%, signal=64%
LAIHO_COLORECTAL_CANCER_SERRATED_UP	103	0.535715	2.00994	0	0.000260903	0.075	2897	tags=43%, list=17%, signal=51%
BIOCARTA_MET_PATHWAY	37	0.627399	2.00924	0	0.000263367	0.076	3015	tags=54%, list=17%, signal=65%
REACTOME_DOWNSTREAM_SIGNAL_TRANSDUCTION	90	0.54057	2.00905	0	0.000269148	0.078	3540	tags=43%, list=20%, signal=54%
REACTOME_GRB2_SOS_PROVIDES_LINKAGE_TO_MAPK_SIGNALING_FOR_INTERGRINS_	15	0.755429	2.00898	0	0.000268263	0.078	2690	tags=60%, list=15%, signal=71%
FISCHER_UP IN RC	64	0.563269	2.00695	0	0.000280641	0.082	2635	tags=48%, list=15%, signal=57%
GRAHAM_CML_QUIESCENT_VS_CML_DIVIDING_UP	22	0.702939	2.00598	0	0.000279724	0.082	3076	tags=55%, list=18%, signal=66%
REACTOME_P130CAS_LINKAGE_TO_MAPK_SIGNALING_FOR_INTEGRINS	15	0.768811	2.00511	0	0.000282091	0.083	2690	tags=60%, list=15%, signal=71%
PROTEIN_KINASE_CASCADE	279	0.487068	2.00385	0	0.000284467	0.084	3631	tags=43%, list=21%, signal=53%
PID_ENDOTHELIN_PATHWAY	63	0.572868	2.00349	0	0.000286792	0.085	3929	tags=46%, list=23%, signal=59%
HALMOS_CEBPA_TARGETS_UP	50	0.591958	2.0034	0	0.000285867	0.085	3134	tags=46%, list=18%, signal=56%
OSWALD_HEMATOPOIETIC_STEM_CELL_IN_COLLAGEN_GEL_UP	218	0.492673	2.00224	0	0.000288178	0.086	3671	tags=45%, list=21%, signal=57%
PID_RXR_VDR_PATHWAY	26	0.678585	2.001	0	0.000290493	0.087	2383	tags=50%, list=14%, signal=58%
TIAN_TNF_SIGNALING_NOT_VIA_NFKB	20	0.70828	1.99954	0	0.000312019	0.093	3395	tags=60%, list=20%, signal=74%
GEORGOPOLOUS_MYELOID DIFFERENTIATION	116	0.52187	1.9995	0	0.000311026	0.093	2873	tags=46%, list=17%, signal=54%
PID_CD8_TCR_DOWNSTREAM_PATHWAY	64	0.571921	1.99946	0	0.000310038	0.093	3482	tags=52%, list=20%, signal=64%
FOSTER_TOLERANT_MACROPHAGE_UP	138	0.518424	1.99881	0	0.000312232	0.094	3995	tags=50%, list=23%, signal=64%
REACTOME_CHEMOKINE_RECEPTORS_BIND_CHEMOKINES	47	0.59681	1.99875	0	0.000311247	0.094	3232	tags=55%, list=19%, signal=68%
GEORGOPOLOUS_GMP VS ALL OTHER +CD33	144	0.511946	1.99864	0	0.000310268	0.094	2834	tags=38%, list=16%, signal=45%
BIOCARTA_TOLL_PATHWAY	36	0.627509	1.99851	0	0.000309296	0.094	4152	tags=61%, list=24%, signal=80%
PID_FAS_PATHWAY	38	0.619365	1.99744	0	0.000320947	0.097	3935	tags=53%, list=23%, signal=68%
ACTTTAT,MIR-142-5P	274	0.484084	1.99541	0	0.000332481	0.101	4473	tags=46%, list=26%, signal=61%
REACTOME_NFKB_AND_MAP_KINASES_ACTIVATION_MEDIATED_BY_TLR4_SIGNALING_REPERTOIRE	67	0.558546	1.99534	0	0.000331448	0.101	2324	tags=42%, list=13%, signal=48%
REACTOME_MYD88_MAL_CASCADE_INITIATED_ON_PLASMA_MEMBRANE	78	0.550274	1.99462	0	0.000336616	0.103	2324	tags=41%, list=13%, signal=47%
AMIT_EGF_RESPONSE_120_MCF10A	42	0.609354	1.99459	0	0.000335577	0.103	3317	tags=50%, list=19%, signal=62%
KEGG_ADHERENS_JUNCTION	67	0.558236	1.99329	0	0.00034685	0.106	1931	tags=33%, list=11%, signal=37%
PID_CDC42_PATHWAY	68	0.558743	1.99257	0	0.000348915	0.107	4164	tags=54%, list=24%, signal=71%
WANG_RESPONSE_TO_ANDROGEN_UP	27	0.663548	1.99201	0	0.000357092	0.11	4227	tags=74%, list=24%, signal=98%
NICK_RESPONSE_TO_PROC_TREATMENT_DN	25	0.683072	1.99091	0	0.000359032	0.111	3157	tags=56%, list=18%, signal=68%
PID_MAPK_TRK_PATHWAY	32	0.64339	1.99073	0	0.000357941	0.111	3550	tags=63%, list=20%, signal=78%
DASU_IL6_SIGNALING_UP	56	0.580171	1.99037	0	0.000359924	0.112	3878	tags=52%, list=22%, signal=66%
AGCATTA,MIR-155	125	0.520636	1.98977	0	0.000361857	0.113	4004	tags=46%, list=23%, signal=60%
REACTOME_SEMA4D_IN_SEMAPHORIN_SIGNALING	29	0.646705	1.98805	0	0.000378938	0.119	3256	tags=59%, list=19%, signal=72%
BIOCARTA_AT1R_PATHWAY	31	0.643011	1.98668	0	0.000386873	0.122	3386	tags=55%, list=19%, signal=68%
CASORELLI_ACUTE_PROMYELOCYTIC_LEUKEMIA_UP	159	0.506589	1.98643	0	0.000388749	0.123	2840	tags=42%, list=16%, signal=49%
JIANG_HYPOXIA_NORMAL	290	0.481456	1.98585	0	0.000402591	0.128	4248	tags=44%, list=24%, signal=58%
IKEDA_MIR1_TARGETS_UP	53	0.585859	1.98553	0	0.000407403	0.13	2125	tags=34%, list=12%, signal=39%
KRIEG_HYPOXIA_VIA_KDM3A	49	0.596752	1.98489	0	0.000412167	0.132	3380	tags=53%, list=19%, signal=66%
BIOCARTA_NFKB_PATHWAY	23	0.684018	1.98489	0	0.000410947	0.132	3619	tags=74%, list=21%, signal=93%
REACTOME_SIGNALING_BY_SCF_KIT	75	0.550692	1.98473	0	0.000409735	0.132	2278	tags=37%, list=13%, signal=43%
HELLER_SILENCED_BY_METHYLATION_UP	264	0.482073	1.9839	0	0.000411469	0.133	4394	tags=48%, list=25%, signal=64%
EBERT_HUMAN_BCELLS	98	0.531607	1.9832	0	0.000410262	0.133	3914	tags=47%, list=23%, signal=60%
REACTOME_GOLGI_ASSOCIATED_VESICLE_BIOGENESIS	48	0.59186	1.98282	0	0.000414944	0.134	3913	tags=56%, list=23%, signal=72%
ZHU_CMV_ALL_UP	117	0.522508	1.98228	0	0.000416687	0.135	3769	tags=50%, list=22%, signal=64%
REACTOME_IL1_SIGNALING	38	0.623531	1.98143	0	0.000421312	0.137	3903	tags=68%, list=22%, signal=88%
AAGGGAT,MIR-188	70	0.548598	1.97779	0	0.0004406	0.142	3595	tags=49%, list=21%, signal=61%
CROONQUIST_NRAS_VS_STROMAL_STIMULATION_UP	37	0.616209	1.97726	0.00136799	0.000442227	0.143	3273	tags=46%, list=19%, signal=56%
BERTUCCI_MEDULLARY_VS_DUCTAL_BREAST_CANCER_UP	191	0.494679	1.9772	0	0.000443865	0.143	3221	tags=43%, list=19%, signal=52%
COATES_MACROPHAGE_M1_VS_M2_DN	70	0.557309	1.97719	0	0.000442589	0.143	3956	tags=47%, list=23%, signal=61%
HINATA_NFKB_TARGETS_FIBROBLAST_UP	83	0.543614	1.97713	0	0.000441321	0.143	3076	tags=47%, list=18%, signal=57%
SENGUPTA_EBNA1_ANTICORRELATED	146	0.501729	1.97633	0	0.000445841	0.145	3952	tags=44%, list=23%, signal=56%
NATSUME_RESPONSE_TO_INTERFERON_BETA_DN	52	0.58661	1.97571	0	0.000444571	0.145	3789	tags=50%, list=22%, signal=64%
BASSO_HAIRY_CELL_LEUKEMIA_DN	79	0.540626	1.97509	0	0.000446192	0.146	2636	tags=42%, list=15%, signal=49%
ZHANG_TLX_TARGETS_60HR_UP	280	0.478236	1.97433	0	0.000453454	0.149	3476	tags=39%, list=20%, signal=47%
SENESE_HDAC2_TARGETS_UP	108	0.521411	1.973	0	0.00046074	0.152	3973	tags=44%, list=23%, signal=56%
DAVICIONI_TARGETS_OF_PAX_FOXO1_FUSIONS_UP	243	0.476745	1.97226	0	0.000467941	0.153	3391	tags=37%, list=20%, signal=45%
SARTIPY_NORMAL_AT_INSULIN_RESISTANCE_UP	30	0.654187	1.97173	0	0.000475084	0.156	1403	tags=53%, list=8%, signal=58%
PID_UPA_UPAR_PATHWAY	41	0.602232	1.97128	0	0.000473753	0.156	3025	tags=46%, list=17%, signal=56%
BIOCARTA_MAPK_PATHWAY	85	0.532127	1.9709	0	0.000478048	0.157	3518	tags=52%, list=20%, signal=65%
SCHEIDEREIT_IKK_TARGETS	17	0.718553	1.97036	0.0014881	0.000482323	0.159	3924	tags=82%, list=23%, signal=106%
XU_HGF_TARGETS_INDUCED_BY_AKT1_6HR	17	0.723863	1.96996	0	0.000483803	0.16	2889	tags=71%, list=17%, signal=85%
MAHAJAN_RESPONSE_TO_IL1A_UP	79	0.536943	1.96975	0	0.00048525	0.161	3483	tags=43%, list=20%, signal=54%
PETROVA_ENDOTHELIUM_LYMPHATIC_VS_BLOOD_DN	155	0.501317	1.96922	0	0.00048391	0.161	3391	tags=39%, list=20%, signal=48%
BOHN_PRIMARY_IMMUNODEFICIENCY_SYNDROM_DN	38	0.614441	1.96746	0	0.000496436	0.166	2086	tags=50%, list=12%, signal=57%
ZHENG_FOXP3_TARGETS_IN_THYMUS_UP	181	0.49647	1.96458	0	0.000522696	0.173	3743	tags=42%, list=22%, signal=53%
BIOCARTA_SPPA_PATHWAY	22	0.693913	1.9619	0	0.000551742	0.183	3015	tags=59%, list=17%, signal=71%
MEMBRANE_ORGANIZATION_AND_BIOGENESIS	133	0.504021	1.9602	0	0.000569442	0.187	4001	tags=42%, list=23%, signal=54%
RB_P130_DN.V1_DN	127	0.508755	1.95789	0	0.000581594	0.191	3915	tags=47%, list=23%, signal=61%
STEARMAN_TUMOR_FIELD_EFFECT_UP	33	0.624229	1.95748	0	0.000582745	0.192	2436	tags=52%, list=14%, signal=60%
THEILGAARD_NEUTROPHIL_AT_SKIN_WOUND_DN	221	0.478614	1.95599	0	0.000600364	0.199	4945	tags=53%, list=28%, signal=73%
PROTEIN_TYROSINE_PHOSPHATASE_ACTIVITY	51	0.571814	1.95548	0	0.000601482	0.2	4458	tags=49%, list=26%, signal=66%
BOWIE_RESPONSE_TO_EXTRACELLULAR_MATRIX	17	0.725975	1.9554	0	0.00059986	0.2	3335	tags=71%, list=19%, signal=87%
KEGG_NOD_LIKE_RECEPTOR_SIGNALING_PATHWAY	59	0.560804	1.954	0	0.000611726	0.204	2324	tags=46%, list=13%, signal=53%
REACTOME_CELL_SURFACE_INTERACTIONS_AT_THE_VASCULAR_WALL	82	0.534105	1.95242	0	0.000628969	0.21	3078	tags=41%, list=18%, signal=50%
REACTOME_RORA_ACTIVATES_CIRCADIAN_EXPRESSION	22	0.68519	1.95193	0	0.000632629	0.211	4743	tags=73%, list=27%, signal=100%
REACTOME_SIGNALING_BY_ERBB2	96	0.528151	1.95175	0	0.000630942	0.211	3540	tags=41%, list=20%, signal=51%
ZHAN_V1_LATE_DIFFERENTIATION_GENES_UP	32	0.625549	1.9504	0	0.000650695	0.215	2058	tags=56%, list=12%, signal=64%
KEGG_INSULIN_SIGNALING_PATHWAY	135	0.503811	1.94837	0	0.000675645	0.224	4034	tags=42%, list=23%, signal=55%
NUTT_GBM_VS_AO_GLIOMA_UP	46	0.584506	1.94836	0	0.000673857	0.224	3037	tags=46%, list=17%, signal=55%
FAELT_B_CLL_WITH_VH_REARRANGEMENTS_UP	42	0.592306	1.94789	0	0.000672079	0.224	2261	tags=50%, list=13%, signal=57%
HALLMARK_TGF_BETA_SIGNALING	53	0.571413	1.94736	0	0.000680957	0.226	4218	tags=55%, list=24%, signal=72%
FARDIN_HYPOXIA_11	32	0.62885	1.94673	0	0.000684454	0.228	4105	tags=66%, list=24%, signal=86%
REACTOME_IL_3_5_AND_GM_CSF_SIGNALING	43	0.589913	1.94667	0	0.000682663	0.228	4181	tags=51%, list=24%, signal=67%
DELPUECH_FOXO3_TARGETS_UP	68	0.554245	1.94635	0	0.000686129	0.23	1996	tags=34%, list=11%, signal=38%
PID_RETINOIC_ACID_PATHWAY	30	0.629807	1.94613	0	0.000686936	0.231	2552	tags=50%, list=15%, signal=59%
REACTOME_SIGNALING_BY_FGFR	107	0.516853	1.94606	0	0.000685152	0.231	3540	tags=38%, list=20%, signal=48%
LINDGREN_BLADDER_CANCER_CLUSTER_2A_DN	131	0.499249	1.94606	0	0.000683377	0.231	4034	tags=47%, list=23%, signal=61%
HALLMARK_CHOLESTEROL_HOMEOSTASIS	71	0.540478	1.94593	0	0.000681611	0.231	2465	tags=38%, list=14%, signal=44%
ZHONG_RESPONSE_TO_AZACITIDINE_AND_TSA_UP	173	0.488867	1.94443	0	0.000692844	0.234	3727	tags=39%, list=21%, signal=50%
GUTIERREZ_CHRONIC_LYMPHOCYTIC_LEUKEMIA_DN	54	0.567292	1.94437	0	0.000691063	0.234	3875	tags=52%, list=22%, signal=67%
REACTOME_REGULATION_OF_KIT_SIGNALING	16	0.735607	1.94291	0.00151976	0.000707336	0.239	1851	tags=63%, list=11%, signal=70%
BOWIE_RESPONSE_TO_TAMOXIFEN	18	0.699893	1.94283	0.00147493	0.000705527	0.239	3335	tags=78%, list=19%, signal=96%
LEONARD_HYPOXIA	46	0.578479	1.94275	0	0.000706284	0.239	3915	tags=57%, list=23%, signal=73%
UROSEVIC_RESPONSE_TO_IMIQUIMOD	22	0.678758	1.94218	0	0.000714671	0.243	3095	tags=68%, list=18%, signal=83%
STEARMAN_LUNG_CANCER_EARLY_VS_LATE_DN	54	0.565041	1.94218	0	0.000712857	0.243	4034	tags=54%, list=23%, signal=70%
PID_SHP2_PATHWAY	57	0.556158	1.9414	0	0.000718705	0.245	4435	tags=53%, list=26%, signal=70%
PID_S1P_S1P3_PATHWAY	29	0.648237	1.94077	0	0.000722016	0.247	3565	tags=48%, list=21%, signal=61%
REACTOME_MEMBRANE_TRAFFICKING	118	0.508742	1.94048	0	0.000720197	0.247	3913	tags=45%, list=23%, signal=58%
SASSON_RESPONSE_TO_GONADOTROPHINS_DN	85	0.530193	1.93986	0	0.000725952	0.249	2923	tags=34%, list=17%, signal=41%
FALVELLA_SMOKERS_WITH_LUNG_CANCER	74	0.536761	1.93921	0	0.000739279	0.253	3791	tags=45%, list=22%, signal=57%
SCHOEN_NFKB_SIGNALING	32	0.628841	1.93884	0	0.000747427	0.255	3317	tags=59%, list=19%, signal=73%
PID_IL2_1PATHWAY	55	0.560456	1.9388	0	0.000745564	0.255	3015	tags=49%, list=17%, signal=59%
ST_GAQ_PATHWAY	28	0.637339	1.93857	0	0.000751216	0.258	3738	tags=61%, list=22%, signal=77%
RUTELLA_RESPONSE_TO_CSF2RB_AND_IL4_UP	324	0.466642	1.93813	0	0.000751856	0.259	3789	tags=44%, list=22%, signal=55%
RUFFLE	30	0.63997	1.93741	0	0.000754972	0.261	3110	tags=50%, list=18%, signal=61%
DORN_ADENOVIRUS_INFECTION_48HR_DN	38	0.605297	1.93681	0	0.000758056	0.263	3633	tags=58%, list=21%, signal=73%
REACTOME_INTERFERON_SIGNALING	145	0.499486	1.9354	0	0.000783464	0.27	4127	tags=50%, list=24%, signal=65%
VALK_AML_CLUSTER_2	26	0.648604	1.93522	0	0.000781539	0.27	4075	tags=69%, list=23%, signal=90%
REACTOME_CIRCADIAN_REPRESSION_OF_EXPRESSION_BY_REV_ERBA	21	0.681665	1.93353	0	0.000791968	0.274	2051	tags=48%, list=12%, signal=54%
BERNARD_PPAPDC1B_TARGETS_DN	54	0.561712	1.9325	0	0.000812197	0.28	2441	tags=37%, list=14%, signal=43%
POSITIVE_REGULATION_OF_TRANSLATION	32	0.621078	1.93015	0	0.00084716	0.289	3016	tags=47%, list=17%, signal=57%
ZHU_CMV_24_HR_UP	90	0.519432	1.92915	0	0.000864689	0.293	3769	tags=51%, list=22%, signal=65%
TAKEDA_TARGETS_OF_NUP98_HOXA9_FUSION_16D_UP	165	0.490707	1.92897	0	0.00086259	0.293	3434	tags=42%, list=20%, signal=52%
NIELSEN_SYNOVIAL_SARCOMA_DN	20	0.683585	1.92836	0	0.000872679	0.297	3095	tags=65%, list=18%, signal=79%
TARTE_PLASMA_CELL_VS_B_LYMPHOCYTE_DN	38	0.593942	1.928	0	0.000873003	0.298	3624	tags=61%, list=21%, signal=76%
SHIN_B_CELL_LYMPHOMA_CLUSTER_8	35	0.597023	1.9275	0	0.000878176	0.299	2332	tags=49%, list=13%, signal=56%
REACTOME_TRIF_MEDIATED_TLR3_SIGNALING	70	0.532373	1.92713	0	0.000888139	0.302	3732	tags=50%, list=21%, signal=63%
DUTERTRE_ESTRADIOL_RESPONSE_24HR_DN	483	0.454167	1.92689	0	0.000893262	0.305	4758	tags=45%, list=27%, signal=60%
PID_ERBB1_RECEPTOR_PROXIMAL_PATHWAY	35	0.611631	1.92619	0	0.000903149	0.308	2123	tags=40%, list=12%, signal=45%
IMMUNE_RESPONSE	220	0.475011	1.92614	0	0.000903376	0.309	3237	tags=39%, list=19%, signal=47%
ST_B_CELL_ANTIGEN_RECEPTOR	40	0.596442	1.92612	0	0.000901225	0.309	2346	tags=43%, list=13%, signal=49%
VESICLE_MEDIATED_TRANSPORT	191	0.483006	1.92595	0	0.000899085	0.309	3748	tags=39%, list=22%, signal=50%
REACTOME_TRAF6_MEDIATED_INDUCTION_OF_NFKB_AND_MAP_KINASES_UPON_TLR7_8_OR_9_ACTIVATION	72	0.543958	1.92591	0	0.00089933	0.31	2324	tags=40%, list=13%, signal=46%
CHEN_HOXA5_TARGETS_9HR_UP	205	0.4807	1.92567	0	0.000899596	0.31	4615	tags=47%, list=27%, signal=64%
KEGG_REGULATION_OF_ACTIN_CYTOSKELETON	209	0.475191	1.92517	0	0.000902238	0.312	3256	tags=34%, list=19%, signal=42%
BIOCARTA_RHO_PATHWAY	32	0.624805	1.92468	0.00135685	0.000904831	0.314	3226	tags=53%, list=19%, signal=65%
WANG_CLIM2_TARGETS_DN	178	0.478923	1.92462	0	0.000909801	0.316	4647	tags=48%, list=27%, signal=65%
KHETCHOUMIAN_TRIM24_TARGETS_UP	45	0.579739	1.92372	0	0.000919427	0.32	3391	tags=56%, list=20%, signal=69%
LIU_VAV3_PROSTATE_CARCINOGENESIS_UP	87	0.527979	1.9234	0	0.000917278	0.32	2814	tags=40%, list=16%, signal=48%
PID_RAS_PATHWAY	29	0.632422	1.92258	0	0.000931626	0.325	3914	tags=62%, list=23%, signal=80%
KEGG_MAPK_SIGNALING_PATHWAY	255	0.473038	1.92243	0	0.000929459	0.325	3914	tags=40%, list=23%, signal=50%
PID_P38_ALPHA_BETA_PATHWAY	29	0.634794	1.92238	0	0.000927303	0.325	5264	tags=83%, list=30%, signal=119%
KINSEY_TARGETS_OF_EWSR1_FLII_FUSION_DN	310	0.461604	1.92193	0	0.000925156	0.325	3563	tags=37%, list=20%, signal=46%
MORI_EMU_MYC_LYMPHOMA_BY_ONSET_TIME_DN	17	0.698182	1.9215	0	0.00093467	0.328	4288	tags=76%, list=25%, signal=101%
GRAESSMANN_RESPONSE_TO_MC_AND_SERUM_DEPRIVATION_UP	198	0.477091	1.92089	0	0.000946426	0.331	2889	tags=36%, list=17%, signal=43%
TAKEDA_TARGETS_OF_NUP98_HOXA9_FUSION_6HR_DN	38	0.609279	1.92078	0	0.000944251	0.331	4203	tags=63%, list=24%, signal=83%
TONKS_TARGETS_OF_RUNX1_RUNX1T1_FUSION_MONOCYTE_DN	51	0.561137	1.91913	0	0.000981323	0.338	2704	tags=39%, list=16%, signal=46%
IKEDA_MIR30_TARGETS_UP	112	0.504663	1.91871	0	0.000983693	0.34	2811	tags=39%, list=16%, signal=47%
REACTOME_SIGNALING_BY_FGFR_IN_DISEASE	120	0.500007	1.91788	0	0.000995262	0.344	3540	tags=37%, list=20%, signal=46%
ADAPTIVE_IMMUNE_RESPONSE	25	0.650577	1.91753	0	0.00099755	0.345	1590	tags=44%, list=9%, signal=48%
DEPHOSPHORYLATION	66	0.549538	1.9172	0	0.000995283	0.345	2793	tags=33%, list=16%, signal=40%
SCHAVOLT_TARGETS_OF_TP53_AND_TP63	15	0.725842	1.91627	0	0.00100898	0.35	2165	tags=60%, list=12%, signal=68%
MCDOWELL_ACUTE_LUNG_INJURY_UP	45	0.580578	1.9162	0	0.0010067	0.35	2752	tags=44%, list=16%, signal=53%
E2F1_UP.V1_DN	174	0.47972	1.91536	0	0.0010181	0.356	3335	tags=41%, list=19%, signal=50%
NAKAYAMA_FRA2_TARGETS	41	0.583909	1.91517	0	0.00101581	0.356	2862	tags=54%, list=16%, signal=64%
GTCTTCC,MIR-7	157	0.483653	1.91442	0	0.00102709	0.362	4229	tags=43%, list=24%, signal=56%
BOYLAN_MULTIPLE_MYELOMA_D_CLUSTER_DN	40	0.583335	1.91437	0	0.00102479	0.362	3417	tags=58%, list=20%, signal=71%
SARRIO_EPITHELIAL_MESENCHYMAL_TRANSITION_DN	143	0.489726	1.91395	0	0.00102927	0.363	2279	tags=31%, list=13%, signal=36%
APOPTOSIS_GO	413	0.453165	1.9139	0	0.00102697	0.363	3745	tags=39%, list=22%, signal=49%
SMALL_GTPASE_MEDIATED_SIGNAL_TRANSDUCTION	83	0.524066	1.91284	0	0.00103364	0.366	3599	tags=47%, list=21%, signal=59%
PID_TXA2PATHWAY	57	0.557338	1.91246	0	0.00103808	0.369	2915	tags=42%, list=17%, signal=50%
PID_IGF1_PATHWAY	29	0.617016	1.91235	0	0.00103801	0.369	3517	tags=52%, list=20%, signal=65%
REACTOME_SHC_MEDIATED_SIGNALLING	15	0.732444	1.91142	0.0014245	0.00105359	0.376	3540	tags=67%, list=20%, signal=84%
BIOCARTA_BARRESTIN_SRC_PATHWAY	15	0.72875	1.91094	0.0030581	0.0010602	0.379	3548	tags=67%, list=20%, signal=84%
HALLMARK_COAGULATION	135	0.492848	1.9109	0	0.00105787	0.379	3153	tags=35%, list=18%, signal=42%
WANG_RESPONSE_TO_GSK3_INHIBITOR_SB216763_UP	319	0.461164	1.9106	0	0.00106667	0.383	3449	tags=39%, list=20%, signal=48%
REACTOME_SIGNALING_BY_EGFR_IN_CANCER	104	0.513894	1.91043	0	0.00106433	0.383	3744	tags=42%, list=22%, signal=54%
ST_ERK1_ERK2_MAPK_PATHWAY	31	0.624424	1.91039	0	0.001062	0.383	3234	tags=61%, list=19%, signal=75%
TRACEY_RESISTANCE_TO_IFNA2_DN	29	0.628962	1.91008	0	0.00107285	0.388	3243	tags=59%, list=19%, signal=72%
PROGRAMMED_CELL_DEATH	414	0.454978	1.90824	0	0.0010968	0.394	3745	tags=39%, list=22%, signal=49%
ZHU_CMV_8_HR_DN	50	0.56116	1.90697	0	0.00111854	0.403	2441	tags=36%, list=14%, signal=42%
MULLIGHAN_NPM1_MUTATED_SIGNATURE_1_UP	254	0.461671	1.90517	0	0.00115105	0.412	5201	tags=46%, list=30%, signal=65%
BIOCARTA_HIVNEF_PATHWAY	55	0.549544	1.90479	0	0.00115293	0.414	3394	tags=51%, list=20%, signal=63%
HOLLEMAN_ASPARAGINASE_RESISTANCE_ALL_DN	22	0.669863	1.9037	0.00143062	0.00116785	0.419	2928	tags=59%, list=17%, signal=71%
VANHARANTA_UTERINE_FIBROID_DN	62	0.545232	1.90286	0	0.00117834	0.423	3671	tags=44%, list=21%, signal=55%
HOSHIDA_LIVER_CANCER_SUBCLASS_S1	230	0.469002	1.90171	0	0.00120182	0.429	3308	tags=44%, list=19%, signal=54%
WANG_RESPONSE_TO_FORSKOLIN_UP	22	0.680129	1.90153	0	0.00120141	0.43	4227	tags=73%, list=24%, signal=96%
REACTOME_SIGNALING_BY_THE_B_CELL_RECEPTOR_BCR	118	0.497697	1.90008	0	0.00123989	0.444	5003	tags=53%, list=29%, signal=73%
HALLMARK_P53_PATHWAY	194	0.473163	1.89991	0	0.00123942	0.444	3363	tags=40%, list=19%, signal=49%
KEGG_VIRAL_MYOCARDITIS	65	0.542122	1.89911	0	0.00124967	0.449	3783	tags=46%, list=22%, signal=59%
REACTOME_SIGNALING_BY_PDGF	117	0.494665	1.89893	0	0.00125129	0.45	3540	tags=37%, list=20%, signal=46%
REACTOME_PROLONGED_ERK_ACTIVATION_EVENTS	19	0.69643	1.89805	0.00147929	0.00125937	0.454	3540	tags=74%, list=20%, signal=92%
BIOCARTA_DEATH_PATHWAY	32	0.610653	1.89777	0.00139665	0.00126098	0.454	3221	tags=59%, list=19%, signal=73%
TONKS_TARGETS_OF_RUNX1_RUNX1T1_FUSION_HSC_UP	177	0.473329	1.89737	0	0.00127108	0.458	2889	tags=35%, list=17%, signal=42%
PID_PTP1B_PATHWAY	52	0.560023	1.89718	0.00126582	0.00127477	0.46	2915	tags=38%, list=17%, signal=46%
CHIARADONNA_NEOPLASTIC_TRANSFORMATION_KRAS_DN	136	0.490002	1.89716	0	0.00127208	0.46	3286	tags=43%, list=19%, signal=52%
REACTOME_ADAPTIVE_IMMUNE_SYSTEM	496	0.447595	1.89604	0	0.00129693	0.469	4970	tags=53%, list=29%, signal=72%
LI_WILMS_TUMOR_VS_FETAL_KIDNEY_1_UP	179	0.478685	1.89527	0	0.00131756	0.477	3519	tags=42%, list=20%, signal=52%
REACTOME_ARMS_MEDIATED_ACTIVATION	17	0.704659	1.8946	0	0.00132747	0.481	3540	tags=76%, list=20%, signal=96%
KOBAYASHI_EGFR_SIGNALING_6HR_DN	18	0.684806	1.89382	0	0.00134574	0.487	1997	tags=50%, list=11%, signal=56%
KEGG_DORSO_VENTRAL_AXIS_FORMATION	23	0.658532	1.89363	0.00145138	0.00134293	0.487	2775	tags=48%, list=16%, signal=57%
TAKEDA_TARGETS_OF_NUP98_HOXA9_FUSION_10D_UP	180	0.470082	1.89335	0	0.00136107	0.492	3032	tags=36%, list=17%, signal=43%
GNATENKO_PLATELET_SIGNATURE	47	0.574168	1.89312	0.00128041	0.0013645	0.494	2663	tags=47%, list=15%, signal=55%
BOSCO_ALLERGEN_INDUCED_TH2_ASSOCIATED_MODULE	137	0.494669	1.89283	0	0.00136789	0.495	3280	tags=44%, list=19%, signal=54%
ZHAN_MULTIPLE_MYELOMA_LB_UP	43	0.576168	1.89145	0	0.00140671	0.506	4099	tags=53%, list=24%, signal=70%
LOCOMOTORY_BEHAVIOR	86	0.516071	1.89092	0	0.00141632	0.508	3325	tags=42%, list=19%, signal=52%
GTAGGCA,MIR-189	28	0.628133	1.89074	0	0.0014134	0.508	3764	tags=57%, list=22%, signal=73%
GARGALOVIC_RESPONSE_TO_OXIDIZED_PHOSPHOLIPIDS_BLACK_UP	34	0.607886	1.8901	0	0.00141878	0.509	2132	tags=47%, list=12%, signal=54%
YU_MYC_TARGETS_DN	50	0.564396	1.88937	0	0.00142823	0.51	2511	tags=46%, list=14%, signal=54%
REACTOME_THE_ROLE_OF_NEF_IN_HIV1_REPLICATION_AND_DISEASE_PATHOGENESIS	27	0.627238	1.88907	0	0.0014315	0.511	3875	tags=63%, list=22%, signal=81%
TSAI_RESPONSE_TO_IONIZING_RADIATION	142	0.486254	1.88804	0	0.00144299	0.514	3459	tags=44%, list=20%, signal=55%
REACTOME_DOWNSTREAM_SIGNALING_OF_ACTIVATED_FGFR	96	0.505931	1.88747	0	0.0014523	0.517	3540	tags=36%, list=20%, signal=46%
BIOCARTA_PYK2_PATHWAY	26	0.624297	1.8874	0	0.00144935	0.517	3386	tags=54%, list=19%, signal=67%
GGGNNTTTCC_V$NFKB_Q6_01	128	0.486687	1.88663	0	0.00147912	0.525	3189	tags=35%, list=18%, signal=43%
JEON_SMAD6_TARGETS_UP	21	0.660701	1.88614	0.00293255	0.00149038	0.529	1466	tags=43%, list=8%, signal=47%
GROSS_HYPOXIA_VIA_HIF1A_DN	106	0.494968	1.88555	0	0.00149955	0.532	3021	tags=41%, list=17%, signal=49%
HAN_SATB1_TARGETS_DN	421	0.446963	1.88295	0	0.00156362	0.545	3920	tags=39%, list=23%, signal=50%
AKT_UP.V1_UP	155	0.474245	1.88213	0	0.00158275	0.552	3959	tags=43%, list=23%, signal=55%
PID_IL12_2PATHWAY	60	0.541614	1.88172	0	0.00160184	0.559	3482	tags=47%, list=20%, signal=58%
KEGG_GNRH_SIGNALING_PATHWAY	93	0.504344	1.88118	0	0.00161279	0.561	2523	tags=33%, list=15%, signal=39%
VALK_AML_CLUSTER_3	30	0.608298	1.881	0	0.0016196	0.563	5461	tags=80%, list=31%, signal=116%
MILI_PSEUDOPODIA_CHEMOTAXIS_DN	420	0.444504	1.88003	0	0.00162844	0.566	3319	tags=36%, list=19%, signal=43%
BURTON_ADIPOGENESIS_8	82	0.52019	1.87903	0	0.00163725	0.568	4199	tags=52%, list=24%, signal=69%
KEGG_PANCREATIC_CANCER	69	0.532646	1.87889	0	0.00163801	0.569	3619	tags=49%, list=21%, signal=62%
BMI1_DN_MEL18_DN.V1_UP	137	0.487913	1.87868	0	0.00163875	0.57	4030	tags=45%, list=23%, signal=58%
GRAHAM_CML_DIVIDING_VS_NORMAL_QUIESCENT_DN	91	0.503732	1.87808	0	0.00165552	0.576	3735	tags=49%, list=21%, signal=63%
GRUETZMANN_PANCREATIC_CANCER_UP	344	0.446893	1.87799	0	0.00165623	0.577	3949	tags=43%, list=23%, signal=54%
MARZEC_IL2_SIGNALING_UP	105	0.499869	1.87781	0	0.00165693	0.577	3395	tags=46%, list=20%, signal=56%
REGULATION_OF_SMALL_GTPASE_MEDIATED_SIGNAL_TRANSDUCTION	23	0.655952	1.87775	0	0.00165567	0.578	3227	tags=57%, list=19%, signal=69%
PID_NFKAPPAB_CANONICAL_PATHWAY	23	0.644947	1.87739	0	0.00165437	0.579	3619	tags=65%, list=21%, signal=82%
MA_PITUITARY_FETAL_VS_ADULT_DN	18	0.690208	1.87625	0	0.00167083	0.58	4007	tags=78%, list=23%, signal=101%
GEISS_RESPONSE_TO_DSRNA_UP	37	0.582472	1.87589	0	0.00167944	0.583	3894	tags=57%, list=22%, signal=73%
TIEN_INTESTINE_PROBIOTICS_2HR_DN	84	0.505909	1.87583	0	0.00167616	0.583	2382	tags=37%, list=14%, signal=43%
REGULATION_OF_PROGRAMMED_CELL_DEATH	327	0.446891	1.87497	0	0.00169257	0.586	3899	tags=40%, list=22%, signal=51%
GTGCCAA,MIR-96	281	0.45252	1.87463	0	0.00169514	0.586	4065	tags=40%, list=23%, signal=51%
ST_TUMOR_NECROSIS_FACTOR_PATHWAY	29	0.632064	1.87431	0	0.00170746	0.588	1971	tags=45%, list=11%, signal=50%
BIOCARTA_IL6_PATHWAY	22	0.650515	1.87324	0.00148368	0.00174125	0.598	4203	tags=64%, list=24%, signal=84%
PEDERSEN_METASTASIS_BY_ERBB2_ISOFORM_1	43	0.570184	1.87207	0.00129199	0.00176904	0.605	1282	tags=33%, list=7%, signal=35%
BERNARD_PPAPDC1B_TARGETS_UP	35	0.592292	1.87181	0	0.00176952	0.605	4936	tags=63%, list=28%, signal=88%
DEBIASI_APOPTOSIS_BY_REOVIRUS_INFECTION_UP	301	0.452492	1.87112	0	0.00179719	0.612	4231	tags=42%, list=24%, signal=55%
IMMUNE_SYSTEM_PROCESS	311	0.451242	1.8702	0	0.00182276	0.616	3668	tags=40%, list=21%, signal=49%
BIOCARTA_TOB1_PATHWAY	19	0.685559	1.86945	0	0.00185798	0.624	3260	tags=53%, list=19%, signal=65%
KEEN_RESPONSE_TO_ROSIGLITAZONE_DN	101	0.499959	1.86909	0	0.00187371	0.629	4199	tags=50%, list=24%, signal=65%
REACTOME_MAPK_TARGETS_NUCLEAR_EVENTS_MEDIATED_BY_MAP_KINASES	30	0.613808	1.86906	0.00138889	0.00187013	0.629	2324	tags=47%, list=13%, signal=54%
NADLER_OBESITY_UP	58	0.541403	1.86844	0	0.00188767	0.634	3273	tags=50%, list=19%, signal=61%
GARY_CD5_TARGETS_UP	444	0.43974	1.86827	0	0.00188793	0.635	3419	tags=38%, list=20%, signal=46%
REACTOME_SEMAPHORIN_INTERACTIONS	64	0.531086	1.86798	0	0.00189201	0.636	3256	tags=42%, list=19%, signal=52%
ATGCTGG,MIR-338	105	0.496437	1.86728	0	0.00191327	0.642	3424	tags=36%, list=20%, signal=45%
LINDGREN_BLADDER_CANCER_CLUSTER_2B	369	0.445773	1.86685	0	0.00191348	0.643	4039	tags=44%, list=23%, signal=57%
REACTOME_GROWTH_HORMONE_RECEPTOR_SIGNALING	24	0.642367	1.86628	0	0.00193844	0.648	2811	tags=50%, list=16%, signal=60%
PID_AJDISS_2PATHWAY	46	0.561389	1.86598	0	0.00194431	0.648	1577	tags=35%, list=9%, signal=38%
REACTOME_REGULATION_OF_SIGNALING_BY_CBL	18	0.684402	1.86591	0.00150602	0.00194065	0.648	2512	tags=50%, list=14%, signal=58%
GALE_APL_WITH_FLT3_MUTATED_DN	17	0.690876	1.86579	0	0.00194078	0.648	1889	tags=53%, list=11%, signal=59%
TONKS_TARGETS_OF_RUNX1_RUNX1T1_FUSION_GRANULOCYTE_DN	15	0.706761	1.86528	0.00152439	0.00195032	0.651	1266	tags=47%, list=7%, signal=50%
ODONNELL_TARGETS_OF_MYC_AND_TFRC_UP	77	0.514911	1.86372	0	0.00199767	0.659	3652	tags=43%, list=21%, signal=54%
KEGG_ERBB_SIGNALING_PATHWAY	87	0.503429	1.86367	0	0.00199581	0.659	4900	tags=48%, list=28%, signal=67%
BIOCARTA_CXCR4_PATHWAY	24	0.640515	1.86313	0	0.00199961	0.661	3206	tags=54%, list=18%, signal=66%
WANG_RESPONSE_TO_BEXAROTENE_DN	29	0.615652	1.86312	0	0.00199778	0.661	817	tags=28%, list=5%, signal=29%
EINAV_INTERFERON_SIGNATURE_IN_CANCER	25	0.631473	1.86251	0	0.00201279	0.666	3918	tags=68%, list=23%, signal=88%
BIOCARTA_TH1TH2_PATHWAY	18	0.684202	1.86236	0	0.00201279	0.666	2491	tags=50%, list=14%, signal=58%
JOHNSTONE_PARVB_TARGETS_2_UP	132	0.4837	1.86198	0	0.00202215	0.669	4004	tags=45%, list=23%, signal=58%
REACTOME_INSULIN_RECEPTOR_RECYCLING	23	0.634571	1.86118	0	0.00204259	0.673	4026	tags=57%, list=23%, signal=73%
HALLMARK_NOTCH_SIGNALING	32	0.593099	1.86055	0.00134771	0.00205921	0.677	2537	tags=47%, list=15%, signal=55%
STARK_PREFRONTAL_CORTEX_22Q11_DELETION_UP	186	0.469541	1.85954	0	0.00210363	0.683	5175	tags=45%, list=30%, signal=63%
TGAATGT,MIR-181A,MIR-181B,MIR-181C,MIR-181D	441	0.442485	1.85882	0	0.00212014	0.685	3936	tags=38%, list=23%, signal=48%
LEADING_EDGE	45	0.559879	1.85878	0	0.00211625	0.685	3206	tags=44%, list=18%, signal=54%
CCAGGTT,MIR-490	61	0.529569	1.85856	0	0.00212342	0.687	3994	tags=48%, list=23%, signal=62%
APOPTOTIC_PROGRAM	58	0.537017	1.85785	0	0.00214724	0.691	3962	tags=52%, list=23%, signal=67%
PID_RET_PATHWAY	39	0.578552	1.85766	0	0.00214332	0.691	3967	tags=54%, list=23%, signal=70%
DER_IFN_GAMMA_RESPONSE_UP	68	0.530352	1.8576	0	0.00214127	0.692	2519	tags=41%, list=14%, signal=48%
SHIN_B_CELL_LYMPHOMA_CLUSTER_3	28	0.60936	1.85747	0	0.00213737	0.692	3266	tags=57%, list=19%, signal=70%
V$AP2ALPHA_01	222	0.455652	1.85692	0	0.0021536	0.698	3770	tags=38%, list=22%, signal=48%
KAYO_CALORIE_RESTRICTION_MUSCLE_UP	91	0.498778	1.85675	0	0.00215335	0.698	3477	tags=37%, list=20%, signal=46%
BIOCARTA_IGF1R_PATHWAY	23	0.638966	1.85662	0.00277778	0.00215308	0.699	3015	tags=48%, list=17%, signal=58%
KEGG_CHRONIC_MYELOID_LEUKEMIA	72	0.522831	1.85638	0.00122249	0.00216007	0.7	3619	tags=50%, list=21%, signal=63%
PID_IL8_CXCR2_PATHWAY	33	0.596348	1.85585	0	0.0021707	0.703	3929	tags=55%, list=23%, signal=70%
REACTOME_MAP_KINASE_ACTIVATION_IN_TLR_CASCADE	48	0.545543	1.85542	0	0.00218314	0.704	2324	tags=40%, list=13%, signal=46%
ZHAN_MULTIPLE_MYELOMA_PR_DN	42	0.569513	1.85513	0	0.00218285	0.705	4236	tags=55%, list=24%, signal=72%
PID_IL8_CXCR1_PATHWAY	27	0.630242	1.85478	0.00146413	0.00219342	0.708	3929	tags=59%, list=23%, signal=76%
PID_EPHA_FWDPATHWAY	34	0.592836	1.85443	0.00131926	0.00220567	0.708	2915	tags=44%, list=17%, signal=53%
REGULATION_OF_APOPTOSIS	326	0.44463	1.85404	0	0.00220716	0.708	3899	tags=40%, list=22%, signal=51%
HEMATOPOIETIN_INTERFERON_CLASSD200_DOMAIN_CYTOKINE_RECEPTOR_ACTIVITY	33	0.600929	1.85324	0	0.00222474	0.709	3492	tags=52%, list=20%, signal=64%
RECEPTOR_MEDIATED_ENDOCYTOSIS	33	0.598872	1.85323	0.00134228	0.00222078	0.709	2453	tags=42%, list=14%, signal=49%
REACTOME_SYNTHESIS_OF_PIPS_AT_THE_PLASMA_MEMBRANE	29	0.608016	1.85271	0	0.00223831	0.713	2131	tags=41%, list=12%, signal=47%
WORSCHECH_TUMOR_EVASION_AND_TOLEROGENICITY_UP	30	0.605226	1.85213	0	0.00226285	0.719	3237	tags=50%, list=19%, signal=61%
PID_ECADHERIN_NASCENT_AJ_PATHWAY	38	0.57344	1.852	0	0.00226242	0.72	2915	tags=45%, list=17%, signal=54%
AGCGCTT,MIR-518F,MIR-518E,MIR-518A	18	0.677157	1.85181	0.00144928	0.00226375	0.72	485	tags=28%, list=3%, signal=29%
BIOCARTA_TCR_PATHWAY	43	0.570938	1.85061	0	0.00230062	0.728	3386	tags=49%, list=19%, signal=61%
REACTOME_TRANSFERRIN_ENDOCYTOSIS_AND_RECYCLING	25	0.629222	1.85041	0	0.00230368	0.73	4026	tags=56%, list=23%, signal=73%
V$NFKB_Q6_01	219	0.453831	1.85019	0	0.00229963	0.73	3336	tags=33%, list=19%, signal=40%
PID_SYNDECAN_2_PATHWAY	30	0.605109	1.84994	0	0.00230976	0.732	3015	tags=53%, list=17%, signal=64%
POSITIVE_REGULATION_OF_CELLULAR_PROTEIN_METABOLIC_PROCESS	69	0.520021	1.84974	0	0.00231459	0.734	4786	tags=54%, list=28%, signal=74%
REACTOME_SIGNALING_BY_RHO_GTPASES	106	0.489727	1.84942	0	0.00232286	0.736	3569	tags=44%, list=21%, signal=55%
REACTOME_NUCLEOTIDE_BINDING_DOMAIN_LEUCINE_RICH_REPEAT_CONTAINING_RECEPTOR_NLR_SIGNALING_PATHWAYS	43	0.565162	1.84901	0	0.00233294	0.737	3745	tags=58%, list=22%, signal=74%
V$SREBP1_02	83	0.499646	1.84879	0	0.00234464	0.739	3810	tags=39%, list=22%, signal=49%
PID_GLYPICAN_1PATHWAY	26	0.621822	1.84788	0.00283286	0.00238255	0.744	3875	tags=58%, list=22%, signal=74%
GENTILE_UV_HIGH_DOSE_DN	295	0.441836	1.8466	0	0.00243264	0.748	4197	tags=44%, list=24%, signal=58%
REACTOME_CD28_DEPENDENT_PI3K_AKT_SIGNALING	21	0.646629	1.84657	0	0.00243192	0.748	3935	tags=57%, list=23%, signal=74%
PID_PRL_SIGNALING_EVENTS_PATHWAY	23	0.644358	1.84612	0.00137931	0.00244339	0.756	3147	tags=57%, list=18%, signal=69%
TATTATA,MIR-374	275	0.447301	1.84461	0	0.00247743	0.759	3964	tags=37%, list=23%, signal=47%
PID_LYSOPHOSPHOLIPID_PATHWAY	65	0.520318	1.84457	0	0.00247663	0.759	3961	tags=45%, list=23%, signal=58%
POSITIVE_REGULATION_OF_PROTEIN_METABOLIC_PROCESS	71	0.517372	1.8445	0.00120773	0.00247412	0.759	4786	tags=52%, list=28%, signal=72%
LIM_MAMMARY_LUMINAL_PROGENITOR_UP	54	0.532501	1.84369	0.00127065	0.00249585	0.761	2839	tags=31%, list=16%, signal=38%
WIERENGA_STAT5A_TARGETS_UP	199	0.461165	1.84239	0	0.00253995	0.768	3921	tags=42%, list=23%, signal=53%
ZHENG_BOUND_BY_FOXP3	469	0.433834	1.84209	0	0.0025494	0.771	3269	tags=35%, list=19%, signal=42%
PROTEIN_SERINE_THREONINE_KINASE_ACTIVITY	197	0.459468	1.84127	0	0.00257081	0.774	4900	tags=50%, list=28%, signal=69%
PID_MTOR_4PATHWAY	67	0.521922	1.8407	0	0.00260432	0.781	4164	tags=51%, list=24%, signal=66%
TGTATGA,MIR-485-3P	139	0.472606	1.83979	0	0.00264281	0.784	5057	tags=47%, list=29%, signal=65%
DURCHDEWALD_SKIN_CARCINOGENESIS_DN	248	0.448599	1.83952	0	0.0026452	0.784	3682	tags=37%, list=21%, signal=46%
ADAPTIVE_IMMUNE_RESPONSE_GO_0002460	24	0.634546	1.83886	0	0.00266466	0.792	1590	tags=42%, list=9%, signal=46%
WANG_CISPLATIN_RESPONSE_AND_XPC_DN	214	0.453697	1.83758	0	0.00270962	0.799	3755	tags=37%, list=22%, signal=47%
TONKS_TARGETS_OF_RUNX1_RUNX1T1_FUSION_SUSTAINDED_IN_ERYTHROCYTE_UP	43	0.567323	1.83719	0	0.00272205	0.799	3078	tags=44%, list=18%, signal=54%
V$AP1_Q4_01	246	0.448133	1.83612	0	0.00275998	0.806	4531	tags=41%, list=26%, signal=55%
PID_CERAMIDE_PATHWAY	48	0.55711	1.83599	0	0.0027638	0.807	2324	tags=42%, list=13%, signal=48%
GAZDA_DIAMOND_BLACKFAN_ANEMIA_MYELOID_UP	28	0.608247	1.83554	0	0.00277272	0.808	2679	tags=54%, list=15%, signal=63%
SESTO_RESPONSE_TO_UV_C0	102	0.492426	1.83547	0	0.00276977	0.808	4182	tags=45%, list=24%, signal=59%
TIEN_INTESTINE_PROBIOTICS_2HR_UP	24	0.630141	1.8347	0	0.0028007	0.812	1281	tags=38%, list=7%, signal=40%
YAP1_UP	44	0.54281	1.8347	0.00131752	0.00279601	0.812	3865	tags=43%, list=22%, signal=55%
WOTTON_RUNX_TARGETS_UP	20	0.639904	1.83447	0.00144509	0.00280147	0.814	2485	tags=50%, list=14%, signal=58%
REACTOME_YAP1_AND_WWTR1_TAZ_STIMULATED_GENE_EXPRESSION	23	0.639039	1.83403	0	0.0028153	0.816	2051	tags=35%, list=12%, signal=39%
BEIER_GLIOMA_STEM_CELL_DN	62	0.518976	1.83362	0	0.00284749	0.82	4423	tags=56%, list=25%, signal=75%
KERLEY_RESPONSE_TO_CISPLATIN_UP	42	0.559764	1.83271	0	0.00287626	0.823	2704	tags=36%, list=16%, signal=42%
KYNG_DNA_DAMAGE_BY_4NQO_OR_UV	63	0.522789	1.83247	0	0.00288319	0.826	2888	tags=40%, list=17%, signal=47%
KEGG_VEGF_SIGNALING_PATHWAY	70	0.516332	1.83212	0	0.00289346	0.828	3134	tags=39%, list=18%, signal=47%
REACTOME_HEMOSTASIS	433	0.43111	1.83174	0	0.00290367	0.832	3565	tags=36%, list=21%, signal=44%
YIH_RESPONSE_TO_ARSENITE_C2	18	0.669372	1.8317	0	0.00290055	0.832	2177	tags=44%, list=13%, signal=51%
ANTI_APOPTOSIS	112	0.477636	1.83118	0	0.00292235	0.836	1894	tags=31%, list=11%, signal=35%
REACTOME_CTLA4_INHIBITORY_SIGNALING	21	0.642767	1.83101	0	0.00292748	0.838	4477	tags=67%, list=26%, signal=90%
FLECHNER_PBL_KIDNEY_TRANSPLANT_OK_VS_DONOR_DN	40	0.559076	1.83055	0	0.00294088	0.84	2450	tags=40%, list=14%, signal=46%
KEGG_AUTOIMMUNE_THYROID_DISEASE	46	0.550006	1.82933	0	0.00298731	0.844	5301	tags=59%, list=30%, signal=84%
REACTOME_ERK_MAPK_TARGETS	21	0.648282	1.8293	0	0.00298405	0.844	2082	tags=52%, list=12%, signal=59%
AMIT_SERUM_RESPONSE_240_MCF10A	55	0.52855	1.82868	0	0.00299729	0.845	4298	tags=45%, list=25%, signal=60%
CHIARADONNA_NEOPLASTIC_TRANSFORMATION_CDC25_DN	139	0.469271	1.82853	0	0.00299736	0.846	3856	tags=43%, list=22%, signal=55%
PID_TNF_PATHWAY	44	0.557809	1.82797	0.00134953	0.0030253	0.848	3619	tags=50%, list=21%, signal=63%
SIG_IL4RECEPTOR_IN_B_LYPHOCYTES	27	0.601052	1.82695	0.00431655	0.00306959	0.857	4064	tags=56%, list=23%, signal=72%
IKEDA_MIR133_TARGETS_UP	42	0.560825	1.82633	0.00126582	0.0030843	0.859	3193	tags=45%, list=18%, signal=55%
REACTOME_SHC1_EVENTS_IN_EGFR_SIGNALING	15	0.700595	1.82624	0.00152672	0.00308255	0.859	3540	tags=67%, list=20%, signal=84%
ACATTCC,MIR-1,MIR-206	278	0.445306	1.82608	0	0.00308571	0.86	3985	tags=37%, list=23%, signal=48%
TGFB_UP.V1_UP	183	0.455764	1.82569	0	0.00309864	0.861	3374	tags=36%, list=19%, signal=44%
FRIDMAN_SENESCENCE_UP	75	0.510459	1.82496	0	0.00312615	0.864	3391	tags=44%, list=20%, signal=54%
KEGG_VIBRIO_CHOLERAE_INFECTION	52	0.53219	1.82481	0	0.00312594	0.864	4026	tags=40%, list=23%, signal=52%
PID_P75_NTR_PATHWAY	65	0.515292	1.82407	0	0.00315014	0.864	3814	tags=45%, list=22%, signal=57%
BIOCARTA_RELA_PATHWAY	16	0.683983	1.82394	0	0.0031467	0.864	3619	tags=69%, list=21%, signal=87%
LIPID_TRANSPORT	28	0.610908	1.82387	0.00138696	0.00314488	0.864	953	tags=32%, list=5%, signal=34%
REACTOME_SHC1_EVENTS_IN_ERBB4_SIGNALING	20	0.660094	1.82334	0.00145138	0.00317043	0.87	3540	tags=60%, list=20%, signal=75%
WANG_LMO4_TARGETS_DN	322	0.436786	1.82318	0	0.00317822	0.87	3703	tags=37%, list=21%, signal=46%
BIOCARTA_UCALPAIN_PATHWAY	18	0.667065	1.82288	0.00143678	0.00318445	0.871	2915	tags=44%, list=17%, signal=53%
BIOCARTA_TNFR2_PATHWAY	18	0.667227	1.82251	0	0.00319228	0.873	3619	tags=72%, list=21%, signal=91%
VILIMAS_NOTCH1_TARGETS_UP	51	0.544835	1.82234	0	0.00319683	0.873	3875	tags=55%, list=22%, signal=70%
VART_KSHV_INFECTION_ANGIOGENIC_MARKERS_UP	163	0.459201	1.82227	0	0.00319973	0.874	3206	tags=35%, list=18%, signal=42%
MORI_MATURE_B_LYMPHOCYTE_UP	84	0.497007	1.82163	0	0.00321866	0.876	1940	tags=35%, list=11%, signal=39%
PROVENZANI_METASTASIS_DN	133	0.47088	1.82157	0	0.00321833	0.876	4037	tags=38%, list=23%, signal=49%
REACTOME_NEGATIVE_REGULATORS_OF_RIG_I_MDA5_SIGNALING	29	0.59566	1.82134	0	0.00323395	0.877	3718	tags=59%, list=21%, signal=74%
HEIDENBLAD_AMPLICON_8Q24_DN	43	0.553808	1.82035	0.00129199	0.00327495	0.881	1965	tags=37%, list=11%, signal=42%
BIOCARTA_TFF_PATHWAY	21	0.641537	1.82013	0.0014771	0.00327457	0.881	3015	tags=57%, list=17%, signal=69%
SULFURIC_ESTER_HYDROLASE_ACTIVITY	15	0.681491	1.81941	0.00306279	0.00329321	0.883	1147	tags=40%, list=7%, signal=43%
REACTOME_LATENT_INFECTION_OF_HOMO_SAPIENS_WITH_MYCOBACTERIUM_TUBERCULOSIS	31	0.588264	1.81819	0	0.00335307	0.888	4026	tags=55%, list=23%, signal=71%
CASPASE_ACTIVATION	25	0.623574	1.81794	0.00142653	0.00336521	0.891	3875	tags=56%, list=22%, signal=72%
WORSCHECH_TUMOR_REJECTION_UP	53	0.531486	1.81739	0	0.00337728	0.893	3317	tags=47%, list=19%, signal=58%
V$NFKB_Q6	240	0.445408	1.81671	0	0.00341141	0.896	4194	tags=40%, list=24%, signal=51%
BIOCARTA_HER2_PATHWAY	21	0.647904	1.81627	0.00289017	0.00342188	0.897	3015	tags=57%, list=17%, signal=69%
PLASARI_TGFB1_TARGETS_10HR_UP	191	0.45584	1.81622	0	0.00341811	0.897	3327	tags=33%, list=19%, signal=40%
HEMOPOIETIC_OR_LYMPHOID_ORGAN_DEVELOPMENT	73	0.502289	1.81598	0.00121065	0.00342537	0.899	3267	tags=37%, list=19%, signal=45%
KRIGE_AMINO_ACID_DEPRIVATION	27	0.609573	1.8153	0	0.00344359	0.902	3319	tags=56%, list=19%, signal=69%
GROSS_HYPOXIA_VIA_ELK3_ONLY_UP	33	0.57379	1.81411	0.00135135	0.00348045	0.905	3896	tags=58%, list=22%, signal=74%
PID_KIT_PATHWAY	52	0.52909	1.81391	0	0.00347818	0.905	3286	tags=42%, list=19%, signal=52%
CHEN_PDGF_TARGETS	16	0.692347	1.81353	0	0.00350557	0.906	2747	tags=56%, list=16%, signal=67%
PID_EPHA2_FWD_PATHWAY	19	0.659348	1.8134	0.00425532	0.00351262	0.906	2915	tags=47%, list=17%, signal=57%
GEORGOPOLOUS_LATE LYMPHOMYLEOID DIFFERENTIATION	48	0.53833	1.81314	0.00129702	0.003529	0.908	2037	tags=38%, list=12%, signal=42%
GTTAAAG,MIR-302B	64	0.515286	1.81312	0	0.00352357	0.908	4027	tags=45%, list=23%, signal=59%
RHO_PROTEIN_SIGNAL_TRANSDUCTION	36	0.578707	1.8126	0	0.00355073	0.91	3538	tags=47%, list=20%, signal=59%
ZHOU_INFLAMMATORY_RESPONSE_FIMA_UP	482	0.428582	1.8126	0	0.00354528	0.91	4149	tags=34%, list=24%, signal=43%
GRAHAM_CML_QUIESCENT_VS_NORMAL_DIVIDING_UP	53	0.537318	1.81248	0	0.00354602	0.91	3899	tags=47%, list=22%, signal=61%
ENK_UV_RESPONSE_EPIDERMIS_DN	486	0.427808	1.8123	0	0.00354982	0.91	4834	tags=46%, list=28%, signal=62%
REACTOME_NUCLEAR_EVENTS_KINASE_AND_TRANSCRIPTION_FACTOR_ACTIVATION	24	0.622909	1.81116	0.00422535	0.00361372	0.917	2082	tags=50%, list=12%, signal=57%
REACTOME_REGULATION_OF_HYPOXIA_INDUCIBLE_FACTOR_HIF_BY_OXYGEN	23	0.631381	1.81052	0.00285307	0.0036374	0.921	4669	tags=65%, list=27%, signal=89%
GAVIN_FOXP3_TARGETS_CLUSTER_P7	84	0.49902	1.81029	0	0.00364878	0.923	3536	tags=36%, list=20%, signal=45%
INTERLEUKIN_RECEPTOR_ACTIVITY	20	0.639627	1.80997	0.00145773	0.00365086	0.923	4203	tags=70%, list=24%, signal=92%
REACTOME_RIG_I_MDA5_MEDIATED_INDUCTION_OF_IFN_ALPHA_BETA_PATHWAYS	68	0.509407	1.80987	0	0.00364993	0.923	4422	tags=54%, list=25%, signal=73%
SAGIV_CD24_TARGETS_DN	44	0.545477	1.80981	0	0.00364899	0.923	1838	tags=32%, list=11%, signal=35%
EPPERT_HSC-R	99	0.478918	1.80871	0	0.00369539	0.926	3099	tags=38%, list=18%, signal=46%
DORSAM_HOXA9_TARGETS_DN	30	0.577669	1.80814	0	0.00372328	0.928	3512	tags=43%, list=20%, signal=54%
BIOCARTA_TGFB_PATHWAY	19	0.658864	1.80776	0.0042735	0.00373443	0.93	1931	tags=58%, list=11%, signal=65%
POSITIVE_REGULATION_OF_CASPASE_ACTIVITY	29	0.600044	1.80763	0.00289017	0.00373184	0.93	3875	tags=52%, list=22%, signal=66%
ST_G_ALPHA_I_PATHWAY	35	0.57352	1.80717	0.00131926	0.00374751	0.932	4158	tags=51%, list=24%, signal=67%
HALLMARK_UV_RESPONSE_DN	140	0.464879	1.80686	0	0.003754	0.933	3990	tags=41%, list=23%, signal=53%
CELLULAR_DEFENSE_RESPONSE	52	0.53524	1.80649	0.00134048	0.00375743	0.934	3106	tags=46%, list=18%, signal=56%
TTGCACT,MIR-130A,MIR-301,MIR-130B	378	0.4323	1.80619	0	0.00376998	0.935	4561	tags=43%, list=26%, signal=57%
V$ISRE_01	234	0.445013	1.80494	0	0.00383359	0.937	4827	tags=46%, list=28%, signal=63%
REACTOME_SIGNALING_BY_INSULIN_RECEPTOR	104	0.479115	1.80441	0	0.00384743	0.939	4164	tags=39%, list=24%, signal=52%
HALLMARK_PROTEIN_SECRETION	96	0.488714	1.80432	0	0.0038492	0.939	3962	tags=47%, list=23%, signal=60%
HALLMARK_ANDROGEN_RESPONSE	97	0.484673	1.80396	0	0.00385998	0.939	4227	tags=45%, list=24%, signal=60%
AZARE_NEOPLASTIC_TRANSFORMATION_BY_STAT3_UP	113	0.474221	1.8039	0	0.00385572	0.939	2818	tags=36%, list=16%, signal=43%
DEFENSE_RESPONSE	252	0.440923	1.80376	0	0.00386197	0.941	3946	tags=39%, list=23%, signal=50%
CHYLA_CBFA2T3_TARGETS_UP	361	0.429143	1.80353	0	0.00388167	0.942	3977	tags=41%, list=23%, signal=52%
VERRECCHIA_EARLY_RESPONSE_TO_TGFB1	56	0.5211	1.80322	0	0.00389535	0.944	3538	tags=43%, list=20%, signal=54%
ST_MYOCYTE_AD_PATHWAY	27	0.60001	1.80318	0.00141243	0.00389407	0.944	2228	tags=33%, list=13%, signal=38%
PID_SYNDECAN_4_PATHWAY	32	0.589572	1.80179	0.00136986	0.00398208	0.947	3206	tags=47%, list=18%, signal=57%
REACTOME_IRON_UPTAKE_AND_TRANSPORT	36	0.563532	1.80096	0	0.00401332	0.95	4026	tags=47%, list=23%, signal=61%
YAO_TEMPORAL_RESPONSE_TO_PROGESTERONE_CLUSTER_0	71	0.503476	1.80089	0	0.00401335	0.95	2923	tags=38%, list=17%, signal=46%
LTE2_UP.V1_DN	187	0.450123	1.80036	0	0.00403708	0.95	3463	tags=37%, list=20%, signal=46%
CCCNNGGGAR_V$OLF1_01	299	0.435811	1.80006	0	0.00405629	0.95	3472	tags=31%, list=20%, signal=38%
ZHENG_RESPONSE_TO_ARSENITE_UP	17	0.666527	1.79997	0.00147493	0.00405181	0.95	2083	tags=53%, list=12%, signal=60%
SESTO_RESPONSE_TO_UV_C3	18	0.670746	1.79963	0.0029985	0.00406658	0.95	3134	tags=56%, list=18%, signal=68%
AMIT_EGF_RESPONSE_240_MCF10A	20	0.642823	1.79952	0.0013947	0.00406505	0.95	3174	tags=50%, list=18%, signal=61%
BIOCARTA_P38MAPK_PATHWAY	39	0.559835	1.79929	0.00134589	0.00407676	0.951	3319	tags=54%, list=19%, signal=66%
SIMBULAN_UV_RESPONSE_NORMAL_DN	33	0.578547	1.79925	0.00269179	0.00407376	0.951	1386	tags=36%, list=8%, signal=39%
ASTON_MAJOR_DEPRESSIVE_DISORDER_DN	153	0.457718	1.79911	0	0.0040766	0.951	4222	tags=41%, list=24%, signal=54%
NEGATIVE_REGULATION_OF_PROGRAMMED_CELL_DEATH	141	0.462127	1.79882	0	0.00409115	0.951	4181	tags=46%, list=24%, signal=60%
POSITIVE_REGULATION_OF_DEVELOPMENTAL_PROCESS	209	0.441452	1.79803	0	0.00413348	0.953	4864	tags=45%, list=28%, signal=62%
V$IRF_Q6	231	0.445474	1.79756	0	0.00415086	0.953	3972	tags=41%, list=23%, signal=53%
MOSERLE_IFNA_RESPONSE	31	0.588595	1.79735	0	0.00416237	0.953	3463	tags=52%, list=20%, signal=64%
V$AP1_Q6	240	0.443076	1.79716	0	0.00416949	0.954	4941	tags=43%, list=28%, signal=59%
MARSON_FOXP3_TARGETS_UP	63	0.510656	1.79698	0.00124533	0.00417219	0.955	2801	tags=44%, list=16%, signal=53%
TGASTMAGC_V$NFE2_01	181	0.448417	1.79695	0	0.00417054	0.955	4436	tags=41%, list=26%, signal=54%
SUH_COEXPRESSED_WITH_ID1_AND_ID2_UP	19	0.646004	1.79688	0.00150602	0.00416892	0.956	5119	tags=79%, list=29%, signal=112%
DALESSIO_TSA_RESPONSE	21	0.644261	1.79678	0	0.00416581	0.956	2864	tags=38%, list=16%, signal=46%
HEMOPOIESIS	71	0.502512	1.79639	0	0.00417861	0.956	3267	tags=37%, list=19%, signal=45%
KEGG_NOTCH_SIGNALING_PATHWAY	47	0.545161	1.79605	0.00263158	0.00419567	0.957	2709	tags=38%, list=16%, signal=45%
AGGGCAG,MIR-18A	118	0.471535	1.79579	0.00116009	0.0042084	0.958	4043	tags=39%, list=23%, signal=50%
V$AP2GAMMA_01	234	0.438652	1.79554	0	0.00422107	0.958	3397	tags=32%, list=20%, signal=40%
DORN_ADENOVIRUS_INFECTION_12HR_DN	31	0.579324	1.79518	0	0.00423376	0.958	3107	tags=52%, list=18%, signal=63%
REACTOME_SEMA4D_INDUCED_CELL_MIGRATION_AND_GROWTH_CONE_COLLAPSE	24	0.620594	1.79517	0	0.00422773	0.958	3256	tags=58%, list=19%, signal=72%
REACTOME_DOWNSTREAM_SIGNALING_EVENTS_OF_B_CELL_RECEPTOR_BCR	90	0.484762	1.79436	0	0.00426761	0.959	5003	tags=52%, list=29%, signal=73%
REACTOME_TRANSCRIPTIONAL_REGULATION_OF_WHITE_ADIPOCYTE_DIFFERENTIATION	70	0.508141	1.79432	0	0.00426298	0.959	3407	tags=41%, list=20%, signal=51%
GENTILE_UV_RESPONSE_CLUSTER_D5	36	0.569844	1.79376	0	0.00430121	0.96	4111	tags=53%, list=24%, signal=69%
GARGALOVIC_RESPONSE_TO_OXIDIZED_PHOSPHOLIPIDS_MAGENTA_UP	25	0.616789	1.79376	0.0014245	0.00429512	0.96	4065	tags=64%, list=23%, signal=83%
RASHI_RESPONSE_TO_IONIZING_RADIATION_6	81	0.49272	1.79334	0	0.00431047	0.96	4051	tags=47%, list=23%, signal=61%
REACTOME_SIGNALING_BY_NOTCH	95	0.479413	1.79202	0	0.00438406	0.961	2636	tags=35%, list=15%, signal=41%
BIOCARTA_CERAMIDE_PATHWAY	22	0.61805	1.79176	0.00426743	0.00440061	0.963	2324	tags=50%, list=13%, signal=58%
ZHANG_ANTIVIRAL_RESPONSE_TO_RIBAVIRIN_DN	48	0.537907	1.79123	0	0.00443408	0.963	3989	tags=52%, list=23%, signal=67%
PID_TRKR_PATHWAY	61	0.514709	1.79065	0	0.0044633	0.963	3015	tags=41%, list=17%, signal=49%
PID_EPO_PATHWAY	34	0.565754	1.78925	0	0.00456892	0.965	3015	tags=41%, list=17%, signal=50%
KEGG_PATHOGENIC_ESCHERICHIA_COLI_INFECTION	51	0.53059	1.78909	0.00252207	0.00456817	0.965	3517	tags=49%, list=20%, signal=61%
NIKOLSKY_BREAST_CANCER_7P22_AMPLICON	34	0.573742	1.7878	0	0.00462943	0.965	1792	tags=32%, list=10%, signal=36%
HUANG_DASATINIB_RESISTANCE_UP	78	0.49316	1.78733	0	0.00464971	0.967	3136	tags=36%, list=18%, signal=44%
REACTOME_P75_NTR_RECEPTOR_MEDIATED_SIGNALLING	77	0.498361	1.78718	0	0.00464888	0.967	3538	tags=44%, list=20%, signal=55%
PID_NETRIN_PATHWAY	32	0.578475	1.78671	0.00134771	0.00468037	0.97	2915	tags=34%, list=17%, signal=41%
TTTGCAC,MIR-19A,MIR-19B	481	0.419988	1.78671	0	0.00467385	0.97	4065	tags=38%, list=23%, signal=49%
NEGATIVE_REGULATION_OF_APOPTOSIS	140	0.457637	1.78648	0	0.00468415	0.971	4181	tags=46%, list=24%, signal=60%
SIG_INSULIN_RECEPTOR_PATHWAY_IN_CARDIAC_MYOCYTES	50	0.532444	1.78643	0	0.00468185	0.971	4303	tags=50%, list=25%, signal=66%
NING_CHRONIC_OBSTRUCTIVE_PULMONARY_DISEASE_DN	111	0.463846	1.78634	0	0.00468232	0.971	2699	tags=32%, list=16%, signal=38%
ZHAN_MULTIPLE_MYELOMA_HP_DN	43	0.541617	1.78617	0	0.00468982	0.971	1239	tags=33%, list=7%, signal=35%
ANTIGEN_BINDING	23	0.625876	1.78616	0.00144718	0.00468333	0.971	3658	tags=61%, list=21%, signal=77%
WINZEN_DEGRADED_VIA_KHSRP	97	0.480319	1.78584	0	0.00469356	0.972	4021	tags=42%, list=23%, signal=55%
PID_TRAIL_PATHWAY	28	0.605485	1.78563	0.0028169	0.0046982	0.972	2324	tags=46%, list=13%, signal=54%
KEGG_INTESTINAL_IMMUNE_NETWORK_FOR_IGA_PRODUCTION	44	0.539472	1.78544	0	0.00470562	0.972	3783	tags=57%, list=22%, signal=72%
POSITIVE_REGULATION_OF_CYTOKINE_BIOSYNTHETIC_PROCESS	25	0.606195	1.78471	0.00277778	0.00474761	0.972	3016	tags=48%, list=17%, signal=58%
REACTOME_SIGNALING_BY_ERBB4	87	0.488037	1.78405	0	0.00478944	0.973	3540	tags=38%, list=20%, signal=47%
BIOCARTA_GSK3_PATHWAY	27	0.599408	1.78398	0.00136986	0.00478425	0.973	2140	tags=44%, list=12%, signal=51%
REGULATION_OF_DEVELOPMENTAL_PROCESS	422	0.422695	1.78388	0	0.00478321	0.973	4053	tags=38%, list=23%, signal=49%
ROSSI_B-CELLS	105	0.472963	1.78367	0	0.00479455	0.974	3668	tags=44%, list=21%, signal=55%
V$AP2_Q6_01	251	0.433714	1.78366	0	0.004788	0.974	3337	tags=33%, list=19%, signal=40%
COULOUARN_TEMPORAL_TGFB1_SIGNATURE_UP	107	0.474417	1.7836	0	0.00478283	0.974	4446	tags=48%, list=26%, signal=64%
BILBAN_B_CLL_LPL_DN	38	0.549989	1.78321	0.00134048	0.00479968	0.974	2763	tags=42%, list=16%, signal=50%
BURTON_ADIPOGENESIS_9	87	0.479177	1.78267	0	0.00482747	0.974	2125	tags=34%, list=12%, signal=39%
DACOSTA_UV_RESPONSE_VIA_ERCC3_XPCS_DN	83	0.492372	1.78243	0	0.00485236	0.974	3998	tags=41%, list=23%, signal=53%
TCCAGAT,MIR-516-5P	99	0.475612	1.78217	0	0.00486224	0.975	3893	tags=37%, list=22%, signal=48%
CHEN_ETV5_TARGETS_SERTOLI	19	0.642735	1.78188	0.00291971	0.0048652	0.975	3407	tags=63%, list=20%, signal=78%
AMIT_EGF_RESPONSE_60_HELA	43	0.536987	1.78067	0.00131406	0.00492261	0.975	3671	tags=42%, list=21%, signal=53%
SHAFFER_IRF4_TARGETS_IN_PLASMA_CELL_VS_MATURE_B_LYMPHOCYTE	62	0.499639	1.78042	0	0.00493907	0.975	3345	tags=44%, list=19%, signal=54%
SPIRA_SMOKERS_LUNG_CANCER_UP	37	0.556831	1.78038	0	0.00493647	0.975	3034	tags=46%, list=17%, signal=56%
REACTOME_SHC_RELATED_EVENTS	17	0.67113	1.77957	0.00440529	0.00498689	0.977	3540	tags=59%, list=20%, signal=74%
DAZARD_UV_RESPONSE_CLUSTER_G28	18	0.644918	1.77954	0.00438597	0.0049829	0.977	3134	tags=56%, list=18%, signal=68%
GENTILE_UV_RESPONSE_CLUSTER_D2	39	0.551042	1.77925	0	0.00499243	0.977	3450	tags=46%, list=20%, signal=57%
FUKUSHIMA_TNFSF11_TARGETS	16	0.65637	1.77922	0.00308642	0.0049871	0.977	2537	tags=44%, list=15%, signal=51%
SMIRNOV_RESPONSE_TO_IR_6HR_UP	152	0.451801	1.77889	0	0.00500203	0.977	4407	tags=46%, list=25%, signal=61%
KEGG_RIG_I_LIKE_RECEPTOR_SIGNALING_PATHWAY	67	0.50105	1.77879	0	0.00499802	0.977	5264	tags=61%, list=30%, signal=87%
BIOCARTA_CD40_PATHWAY	15	0.68358	1.77863	0.00302572	0.00500884	0.977	3619	tags=73%, list=21%, signal=93%
KRASNOSELSKAYA_ILF3_TARGETS_UP	38	0.547268	1.77801	0.00392157	0.00503715	0.977	2463	tags=39%, list=14%, signal=46%
REACTOME_SIGNALING_BY_BMP	22	0.622453	1.77792	0.00434783	0.0050358	0.977	2798	tags=45%, list=16%, signal=54%
KIM_WT1_TARGETS_12HR_UP	154	0.453892	1.77787	0	0.0050318	0.978	4719	tags=45%, list=27%, signal=62%
KAAB_FAILED_HEART_VENTRICLE_DN	37	0.547286	1.77668	0.00135318	0.00510411	0.981	2384	tags=38%, list=14%, signal=44%
ZHANG_INTERFERON_RESPONSE	22	0.614221	1.77648	0.00285307	0.00511204	0.981	2205	tags=50%, list=13%, signal=57%
BURTON_ADIPOGENESIS_PEAK_AT_8HR	37	0.552096	1.77645	0.00131752	0.00510793	0.982	1355	tags=32%, list=8%, signal=35%
HALLMARK_HYPOXIA	197	0.441749	1.77644	0	0.00510117	0.982	3367	tags=37%, list=19%, signal=45%
BHAT_ESR1_TARGETS_NOT_VIA_AKT1_DN	84	0.487715	1.77629	0	0.00509975	0.982	3071	tags=38%, list=18%, signal=46%
REACTOME_SIGNALING_BY_NOTCH1	67	0.495048	1.77534	0	0.00517009	0.985	2636	tags=37%, list=15%, signal=44%
REACTOME_ANTIGEN_PRESENTATION_FOLDING_ASSEMBLY_AND_PEPTIDE_LOADING_OF_CLASS_I_MHC	20	0.643969	1.77525	0.00146413	0.00516859	0.985	3285	tags=75%, list=19%, signal=92%
PID_S1P_S1P2_PATHWAY	24	0.596942	1.77525	0	0.00516178	0.985	3565	tags=46%, list=21%, signal=58%
VACUOLE	67	0.502572	1.77414	0	0.00523586	0.985	3739	tags=46%, list=22%, signal=59%
BRUECKNER_TARGETS_OF_MIRLET7A3_UP	104	0.468907	1.77402	0	0.00523829	0.985	1990	tags=29%, list=11%, signal=32%
PID_S1P_S1P1_PATHWAY	21	0.61942	1.77394	0.00145985	0.0052354	0.985	3565	tags=52%, list=21%, signal=66%
GTACTGT,MIR-101	243	0.434908	1.77355	0	0.00525498	0.986	4153	tags=39%, list=24%, signal=50%
GTGCAAA,MIR-507	120	0.456145	1.77348	0	0.00525076	0.986	4814	tags=46%, list=28%, signal=63%
MULLIGHAN_NPM1_MUTATED_SIGNATURE_2_UP	128	0.460476	1.77301	0	0.00527412	0.986	3566	tags=34%, list=21%, signal=43%
PHOSPHOPROTEIN_PHOSPHATASE_ACTIVITY	76	0.490841	1.77272	0.00123001	0.00528439	0.987	4477	tags=42%, list=26%, signal=56%
GERY_CEBP_TARGETS	118	0.460164	1.77234	0	0.00531031	0.987	2864	tags=33%, list=16%, signal=39%
GERHOLD_ADIPOGENESIS_DN	62	0.505791	1.77185	0	0.0053362	0.988	1872	tags=35%, list=11%, signal=40%
XU_CREBBP_TARGETS_DN	43	0.527766	1.77134	0.00263505	0.00536455	0.988	3527	tags=47%, list=20%, signal=58%
BIOCARTA_NGF_PATHWAY	18	0.645785	1.77131	0	0.00536019	0.988	3015	tags=50%, list=17%, signal=60%
MEK_UP.V1_UP	186	0.438574	1.77111	0	0.00536894	0.988	3750	tags=37%, list=22%, signal=47%
PID_EPHRINB_REV_PATHWAY	30	0.58961	1.77072	0.00138313	0.00539582	0.989	3875	tags=47%, list=22%, signal=60%
REACTOME_IL_RECEPTOR_SHC_SIGNALING	27	0.591158	1.77035	0.00282486	0.00542274	0.989	4181	tags=52%, list=24%, signal=68%
SCHUETZ_BREAST_CANCER_DUCTAL_INVASIVE_UP	334	0.427825	1.76925	0	0.00548866	0.991	3377	tags=35%, list=19%, signal=43%
ADDYA_ERYTHROID_DIFFERENTIATION_BY_HEMIN	67	0.500242	1.7688	0	0.00552053	0.992	2912	tags=48%, list=17%, signal=57%
GACAATC,MIR-219	138	0.456063	1.7686	0	0.00553027	0.992	4231	tags=41%, list=24%, signal=54%
ATGTACA,MIR-493	298	0.428349	1.76827	0	0.00555167	0.993	4497	tags=39%, list=26%, signal=52%
KARLSSON_TGFB1_TARGETS_DN	192	0.441416	1.76818	0	0.00554973	0.993	2768	tags=31%, list=16%, signal=37%
EIF4E_DN	95	0.471862	1.76794	0.0011655	0.00555424	0.993	4091	tags=45%, list=24%, signal=59%
AMIT_EGF_RESPONSE_240_HELA	56	0.519106	1.76793	0	0.00554842	0.993	4298	tags=52%, list=25%, signal=69%
NAKAMURA_ADIPOGENESIS_LATE_UP	97	0.470954	1.76785	0	0.0055439	0.993	1924	tags=31%, list=11%, signal=35%
SCIAN_INVERSED_TARGETS_OF_TP53_AND_TP73_DN	29	0.589048	1.76762	0.00819672	0.0055638	0.993	1336	tags=41%, list=8%, signal=45%
REGULATION_OF_CYTOKINE_BIOSYNTHETIC_PROCESS	37	0.550346	1.76605	0.00262123	0.00567006	0.993	5064	tags=57%, list=29%, signal=80%
TAKEDA_TARGETS_OF_NUP98_HOXA9_FUSION_3D_DN	29	0.583224	1.76595	0.00414365	0.0056718	0.993	3261	tags=52%, list=19%, signal=64%
ST_DIFFERENTIATION_PATHWAY_IN_PC12_CELLS	44	0.526567	1.7655	0.00135501	0.00568887	0.993	2324	tags=34%, list=13%, signal=39%
TERAO_AOX4_TARGETS_HG_UP	26	0.593213	1.76539	0.00839161	0.00569188	0.993	3476	tags=54%, list=20%, signal=67%
DAUER_STAT3_TARGETS_DN	48	0.524821	1.76429	0.00127551	0.00577944	0.995	5427	tags=60%, list=31%, signal=88%
PHOSPHOTRANSFERASE_ACTIVITY_ALCOHOL_GROUP_AS_ACCEPTOR	322	0.423319	1.76428	0	0.00577211	0.995	4900	tags=46%, list=28%, signal=62%
KEGG_ACUTE_MYELOID_LEUKEMIA	56	0.50752	1.76423	0	0.00577371	0.995	3935	tags=54%, list=23%, signal=69%
RAS_PROTEIN_SIGNAL_TRANSDUCTION	63	0.505793	1.76383	0.00255428	0.00580334	0.996	3538	tags=44%, list=20%, signal=56%
INFLAMMATORY_RESPONSE	121	0.457353	1.76336	0	0.00582151	0.996	3813	tags=40%, list=22%, signal=50%
V$BACH1_01	242	0.429803	1.76262	0	0.00588024	0.997	4358	tags=38%, list=25%, signal=50%
PID_THROMBIN_PAR1_PATHWAY	43	0.532225	1.76244	0.00136054	0.00588298	0.997	3929	tags=42%, list=23%, signal=54%
ATATGCA,MIR-448	192	0.442766	1.76211	0	0.0058959	0.997	4471	tags=42%, list=26%, signal=56%
TRAYNOR_RETT_SYNDROM_DN	15	0.686412	1.76183	0.00143062	0.00590752	0.997	2535	tags=47%, list=15%, signal=55%
PID_CD40_PATHWAY	31	0.569598	1.76159	0	0.00592037	0.997	3409	tags=48%, list=20%, signal=60%
CTCAGGG,MIR-125B,MIR-125A	307	0.426138	1.76141	0	0.00592938	0.997	4032	tags=38%, list=23%, signal=48%
SASSON_RESPONSE_TO_FORSKOLIN_DN	86	0.483277	1.76134	0	0.00593077	0.998	2923	tags=30%, list=17%, signal=36%
PID_REG_GR_PATHWAY	77	0.492201	1.76121	0	0.00593217	0.998	3981	tags=42%, list=23%, signal=54%
ATTCTTT,MIR-186	248	0.431482	1.761	0	0.00593606	0.998	4301	tags=40%, list=25%, signal=53%
KEGG_TGF_BETA_SIGNALING_PATHWAY	81	0.483076	1.76082	0	0.00593998	0.998	3077	tags=35%, list=18%, signal=42%
LUI_THYROID_CANCER_CLUSTER_1	49	0.521168	1.76082	0.00129702	0.00593258	0.998	2704	tags=39%, list=16%, signal=46%
AMIT_SERUM_RESPONSE_40_MCF10A	32	0.565682	1.76049	0	0.0059478	0.998	3991	tags=53%, list=23%, signal=69%
IMMUNE_SYSTEM_DEVELOPMENT	77	0.483692	1.7594	0.00124069	0.00603442	0.998	2237	tags=31%, list=13%, signal=36%
GAVIN_FOXP3_TARGETS_CLUSTER_P4	94	0.473607	1.7592	0	0.00603815	0.998	4437	tags=46%, list=26%, signal=61%
BIOCARTA_MCALPAIN_PATHWAY	25	0.607387	1.75908	0.00423131	0.00604436	0.998	3015	tags=44%, list=17%, signal=53%
BIOCARTA_ERK_PATHWAY	28	0.584238	1.75824	0.0013947	0.00610681	0.999	3015	tags=50%, list=17%, signal=60%
ELVIDGE_HYPOXIA_BY_DMOG_UP	125	0.457212	1.75758	0	0.00614919	0.999	3915	tags=42%, list=23%, signal=53%
TTGGGAG,MIR-150	88	0.480078	1.75727	0	0.0061603	0.999	4599	tags=53%, list=26%, signal=72%
FUJII_YBX1_TARGETS_UP	39	0.545983	1.75711	0.00401606	0.00616887	0.999	2654	tags=38%, list=15%, signal=45%
BIOCARTA_PDGF_PATHWAY	32	0.571854	1.757	0.00135318	0.00617001	0.999	3015	tags=47%, list=17%, signal=57%
LEE_AGING_CEREBELLUM_UP	81	0.481434	1.75662	0	0.0061922	0.999	4170	tags=48%, list=24%, signal=63%
ABBUD_LIF_SIGNALING_1_UP	44	0.535986	1.7559	0.00263158	0.00623046	0.999	2205	tags=39%, list=13%, signal=44%
BIOCARTA_BIOPEPTIDES_PATHWAY	41	0.541459	1.75513	0.00405954	0.00627358	0.999	3386	tags=41%, list=19%, signal=51%
TTGCCAA,MIR-182	307	0.420822	1.7546	0	0.0062981	0.999	4660	tags=44%, list=27%, signal=59%
KEGG_ENDOMETRIAL_CANCER	52	0.518005	1.75449	0	0.00630025	0.999	3961	tags=48%, list=23%, signal=62%
BOQUEST_STEM_CELL_DN	208	0.435406	1.75448	0	0.00629254	0.999	3959	tags=39%, list=23%, signal=50%
REGULATION_OF_HYDROLASE_ACTIVITY	77	0.485887	1.75372	0	0.00634901	0.999	3875	tags=40%, list=22%, signal=52%
HOFMANN_MYELODYSPLASTIC_SYNDROM_LOW_RISK_DN	27	0.585909	1.75355	0	0.00635967	0.999	4081	tags=48%, list=23%, signal=63%
SAKAI_CHRONIC_HEPATITIS_VS_LIVER_CANCER_UP	79	0.480426	1.75297	0	0.00640954	0.999	4064	tags=47%, list=23%, signal=61%
TIEN_INTESTINE_PROBIOTICS_6HR_DN	155	0.448311	1.75253	0	0.0064398	0.999	4194	tags=43%, list=24%, signal=56%
PHOSPHORIC_MONOESTER_HYDROLASE_ACTIVITY	104	0.469626	1.75253	0	0.00643196	0.999	4477	tags=41%, list=26%, signal=55%
REGULATION_OF_RAS_PROTEIN_SIGNAL_TRANSDUCTION	19	0.63612	1.75244	0.00286944	0.00643275	0.999	3110	tags=53%, list=18%, signal=64%
POSITIVE_REGULATION_OF_CELLULAR_COMPONENT_ORGANIZATION_AND_BIOGENESIS	35	0.561616	1.75219	0.00140647	0.00644453	0.999	4617	tags=51%, list=27%, signal=70%
GAL_LEUKEMIC_STEM_CELL_DN	236	0.431379	1.75211	0	0.00644037	0.999	2619	tags=37%, list=15%, signal=43%
IL2_UP.V1_UP	179	0.439355	1.75082	0	0.00653987	0.999	3915	tags=40%, list=23%, signal=51%
STAMBOLSKY_TARGETS_OF_MUTATED_TP53_DN	45	0.529621	1.74959	0	0.00662951	0.999	3095	tags=44%, list=18%, signal=54%
TACAATC,MIR-508	59	0.495744	1.74938	0.00124069	0.00663731	0.999	3681	tags=41%, list=21%, signal=51%
HELLER_HDAC_TARGETS_SILENCED_BY_METHYLATION_UP	411	0.41563	1.74908	0	0.00664996	0.999	3783	tags=36%, list=22%, signal=44%
MYELOID_CELL_DIFFERENTIATION	35	0.550043	1.74895	0.00138889	0.00665528	0.999	3267	tags=46%, list=19%, signal=56%
KENNY_CTNNB1_TARGETS_DN	51	0.511313	1.74886	0.00265252	0.00665331	0.999	2568	tags=39%, list=15%, signal=46%
REACTOME_GRB2_EVENTS_IN_ERBB2_SIGNALING	22	0.615062	1.74844	0.00437956	0.00669853	0.999	3540	tags=50%, list=20%, signal=63%
KEGG_DILATED_CARDIOMYOPATHY	88	0.473361	1.74844	0	0.00669048	0.999	3683	tags=32%, list=21%, signal=40%
CGTSACG_V$PAX3_B	137	0.452859	1.74841	0	0.00668366	0.999	4813	tags=48%, list=28%, signal=66%
JAZAG_TGFB1_SIGNALING_VIA_SMAD4_DN	63	0.495409	1.7483	0	0.00668773	0.999	2890	tags=41%, list=17%, signal=49%
BROWNE_HCMV_INFECTION_20HR_UP	224	0.428342	1.7475	0	0.00674717	0.999	4491	tags=39%, list=26%, signal=52%
KLUSMANN_NCODE_MEGAKARYOCYTIC	238	0.429463	1.74702	0	0.00677528	0.999	3962	tags=37%, list=23%, signal=47%
BIOCARTA_IL2_PATHWAY	22	0.609462	1.74685	0.00426743	0.00677802	0.999	4181	tags=59%, list=24%, signal=78%
REACTOME_PPARA_ACTIVATES_GENE_EXPRESSION	99	0.464784	1.74661	0	0.00679877	0.999	3408	tags=36%, list=20%, signal=45%
REACTOME_DOWNREGULATION_OF_SMAD2_3_SMAD4_TRANSCRIPTIONAL_ACTIVITY	19	0.630004	1.74659	0.0030722	0.0067931	0.999	2350	tags=42%, list=14%, signal=49%
PID_NFAT_TFPATHWAY	46	0.528529	1.74657	0.00132626	0.0067898	0.999	3620	tags=43%, list=21%, signal=55%
BAELDE_DIABETIC_NEPHROPATHY_DN	415	0.413387	1.74637	0	0.00680444	0.999	3497	tags=35%, list=20%, signal=43%
CYTOKINE_PRODUCTION	71	0.492375	1.74604	0	0.00682858	0.999	4778	tags=54%, list=27%, signal=74%
HUMMERICH_SKIN_CANCER_PROGRESSION_UP	83	0.482436	1.74557	0	0.00685989	0.999	3959	tags=45%, list=23%, signal=57%
CCACACA,MIR-147	57	0.504999	1.74511	0.00254777	0.00689472	0.999	3694	tags=47%, list=21%, signal=60%
WANG_ESOPHAGUS_CANCER_VS_NORMAL_DN	99	0.46794	1.74481	0.00119332	0.00690679	0.999	2719	tags=33%, list=16%, signal=39%
V$PEA3_Q6	245	0.426865	1.74462	0	0.00691292	0.999	4048	tags=41%, list=23%, signal=52%
POST_TRANSLATIONAL_PROTEIN_MODIFICATION	462	0.409873	1.74437	0	0.00692021	0.999	4553	tags=42%, list=26%, signal=55%
INGA_TP53_TARGETS	16	0.651351	1.74305	0.00283688	0.00702237	0.999	1491	tags=44%, list=9%, signal=48%
PROTEIN_KINASE_ACTIVITY	274	0.423845	1.74289	0	0.00703306	0.999	4900	tags=46%, list=28%, signal=63%
XU_RESPONSE_TO_TRETINOIN_AND_NSC682994_UP	16	0.646911	1.74258	0.00455235	0.00706032	0.999	1331	tags=44%, list=8%, signal=47%
PID_FGF_PATHWAY	53	0.504095	1.7402	0.00125628	0.00727912	0.999	2330	tags=28%, list=13%, signal=33%
CAGTGTT,MIR-141,MIR-200A	294	0.417572	1.7396	0	0.00732136	0.999	4065	tags=37%, list=23%, signal=48%
RIGGINS_TAMOXIFEN_RESISTANCE_DN	213	0.431972	1.73952	0	0.00731869	0.999	3946	tags=38%, list=23%, signal=48%
TAKEDA_TARGETS_OF_NUP98_HOXA9_FUSION_10D_DN	131	0.454381	1.73886	0	0.0073655	0.999	3991	tags=43%, list=23%, signal=55%
RGAGGAARY_V$PU1_Q6	468	0.411568	1.7388	0	0.00736397	0.999	3271	tags=32%, list=19%, signal=38%
LABBE_TGFB1_TARGETS_UP	98	0.469082	1.73867	0	0.00736714	0.999	1774	tags=26%, list=10%, signal=28%
REACTOME_SPHINGOLIPID_METABOLISM	58	0.505447	1.73814	0.00127065	0.00740076	0.999	3091	tags=34%, list=18%, signal=42%
PID_INSULIN_PATHWAY	45	0.52663	1.73804	0	0.0073992	0.999	4164	tags=47%, list=24%, signal=61%
CHEN_LVAD_SUPPORT_OF_FAILING_HEART_UP	99	0.467327	1.73789	0.00113379	0.00740815	0.999	2888	tags=33%, list=17%, signal=40%
PID_FRA_PATHWAY	35	0.552761	1.73774	0.00540541	0.00740892	0.999	2172	tags=31%, list=12%, signal=36%
SESTO_RESPONSE_TO_UV_C1	65	0.490772	1.73745	0	0.00742954	1	2796	tags=34%, list=16%, signal=40%
CTGTTAC,MIR-194	97	0.460885	1.73692	0	0.00748988	1	2801	tags=28%, list=16%, signal=33%
HELLER_HDAC_TARGETS_UP	281	0.420945	1.73672	0	0.00749991	1	2819	tags=31%, list=16%, signal=36%
PID_PI3KCI_AKT_PATHWAY	35	0.549391	1.73669	0.00278552	0.00749356	1	3540	tags=46%, list=20%, signal=57%
LU_TUMOR_ANGIOGENESIS_UP	25	0.597731	1.73658	0	0.00749302	1	3391	tags=52%, list=20%, signal=65%
AMIT_EGF_RESPONSE_40_MCF10A	19	0.630356	1.73648	0.00145138	0.00750065	1	3147	tags=53%, list=18%, signal=64%
SESTO_RESPONSE_TO_UV_C2	53	0.510985	1.7359	0.00258065	0.00754772	1	4101	tags=49%, list=24%, signal=64%
BIOCARTA_EPO_PATHWAY	19	0.643265	1.73564	0.00431035	0.00756221	1	3015	tags=47%, list=17%, signal=57%
MONNIER_POSTRADIATION_TUMOR_ESCAPE_DN	349	0.412746	1.7355	0	0.0075697	1	3153	tags=32%, list=18%, signal=38%
CTTTGTA,MIR-524	412	0.411809	1.73524	0	0.00758648	1	4323	tags=37%, list=25%, signal=48%
BIOCARTA_IL3_PATHWAY	15	0.661292	1.73521	0.0046083	0.00758355	1	3377	tags=60%, list=19%, signal=74%
PROTEIN_AMINO_ACID_PHOSPHORYLATION	270	0.422382	1.7351	0	0.00758754	1	4900	tags=47%, list=28%, signal=64%
PEDRIOLI_MIR31_TARGETS_DN	374	0.416379	1.73495	0	0.00760298	1	4011	tags=36%, list=23%, signal=45%
V$BACH2_01	254	0.425657	1.73476	0	0.00761041	1	3072	tags=29%, list=18%, signal=34%
V$SRF_C	202	0.429557	1.73409	0	0.00768569	1	5369	tags=47%, list=31%, signal=67%
BIOCARTA_RARRXR_PATHWAY	15	0.678706	1.7338	0.003125	0.00770563	1	1645	tags=40%, list=9%, signal=44%
KEGG_COLORECTAL_CANCER	62	0.496201	1.73362	0	0.00771634	1	3471	tags=45%, list=20%, signal=56%
BLALOCK_ALZHEIMERS_DISEASE_INCIPIENT_UP	369	0.417714	1.73273	0	0.00781186	1	3661	tags=35%, list=21%, signal=43%
PID_ALK1_PATHWAY	26	0.591414	1.73264	0.00424328	0.00781328	1	2636	tags=38%, list=15%, signal=45%
ACTACCT,MIR-196A,MIR-196B	132	0.450965	1.73215	0	0.00784669	1	3634	tags=38%, list=21%, signal=48%
GENTILE_UV_RESPONSE_CLUSTER_D4	54	0.503059	1.73196	0	0.00785147	1	3240	tags=43%, list=19%, signal=52%
ENDOSOME	67	0.486731	1.7319	0	0.00784484	1	2045	tags=34%, list=12%, signal=39%
FERREIRA_EWINGS_SARCOMA_UNSTABLE_VS_STABLE_DN	91	0.466977	1.73126	0	0.00789408	1	1902	tags=25%, list=11%, signal=28%
PID_INTEGRIN_A9B1_PATHWAY	24	0.596486	1.73072	0.00287356	0.00794215	1	2907	tags=46%, list=17%, signal=55%
BIOCARTA_PTDINS_PATHWAY	23	0.612439	1.73062	0.00287356	0.00794571	1	1488	tags=35%, list=9%, signal=38%
PHOSPHORYLATION	302	0.417094	1.73038	0	0.00796399	1	4900	tags=46%, list=28%, signal=63%
REACTOME_CELL_DEATH_SIGNALLING_VIA_NRAGE_NRIF_AND_NADE	57	0.494141	1.72977	0.00250313	0.00803449	1	3409	tags=44%, list=20%, signal=54%
HALLMARK_UV_RESPONSE_UP	155	0.435479	1.7294	0	0.00806176	1	2864	tags=34%, list=16%, signal=40%
PID_NFAT_3PATHWAY	53	0.503421	1.72926	0.00256082	0.00806632	1	2917	tags=40%, list=17%, signal=47%
LEE_AGING_NEOCORTEX_UP	86	0.46939	1.72878	0	0.00812401	1	3738	tags=43%, list=22%, signal=55%
GAVIN_FOXP3_TARGETS_CLUSTER_P3	151	0.437503	1.72849	0	0.00814649	1	3256	tags=34%, list=19%, signal=41%
ODONNELL_TFRC_TARGETS_UP	400	0.410511	1.72807	0	0.00818352	1	3653	tags=29%, list=21%, signal=36%
AAGCCAT,MIR-135A,MIR-135B	319	0.417943	1.7278	0	0.00819808	1	4296	tags=39%, list=25%, signal=51%
PID_AP1_PATHWAY	69	0.487923	1.72767	0	0.00820242	1	3330	tags=36%, list=19%, signal=45%
BURTON_ADIPOGENESIS_PEAK_AT_2HR	48	0.522798	1.72739	0.00259067	0.00822254	1	3915	tags=50%, list=23%, signal=64%
JACKSON_DNMT1_TARGETS_UP	75	0.480323	1.72685	0	0.00826166	1	3134	tags=39%, list=18%, signal=47%
MUNSHI_MULTIPLE_MYELOMA_UP	78	0.482203	1.72683	0	0.00825472	1	3498	tags=38%, list=20%, signal=48%
KEGG_PROSTATE_CANCER	89	0.471422	1.72628	0.00120482	0.00830491	1	3234	tags=40%, list=19%, signal=49%
TONKS_TARGETS_OF_RUNX1_RUNX1T1_FUSION_HSC_DN	178	0.426993	1.7256	0	0.00834943	1	3549	tags=40%, list=20%, signal=50%
SIG_CD40PATHWAYMAP	34	0.546659	1.72551	0.0013624	0.00835472	1	3619	tags=47%, list=21%, signal=59%
AATGTGA,MIR-23A,MIR-23B	396	0.408746	1.72545	0	0.00835105	1	3271	tags=31%, list=19%, signal=37%
MURAKAMI_UV_RESPONSE_6HR_DN	20	0.630797	1.7252	0.00436047	0.00836073	1	3981	tags=65%, list=23%, signal=84%
WANG_ESOPHAGUS_CANCER_VS_NORMAL_UP	108	0.459605	1.72443	0	0.0084439	1	1805	tags=28%, list=10%, signal=31%
ZHAN_MULTIPLE_MYELOMA_CD1_VS_CD2_DN	47	0.506241	1.72383	0.00126263	0.00850586	1	3523	tags=45%, list=20%, signal=56%
FERRARI_RESPONSE_TO_FENRETINIDE_UP	21	0.607004	1.72268	0.00282885	0.00860657	1	3779	tags=67%, list=22%, signal=85%
ACTGTGA,MIR-27A,MIR-27B	435	0.409452	1.72253	0	0.00861931	1	4201	tags=36%, list=24%, signal=47%
JECHLINGER_EPITHELIAL_TO_MESENCHYMAL_TRANSITION_UP	68	0.485246	1.72246	0	0.00861314	1	3025	tags=35%, list=17%, signal=43%
GGCACTT,MIR-519E	118	0.454244	1.7223	0	0.00862145	1	5679	tags=57%, list=33%, signal=84%
FERRANDO_TAL1_NEIGHBORS	19	0.632168	1.72191	0.0058309	0.0086618	1	5476	tags=84%, list=32%, signal=123%
BIOCARTA_CCR3_PATHWAY	23	0.605788	1.72184	0.00455927	0.00866336	1	3548	tags=48%, list=20%, signal=60%
BIOCARTA_PTEN_PATHWAY	18	0.63058	1.72128	0.00588235	0.00871464	1	1753	tags=33%, list=10%, signal=37%
IIZUKA_LIVER_CANCER_PROGRESSION_L0_L1_DN	20	0.616766	1.72051	0.00294551	0.00877237	1	3783	tags=65%, list=22%, signal=83%
NELSON_RESPONSE_TO_ANDROGEN_UP	81	0.472649	1.72025	0	0.00878915	1	4227	tags=47%, list=24%, signal=62%
GGGCATT,MIR-365	104	0.454685	1.71984	0	0.00883023	1	4296	tags=43%, list=25%, signal=57%
SMALL_GTPASE_REGULATOR_ACTIVITY	67	0.4881	1.71967	0.00126103	0.00883377	1	4437	tags=48%, list=26%, signal=64%
REACTOME_DEVELOPMENTAL_BIOLOGY	375	0.409614	1.71955	0	0.008834	1	4125	tags=34%, list=24%, signal=44%
DAZARD_RESPONSE_TO_UV_NHEK_DN	298	0.413905	1.71931	0	0.00884854	1	4047	tags=38%, list=23%, signal=48%
PROTEIN_KINASE_INHIBITOR_ACTIVITY	24	0.590478	1.71899	0.00995733	0.00887509	1	1390	tags=33%, list=8%, signal=36%
STREICHER_LSM1_TARGETS_DN	17	0.644256	1.71816	0.0045045	0.00894307	1	3077	tags=53%, list=18%, signal=64%
SH3_SH2_ADAPTOR_ACTIVITY	43	0.529059	1.71761	0.00131406	0.00899452	1	3787	tags=56%, list=22%, signal=71%
BIOCARTA_CTLA4_PATHWAY	18	0.631652	1.71748	0.00296296	0.00899349	1	4967	tags=72%, list=29%, signal=101%
EPPERT_LSC-R_EXTENDED	81	0.468666	1.71728	0	0.00901103	1	4109	tags=46%, list=24%, signal=60%
ONDER_CDH1_TARGETS_2_DN	440	0.406626	1.71605	0	0.009119	1	4004	tags=33%, list=23%, signal=42%
GRANDVAUX_IRF3_TARGETS_UP	15	0.653804	1.71529	0.010574	0.00917888	1	3335	tags=60%, list=19%, signal=74%
PEREZ_TP63_TARGETS	328	0.411248	1.71454	0	0.00926696	1	3278	tags=29%, list=19%, signal=35%
INTERLEUKIN_BINDING	25	0.578012	1.71445	0.00683995	0.00926562	1	4778	tags=68%, list=27%, signal=94%
BIOCARTA_ARAP_PATHWAY	17	0.622985	1.71443	0.00900901	0.00925885	1	4036	tags=47%, list=23%, signal=61%
V$CEBPB_01	240	0.419955	1.71442	0	0.00924888	1	4401	tags=37%, list=25%, signal=49%
V$PU1_Q6	212	0.422855	1.71415	0	0.00927036	1	3549	tags=34%, list=20%, signal=42%
REACTOME_INTRINSIC_PATHWAY_FOR_APOPTOSIS	28	0.569326	1.7139	0.00139082	0.00929507	1	3540	tags=50%, list=20%, signal=63%
REACTOME_CA_DEPENDENT_EVENTS	28	0.563073	1.71376	0.00278552	0.00930567	1	1738	tags=36%, list=10%, signal=40%
V$ATF6_01	114	0.448331	1.71359	0	0.00930978	1	4328	tags=40%, list=25%, signal=53%
CHIARADONNA_NEOPLASTIC_TRANSFORMATION_KRAS_CDC25_DN	48	0.515	1.71342	0.00380711	0.00931923	1	2742	tags=42%, list=16%, signal=49%
GROSS_ELK3_TARGETS_DN	30	0.565487	1.71287	0.00547196	0.00938365	1	4105	tags=60%, list=24%, signal=78%
MUELLER_COMMON_TARGETS_OF_AML_FUSIONS_DN	27	0.570318	1.7128	0.00418994	0.00937901	1	2169	tags=37%, list=12%, signal=42%
ALONSO_METASTASIS_EMT_UP	34	0.533747	1.71238	0.00268817	0.00941624	1	1861	tags=38%, list=11%, signal=43%
AMIT_EGF_RESPONSE_60_MCF10A	35	0.542718	1.71188	0.00401069	0.00945559	1	3147	tags=46%, list=18%, signal=56%
SWEET_LUNG_CANCER_KRAS_UP	460	0.404593	1.71107	0	0.0095346	1	3327	tags=36%, list=19%, signal=43%
ST_FAS_SIGNALING_PATHWAY	63	0.489855	1.71087	0.00126263	0.00955553	1	3623	tags=44%, list=21%, signal=56%
V$NFE2_01	253	0.416669	1.71075	0	0.00955178	1	3920	tags=36%, list=23%, signal=46%
REACTOME_SPHINGOLIPID_DE_NOVO_BIOSYNTHESIS	26	0.561139	1.7106	0.00727802	0.00956414	1	3793	tags=46%, list=22%, signal=59%
RESPONSE_TO_EXTERNAL_STIMULUS	294	0.410835	1.71052	0	0.00956466	1	3899	tags=34%, list=22%, signal=43%
PID_ANTHRAX_PATHWAY	16	0.636317	1.71026	0.00152672	0.00958444	1	1612	tags=44%, list=9%, signal=48%
WU_HBX_TARGETS_1_DN	22	0.599151	1.71024	0.00142653	0.00957857	1	4194	tags=55%, list=24%, signal=72%
BIOCARTA_CDMAC_PATHWAY	16	0.652215	1.71022	0.00294551	0.00957164	1	3067	tags=63%, list=18%, signal=76%
REACTOME_NUCLEAR_RECEPTOR_TRANSCRIPTION_PATHWAY	45	0.517979	1.70995	0.00385604	0.00959028	1	3924	tags=38%, list=23%, signal=49%
KEGG_GAP_JUNCTION	86	0.468072	1.70973	0	0.00961097	1	3565	tags=40%, list=21%, signal=49%
POSITIVE_REGULATION_OF_HYDROLASE_ACTIVITY	54	0.504808	1.70936	0.00253807	0.00964549	1	3875	tags=39%, list=22%, signal=50%
CGGAARNGGCNG_UNKNOWN	47	0.522916	1.70898	0	0.00969576	1	4169	tags=49%, list=24%, signal=64%
NOJIMA_SFRP2_TARGETS_DN	24	0.58818	1.70876	0.00140647	0.00970148	1	4951	tags=67%, list=28%, signal=93%
HALLMARK_ANGIOGENESIS	35	0.543051	1.70871	0	0.00970291	1	1532	tags=29%, list=9%, signal=31%
SHEN_SMARCA2_TARGETS_UP	404	0.406445	1.70861	0	0.00971177	1	4070	tags=38%, list=23%, signal=49%
GCATTTG,MIR-105	162	0.431377	1.70791	0	0.00976602	1	4514	tags=41%, list=26%, signal=55%
TGCACTG,MIR-148A,MIR-152,MIR-148B	282	0.411899	1.70772	0	0.00978119	1	3994	tags=37%, list=23%, signal=47%
GINESTIER_BREAST_CANCER_ZNF217_AMPLIFIED_UP	71	0.479244	1.70684	0.00120048	0.00986579	1	4509	tags=52%, list=26%, signal=70%
NOUZOVA_METHYLATED_IN_APL	57	0.497017	1.70679	0.00254777	0.00986074	1	1277	tags=21%, list=7%, signal=23%
V$NFKAPPAB_01	238	0.415728	1.70656	0	0.00987673	1	3320	tags=32%, list=19%, signal=38%
SCHAEFFER_SOX9_TARGETS_IN_PROSTATE_DEVELOPMENT_UP	21	0.605906	1.70654	0.00593472	0.00986643	1	3523	tags=52%, list=20%, signal=66%
REACTOME_IMMUNOREGULATORY_INTERACTIONS_BETWEEN_A_LYMPHOID_AND_A_NON_LYMPHOID_CELL	58	0.498189	1.70642	0.00122249	0.00987396	1	4177	tags=55%, list=24%, signal=72%
BIOCARTA_MPR_PATHWAY	34	0.554791	1.70611	0.00413223	0.00991085	1	3015	tags=41%, list=17%, signal=50%
BIOCARTA_IL2RB_PATHWAY	38	0.531045	1.70599	0.00402685	0.00991103	1	4181	tags=55%, list=24%, signal=73%
PID_ALPHA_SYNUCLEIN_PATHWAY	33	0.543373	1.70592	0	0.00991119	1	2997	tags=45%, list=17%, signal=55%
PID_RHOA_REG_PATHWAY	44	0.513794	1.70569	0.00265957	0.00993118	1	3538	tags=41%, list=20%, signal=51%
COULOUARN_TEMPORAL_TGFB1_SIGNATURE_DN	127	0.442371	1.70568	0.0011236	0.00992194	1	3991	tags=41%, list=23%, signal=53%
GRABARCZYK_BCL11B_TARGETS_UP	75	0.470515	1.70544	0.00122249	0.00994503	1	4181	tags=44%, list=24%, signal=58%
PID_IL12_STAT4_PATHWAY	32	0.545835	1.70531	0.00418994	0.00994831	1	3260	tags=47%, list=19%, signal=58%
REACTOME_OXYGEN_DEPENDENT_PROLINE_HYDROXYLATION_OF_HYPOXIA_INDUCIBLE_FACTOR_ALPHA	16	0.65626	1.70468	0.00771605	0.0100131	1	4114	tags=63%, list=24%, signal=82%
WU_SILENCED_BY_METHYLATION_IN_BLADDER_CANCER	53	0.506315	1.70409	0.00507614	0.0100745	1	2581	tags=38%, list=15%, signal=44%
WINTER_HYPOXIA_METAGENE	227	0.416722	1.70383	0	0.0100994	1	3330	tags=33%, list=19%, signal=40%
GEORGANTAS_HSC_MARKERS	63	0.487248	1.70383	0.00374532	0.010089	1	3544	tags=43%, list=20%, signal=54%
RAF_UP.V1_UP	184	0.422859	1.70361	0	0.0100994	1	3477	tags=35%, list=20%, signal=43%
GENTILE_UV_RESPONSE_CLUSTER_D7	37	0.52928	1.70346	0.00129702	0.0101056	1	4652	tags=57%, list=27%, signal=77%
PASQUALUCCI_LYMPHOMA_BY_GC_STAGE_DN	157	0.431445	1.70345	0	0.0100963	1	4142	tags=39%, list=24%, signal=51%
REACTOME_NOD1_2_SIGNALING_PATHWAY	28	0.560578	1.70257	0.00411523	0.0101862	1	3619	tags=57%, list=21%, signal=72%
BIOCARTA_ERK5_PATHWAY	17	0.626181	1.70223	0.00429799	0.0102212	1	3015	tags=53%, list=17%, signal=64%
PID_HIV_NEF_PATHWAY	35	0.529905	1.70155	0.0013089	0.0102963	1	3394	tags=54%, list=20%, signal=67%
V$AP1_01	246	0.416989	1.70152	0	0.0102899	1	3920	tags=33%, list=23%, signal=41%
PID_TAP63_PATHWAY	53	0.500881	1.70125	0.00259403	0.0103195	1	2278	tags=34%, list=13%, signal=39%
ST_GA12_PATHWAY	23	0.587264	1.70054	0.00146628	0.0103985	1	2523	tags=48%, list=15%, signal=56%
V$SRF_01	50	0.509856	1.70054	0.00401069	0.0103879	1	3929	tags=44%, list=23%, signal=57%
ALONSO_METASTASIS_NEURAL_UP	18	0.636239	1.70025	0.00424929	0.0104082	1	2105	tags=44%, list=12%, signal=51%
KASLER_HDAC7_TARGETS_1_UP	183	0.43093	1.70012	0	0.0104078	1	3418	tags=35%, list=20%, signal=43%
MILI_PSEUDOPODIA_CHEMOTAXIS_UP	68	0.469699	1.69949	0	0.0104812	1	4178	tags=50%, list=24%, signal=66%
CCTGTGA,MIR-513	116	0.444978	1.69941	0	0.010488	1	5423	tags=53%, list=31%, signal=77%
POSITIVE_REGULATION_OF_CATALYTIC_ACTIVITY	156	0.431207	1.69835	0	0.0106092	1	3875	tags=38%, list=22%, signal=48%
AMUNDSON_DNA_DAMAGE_RESPONSE_TP53	15	0.656827	1.69808	0.00294985	0.0106342	1	2983	tags=67%, list=17%, signal=80%
KANG_FLUOROURACIL_RESISTANCE_UP	20	0.602464	1.69762	0.00723589	0.0106897	1	2789	tags=45%, list=16%, signal=54%
GCTCTTG,MIR-335	81	0.465133	1.69747	0	0.0107002	1	3514	tags=40%, list=20%, signal=49%
CATTTCA,MIR-203	275	0.410739	1.69669	0	0.0107952	1	3271	tags=31%, list=19%, signal=37%
DAZARD_RESPONSE_TO_UV_SCC_DN	118	0.443002	1.69644	0	0.010823	1	4478	tags=47%, list=26%, signal=62%
KANG_DOXORUBICIN_RESISTANCE_DN	18	0.620533	1.69624	0.00872093	0.0108314	1	1377	tags=33%, list=8%, signal=36%
GTPASE_ACTIVATOR_ACTIVITY	58	0.495338	1.69572	0	0.0109006	1	3151	tags=36%, list=18%, signal=44%
REGULATION_OF_ENDOCYTOSIS	16	0.642165	1.69563	0.00453172	0.0108977	1	3739	tags=44%, list=22%, signal=56%
BIDUS_METASTASIS_DN	151	0.433955	1.69523	0	0.0109405	1	4450	tags=45%, list=26%, signal=60%
CCAWWNAAGG_V$SRF_Q4	85	0.460615	1.69497	0	0.0109659	1	5621	tags=54%, list=32%, signal=80%
VETTER_TARGETS_OF_PRKCA_AND_ETS1_DN	15	0.657085	1.69494	0.00445104	0.01096	1	2242	tags=47%, list=13%, signal=54%
MIYAGAWA_TARGETS_OF_EWSR1_ETS_FUSIONS_DN	204	0.421096	1.69456	0	0.0109894	1	3555	tags=32%, list=20%, signal=40%
PID_ER_NONGENOMIC_PATHWAY	41	0.52781	1.69338	0.00265604	0.0111539	1	3929	tags=44%, list=23%, signal=57%
V$AP1_Q4	254	0.411329	1.69304	0	0.0112042	1	4167	tags=35%, list=24%, signal=46%
REACTOME_ANTIGEN_PROCESSING_CROSS_PRESENTATION	70	0.472001	1.69276	0.00127226	0.0112263	1	5003	tags=51%, list=29%, signal=72%
PID_FOXO_PATHWAY	49	0.508316	1.69276	0.00396301	0.0112181	1	3540	tags=47%, list=20%, signal=59%
TAKEDA_TARGETS_OF_NUP98_HOXA9_FUSION_6HR_UP	81	0.460309	1.69256	0.00365408	0.011238	1	3237	tags=36%, list=19%, signal=44%
V$EN1_01	106	0.445357	1.69249	0	0.0112389	1	5369	tags=47%, list=31%, signal=68%
PROTEIN_PROCESSING	48	0.503726	1.69205	0.00262467	0.0112909	1	4546	tags=48%, list=26%, signal=65%
CHIANG_LIVER_CANCER_SUBCLASS_CTNNB1_DN	163	0.42913	1.69159	0	0.0113377	1	4100	tags=40%, list=24%, signal=52%
PID_P53_DOWNSTREAM_PATHWAY	129	0.437345	1.69156	0	0.0113295	1	3221	tags=39%, list=19%, signal=47%
TTTTGAG,MIR-373	210	0.420482	1.69096	0	0.0114011	1	3367	tags=35%, list=19%, signal=43%
BIOCARTA_CDC42RAC_PATHWAY	16	0.627633	1.69091	0.0118168	0.0114008	1	5288	tags=75%, list=30%, signal=108%
ZHAN_MULTIPLE_MYELOMA_CD2_UP	42	0.514668	1.69057	0.004	0.0114374	1	3847	tags=45%, list=22%, signal=58%
NIKOLSKY_BREAST_CANCER_6P24_P22_AMPLICON	19	0.617802	1.69023	0.00729927	0.011472	1	1255	tags=32%, list=7%, signal=34%
GAZDA_DIAMOND_BLACKFAN_ANEMIA_ERYTHROID_UP	24	0.57749	1.6902	0.0042796	0.0114607	1	1404	tags=33%, list=8%, signal=36%
PID_P38_ALPHA_BETA_DOWNSTREAM_PATHWAY	38	0.537497	1.69017	0.00262123	0.0114524	1	3924	tags=53%, list=23%, signal=68%
CHUANG_OXIDATIVE_STRESS_RESPONSE_UP	26	0.577592	1.68911	0.00423729	0.0115851	1	4562	tags=54%, list=26%, signal=73%
PID_INTEGRIN_CS_PATHWAY	25	0.576035	1.68824	0.0070922	0.0117037	1	2690	tags=44%, list=15%, signal=52%
PHOSPHORIC_ESTER_HYDROLASE_ACTIVITY	143	0.431269	1.68755	0	0.0117933	1	4477	tags=38%, list=26%, signal=50%
FINETTI_BREAST_CANCERS_KINOME_GRAY	15	0.637913	1.6874	0.0119048	0.0118035	1	4231	tags=60%, list=24%, signal=79%
PID_INTEGRIN_A4B1_PATHWAY	32	0.54282	1.68732	0.00131926	0.0118078	1	3356	tags=50%, list=19%, signal=62%
ST_JNK_MAPK_PATHWAY	39	0.526544	1.687	0.00408163	0.0118317	1	4229	tags=51%, list=24%, signal=68%
ZHENG_IL22_SIGNALING_UP	50	0.503109	1.68695	0.001287	0.0118251	1	2266	tags=36%, list=13%, signal=41%
WOO_LIVER_CANCER_RECURRENCE_UP	101	0.450657	1.68595	0	0.0119536	1	3959	tags=43%, list=23%, signal=55%
LYSOSOME	59	0.488027	1.68545	0	0.0120158	1	3231	tags=41%, list=19%, signal=50%
YAMAZAKI_TCEB3_TARGETS_UP	168	0.42691	1.68466	0	0.0121214	1	2999	tags=33%, list=17%, signal=39%
MORI_PLASMA_CELL_DN	29	0.552272	1.68453	0.004329	0.0121262	1	4246	tags=55%, list=24%, signal=73%
TTGGAGA,MIR-515-5P,MIR-519E	132	0.43349	1.68408	0	0.0121793	1	4826	tags=45%, list=28%, signal=61%
NEGATIVE_REGULATION_OF_DEVELOPMENTAL_PROCESS	186	0.421753	1.68341	0	0.0122656	1	4312	tags=41%, list=25%, signal=54%
KEGG_JAK_STAT_SIGNALING_PATHWAY	149	0.427142	1.68303	0	0.0123066	1	4849	tags=41%, list=28%, signal=56%
HOFFMANN_SMALL_PRE_BII_TO_IMMATURE_B_LYMPHOCYTE_UP	65	0.482285	1.68299	0.00122549	0.0122986	1	3624	tags=40%, list=21%, signal=50%
GARGALOVIC_RESPONSE_TO_OXIDIZED_PHOSPHOLIPIDS_BLUE_DN	57	0.491349	1.68297	0.00371287	0.0122886	1	2845	tags=33%, list=16%, signal=40%
ZHAN_MULTIPLE_MYELOMA_DN	41	0.513356	1.68288	0.00536193	0.0122914	1	2835	tags=44%, list=16%, signal=52%
ACCAATC,MIR-509	38	0.526312	1.68209	0.00130039	0.012383	1	4194	tags=50%, list=24%, signal=66%
CROONQUIST_IL6_DEPRIVATION_UP	19	0.608838	1.68141	0.00981767	0.0124648	1	2117	tags=47%, list=12%, signal=54%
REACTOME_ACTIVATED_NOTCH1_TRANSMITS_SIGNAL_TO_THE_NUCLEUS	25	0.566868	1.68141	0.0094851	0.0124537	1	3205	tags=44%, list=18%, signal=54%
MIYAGAWA_TARGETS_OF_EWSR1_ETS_FUSIONS_UP	249	0.410683	1.6813	0	0.0124543	1	3125	tags=31%, list=18%, signal=37%
REACTOME_HEPARAN_SULFATE_HEPARIN_HS_GAG_METABOLISM	50	0.500426	1.68123	0.00511509	0.0124598	1	3864	tags=40%, list=22%, signal=51%
OUYANG_PROSTATE_CANCER_PROGRESSION_DN	19	0.606864	1.68029	0.0115607	0.012583	1	1911	tags=37%, list=11%, signal=41%
GCAAAAA,MIR-129	174	0.421762	1.67847	0.0010989	0.0128431	1	4298	tags=39%, list=25%, signal=51%
SPIELMAN_LYMPHOBLAST_EUROPEAN_VS_ASIAN_2FC_DN	20	0.595132	1.67767	0.0100575	0.0129561	1	3210	tags=55%, list=18%, signal=67%
PID_REELIN_PATHWAY	29	0.543467	1.67717	0.00410959	0.0130271	1	3961	tags=48%, list=23%, signal=62%
V$IRF1_Q6	238	0.41053	1.67714	0	0.0130214	1	4900	tags=42%, list=28%, signal=57%
PID_SMAD2_3PATHWAY	17	0.624054	1.67702	0.0060423	0.0130244	1	4029	tags=53%, list=23%, signal=69%
CTTTGCA,MIR-527	223	0.411708	1.67697	0	0.0130157	1	4965	tags=43%, list=29%, signal=60%
SIG_BCR_SIGNALING_PATHWAY	46	0.502298	1.67684	0	0.0130235	1	2346	tags=33%, list=13%, signal=38%
DORN_ADENOVIRUS_INFECTION_12HR_UP	28	0.559947	1.67667	0.00692521	0.013039	1	4197	tags=57%, list=24%, signal=75%
BOSCO_TH1_CYTOTOXIC_MODULE	104	0.439177	1.67664	0	0.0130294	1	3202	tags=38%, list=18%, signal=47%
AMUNDSON_RESPONSE_TO_ARSENITE	209	0.41557	1.67643	0	0.0130536	1	4220	tags=43%, list=24%, signal=56%
YAO_TEMPORAL_RESPONSE_TO_PROGESTERONE_CLUSTER_1	65	0.47674	1.67625	0.00247219	0.0130623	1	4331	tags=40%, list=25%, signal=53%
LIU_SOX4_TARGETS_UP	127	0.434464	1.67617	0	0.0130614	1	3819	tags=43%, list=22%, signal=55%
WIERENGA_STAT5A_TARGETS_DN	190	0.422533	1.67568	0	0.013121	1	3575	tags=37%, list=21%, signal=46%
V$IRF7_01	237	0.410116	1.67541	0	0.013145	1	4932	tags=42%, list=28%, signal=58%
LEE_LIVER_CANCER_HEPATOBLAST	16	0.621417	1.67519	0.00759878	0.0131698	1	3391	tags=56%, list=20%, signal=70%
KINASE_INHIBITOR_ACTIVITY	25	0.563051	1.67518	0.00413793	0.0131583	1	1390	tags=32%, list=8%, signal=35%
V$ICSBP_Q6	234	0.406467	1.67448	0	0.0132538	1	3206	tags=29%, list=18%, signal=35%
V$AP1_Q6_01	253	0.407976	1.67428	0	0.0132642	1	4280	tags=36%, list=25%, signal=48%
AACTGAC,MIR-223	91	0.457339	1.67413	0.00118624	0.0132802	1	4371	tags=45%, list=25%, signal=60%
PEDERSEN_METASTASIS_BY_ERBB2_ISOFORM_4	104	0.444112	1.67344	0	0.0133611	1	2299	tags=27%, list=13%, signal=31%
WANG_METHYLATED_IN_BREAST_CANCER	34	0.529006	1.67318	0.0107239	0.0133943	1	2912	tags=44%, list=17%, signal=53%
WANG_TARGETS_OF_MLL_CBP_FUSION_UP	41	0.514561	1.67309	0.00267738	0.0133941	1	3243	tags=41%, list=19%, signal=51%
KLUSMANN_ARRAYSTAR_MEGA	161	0.427391	1.67263	0	0.0134529	1	4228	tags=40%, list=24%, signal=53%
QI_HYPOXIA	133	0.430911	1.6725	0	0.0134573	1	3995	tags=42%, list=23%, signal=54%
SANSOM_APC_TARGETS_DN	351	0.400415	1.67205	0	0.0135215	1	4041	tags=36%, list=23%, signal=46%
GGCAGCT,MIR-22	214	0.412183	1.67112	0	0.0136474	1	4296	tags=41%, list=25%, signal=53%
GARGALOVIC_RESPONSE_TO_OXIDIZED_PHOSPHOLIPIDS_GREEN_UP	23	0.58218	1.67092	0.00571429	0.013663	1	2199	tags=39%, list=13%, signal=45%
LYTIC_VACUOLE	59	0.488027	1.67079	0.00249377	0.0136672	1	3231	tags=41%, list=19%, signal=50%
YAO_TEMPORAL_RESPONSE_TO_PROGESTERONE_CLUSTER_5	26	0.566	1.67073	0.0100575	0.0136647	1	2872	tags=42%, list=17%, signal=51%
TRANSMEMBRANE_RECEPTOR_PROTEIN_SERINE_THREONINE_KINASE_SIGNALING_PATHWAY	46	0.508878	1.6705	0.00525624	0.0136917	1	1931	tags=28%, list=11%, signal=32%
BEHAVIOR	142	0.424401	1.6703	0	0.0137147	1	3325	tags=32%, list=19%, signal=39%
V$HEN1_01	181	0.417773	1.67026	0	0.0137085	1	3706	tags=33%, list=21%, signal=42%
KAN_RESPONSE_TO_ARSENIC_TRIOXIDE	120	0.440531	1.67021	0	0.0137051	1	3319	tags=35%, list=19%, signal=43%
PID_SYNDECAN_3_PATHWAY	16	0.641849	1.6696	0.011994	0.0137873	1	2626	tags=44%, list=15%, signal=51%
REGULATION_OF_PROTEIN_SECRETION	22	0.579894	1.66924	0.00884956	0.0138413	1	3728	tags=45%, list=21%, signal=58%
WU_HBX_TARGETS_2_DN	16	0.62921	1.66905	0.00600601	0.0138613	1	4194	tags=63%, list=24%, signal=82%
VALK_AML_WITH_CEBPA	35	0.535721	1.66866	0.00412655	0.0139198	1	1211	tags=40%, list=7%, signal=43%
MCBRYAN_PUBERTAL_TGFB1_TARGETS_DN	58	0.481813	1.66852	0.00365408	0.0139284	1	4199	tags=43%, list=24%, signal=57%
GEORGOPOLOUS_EARLY LYMPHOMYELOID DIFFERENTIATION	101	0.442792	1.66821	0.00118343	0.013967	1	2677	tags=38%, list=15%, signal=44%
HALLMARK_KRAS_SIGNALING_UP	193	0.419566	1.66818	0	0.0139633	1	3899	tags=39%, list=22%, signal=50%
REGULATION_OF_GTPASE_ACTIVITY	15	0.636507	1.66804	0.00907716	0.0139737	1	1604	tags=40%, list=9%, signal=44%
AACTGGA,MIR-145	215	0.412155	1.66772	0	0.0140048	1	4462	tags=42%, list=26%, signal=56%
HOWLIN_PUBERTAL_MAMMARY_GLAND	63	0.471859	1.66763	0.00503145	0.0140142	1	2198	tags=29%, list=13%, signal=33%
BIOCARTA_HCMV_PATHWAY	16	0.622505	1.66755	0.0121396	0.0140125	1	1789	tags=44%, list=10%, signal=49%
TAATAAT,MIR-126	196	0.415705	1.66754	0	0.0140014	1	3051	tags=30%, list=18%, signal=35%
BIOCARTA_EGF_PATHWAY	31	0.540926	1.66701	0.0067659	0.014088	1	3015	tags=42%, list=17%, signal=51%
RESPONSE_TO_BIOTIC_STIMULUS	112	0.43787	1.66678	0.00114025	0.0141057	1	4021	tags=40%, list=23%, signal=52%
PID_TCR_CALCIUM_PATHWAY	28	0.551238	1.66665	0.00817439	0.0141057	1	1625	tags=25%, list=9%, signal=28%
PEREZ_TP53_AND_TP63_TARGETS	190	0.414209	1.66643	0	0.0141271	1	3266	tags=29%, list=19%, signal=35%
REACTOME_TIE2_SIGNALING	17	0.610629	1.66635	0.0119048	0.0141252	1	3015	tags=47%, list=17%, signal=57%
ACTGCAG,MIR-17-3P	102	0.449111	1.66578	0.00117786	0.0141984	1	4670	tags=43%, list=27%, signal=59%
KEGG_UBIQUITIN_MEDIATED_PROTEOLYSIS	129	0.430274	1.66575	0	0.0141928	1	4652	tags=54%, list=27%, signal=74%
DIAZ_CHRONIC_MEYLOGENOUS_LEUKEMIA_DN	111	0.441505	1.66539	0	0.0142242	1	3237	tags=41%, list=19%, signal=49%
ZHAN_LATE_DIFFERENTIATION_GENES_UP	32	0.537651	1.66517	0.00961539	0.0142574	1	2900	tags=53%, list=17%, signal=64%
REACTOME_TCR_SIGNALING	47	0.505856	1.66507	0.00535475	0.0142554	1	5301	tags=70%, list=30%, signal=101%
ATTACAT,MIR-380-3P	97	0.444239	1.6649	0	0.0142728	1	5647	tags=49%, list=32%, signal=73%
LIN_MELANOMA_COPY_NUMBER_DN	39	0.51123	1.66443	0.00533333	0.0143574	1	3384	tags=38%, list=19%, signal=48%
RACCACAR_V$AML_Q6	238	0.407008	1.66432	0	0.0143544	1	3567	tags=35%, list=21%, signal=44%
ELVIDGE_HYPOXIA_UP	161	0.422222	1.66397	0.00110011	0.0144084	1	3915	tags=39%, list=23%, signal=50%
ROVERSI_GLIOMA_COPY_NUMBER_DN	50	0.49333	1.66386	0.00255428	0.0144137	1	2885	tags=32%, list=17%, signal=38%
HALLMARK_PI3K_AKT_MTOR_SIGNALING	104	0.44424	1.66344	0	0.0144722	1	3961	tags=40%, list=23%, signal=52%
IVANOVSKA_MIR106B_TARGETS	85	0.452412	1.66332	0.00119617	0.0144765	1	4499	tags=51%, list=26%, signal=68%
CACTTTG,MIR-520G,MIR-520H	210	0.409449	1.66331	0	0.0144661	1	4229	tags=40%, list=24%, signal=52%
TACGGGT,MIR-99A,MIR-100,MIR-99B	21	0.581178	1.66328	0.00888889	0.0144584	1	1582	tags=29%, list=9%, signal=31%
PID_NOTCH_PATHWAY	57	0.478073	1.66312	0.00255102	0.0144719	1	5227	tags=54%, list=30%, signal=78%
BOYAULT_LIVER_CANCER_SUBCLASS_G2	27	0.548816	1.66296	0.00552486	0.0144789	1	2100	tags=37%, list=12%, signal=42%
KANNAN_TP53_TARGETS_UP	53	0.486843	1.66277	0.00259067	0.0145023	1	4313	tags=42%, list=25%, signal=55%
STEIN_ESRRA_TARGETS_DN	94	0.448025	1.66276	0	0.0144901	1	3539	tags=33%, list=20%, signal=41%
MARIADASON_REGULATED_BY_HISTONE_ACETYLATION_UP	75	0.457826	1.6625	0.00123457	0.0145225	1	3938	tags=39%, list=23%, signal=50%
JAK_STAT_CASCADE	30	0.552727	1.66174	0.00138696	0.0146296	1	2635	tags=43%, list=15%, signal=51%
REACTOME_NEF_MEDIATES_DOWN_MODULATION_OF_CELL_SURFACE_RECEPTORS_BY_RECRUITING_THEM_TO_CLATHRIN_ADAPTERS	20	0.5951	1.66161	0.00446429	0.0146319	1	3875	tags=55%, list=22%, signal=71%
V$ETS2_B	257	0.402066	1.66153	0	0.0146287	1	4420	tags=40%, list=25%, signal=52%
SU_PLACENTA	29	0.539913	1.66132	0.0112994	0.0146509	1	1655	tags=17%, list=10%, signal=19%
CAGCTTT,MIR-320	235	0.406818	1.66076	0	0.0147467	1	3856	tags=35%, list=22%, signal=44%
MEMBRANE_FUSION	28	0.550547	1.66058	0.00702247	0.0147625	1	5383	tags=61%, list=31%, signal=88%
ACTGAAA,MIR-30A-3P,MIR-30E-3P	184	0.417966	1.66043	0	0.0147827	1	4636	tags=42%, list=27%, signal=57%
PEDERSEN_METASTASIS_BY_ERBB2_ISOFORM_3	17	0.623543	1.66043	0.00724638	0.0147694	1	3872	tags=59%, list=22%, signal=76%
NEGATIVE_REGULATION_OF_TRANSFERASE_ACTIVITY	34	0.527185	1.65985	0.00271003	0.0148248	1	1878	tags=29%, list=11%, signal=33%
REACTOME_CLASS_I_MHC_MEDIATED_ANTIGEN_PROCESSING_PRESENTATION	231	0.407025	1.65932	0	0.0149037	1	5003	tags=51%, list=29%, signal=71%
YOSHIMURA_MAPK8_TARGETS_DN	348	0.398196	1.65901	0	0.0149355	1	4207	tags=37%, list=24%, signal=48%
MOLECULAR_ADAPTOR_ACTIVITY	49	0.491186	1.65872	0.00260417	0.01497	1	3787	tags=55%, list=22%, signal=70%
YAGI_AML_WITH_11Q23_REARRANGED	334	0.394802	1.65815	0	0.0150576	1	3666	tags=34%, list=21%, signal=42%
BIOCARTA_IL10_PATHWAY	17	0.624461	1.65804	0.00596125	0.0150594	1	3317	tags=65%, list=19%, signal=80%
XU_HGF_SIGNALING_NOT_VIA_AKT1_48HR_UP	34	0.533424	1.65795	0.00803213	0.0150612	1	2702	tags=38%, list=16%, signal=45%
NAKAJIMA_EOSINOPHIL	27	0.551963	1.65755	0.00863309	0.0151116	1	2605	tags=33%, list=15%, signal=39%
REACTOME_ACTIVATION_OF_NF_KAPPAB_IN_B_CELLS	59	0.471994	1.65715	0.00127877	0.0151708	1	5164	tags=54%, list=30%, signal=77%
PID_AVB3_INTEGRIN_PATHWAY	73	0.462161	1.65651	0.00121655	0.0152595	1	5099	tags=47%, list=29%, signal=66%
CROMER_METASTASIS_DN	78	0.456417	1.65609	0.00360577	0.0153222	1	2679	tags=29%, list=15%, signal=35%
INTEGRAL_TO_ORGANELLE_MEMBRANE	48	0.495474	1.65608	0.00752823	0.0153094	1	2392	tags=31%, list=14%, signal=36%
REGULATION_OF_CELL_GROWTH	44	0.487438	1.65545	0.00797872	0.0154006	1	3899	tags=41%, list=22%, signal=53%
TRANSFORMING_GROWTH_FACTOR_BETA_RECEPTOR_SIGNALING_PATHWAY	35	0.518835	1.65493	0.00403769	0.015471	1	1931	tags=29%, list=11%, signal=32%
SESTO_RESPONSE_TO_UV_C5	46	0.501417	1.65473	0.00129032	0.0154912	1	3961	tags=52%, list=23%, signal=67%
AAGCAAT,MIR-137	206	0.406198	1.6547	0	0.0154819	1	4302	tags=36%, list=25%, signal=47%
GAUSSMANN_MLL_AF4_FUSION_TARGETS_F_UP	176	0.415548	1.6543	0	0.015544	1	3016	tags=30%, list=17%, signal=35%
LIGAND_DEPENDENT_NUCLEAR_RECEPTOR_ACTIVITY	24	0.57396	1.65425	0.0131965	0.0155392	1	3493	tags=38%, list=20%, signal=47%
BIOCARTA_TPO_PATHWAY	24	0.564068	1.65374	0.0116959	0.0156224	1	3015	tags=42%, list=17%, signal=50%
WINNEPENNINCKX_MELANOMA_METASTASIS_DN	43	0.50747	1.65354	0.00802139	0.0156468	1	3261	tags=42%, list=19%, signal=51%
SAFFORD_T_LYMPHOCYTE_ANERGY	80	0.452805	1.65353	0.00119904	0.0156375	1	4218	tags=44%, list=24%, signal=58%
LIN_SILENCED_BY_TUMOR_MICROENVIRONMENT	103	0.442378	1.65312	0.00119048	0.0157045	1	4410	tags=33%, list=25%, signal=44%
MEL18_DN.V1_UP	135	0.426008	1.65291	0	0.0157288	1	4562	tags=46%, list=26%, signal=62%
BIOCARTA_IGF1_PATHWAY	21	0.593727	1.65282	0.00882353	0.0157256	1	3550	tags=52%, list=20%, signal=66%
TORCHIA_TARGETS_OF_EWSR1_FLI1_FUSION_UP	249	0.40466	1.65229	0	0.0158101	1	3143	tags=32%, list=18%, signal=38%
KEGG_GLYCOSAMINOGLYCAN_DEGRADATION	20	0.582657	1.65183	0.00445104	0.0158723	1	1258	tags=35%, list=7%, signal=38%
CHUNG_BLISTER_CYTOTOXICITY_DN	40	0.512434	1.65174	0.00517464	0.0158751	1	3923	tags=48%, list=23%, signal=61%
GTATGAT,MIR-154,MIR-487	65	0.456779	1.65173	0.00122249	0.0158639	1	4111	tags=37%, list=24%, signal=48%
NATSUME_RESPONSE_TO_INTERFERON_BETA_UP	68	0.464215	1.65154	0.00370828	0.0158907	1	4113	tags=43%, list=24%, signal=56%
ISSAEVA_MLL2_TARGETS	54	0.484005	1.65152	0.00503778	0.0158776	1	2910	tags=30%, list=17%, signal=35%
LEUKOCYTE_DIFFERENTIATION	35	0.518428	1.65139	0.00416667	0.0158875	1	2174	tags=29%, list=13%, signal=33%
LU_AGING_BRAIN_UP	249	0.402134	1.65138	0	0.0158737	1	3094	tags=30%, list=18%, signal=36%
KEGG_GLIOMA	64	0.467452	1.65135	0.00243902	0.0158677	1	3471	tags=36%, list=20%, signal=45%
V$SRF_Q6	233	0.405771	1.65083	0	0.015954	1	5369	tags=43%, list=31%, signal=62%
BROWNE_HCMV_INFECTION_6HR_DN	153	0.425645	1.65054	0	0.0159955	1	3635	tags=33%, list=21%, signal=42%
VIRAL_REPRODUCTION	38	0.521817	1.65027	0.00388601	0.0160342	1	3497	tags=42%, list=20%, signal=53%
REGULATION_OF_CELL_PROLIFERATION	290	0.396203	1.65011	0	0.0160439	1	3611	tags=33%, list=21%, signal=42%
ATCMNTCCGY_UNKNOWN	46	0.499847	1.64958	0.00642674	0.0161211	1	3961	tags=46%, list=23%, signal=59%
V$AML_Q6	242	0.405678	1.64957	0	0.016108	1	4380	tags=38%, list=25%, signal=50%
KUMAR_TARGETS_OF_MLL_AF9_FUSION	380	0.390915	1.64914	0	0.0161692	1	3933	tags=37%, list=23%, signal=47%
LEE_METASTASIS_AND_ALTERNATIVE_SPLICING_UP	71	0.462147	1.64867	0.00726392	0.0162381	1	3039	tags=34%, list=17%, signal=41%
V$VDR_Q3	206	0.405906	1.64858	0	0.0162468	1	4298	tags=34%, list=25%, signal=45%
ENZYME_ACTIVATOR_ACTIVITY	122	0.429734	1.64858	0	0.0162336	1	3373	tags=32%, list=19%, signal=39%
ACCATTT,MIR-522	150	0.41796	1.64805	0.00110011	0.0163224	1	2871	tags=30%, list=17%, signal=36%
DAZARD_RESPONSE_TO_UV_SCC_UP	109	0.434495	1.64798	0.00117786	0.0163213	1	3345	tags=35%, list=19%, signal=43%
FONTAINE_PAPILLARY_THYROID_CARCINOMA_UP	60	0.474649	1.64786	0.00247219	0.0163263	1	1542	tags=23%, list=9%, signal=26%
INTEGRIN_COMPLEX	18	0.608685	1.64599	0.00454545	0.0166683	1	1086	tags=28%, list=6%, signal=30%
V$NFKB_C	250	0.401074	1.64585	0	0.0166722	1	4056	tags=35%, list=23%, signal=45%
REACTOME_PI3K_AKT_ACTIVATION	36	0.511664	1.64517	0.010568	0.0167896	1	3471	tags=42%, list=20%, signal=52%
MICROSOME	40	0.509593	1.64497	0.00403769	0.0167986	1	3956	tags=45%, list=23%, signal=58%
PID_HDAC_CLASSIII_PATHWAY	25	0.558359	1.64484	0.0170213	0.0168197	1	2174	tags=44%, list=13%, signal=50%
ACCAAAG,MIR-9	468	0.387102	1.64474	0	0.0168182	1	4301	tags=37%, list=25%, signal=48%
TGTGTGA,MIR-377	188	0.407177	1.64458	0	0.0168314	1	3973	tags=36%, list=23%, signal=46%
REACTOME_GAB1_SIGNALOSOME	36	0.524567	1.64444	0.00526316	0.0168429	1	3471	tags=39%, list=20%, signal=48%
OSWALD_HEMATOPOIETIC_STEM_CELL_IN_COLLAGEN_GEL_DN	253	0.399652	1.64442	0	0.0168345	1	4433	tags=42%, list=26%, signal=56%
YAN_ESCAPE_FROM_ANOIKIS	23	0.567262	1.64424	0.015493	0.0168494	1	3391	tags=57%, list=20%, signal=70%
REACTOME_AXON_GUIDANCE	239	0.398844	1.64375	0	0.0169255	1	4125	tags=34%, list=24%, signal=44%
KEGG_PATHWAYS_IN_CANCER	319	0.395977	1.64374	0	0.0169119	1	3134	tags=32%, list=18%, signal=38%
WANG_PROSTATE_CANCER_ANDROGEN_INDEPENDENT	57	0.477329	1.64354	0.00252844	0.0169336	1	2857	tags=35%, list=16%, signal=42%
KEGG_PHOSPHATIDYLINOSITOL_SIGNALING_SYSTEM	75	0.45408	1.64348	0.00368098	0.0169251	1	5026	tags=44%, list=29%, signal=62%
DACOSTA_UV_RESPONSE_VIA_ERCC3_TTD_DN	78	0.45442	1.64324	0	0.0169597	1	2803	tags=33%, list=16%, signal=40%
CYTOKINE_SECRETION	18	0.602293	1.64319	0.00900901	0.016958	1	3745	tags=50%, list=22%, signal=64%
KINASE_ACTIVITY	355	0.392134	1.64304	0	0.0169737	1	4900	tags=44%, list=28%, signal=60%
V$AP1_Q2	249	0.402607	1.64284	0	0.0169926	1	4306	tags=35%, list=25%, signal=45%
ESC_J1_UP_EARLY.V1_DN	166	0.413004	1.64233	0	0.0170817	1	3180	tags=31%, list=18%, signal=38%
BORLAK_LIVER_CANCER_EGF_UP	53	0.485777	1.6417	0.00129702	0.0171714	1	3180	tags=40%, list=18%, signal=48%
PID_TGFBR_PATHWAY	55	0.480799	1.64129	0.00510856	0.0172312	1	3717	tags=42%, list=21%, signal=53%
LUI_THYROID_CANCER_PAX8_PPARG_UP	41	0.507038	1.64128	0.00646831	0.0172183	1	2157	tags=29%, list=12%, signal=33%
KEGG_SPHINGOLIPID_METABOLISM	31	0.527545	1.64126	0.00956284	0.0172037	1	2392	tags=35%, list=14%, signal=41%
CAGTATT,MIR-200B,MIR-200C,MIR-429	438	0.385635	1.64057	0	0.017327	1	4022	tags=35%, list=23%, signal=45%
PROTEOGLYCAN_METABOLIC_PROCESS	21	0.5772	1.64053	0.00715308	0.0173209	1	2735	tags=38%, list=16%, signal=45%
SATO_SILENCED_BY_METHYLATION_IN_PANCREATIC_CANCER_2	44	0.493946	1.64031	0.00801068	0.0173453	1	2860	tags=32%, list=16%, signal=38%
PID_IL27_PATHWAY	26	0.55702	1.6386	0.00424328	0.0176527	1	4778	tags=58%, list=27%, signal=79%
ST_P38_MAPK_PATHWAY	35	0.516212	1.63832	0.00550964	0.0176854	1	3825	tags=49%, list=22%, signal=62%
AGCTCCT,MIR-28	87	0.446373	1.63792	0	0.0177577	1	4111	tags=40%, list=24%, signal=52%
GROSS_HIF1A_TARGETS_DN	22	0.567975	1.63789	0.0113636	0.0177462	1	4192	tags=64%, list=24%, signal=84%
V$SRF_Q5_01	205	0.407973	1.63787	0	0.0177363	1	4791	tags=41%, list=28%, signal=56%
NAKAMURA_METASTASIS_MODEL_UP	41	0.49659	1.63773	0.0095498	0.0177527	1	3507	tags=49%, list=20%, signal=61%
IMMUNE_EFFECTOR_PROCESS	34	0.518592	1.63758	0.00943396	0.0177725	1	1664	tags=32%, list=10%, signal=36%
MCBRYAN_PUBERTAL_BREAST_6_7WK_UP	189	0.408074	1.63671	0	0.0179417	1	4254	tags=38%, list=24%, signal=50%
PROTEIN_OLIGOMERIZATION	37	0.515793	1.63656	0.00683995	0.0179537	1	1859	tags=32%, list=11%, signal=36%
PID_ARF_3PATHWAY	19	0.588452	1.63626	0.00892857	0.0179918	1	3748	tags=53%, list=22%, signal=67%
DELACROIX_RAR_TARGETS_UP	46	0.490076	1.636	0.00773196	0.0180375	1	2295	tags=28%, list=13%, signal=32%
PID_ERBB4_PATHWAY	38	0.514285	1.63554	0.00393185	0.0181182	1	1897	tags=32%, list=11%, signal=35%
PARK_TRETINOIN_RESPONSE_AND_RARA_PLZF_FUSION	22	0.566803	1.63549	0.00860832	0.0181157	1	1026	tags=41%, list=6%, signal=43%
KLEIN_PRIMARY_EFFUSION_LYMPHOMA_DN	58	0.471174	1.63548	0.00258732	0.0181056	1	5038	tags=55%, list=29%, signal=77%
RICKMAN_TUMOR_DIFFERENTIATED_WELL_VS_MODERATELY_DN	104	0.431431	1.63546	0.0011325	0.0180931	1	4065	tags=37%, list=23%, signal=47%
SCHLESINGER_METHYLATED_DE_NOVO_IN_CANCER	84	0.451918	1.63545	0.00120919	0.0180788	1	4113	tags=36%, list=24%, signal=47%
ENZYME_LINKED_RECEPTOR_PROTEIN_SIGNALING_PATHWAY	134	0.422246	1.63502	0	0.0181442	1	4264	tags=34%, list=25%, signal=44%
KOHOUTEK_CCNT1_TARGETS	46	0.493822	1.63446	0.00643501	0.0182531	1	4430	tags=43%, list=25%, signal=58%
REACTOME_INFLAMMASOMES	16	0.605146	1.63438	0.0137195	0.0182555	1	3745	tags=63%, list=22%, signal=80%
AACATTC,MIR-409-3P	133	0.419885	1.63388	0	0.0183499	1	4408	tags=35%, list=25%, signal=47%
BIOCARTA_VIP_PATHWAY	25	0.557609	1.63356	0.0152778	0.0184032	1	3386	tags=48%, list=19%, signal=60%
PID_HEDGEHOG_GLI_PATHWAY	48	0.486544	1.63344	0	0.0184155	1	4056	tags=44%, list=23%, signal=57%
CHARAFE_BREAST_CANCER_LUMINAL_VS_MESENCHYMAL_DN	438	0.384709	1.63315	0	0.0184645	1	4192	tags=37%, list=24%, signal=48%
V$CREB_Q2	252	0.396964	1.63239	0	0.0185868	1	3857	tags=36%, list=22%, signal=46%
RESPONSE_TO_CHEMICAL_STIMULUS	288	0.394673	1.63237	0.00103306	0.0185731	1	4075	tags=36%, list=23%, signal=46%
PETROVA_PROX1_TARGETS_DN	62	0.472361	1.63198	0.00500626	0.0186277	1	3391	tags=37%, list=20%, signal=46%
HOUSTIS_ROS	35	0.509916	1.63176	0.0123967	0.0186605	1	3789	tags=40%, list=22%, signal=51%
CHIARADONNA_NEOPLASTIC_TRANSFORMATION_CDC25_UP	116	0.426154	1.63157	0.00457143	0.0186817	1	4633	tags=41%, list=27%, signal=55%
AGGCACT,MIR-515-3P	83	0.442102	1.63136	0.00120048	0.0187103	1	4386	tags=46%, list=25%, signal=61%
REACTOME_NRAGE_SIGNALS_DEATH_THROUGH_JNK	43	0.492779	1.63098	0.0116429	0.0187712	1	3397	tags=42%, list=20%, signal=52%
ZHU_SKIL_TARGETS_UP	20	0.587712	1.63083	0.0146628	0.0187938	1	1741	tags=30%, list=10%, signal=33%
PROTEIN_BINDING_BRIDGING	58	0.46469	1.63036	0.00260417	0.0188843	1	3787	tags=47%, list=22%, signal=59%
BOYLAN_MULTIPLE_MYELOMA_C_D_DN	233	0.398339	1.63024	0	0.0188994	1	4503	tags=42%, list=26%, signal=56%
V$MAZR_01	207	0.398933	1.63012	0	0.0189136	1	3663	tags=29%, list=21%, signal=37%
GTATTAT,MIR-369-3P	188	0.405446	1.6301	0	0.0188998	1	4164	tags=35%, list=24%, signal=45%
CYTOKINE_AND_CHEMOKINE_MEDIATED_SIGNALING_PATHWAY	22	0.574506	1.6294	0.0158501	0.0190106	1	4704	tags=59%, list=27%, signal=81%
WARTERS_IR_RESPONSE_5GY	40	0.501803	1.62917	0.00683995	0.0190371	1	3277	tags=38%, list=19%, signal=46%
BIOCARTA_AGR_PATHWAY	36	0.524371	1.62913	0.00684931	0.019029	1	6308	tags=67%, list=36%, signal=104%
P53_DN.V1_DN	184	0.406943	1.62913	0	0.0190167	1	2704	tags=28%, list=16%, signal=33%
V$TEL2_Q6	219	0.404187	1.62875	0	0.0190851	1	3696	tags=34%, list=21%, signal=42%
ESC_V6.5_UP_EARLY.V1_DN	164	0.410379	1.62853	0	0.0191105	1	2975	tags=27%, list=17%, signal=33%
KINASE_REGULATOR_ACTIVITY	46	0.485969	1.62807	0.00777202	0.0191828	1	1878	tags=28%, list=11%, signal=32%
PID_NFKAPPAB_ATYPICAL_PATHWAY	16	0.607247	1.62806	0.0178838	0.0191696	1	3875	tags=56%, list=22%, signal=72%
PID_ARF6_TRAFFICKING_PATHWAY	48	0.492187	1.62738	0.00529801	0.019318	1	4036	tags=44%, list=23%, signal=57%
WANG_SMARCE1_TARGETS_UP	268	0.393499	1.62694	0	0.0193973	1	4142	tags=36%, list=24%, signal=47%
BMI1_DN.V1_UP	138	0.417295	1.62627	0	0.019514	1	4562	tags=41%, list=26%, signal=56%
REGULATION_OF_ANATOMICAL_STRUCTURE_MORPHOGENESIS	25	0.54413	1.62607	0.011782	0.0195268	1	4810	tags=52%, list=28%, signal=72%
BIOCARTA_P53HYPOXIA_PATHWAY	21	0.584758	1.626	0.0100575	0.0195241	1	2801	tags=52%, list=16%, signal=62%
GROSS_HYPOXIA_VIA_ELK3_AND_HIF1A_DN	97	0.43888	1.62556	0.00476758	0.019594	1	2484	tags=33%, list=14%, signal=38%
REACTOME_SIGNALLING_TO_P38_VIA_RIT_AND_RIN	15	0.625717	1.62541	0.021021	0.0196164	1	3540	tags=67%, list=20%, signal=84%
BOYAULT_LIVER_CANCER_SUBCLASS_G56_DN	17	0.599081	1.6252	0.0155587	0.0196454	1	2577	tags=47%, list=15%, signal=55%
REACTOME_PRE_NOTCH_PROCESSING_IN_GOLGI	16	0.595665	1.62507	0.0193452	0.019658	1	2237	tags=38%, list=13%, signal=43%
WIERENGA_STAT5A_TARGETS_GROUP1	124	0.425615	1.62506	0	0.0196429	1	2814	tags=31%, list=16%, signal=37%
CELL_SURFACE	73	0.458272	1.62501	0.00124069	0.0196352	1	3572	tags=34%, list=21%, signal=43%
LEE_LIVER_CANCER_ACOX1_UP	62	0.455615	1.62461	0.00499376	0.0197006	1	3589	tags=40%, list=21%, signal=51%
PROTEIN_SECRETION	32	0.534605	1.62458	0.00947226	0.0196872	1	3813	tags=41%, list=22%, signal=52%
AMUNDSON_POOR_SURVIVAL_AFTER_GAMMA_RADIATION_2G	161	0.41132	1.62438	0.00111607	0.0197143	1	4450	tags=48%, list=26%, signal=64%
ZHU_CMV_ALL_DN	121	0.424332	1.62423	0	0.0197365	1	2598	tags=29%, list=15%, signal=34%
GTTTGTT,MIR-495	230	0.398207	1.624	0	0.019775	1	4940	tags=43%, list=28%, signal=59%
PROTEIN_KINASE_BINDING	61	0.46178	1.62399	0.00376412	0.0197591	1	2417	tags=31%, list=14%, signal=36%
REGULATION_OF_PROTEIN_METABOLIC_PROCESS	167	0.413681	1.62336	0.00110132	0.0198686	1	4786	tags=46%, list=28%, signal=63%
BROWNE_HCMV_INFECTION_8HR_UP	98	0.435288	1.62302	0	0.0199133	1	3386	tags=32%, list=19%, signal=39%
VIRAL_REPRODUCTIVE_PROCESS	33	0.518912	1.62253	0.0124654	0.0200023	1	3497	tags=42%, list=20%, signal=53%
PHOSPHOINOSITIDE_BINDING	19	0.581424	1.62245	0.0114286	0.0200065	1	3557	tags=47%, list=20%, signal=59%
DANG_MYC_TARGETS_DN	30	0.519933	1.62173	0.00668449	0.020147	1	1952	tags=37%, list=11%, signal=41%
BARRIER_CANCER_RELAPSE_NORMAL_SAMPLE_DN	27	0.540934	1.62101	0.011544	0.020284	1	3191	tags=33%, list=18%, signal=41%
BIOCARTA_CALCINEURIN_PATHWAY	17	0.605607	1.62084	0.0250737	0.0203088	1	1944	tags=41%, list=11%, signal=46%
STEARMAN_LUNG_CANCER_EARLY_VS_LATE_UP	120	0.422032	1.62081	0.00231214	0.0202998	1	3764	tags=39%, list=22%, signal=50%
HELLER_HDAC_TARGETS_SILENCED_BY_METHYLATION_DN	260	0.392415	1.62081	0	0.0202844	1	2206	tags=25%, list=13%, signal=28%
MILI_PSEUDOPODIA	40	0.50134	1.62062	0.00408163	0.0203131	1	4429	tags=58%, list=25%, signal=77%
CASORELLI_APL_SECONDARY_VS_DE_NOVO_UP	37	0.512	1.62046	0.0106667	0.0203331	1	4569	tags=57%, list=26%, signal=77%
PID_LYMPH_ANGIOGENESIS_PATHWAY	24	0.554801	1.62023	0.0113154	0.0203683	1	1753	tags=38%, list=10%, signal=42%
DORSEY_GAB2_TARGETS	30	0.53752	1.61994	0.00551724	0.0204266	1	4090	tags=47%, list=24%, signal=61%
TGAGATT,MIR-216	101	0.429023	1.61981	0.00475624	0.0204312	1	2720	tags=28%, list=16%, signal=33%
DURAND_STROMA_NS_UP	150	0.408695	1.61967	0.00111111	0.0204469	1	3856	tags=37%, list=22%, signal=48%
GOLGI_APPARATUS	218	0.401537	1.61952	0	0.0204683	1	4986	tags=43%, list=29%, signal=59%
TGANNYRGCA_V$TCF11MAFG_01	278	0.392021	1.61947	0	0.0204609	1	4574	tags=40%, list=26%, signal=53%
BROWNE_HCMV_INFECTION_20HR_DN	95	0.43475	1.61929	0.00116822	0.020471	1	2656	tags=29%, list=15%, signal=35%
BIOCARTA_BAD_PATHWAY	26	0.549332	1.61916	0.00416089	0.0204915	1	1612	tags=31%, list=9%, signal=34%
CTACTGT,MIR-199A	168	0.411259	1.61907	0	0.020488	1	3557	tags=33%, list=20%, signal=41%
REACTOME_PLC_BETA_MEDIATED_EVENTS	41	0.491944	1.61875	0.0091623	0.0205435	1	1738	tags=27%, list=10%, signal=30%
TTGCWCAAY_V$CEBPB_02	57	0.473873	1.61823	0.00645161	0.0206387	1	3078	tags=37%, list=18%, signal=45%
V$TAXCREB_02	26	0.545161	1.61819	0.00962861	0.0206279	1	3574	tags=50%, list=21%, signal=63%
DAVICIONI_PAX_FOXO1_SIGNATURE_IN_ARMS_UP	55	0.470983	1.61811	0.00253807	0.0206291	1	2421	tags=33%, list=14%, signal=38%
KAPOSI_LIVER_CANCER_MET_UP	17	0.607123	1.61809	0.0195195	0.0206153	1	1753	tags=47%, list=10%, signal=52%
REACTOME_ANTIGEN_ACTIVATES_B_CELL_RECEPTOR_LEADING_TO_GENERATION_OF_SECOND_MESSENGERS	28	0.541537	1.61784	0.0112835	0.0206593	1	2546	tags=36%, list=15%, signal=42%
OUYANG_PROSTATE_CANCER_PROGRESSION_UP	19	0.589344	1.61779	0.0147059	0.020651	1	4949	tags=68%, list=28%, signal=96%
KEGG_PANTOTHENATE_AND_COA_BIOSYNTHESIS	16	0.606571	1.61744	0.01443	0.0207077	1	4142	tags=56%, list=24%, signal=74%
YAGI_AML_RELAPSE_PROGNOSIS	34	0.512477	1.61743	0.00816326	0.0206922	1	3086	tags=44%, list=18%, signal=54%
BIOCARTA_NKCELLS_PATHWAY	18	0.594478	1.61701	0.0129496	0.0207693	1	2997	tags=56%, list=17%, signal=67%
SWEET_KRAS_ONCOGENIC_SIGNATURE	85	0.444036	1.61632	0	0.020903	1	3288	tags=42%, list=19%, signal=52%
OKAMOTO_LIVER_CANCER_MULTICENTRIC_OCCURRENCE_UP	24	0.553829	1.6161	0.0168776	0.0209325	1	2619	tags=42%, list=15%, signal=49%
LAU_APOPTOSIS_CDKN2A_UP	54	0.469983	1.61606	0.00508259	0.0209248	1	3037	tags=39%, list=17%, signal=47%
WANG_RECURRENT_LIVER_CANCER_DN	16	0.608583	1.61557	0.0117994	0.0210195	1	1932	tags=50%, list=11%, signal=56%
RIZ_ERYTHROID_DIFFERENTIATION_6HR	38	0.499449	1.61515	0.00537634	0.0210904	1	1067	tags=21%, list=6%, signal=22%
INSULIN_RECEPTOR_SIGNALING_PATHWAY	18	0.592854	1.61513	0.0159652	0.0210771	1	4191	tags=50%, list=24%, signal=66%
CHNG_MULTIPLE_MYELOMA_HYPERPLOID_DN	28	0.539639	1.61477	0.00848656	0.0211369	1	2572	tags=43%, list=15%, signal=50%
REACTOME_PHOSPHOLIPID_METABOLISM	181	0.407007	1.61474	0	0.0211299	1	3142	tags=31%, list=18%, signal=38%
DITTMER_PTHLH_TARGETS_DN	70	0.451586	1.6142	0.00987654	0.0212406	1	3587	tags=36%, list=21%, signal=45%
V$SRF_Q4	211	0.399105	1.61384	0	0.0213078	1	5369	tags=45%, list=31%, signal=64%
ATAGGAA,MIR-202	96	0.435041	1.6136	0.00476758	0.0213351	1	4125	tags=41%, list=24%, signal=53%
DELACROIX_RARG_BOUND_MEF	351	0.386171	1.61358	0	0.0213264	1	4349	tags=36%, list=25%, signal=47%
VECCHI_GASTRIC_CANCER_ADVANCED_VS_EARLY_UP	164	0.408901	1.61356	0.00109409	0.0213145	1	2756	tags=27%, list=16%, signal=32%
PID_RAC1_PATHWAY	52	0.471662	1.61349	0.00503778	0.0213175	1	3787	tags=46%, list=22%, signal=59%
TACTTGA,MIR-26A,MIR-26B	286	0.392632	1.61316	0	0.0213712	1	3491	tags=34%, list=20%, signal=41%
REACTOME_PLATELET_SENSITIZATION_BY_LDL	16	0.614502	1.61298	0.0075643	0.0214047	1	2846	tags=50%, list=16%, signal=60%
BOQUEST_STEM_CELL_CULTURED_VS_FRESH_UP	408	0.384223	1.61286	0	0.021417	1	3955	tags=35%, list=23%, signal=44%
REACTOME_LYSOSOME_VESICLE_BIOGENESIS	21	0.568089	1.61211	0.0186246	0.021554	1	3913	tags=57%, list=23%, signal=74%
GREGORY_SYNTHETIC_LETHAL_WITH_IMATINIB	134	0.416224	1.61144	0.00342857	0.0216876	1	4325	tags=40%, list=25%, signal=52%
AAAGGAT,MIR-501	119	0.419094	1.61094	0	0.02179	1	4376	tags=41%, list=25%, signal=55%
HARRIS_HYPOXIA	78	0.441037	1.61092	0.00120773	0.0217794	1	2872	tags=33%, list=17%, signal=40%
MAHADEVAN_RESPONSE_TO_MP470_UP	19	0.572668	1.61067	0.021097	0.0218302	1	2013	tags=42%, list=12%, signal=48%
GOLDRATH_IMMUNE_MEMORY	62	0.458522	1.61067	0.0074813	0.0218173	1	4461	tags=50%, list=26%, signal=67%
KEGG_LEUKOCYTE_TRANSENDOTHELIAL_MIGRATION	112	0.423666	1.61028	0.00232288	0.0218935	1	3565	tags=34%, list=21%, signal=42%
ENDOSOME_TRANSPORT	23	0.548929	1.60994	0.017094	0.0219634	1	3442	tags=52%, list=20%, signal=65%
ZHANG_TARGETS_OF_EWSR1_FLI1_FUSION	86	0.436913	1.60949	0.00237248	0.0220372	1	2782	tags=28%, list=16%, signal=33%
ADENYLATE_CYCLASE_ACTIVATION	18	0.590385	1.60922	0.0160819	0.0220822	1	708	tags=22%, list=4%, signal=23%
KIM_GLIS2_TARGETS_UP	82	0.444533	1.60884	0.00121655	0.0221682	1	2814	tags=33%, list=16%, signal=39%
V$NFKAPPAB65_01	226	0.397106	1.60862	0	0.0222044	1	4799	tags=40%, list=28%, signal=55%
V$IRF1_01	234	0.394191	1.60858	0	0.0221951	1	4422	tags=37%, list=25%, signal=49%
KEGG_AXON_GUIDANCE	128	0.416834	1.60814	0	0.0222839	1	4663	tags=38%, list=27%, signal=52%
KLUSMANN_ARRAYSTAR_BCELLS	136	0.417266	1.60785	0	0.0223285	1	4246	tags=35%, list=24%, signal=45%
TAKAO_RESPONSE_TO_UVB_RADIATION_DN	96	0.430595	1.60777	0	0.0223337	1	2590	tags=31%, list=15%, signal=37%
V$RREB1_01	200	0.397635	1.60753	0	0.0223667	1	3929	tags=32%, list=23%, signal=40%
SATO_SILENCED_BY_METHYLATION_IN_PANCREATIC_CANCER_1	400	0.383944	1.60753	0	0.0223503	1	4430	tags=37%, list=25%, signal=49%
CAVARD_LIVER_CANCER_MALIGNANT_VS_BENIGN	28	0.541862	1.60738	0.0166898	0.0223748	1	4207	tags=43%, list=24%, signal=56%
WU_CELL_MIGRATION	180	0.402399	1.60733	0.0010989	0.0223769	1	4100	tags=37%, list=24%, signal=47%
JIANG_TIP30_TARGETS_UP	44	0.493357	1.60709	0.00815217	0.0224097	1	1241	tags=30%, list=7%, signal=32%
PID_PS1_PATHWAY	46	0.482542	1.60701	0.0104849	0.0224102	1	2709	tags=39%, list=16%, signal=46%
DELASERNA_MYOD_TARGETS_DN	54	0.469816	1.60669	0.010296	0.0224836	1	3519	tags=44%, list=20%, signal=56%
BYSTROEM_CORRELATED_WITH_IL5_DN	62	0.462658	1.60668	0.00252844	0.022468	1	3586	tags=45%, list=21%, signal=57%
YAO_TEMPORAL_RESPONSE_TO_PROGESTERONE_CLUSTER_9	71	0.442271	1.60636	0.00369914	0.022532	1	2930	tags=38%, list=17%, signal=46%
KRAS.DF.V1_UP	184	0.401865	1.60611	0	0.0225638	1	4089	tags=37%, list=24%, signal=48%
ATGTAGC,MIR-221,MIR-222	126	0.419042	1.60593	0.00226501	0.0225941	1	5112	tags=40%, list=29%, signal=57%
KEGG_ASTHMA	26	0.542148	1.60528	0.00852273	0.0227403	1	3783	tags=50%, list=22%, signal=64%
V$USF_Q6_01	220	0.397733	1.60412	0	0.0229984	1	3566	tags=33%, list=21%, signal=41%
V$AP1FJ_Q2	252	0.388494	1.60349	0	0.0231265	1	4260	tags=35%, list=25%, signal=46%
V$ER_Q6_02	238	0.392119	1.60346	0	0.0231174	1	3992	tags=34%, list=23%, signal=43%
KEGG_THYROID_CANCER	29	0.53348	1.60311	0.013624	0.023189	1	1704	tags=38%, list=10%, signal=42%
REACTOME_RIP_MEDIATED_NFKB_ACTIVATION_VIA_DAI	17	0.591863	1.60301	0.0162482	0.023189	1	3732	tags=65%, list=21%, signal=82%
PID_IL4_2PATHWAY	63	0.455529	1.60242	0.00370828	0.0233243	1	2811	tags=33%, list=16%, signal=40%
MA_MYELOID_DIFFERENTIATION_DN	44	0.481036	1.60224	0.00774194	0.0233469	1	3354	tags=41%, list=19%, signal=51%
BROWNE_HCMV_INFECTION_12HR_UP	103	0.424121	1.60204	0.00472255	0.0233763	1	5059	tags=47%, list=29%, signal=65%
CTCCAAG,MIR-432	77	0.43976	1.60198	0.00476191	0.0233686	1	4218	tags=42%, list=24%, signal=55%
YIH_RESPONSE_TO_ARSENITE_C4	17	0.596462	1.60171	0.0202899	0.0234253	1	4617	tags=59%, list=27%, signal=80%
RESPONSE_TO_WOUNDING	182	0.397081	1.6016	0	0.0234282	1	3449	tags=32%, list=20%, signal=39%
V$TCF11_01	238	0.389782	1.60145	0	0.023443	1	3518	tags=28%, list=20%, signal=35%
V$IK2_01	256	0.390095	1.60129	0	0.023464	1	3509	tags=29%, list=20%, signal=36%
KANG_AR_TARGETS_DN	19	0.575004	1.60107	0.012605	0.0234978	1	2872	tags=32%, list=17%, signal=38%
GINESTIER_BREAST_CANCER_20Q13_AMPLIFICATION_UP	111	0.419956	1.60076	0	0.0235556	1	4509	tags=41%, list=26%, signal=54%
ZHAN_MULTIPLE_MYELOMA_MF_UP	44	0.484816	1.60063	0.00664894	0.0235674	1	2923	tags=39%, list=17%, signal=46%
GACTGTT,MIR-212,MIR-132	148	0.409861	1.60061	0	0.023555	1	4197	tags=38%, list=24%, signal=49%
PDGF_UP.V1_UP	142	0.411786	1.60033	0	0.0236113	1	3214	tags=34%, list=18%, signal=41%
V$AP2_Q6	248	0.388996	1.60029	0	0.0236027	1	3461	tags=32%, list=20%, signal=39%
RESPONSE_TO_OTHER_ORGANISM	77	0.440832	1.59936	0.00740741	0.0238083	1	1644	tags=26%, list=9%, signal=29%
KASLER_HDAC7_TARGETS_2_DN	31	0.518976	1.59936	0.0150685	0.0237906	1	3346	tags=45%, list=19%, signal=56%
LINDVALL_IMMORTALIZED_BY_TERT_UP	73	0.45052	1.59873	0.00615006	0.023941	1	2663	tags=32%, list=15%, signal=37%
NEGATIVE_REGULATION_OF_CELL_PROLIFERATION	146	0.407767	1.59872	0	0.0239232	1	4001	tags=36%, list=23%, signal=47%
FARMER_BREAST_CANCER_CLUSTER_1	42	0.486189	1.59868	0.00910273	0.0239151	1	3875	tags=50%, list=22%, signal=64%
BIOCARTA_DC_PATHWAY	22	0.550029	1.59739	0.0143472	0.0242096	1	1621	tags=32%, list=9%, signal=35%
PROTEOLYSIS	184	0.403231	1.59719	0	0.0242388	1	3093	tags=32%, list=18%, signal=38%
POSITIVE_REGULATION_OF_TRANSCRIPTION_FROM_RNA_POLYMERASE_II_PROMOTER	63	0.452681	1.59681	0.00258398	0.0243121	1	5084	tags=52%, list=29%, signal=74%
TTTGCAG,MIR-518A-2	193	0.400767	1.59646	0	0.0243831	1	4731	tags=44%, list=27%, signal=59%
LINDGREN_BLADDER_CANCER_CLUSTER_3_DN	207	0.396013	1.5958	0	0.0245271	1	3461	tags=35%, list=20%, signal=44%
KERSEY_MLLAF9_UP_TOP50	35	0.507633	1.59551	0.0103226	0.0245738	1	4340	tags=46%, list=25%, signal=61%
INOSITOL_OR_PHOSPHATIDYLINOSITOL_KINASE_ACTIVITY	17	0.588816	1.59524	0.0263543	0.0246175	1	1557	tags=35%, list=9%, signal=39%
ZHENG_FOXP3_TARGETS_UP	25	0.541483	1.59508	0.0188953	0.0246365	1	4270	tags=64%, list=25%, signal=85%
GAVIN_PDE3B_TARGETS	21	0.564145	1.59387	0.0143885	0.0249317	1	3116	tags=52%, list=18%, signal=64%
RUIZ_TNC_TARGETS_UP	147	0.403389	1.5936	0.00112486	0.0249877	1	3600	tags=35%, list=21%, signal=44%
PELLICCIOTTA_HDAC_IN_ANTIGEN_PRESENTATION_UP	60	0.460278	1.59328	0.00629723	0.0250584	1	4914	tags=50%, list=28%, signal=69%
BIOCARTA_INSULIN_PATHWAY	22	0.560519	1.59316	0.0243553	0.0250726	1	3550	tags=50%, list=20%, signal=63%
PID_PI3K_PLC_TRK_PATHWAY	35	0.500336	1.59248	0.019337	0.0252131	1	1832	tags=29%, list=11%, signal=32%
KLUSMANN_ARRAYSTAR_NK	102	0.422553	1.59247	0.00350467	0.025199	1	4328	tags=43%, list=25%, signal=57%
GRATIAS_RETINOBLASTOMA_16Q24	15	0.608666	1.59233	0.0247295	0.0252123	1	2040	tags=53%, list=12%, signal=60%
BERENJENO_ROCK_SIGNALING_NOT_VIA_RHOA_DN	44	0.487311	1.59213	0.00533333	0.0252338	1	3147	tags=36%, list=18%, signal=44%
NIELSEN_LEIOMYOSARCOMA_UP	17	0.586228	1.59191	0.0309735	0.0252738	1	3169	tags=53%, list=18%, signal=65%
RATTENBACHER_BOUND_BY_CELF1	414	0.377306	1.59144	0	0.0253581	1	4754	tags=37%, list=27%, signal=50%
INDUCTION_OF_APOPTOSIS_BY_EXTRACELLULAR_SIGNALS	27	0.54206	1.5914	0.0193906	0.0253521	1	1531	tags=30%, list=9%, signal=32%
SA_TRKA_RECEPTOR	17	0.598598	1.59126	0.0296736	0.0253779	1	3471	tags=47%, list=20%, signal=59%
SHAFFER_IRF4_MULTIPLE_MYELOMA_PROGRAM	35	0.496565	1.59108	0.014966	0.0254021	1	2171	tags=37%, list=12%, signal=42%
ZHAN_MULTIPLE_MYELOMA_LB_DN	40	0.486501	1.59084	0.0134409	0.0254441	1	3361	tags=35%, list=19%, signal=43%
PID_A6B1_A6B4_INTEGRIN_PATHWAY	46	0.482071	1.59042	0.0063857	0.0255228	1	1933	tags=28%, list=11%, signal=32%
HELLEBREKERS_SILENCED_DURING_TUMOR_ANGIOGENESIS	78	0.440176	1.59036	0.00486027	0.0255174	1	2172	tags=29%, list=12%, signal=34%
IKEDA_MIR30_TARGETS_DN	25	0.542166	1.59032	0.0181564	0.0255127	1	2461	tags=36%, list=14%, signal=42%
TGGTGCT,MIR-29A,MIR-29B,MIR-29C	474	0.373972	1.59024	0	0.0255154	1	4573	tags=38%, list=26%, signal=50%
TIEN_INTESTINE_PROBIOTICS_24HR_DN	199	0.392165	1.59023	0.00107181	0.0254997	1	3288	tags=31%, list=19%, signal=38%
MOREAUX_B_LYMPHOCYTE_MATURATION_BY_TACI_UP	79	0.440829	1.59013	0.00608273	0.0254995	1	2401	tags=28%, list=14%, signal=32%
V$CREL_01	245	0.389874	1.58997	0	0.0255301	1	4160	tags=36%, list=24%, signal=46%
YGACNNYACAR_UNKNOWN	91	0.435371	1.58961	0.00476191	0.0255783	1	2981	tags=30%, list=17%, signal=36%
ERB2_UP.V1_UP	181	0.399292	1.58939	0	0.0256337	1	3776	tags=34%, list=22%, signal=43%
MACLACHLAN_BRCA1_TARGETS_UP	21	0.554682	1.58936	0.0217077	0.0256202	1	3538	tags=52%, list=20%, signal=66%
TGCACTT,MIR-519C,MIR-519B,MIR-519A	413	0.377997	1.58934	0	0.0256068	1	4721	tags=40%, list=27%, signal=54%
SEITZ_NEOPLASTIC_TRANSFORMATION_BY_8P_DELETION_UP	71	0.442997	1.58922	0.00503145	0.0256167	1	3779	tags=39%, list=22%, signal=50%
CHUNG_BLISTER_CYTOTOXICITY_UP	123	0.414957	1.58852	0.00114416	0.0257626	1	3769	tags=42%, list=22%, signal=54%
TRANSCRIPTION_COREPRESSOR_ACTIVITY	90	0.430511	1.58825	0.00469484	0.0258039	1	3108	tags=34%, list=18%, signal=42%
HUTTMANN_B_CLL_POOR_SURVIVAL_UP	262	0.388354	1.58803	0	0.0258312	1	4272	tags=39%, list=25%, signal=51%
BIOCARTA_CHEMICAL_PATHWAY	22	0.557581	1.58789	0.015299	0.0258584	1	2905	tags=45%, list=17%, signal=55%
NAKAMURA_METASTASIS	43	0.481549	1.58788	0.0106383	0.0258405	1	3507	tags=40%, list=20%, signal=49%
V$MAF_Q6	244	0.387279	1.5877	0	0.0258618	1	3070	tags=27%, list=18%, signal=33%
KEGG_TYPE_II_DIABETES_MELLITUS	45	0.479868	1.58738	0.00651042	0.0259245	1	4303	tags=47%, list=25%, signal=62%
MAGRANGEAS_MULTIPLE_MYELOMA_IGLL_VS_IGLK_UP	39	0.490533	1.58737	0.00934579	0.0259087	1	4147	tags=44%, list=24%, signal=57%
DITTMER_PTHLH_TARGETS_UP	108	0.417939	1.5872	0.00231214	0.0259257	1	1609	tags=25%, list=9%, signal=27%
KEGG_HYPERTROPHIC_CARDIOMYOPATHY_HCM	81	0.433906	1.58703	0.00120773	0.0259521	1	3683	tags=28%, list=21%, signal=36%
V$AP2_Q3	241	0.391664	1.58667	0	0.0260429	1	3683	tags=33%, list=21%, signal=41%
GARGALOVIC_RESPONSE_TO_OXIDIZED_PHOSPHOLIPIDS_YELLOW_UP	31	0.524216	1.58604	0.0123626	0.0261924	1	1949	tags=26%, list=11%, signal=29%
GCTTGAA,MIR-498	107	0.423979	1.58598	0.00117509	0.0261924	1	4990	tags=38%, list=29%, signal=53%
ZWANG_EGF_INTERVAL_DN	191	0.395164	1.58577	0	0.0262257	1	4587	tags=40%, list=26%, signal=54%
KEGG_AMYOTROPHIC_LATERAL_SCLEROSIS_ALS	51	0.464352	1.58518	0.00912647	0.0263761	1	2266	tags=31%, list=13%, signal=36%
ST_INTEGRIN_SIGNALING_PATHWAY	82	0.438711	1.58516	0.00600962	0.0263644	1	3471	tags=35%, list=20%, signal=44%
SARTIPY_BLUNTED_BY_INSULIN_RESISTANCE_DN	17	0.603283	1.58513	0.0265487	0.026357	1	2146	tags=35%, list=12%, signal=40%
BILD_CTNNB1_ONCOGENIC_SIGNATURE	75	0.440415	1.58512	0.00615006	0.0263411	1	4551	tags=47%, list=26%, signal=63%
REACTOME_TRAF6_MEDIATED_NFKB_ACTIVATION	20	0.560618	1.58483	0.0267983	0.0263814	1	3732	tags=65%, list=21%, signal=83%
TCCAGAG,MIR-518C	127	0.411446	1.58454	0.00226501	0.0264375	1	3526	tags=33%, list=20%, signal=41%
RB_DN.V1_DN	116	0.413657	1.58452	0	0.0264229	1	3504	tags=34%, list=20%, signal=43%
ATACTGT,MIR-144	195	0.395311	1.58452	0	0.0264062	1	4065	tags=37%, list=23%, signal=48%
CAIRO_HEPATOBLASTOMA_CLASSES_DN	195	0.393836	1.58408	0	0.0265067	1	4324	tags=37%, list=25%, signal=49%
GGGACCA,MIR-133A,MIR-133B	174	0.399405	1.58395	0	0.0265252	1	3994	tags=34%, list=23%, signal=44%
CAGCACT,MIR-512-3P	133	0.4073	1.58386	0	0.0265336	1	5053	tags=41%, list=29%, signal=58%
FINETTI_BREAST_CANCER_KINOME_GREEN	16	0.586185	1.58359	0.02	0.0265793	1	2182	tags=50%, list=13%, signal=57%
LINDSTEDT_DENDRITIC_CELL_MATURATION_C	67	0.443402	1.58337	0.00488401	0.0266206	1	4100	tags=40%, list=24%, signal=53%
TCGA_GLIOBLASTOMA_COPY_NUMBER_DN	29	0.516241	1.58333	0.0123288	0.0266081	1	4440	tags=52%, list=26%, signal=69%
V$CREBP1_01	161	0.401339	1.58326	0	0.0266078	1	4197	tags=35%, list=24%, signal=46%
BROWNE_HCMV_INFECTION_2HR_UP	38	0.492239	1.58312	0.0174029	0.0266283	1	4239	tags=53%, list=24%, signal=69%
CAMP_UP.V1_DN	188	0.396997	1.5831	0	0.0266137	1	4290	tags=39%, list=25%, signal=52%
BCAT_GDS748_UP	46	0.474492	1.5828	0.012016	0.0266735	1	3415	tags=35%, list=20%, signal=43%
NIKOLSKY_BREAST_CANCER_20Q12_Q13_AMPLICON	130	0.4046	1.58229	0.00113766	0.0267838	1	4165	tags=35%, list=24%, signal=46%
REGULATION_OF_CATALYTIC_ACTIVITY	264	0.380967	1.58225	0	0.0267719	1	3875	tags=35%, list=22%, signal=45%
MANALO_HYPOXIA_UP	201	0.392031	1.58143	0	0.0269711	1	3957	tags=35%, list=23%, signal=45%
SNIJDERS_AMPLIFIED_IN_HEAD_AND_NECK_TUMORS	37	0.499147	1.58118	0.0135685	0.0270291	1	3409	tags=41%, list=20%, signal=50%
AAGWWRNYGGC_UNKNOWN	110	0.413503	1.58104	0.00232829	0.0270456	1	4129	tags=36%, list=24%, signal=47%
INTRINSIC_TO_ORGANELLE_MEMBRANE	50	0.468138	1.5806	0.0151899	0.0271388	1	2392	tags=30%, list=14%, signal=35%
KEGG_STEROID_BIOSYNTHESIS	15	0.604858	1.58056	0.0240964	0.0271346	1	2465	tags=40%, list=14%, signal=47%
YAGI_AML_WITH_T_9_11_TRANSLOCATION	123	0.412328	1.58043	0	0.0271446	1	3197	tags=33%, list=18%, signal=41%
HU_ANGIOGENESIS_UP	18	0.589368	1.57995	0.0208955	0.0272682	1	2965	tags=39%, list=17%, signal=47%
WANG_TUMOR_INVASIVENESS_DN	197	0.393141	1.57984	0	0.0272809	1	4041	tags=39%, list=23%, signal=50%
ST_ADRENERGIC	35	0.506307	1.5792	0.0123967	0.0274319	1	2236	tags=29%, list=13%, signal=33%
MIKKELSEN_MCV6_LCP_WITH_H3K4ME3	143	0.400679	1.57898	0	0.0274658	1	3237	tags=29%, list=19%, signal=36%
ONDER_CDH1_TARGETS_1_UP	134	0.408921	1.57889	0.00112994	0.0274649	1	3804	tags=37%, list=22%, signal=46%
REACTOME_DAG_AND_IP3_SIGNALING	30	0.517008	1.57883	0.0179063	0.027464	1	1738	tags=30%, list=10%, signal=33%
GTGCAAT,MIR-25,MIR-32,MIR-92,MIR-363,MIR-367	295	0.378815	1.57821	0	0.0276188	1	4031	tags=34%, list=23%, signal=43%
MARKEY_RB1_CHRONIC_LOF_DN	108	0.420845	1.57813	0.00237248	0.027615	1	4531	tags=45%, list=26%, signal=61%
BECKER_TAMOXIFEN_RESISTANCE_UP	50	0.462825	1.57804	0.00788436	0.027614	1	3934	tags=42%, list=23%, signal=54%
AAGCACA,MIR-218	368	0.3756	1.57758	0	0.0277103	1	5332	tags=41%, list=31%, signal=58%
AAAGGGA,MIR-204,MIR-211	209	0.387539	1.57751	0.00213675	0.027712	1	4553	tags=39%, list=26%, signal=52%
CTACCTC,LET-7A,LET-7B,LET-7C,LET-7D,LET-7E,LET-7F,MIR-98,LET-7G,LET-7I	365	0.377202	1.57741	0	0.0277216	1	4561	tags=39%, list=26%, signal=52%
SWEET_KRAS_TARGETS_UP	80	0.433631	1.57717	0.00243605	0.0277641	1	4084	tags=40%, list=23%, signal=52%
REACTOME_INSULIN_RECEPTOR_SIGNALLING_CASCADE	83	0.427183	1.57673	0.0035503	0.0278672	1	3540	tags=31%, list=20%, signal=39%
CHIANG_LIVER_CANCER_SUBCLASS_INTERFERON_UP	25	0.532631	1.57644	0.0233236	0.0279188	1	4623	tags=52%, list=27%, signal=71%
BIOCARTA_SPRY_PATHWAY	18	0.578344	1.57539	0.0168453	0.0281819	1	3461	tags=56%, list=20%, signal=69%
TAKEDA_TARGETS_OF_NUP98_HOXA9_FUSION_8D_UP	146	0.404179	1.57481	0.00110988	0.0283449	1	3519	tags=36%, list=20%, signal=45%
HYDROLASE_ACTIVITY_HYDROLYZING_O_GLYCOSYL_COMPOUNDS	33	0.507886	1.57453	0.00925926	0.0284094	1	3697	tags=45%, list=21%, signal=58%
STAMBOLSKY_RESPONSE_TO_VITAMIN_D3_UP	78	0.430888	1.57448	0.00603136	0.0284029	1	2824	tags=29%, list=16%, signal=35%
GAJATE_RESPONSE_TO_TRABECTEDIN_UP	65	0.445767	1.5743	0.0100251	0.0284343	1	3391	tags=42%, list=20%, signal=51%
MAHADEVAN_RESPONSE_TO_MP470_DN	18	0.576787	1.57386	0.0343797	0.0285224	1	3319	tags=50%, list=19%, signal=62%
MONOVALENT_INORGANIC_CATION_TRANSMEMBRANE_TRANSPORTER_ACTIVITY	32	0.509538	1.57371	0.0123457	0.028541	1	3758	tags=34%, list=22%, signal=44%
DACOSTA_UV_RESPONSE_VIA_ERCC3_COMMON_UP	71	0.438658	1.5737	0.00970874	0.0285261	1	3252	tags=37%, list=19%, signal=45%
REACTOME_SIGNAL_TRANSDUCTION_BY_L1	34	0.496859	1.57368	0.0121457	0.0285085	1	2690	tags=35%, list=15%, signal=42%
CACTGTG,MIR-128A,MIR-128B	312	0.380336	1.57261	0	0.0287812	1	4280	tags=38%, list=25%, signal=49%
KEGG_LONG_TERM_POTENTIATION	68	0.441204	1.5725	0.00496894	0.0287997	1	6029	tags=53%, list=35%, signal=81%
PKCA_DN.V1_DN	151	0.396144	1.57213	0	0.0288808	1	3391	tags=32%, list=20%, signal=39%
BIOCARTA_CSK_PATHWAY	21	0.560996	1.57189	0.020558	0.0289278	1	3875	tags=52%, list=22%, signal=67%
BASAKI_YBX1_TARGETS_DN	358	0.375138	1.57182	0	0.0289279	1	4215	tags=36%, list=24%, signal=47%
REACTOME_DOWNSTREAM_TCR_SIGNALING	30	0.512802	1.57172	0.0154494	0.02894	1	3875	tags=57%, list=22%, signal=73%
BIOCARTA_INFLAM_PATHWAY	27	0.52817	1.57166	0.0208914	0.0289311	1	4778	tags=52%, list=27%, signal=71%
OUYANG_PROSTATE_CANCER_MARKERS	19	0.557326	1.57132	0.0290076	0.0290175	1	845	tags=32%, list=5%, signal=33%
SCHLOSSER_SERUM_RESPONSE_UP	128	0.405341	1.57124	0.00113379	0.0290211	1	4281	tags=41%, list=25%, signal=54%
HAHTOLA_MYCOSIS_FUNGOIDES_UP	17	0.583634	1.57115	0.0192878	0.0290324	1	1330	tags=35%, list=8%, signal=38%
CYTOPLASMIC_MEMBRANE_BOUND_VESICLE	111	0.412167	1.57098	0.00115875	0.0290609	1	4218	tags=33%, list=24%, signal=44%
KYNG_DNA_DAMAGE_UP	218	0.385995	1.57074	0	0.0291102	1	4689	tags=40%, list=27%, signal=55%
SU_THYMUS	20	0.554456	1.57064	0.016035	0.0291193	1	3549	tags=50%, list=20%, signal=63%
LIU_SOX4_TARGETS_DN	286	0.38365	1.57064	0	0.0291	1	4057	tags=38%, list=23%, signal=49%
SCIBETTA_KDM5B_TARGETS_UP	17	0.577765	1.57059	0.0229358	0.0290938	1	3319	tags=35%, list=19%, signal=44%
GENTLES_LEUKEMIC_STEM_CELL_UP	26	0.53154	1.57051	0.0140252	0.0290967	1	2794	tags=42%, list=16%, signal=50%
KRAS.50_UP.V1_UP	47	0.466595	1.57008	0.0112923	0.0292128	1	3526	tags=32%, list=20%, signal=40%
BREDEMEYER_RAG_SIGNALING_NOT_VIA_ATM_DN	52	0.464165	1.56984	0.0104712	0.0292701	1	4102	tags=40%, list=24%, signal=53%
GUO_HEX_TARGETS_UP	81	0.42881	1.56971	0.00246609	0.0292845	1	3201	tags=31%, list=18%, signal=38%
VEGF_A_UP.V1_UP	183	0.391293	1.56961	0	0.0292914	1	3527	tags=34%, list=20%, signal=42%
PEDERSEN_TARGETS_OF_611CTF_ISOFORM_OF_ERBB2	70	0.441572	1.56846	0.00604595	0.0296107	1	4239	tags=41%, list=24%, signal=55%
PID_BMP_PATHWAY	42	0.479324	1.56793	0.0160214	0.0297489	1	4029	tags=43%, list=23%, signal=56%
V$CEBPB_02	239	0.385639	1.56773	0	0.0297891	1	5288	tags=43%, list=30%, signal=60%
SHAFFER_IRF4_TARGETS_IN_MYELOMA_VS_MATURE_B_LYMPHOCYTE	93	0.425568	1.56738	0.00473373	0.0298554	1	2495	tags=32%, list=14%, signal=37%
SHETH_LIVER_CANCER_VS_TXNIP_LOSS_PAM2	143	0.403022	1.56729	0.00327154	0.029868	1	2876	tags=29%, list=17%, signal=34%
WANG_BARRETTS_ESOPHAGUS_DN	25	0.525656	1.56708	0.0196078	0.0299183	1	4639	tags=64%, list=27%, signal=87%
BASSO_CD40_SIGNALING_DN	64	0.441541	1.56653	0.00731707	0.0300646	1	4440	tags=50%, list=26%, signal=67%
CHEMOKINE_ACTIVITY	38	0.493216	1.56645	0.0108844	0.0300784	1	3076	tags=42%, list=18%, signal=51%
DORSAM_HOXA9_TARGETS_UP	34	0.49978	1.56614	0.0108992	0.0301456	1	2261	tags=32%, list=13%, signal=37%
CHEMOKINE_RECEPTOR_BINDING	39	0.484314	1.5661	0.02	0.0301368	1	3076	tags=41%, list=18%, signal=50%
JEPSEN_SMRT_TARGETS	33	0.507938	1.56592	0.0163265	0.0301635	1	1499	tags=27%, list=9%, signal=30%
KEGG_HEMATOPOIETIC_CELL_LINEAGE	83	0.430647	1.56573	0.00359281	0.0302011	1	3624	tags=40%, list=21%, signal=50%
BROWNE_HCMV_INFECTION_6HR_UP	67	0.440496	1.56486	0.00742574	0.0304388	1	2889	tags=37%, list=17%, signal=45%
KAAB_FAILED_HEART_ATRIUM_DN	136	0.400742	1.56445	0.0046729	0.0305485	1	3280	tags=32%, list=19%, signal=40%
WELCSH_BRCA1_TARGETS_UP	192	0.388392	1.56415	0	0.0306138	1	4103	tags=41%, list=24%, signal=53%
LIPID_BINDING	86	0.430559	1.56385	0.00712589	0.0306763	1	4332	tags=44%, list=25%, signal=59%
REACTOME_PI3K_EVENTS_IN_ERBB2_SIGNALING	42	0.477902	1.56361	0.0174029	0.030734	1	3471	tags=33%, list=20%, signal=42%
HOFFMANN_LARGE_TO_SMALL_PRE_BII_LYMPHOCYTE_DN	66	0.445224	1.56353	0.00382166	0.0307357	1	3048	tags=33%, list=18%, signal=40%
V$STAT4_01	250	0.382336	1.56321	0	0.0307919	1	2830	tags=24%, list=16%, signal=29%
SUZUKI_RESPONSE_TO_TSA_AND_DECITABINE_1A	21	0.545581	1.56297	0.033195	0.0308412	1	3134	tags=33%, list=18%, signal=41%
LANDIS_BREAST_CANCER_PROGRESSION_UP	43	0.482852	1.5629	0.00662252	0.0308422	1	4295	tags=44%, list=25%, signal=59%
REACTOME_PIP3_ACTIVATES_AKT_SIGNALING	27	0.523481	1.56236	0.0196629	0.0309612	1	3471	tags=41%, list=20%, signal=51%
PROTEIN_SERINE_THREONINE_PHOSPHATASE_ACTIVITY	23	0.530787	1.56223	0.0145349	0.0309831	1	4477	tags=43%, list=26%, signal=58%
AAGCACT,MIR-520F	224	0.38358	1.56195	0	0.0310586	1	4961	tags=42%, list=29%, signal=59%
PROTEIN_COMPLEX_ASSEMBLY	160	0.394544	1.56161	0.00112613	0.0311447	1	3995	tags=38%, list=23%, signal=48%
CSR_EARLY_UP.V1_UP	148	0.402154	1.56158	0.00110132	0.031136	1	4325	tags=39%, list=25%, signal=51%
CYTOPLASMIC_VESICLE_MEMBRANE	27	0.525631	1.56134	0.0199147	0.0311984	1	3902	tags=44%, list=22%, signal=57%
GRAESSMANN_RESPONSE_TO_MC_AND_SERUM_DEPRIVATION_DN	75	0.431931	1.56096	0.00492611	0.0312931	1	3301	tags=32%, list=19%, signal=39%
ST_G_ALPHA_S_PATHWAY	16	0.586932	1.56041	0.0243531	0.0314282	1	3234	tags=56%, list=19%, signal=69%
ATGTTAA,MIR-302C	224	0.385001	1.56034	0.0010661	0.0314274	1	5233	tags=45%, list=30%, signal=64%
GTPASE_REGULATOR_ACTIVITY	123	0.407906	1.5601	0.00459242	0.0314813	1	3151	tags=31%, list=18%, signal=37%
PID_AR_NONGENOMIC_PATHWAY	31	0.503545	1.56007	0.0201439	0.0314676	1	3929	tags=42%, list=23%, signal=54%
V$LXR_DR4_Q3	86	0.424544	1.55994	0.00470035	0.0314789	1	3874	tags=34%, list=22%, signal=43%
STTTCRNTTT_V$IRF_Q6	175	0.392126	1.55947	0.00109529	0.0315913	1	3942	tags=35%, list=23%, signal=45%
GAVIN_FOXP3_TARGETS_CLUSTER_T4	89	0.421305	1.55934	0.00835322	0.0316086	1	3391	tags=38%, list=20%, signal=47%
BIOCARTA_CREB_PATHWAY	27	0.51895	1.55909	0.0164835	0.0316702	1	1612	tags=30%, list=9%, signal=33%
V$PPARA_02	119	0.411493	1.55865	0.00229358	0.0317835	1	2176	tags=23%, list=13%, signal=26%
SCHEIDEREIT_IKK_INTERACTING_PROTEINS	58	0.450123	1.55839	0.0114504	0.0318449	1	3918	tags=43%, list=23%, signal=55%
GRAESSMANN_APOPTOSIS_BY_SERUM_DEPRIVATION_DN	213	0.388572	1.55833	0.00106383	0.031837	1	4105	tags=38%, list=24%, signal=49%
RAS_GTPASE_ACTIVATOR_ACTIVITY	29	0.515057	1.55816	0.0141643	0.0318634	1	5040	tags=59%, list=29%, signal=82%
V$FOXO1_02	226	0.381843	1.55804	0	0.0318752	1	3849	tags=33%, list=22%, signal=42%
BURTON_ADIPOGENESIS_2	70	0.436611	1.55782	0.00744417	0.0319196	1	3662	tags=40%, list=21%, signal=50%
SEMENZA_HIF1_TARGETS	34	0.496755	1.55765	0.00674764	0.0319487	1	3915	tags=44%, list=23%, signal=57%
BIOCARTA_GPCR_PATHWAY	33	0.502839	1.55749	0.0190476	0.0319736	1	3548	tags=39%, list=20%, signal=49%
WATANABE_RECTAL_CANCER_RADIOTHERAPY_RESPONSIVE_DN	90	0.42208	1.55745	0	0.0319677	1	4273	tags=46%, list=25%, signal=60%
PECE_MAMMARY_STEM_CELL_DN	131	0.406376	1.55721	0	0.03202	1	4200	tags=37%, list=24%, signal=48%
REGULATION_OF_MAP_KINASE_ACTIVITY	61	0.448347	1.55706	0.00248756	0.0320455	1	1598	tags=26%, list=9%, signal=29%
BIOCARTA_PPARA_PATHWAY	54	0.454671	1.55706	0.0164557	0.0320243	1	3407	tags=39%, list=20%, signal=48%
CHEOK_RESPONSE_TO_HD_MTX_UP	22	0.553948	1.55699	0.0201729	0.0320231	1	3210	tags=59%, list=18%, signal=72%
BURTON_ADIPOGENESIS_PEAK_AT_0HR	58	0.45235	1.55697	0.0139417	0.0320086	1	2264	tags=29%, list=13%, signal=34%
KEGG_COMPLEMENT_AND_COAGULATION_CASCADES	67	0.442091	1.55673	0.0100503	0.0320628	1	2359	tags=25%, list=14%, signal=29%
V$GR_Q6_01	256	0.380234	1.55656	0	0.0321055	1	3416	tags=29%, list=20%, signal=35%
VESICULAR_FRACTION	42	0.478181	1.55652	0.0154242	0.0320963	1	3177	tags=38%, list=18%, signal=47%
RIZ_ERYTHROID_DIFFERENTIATION_APOBEC2	24	0.534605	1.55643	0.0164159	0.0320991	1	2769	tags=33%, list=16%, signal=40%
AAGTCCA,MIR-422B,MIR-422A	64	0.437798	1.55618	0.00621118	0.0321582	1	1248	tags=17%, list=7%, signal=18%
OKUMURA_INFLAMMATORY_RESPONSE_LPS	170	0.387975	1.5559	0.00108578	0.0322187	1	3165	tags=31%, list=18%, signal=37%
REGULATION_OF_CELLULAR_PROTEIN_METABOLIC_PROCESS	156	0.396233	1.55543	0	0.0323539	1	4786	tags=46%, list=28%, signal=62%
KEGG_ADIPOCYTOKINE_SIGNALING_PATHWAY	66	0.446316	1.55538	0.00508259	0.0323518	1	3619	tags=38%, list=21%, signal=48%
V$ZF5_01	224	0.384176	1.55523	0	0.0323809	1	3386	tags=30%, list=19%, signal=37%
GENTILE_UV_RESPONSE_CLUSTER_D9	26	0.529834	1.55477	0.0291667	0.0325	1	4132	tags=58%, list=24%, signal=76%
XU_AKT1_TARGETS_6HR	26	0.525495	1.55473	0.0138696	0.0324892	1	3632	tags=58%, list=21%, signal=73%
KEGG_CELL_ADHESION_MOLECULES_CAMS	125	0.407393	1.55431	0	0.0326014	1	3652	tags=36%, list=21%, signal=45%
CHESLER_BRAIN_HIGHEST_EXPRESSION	37	0.48746	1.55423	0.0151099	0.0325992	1	4782	tags=49%, list=28%, signal=67%
PID_DELTA_NP63_PATHWAY	45	0.473574	1.55407	0.0144168	0.0326294	1	3981	tags=42%, list=23%, signal=55%
LANDIS_ERBB2_BREAST_TUMORS_324_UP	141	0.396233	1.55394	0.00568182	0.0326489	1	4125	tags=38%, list=24%, signal=49%
REGULATION_OF_MOLECULAR_FUNCTION	310	0.371553	1.55393	0	0.0326322	1	3819	tags=35%, list=22%, signal=44%
BREUHAHN_GROWTH_FACTOR_SIGNALING_IN_LIVER_CANCER	21	0.546965	1.55332	0.0117994	0.0327959	1	3228	tags=48%, list=19%, signal=58%
AMBROSINI_FLAVOPIRIDOL_TREATMENT_TP53	101	0.421699	1.55324	0.00352526	0.0327896	1	4187	tags=39%, list=24%, signal=51%
YAO_HOXA10_TARGETS_VIA_PROGESTERONE_DN	17	0.576742	1.55322	0.0195195	0.0327728	1	1071	tags=29%, list=6%, signal=31%
REACTOME_TRANSCRIPTIONAL_ACTIVITY_OF_SMAD2_SMAD3_SMAD4_HETEROTRIMER	36	0.490247	1.55226	0.0200803	0.0330645	1	3259	tags=39%, list=19%, signal=48%
VISALA_AGING_LYMPHOCYTE_DN	19	0.554377	1.55222	0.0280899	0.0330522	1	2635	tags=37%, list=15%, signal=43%
CLATHRIN_COATED_VESICLE	35	0.4928	1.55221	0.0264256	0.0330339	1	4218	tags=40%, list=24%, signal=53%
POSITIVE_REGULATION_OF_METABOLIC_PROCESS	227	0.384173	1.5518	0	0.0331436	1	5104	tags=44%, list=29%, signal=62%
TERAMOTO_OPN_TARGETS_CLUSTER_7	19	0.575707	1.55057	0.0175695	0.0335294	1	843	tags=21%, list=5%, signal=22%
V$SP1_Q6_01	220	0.381223	1.55048	0	0.0335397	1	3285	tags=32%, list=19%, signal=39%
KEGG_NON_SMALL_CELL_LUNG_CANCER	54	0.453832	1.55048	0.0170604	0.0335212	1	3471	tags=43%, list=20%, signal=53%
PID_RHOA_PATHWAY	43	0.475685	1.55025	0.0132979	0.0335675	1	3550	tags=35%, list=20%, signal=44%
MEMBRANE_BOUND_VESICLE	113	0.40665	1.55019	0.00114943	0.0335667	1	4218	tags=33%, list=24%, signal=43%
PANGAS_TUMOR_SUPPRESSION_BY_SMAD1_AND_SMAD5_DN	144	0.39417	1.54999	0.00111857	0.0336134	1	2865	tags=26%, list=16%, signal=31%
CYTOPLASMIC_VESICLE_PART	27	0.525631	1.54983	0.0251046	0.0336367	1	3902	tags=44%, list=22%, signal=57%
KOKKINAKIS_METHIONINE_DEPRIVATION_48HR_UP	123	0.402495	1.5492	0.00112486	0.0338324	1	2789	tags=31%, list=16%, signal=37%
BURTON_ADIPOGENESIS_11	52	0.448111	1.54919	0.00988875	0.0338183	1	4151	tags=42%, list=24%, signal=55%
V$CP2_02	229	0.379259	1.54916	0	0.0338029	1	4853	tags=39%, list=28%, signal=54%
MEMBRANE_FRACTION	330	0.37277	1.54862	0	0.0339693	1	4188	tags=35%, list=24%, signal=45%
PID_SMAD2_3NUCLEAR_PATHWAY	79	0.427383	1.54852	0	0.0339826	1	3077	tags=35%, list=18%, signal=43%
BIOCARTA_NFAT_PATHWAY	52	0.452682	1.54734	0.018018	0.0343525	1	2324	tags=29%, list=13%, signal=33%
VANHARANTA_UTERINE_FIBROID_WITH_7Q_DELETION_DN	36	0.488476	1.54676	0.0163934	0.0345163	1	6455	tags=61%, list=37%, signal=97%
KANG_CISPLATIN_RESISTANCE_UP	18	0.570179	1.54638	0.018732	0.0346241	1	789	tags=28%, list=5%, signal=29%
V$OSF2_Q6	244	0.375721	1.54632	0	0.0346155	1	4339	tags=34%, list=25%, signal=45%
PID_HDAC_CLASSI_PATHWAY	66	0.438251	1.54605	0.00621891	0.034688	1	4742	tags=47%, list=27%, signal=64%
AGCACTT,MIR-93,MIR-302A,MIR-302B,MIR-302C,MIR-302D,MIR-372,MIR-373,MIR-520E,MIR-520A,MIR-526B,MIR-520B,MIR-520C,MIR-520D	314	0.371185	1.54583	0	0.0347331	1	5068	tags=41%, list=29%, signal=57%
BIOCARTA_GH_PATHWAY	28	0.523991	1.54552	0.0276243	0.0348261	1	3550	tags=46%, list=20%, signal=58%
LEE_LIVER_CANCER_MYC_E2F1_UP	55	0.447931	1.54518	0.00772201	0.0348977	1	3335	tags=40%, list=19%, signal=49%
LINDGREN_BLADDER_CANCER_WITH_LOH_IN_CHR9Q	107	0.403025	1.545	0.00348432	0.0349374	1	4407	tags=42%, list=25%, signal=56%
GUTIERREZ_MULTIPLE_MYELOMA_UP	31	0.508699	1.54479	0.0187668	0.0349829	1	5374	tags=58%, list=31%, signal=84%
SIMBULAN_UV_RESPONSE_IMMORTALIZED_DN	31	0.511564	1.54468	0.0315068	0.0350038	1	995	tags=29%, list=6%, signal=31%
KYNG_DNA_DAMAGE_BY_UV	60	0.448511	1.54438	0.00628931	0.0350589	1	4184	tags=45%, list=24%, signal=59%
REACTOME_GLYCOSPHINGOLIPID_METABOLISM	32	0.493464	1.54433	0.0228495	0.0350519	1	2081	tags=28%, list=12%, signal=32%
V$EGR2_01	184	0.385062	1.54411	0.00111111	0.035103	1	3666	tags=32%, list=21%, signal=40%
E2F3_UP.V1_DN	137	0.398136	1.54408	0.0033557	0.0350896	1	2172	tags=20%, list=12%, signal=22%
MEINHOLD_OVARIAN_CANCER_LOW_GRADE_UP	19	0.554608	1.544	0.0273556	0.035089	1	2260	tags=47%, list=13%, signal=54%
HYDROGEN_ION_TRANSMEMBRANE_TRANSPORTER_ACTIVITY	26	0.520114	1.54391	0.0300429	0.0351059	1	2783	tags=31%, list=16%, signal=37%
WANG_LSD1_TARGETS_UP	23	0.540257	1.54375	0.0246377	0.0351408	1	3158	tags=39%, list=18%, signal=48%
PUIFFE_INVASION_INHIBITED_BY_ASCITES_DN	139	0.395962	1.54367	0.00224972	0.0351511	1	3415	tags=32%, list=20%, signal=39%
LIU_BREAST_CANCER	28	0.50929	1.54348	0.0251397	0.0351802	1	2851	tags=39%, list=16%, signal=47%
JAZAERI_BREAST_CANCER_BRCA1_VS_BRCA2_UP	45	0.468777	1.54346	0.0149254	0.0351629	1	3347	tags=38%, list=19%, signal=47%
LTE2_UP.V1_UP	177	0.385812	1.5434	0.00220751	0.0351611	1	3640	tags=36%, list=21%, signal=45%
AMUNDSON_GENOTOXIC_SIGNATURE	98	0.413565	1.54339	0.00118765	0.0351426	1	3147	tags=35%, list=18%, signal=42%
FIGUEROA_AML_METHYLATION_CLUSTER_3_DN	38	0.477036	1.54321	0.0107383	0.0351709	1	3691	tags=34%, list=21%, signal=43%
GRAHAM_CML_QUIESCENT_VS_NORMAL_QUIESCENT_DN	45	0.468927	1.54312	0.0193548	0.0351774	1	3783	tags=49%, list=22%, signal=62%
OSADA_ASCL1_TARGETS_DN	23	0.540411	1.54238	0.0177515	0.0354144	1	1153	tags=26%, list=7%, signal=28%
POSITIVE_REGULATION_OF_CELLULAR_METABOLIC_PROCESS	221	0.381161	1.54191	0	0.0355592	1	5104	tags=44%, list=29%, signal=61%
CHIANG_LIVER_CANCER_SUBCLASS_UNANNOTATED_UP	75	0.424644	1.54187	0.0157576	0.0355468	1	4949	tags=44%, list=28%, signal=61%
CELL_RECOGNITION	19	0.561603	1.541	0.0384047	0.0358362	1	1353	tags=21%, list=8%, signal=23%
V$STAT_Q6	241	0.380719	1.54082	0	0.0358722	1	3841	tags=32%, list=22%, signal=40%
ALFANO_MYC_TARGETS	223	0.378371	1.54029	0	0.0360367	1	3464	tags=35%, list=20%, signal=43%
KEGG_ALDOSTERONE_REGULATED_SODIUM_REABSORPTION	42	0.470662	1.54003	0.015894	0.0360993	1	2811	tags=36%, list=16%, signal=43%
REGULATION_OF_PHOSPHORYLATION	47	0.465777	1.54001	0.0205128	0.0360796	1	2176	tags=34%, list=13%, signal=39%
TRANSCRIPTION_REPRESSOR_ACTIVITY	148	0.391739	1.53962	0.0045403	0.0361792	1	3108	tags=30%, list=18%, signal=37%
V$ATF4_Q2	245	0.375448	1.53962	0	0.036157	1	4280	tags=34%, list=25%, signal=45%
PID_IL23_PATHWAY	37	0.480756	1.53933	0.016129	0.0362582	1	3067	tags=41%, list=18%, signal=49%
V$ER_Q6_01	242	0.378997	1.53929	0.00211416	0.0362487	1	4033	tags=36%, list=23%, signal=46%
G_PROTEIN_SIGNALING_ADENYLATE_CYCLASE_ACTIVATING_PATHWAY	24	0.528174	1.53908	0.0230548	0.0362926	1	708	tags=17%, list=4%, signal=17%
ENZYME_REGULATOR_ACTIVITY	319	0.369727	1.53887	0.00103734	0.0363301	1	3557	tags=29%, list=20%, signal=36%
DOUGLAS_BMI1_TARGETS_DN	292	0.370401	1.53882	0	0.0363275	1	3973	tags=35%, list=23%, signal=45%
WEIGEL_OXIDATIVE_STRESS_BY_HNE_AND_TBH	57	0.452493	1.53866	0.00988875	0.0363617	1	3234	tags=33%, list=19%, signal=41%
ELLWOOD_MYC_TARGETS_DN	38	0.489535	1.53862	0.0122951	0.0363547	1	2838	tags=37%, list=16%, signal=44%
ELVIDGE_HIF1A_AND_HIF2A_TARGETS_DN	100	0.413894	1.53818	0.00343249	0.036503	1	3915	tags=37%, list=23%, signal=47%
V$ETS_Q4	234	0.379695	1.53804	0	0.0365307	1	4639	tags=41%, list=27%, signal=56%
CYTOKINE_METABOLIC_PROCESS	41	0.471242	1.53682	0.0199203	0.0369191	1	3016	tags=39%, list=17%, signal=47%
BERENJENO_TRANSFORMED_BY_RHOA_DN	371	0.368448	1.53675	0	0.0369231	1	2968	tags=30%, list=17%, signal=35%
KEGG_PRION_DISEASES	34	0.485074	1.53673	0.0163711	0.0369069	1	3317	tags=41%, list=19%, signal=51%
REACTOME_PI3K_EVENTS_IN_ERBB4_SIGNALING	36	0.486608	1.53637	0.0201884	0.0370026	1	3471	tags=36%, list=20%, signal=45%
PID_VEGFR1_PATHWAY	26	0.513383	1.53611	0.0316092	0.0370672	1	1851	tags=31%, list=11%, signal=34%
DAZARD_RESPONSE_TO_UV_NHEK_UP	230	0.373615	1.53609	0	0.0370503	1	4081	tags=34%, list=23%, signal=44%
BIOCARTA_TALL1_PATHWAY	15	0.588865	1.53607	0.0394161	0.0370321	1	3409	tags=60%, list=20%, signal=75%
KYNG_RESPONSE_TO_H2O2	65	0.436293	1.53599	0.00742574	0.037038	1	2683	tags=31%, list=15%, signal=36%
BROWNE_HCMV_INFECTION_10HR_DN	54	0.448569	1.53542	0.00506329	0.0372043	1	3802	tags=37%, list=22%, signal=47%
V$AP1_C	258	0.377231	1.53528	0	0.0372251	1	4759	tags=36%, list=27%, signal=48%
V$NERF_Q2	227	0.379802	1.5352	0.00212089	0.0372239	1	3319	tags=30%, list=19%, signal=36%
EBAUER_TARGETS_OF_PAX3_FOXO1_FUSION_DN	47	0.458574	1.53505	0.013089	0.0372654	1	3857	tags=45%, list=22%, signal=57%
AMUNDSON_POOR_SURVIVAL_AFTER_GAMMA_RADIATION_8G	94	0.411036	1.53449	0.00966184	0.0374475	1	4950	tags=49%, list=28%, signal=68%
REACTOME_PI_METABOLISM	45	0.46113	1.5342	0.0190597	0.0375239	1	3142	tags=36%, list=18%, signal=43%
REACTOME_SIGNALING_BY_NODAL	15	0.586239	1.53407	0.0425532	0.0375489	1	1931	tags=27%, list=11%, signal=30%
DUNNE_TARGETS_OF_AML1_MTG8_FUSION_DN	19	0.555275	1.53357	0.0239437	0.0377043	1	2264	tags=47%, list=13%, signal=54%
CHARAFE_BREAST_CANCER_BASAL_VS_MESENCHYMAL_DN	50	0.454959	1.53347	0.0129032	0.0377184	1	4167	tags=38%, list=24%, signal=50%
FRASOR_RESPONSE_TO_ESTRADIOL_DN	78	0.422883	1.5333	0.00738916	0.0377619	1	3830	tags=38%, list=22%, signal=49%
NEWMAN_ERCC6_TARGETS_UP	23	0.538166	1.53326	0.0250348	0.0377504	1	3557	tags=43%, list=20%, signal=55%
MOREIRA_RESPONSE_TO_TSA_DN	18	0.559052	1.533	0.0279823	0.0378159	1	5991	tags=72%, list=34%, signal=110%
YORDY_RECIPROCAL_REGULATION_BY_ETS1_AND_SP100_UP	18	0.558287	1.53297	0.0248175	0.0378037	1	5276	tags=67%, list=30%, signal=96%
CCTGCTG,MIR-214	220	0.378035	1.53286	0	0.037812	1	4094	tags=40%, list=24%, signal=51%
TOMLINS_PROSTATE_CANCER_DN	40	0.463502	1.53149	0.0331565	0.0383112	1	4915	tags=48%, list=28%, signal=66%
REACTOME_HS_GAG_BIOSYNTHESIS	30	0.503496	1.53146	0.0207756	0.0383043	1	3864	tags=37%, list=22%, signal=47%
PID_MYC_REPRESS_PATHWAY	61	0.432615	1.53123	0.00496278	0.0383647	1	3901	tags=41%, list=22%, signal=53%
ATGCAGT,MIR-217	107	0.400374	1.53087	0.00234742	0.0384757	1	4258	tags=42%, list=24%, signal=55%
TRANSFERASE_ACTIVITY_TRANSFERRING_GROUPS_OTHER_THAN_AMINO_ACYL_GROUPS	47	0.459927	1.53075	0.0193548	0.0385023	1	3091	tags=32%, list=18%, signal=39%
BRACHAT_RESPONSE_TO_METHOTREXATE_DN	27	0.51825	1.53049	0.0291262	0.0385799	1	3049	tags=44%, list=18%, signal=54%
GARGALOVIC_RESPONSE_TO_OXIDIZED_PHOSPHOLIPIDS_RED_UP	17	0.56497	1.53049	0.0195489	0.0385605	1	3372	tags=47%, list=19%, signal=58%
ATCATGA,MIR-433	104	0.408404	1.53012	0.0046083	0.038669	1	3093	tags=30%, list=18%, signal=36%
GCACCTT,MIR-18A,MIR-18B	111	0.396552	1.52991	0.00120192	0.0387191	1	4012	tags=39%, list=23%, signal=50%
FRASOR_TAMOXIFEN_RESPONSE_UP	50	0.448841	1.52988	0.0160214	0.0387008	1	3572	tags=36%, list=21%, signal=45%
LEE_CALORIE_RESTRICTION_NEOCORTEX_UP	80	0.424998	1.52962	0.00364078	0.0387794	1	3007	tags=31%, list=17%, signal=38%
DAZARD_UV_RESPONSE_CLUSTER_G2	28	0.507083	1.52959	0.0322148	0.0387686	1	2002	tags=36%, list=12%, signal=40%
RADAEVA_RESPONSE_TO_IFNA1_UP	51	0.45173	1.52931	0.00646831	0.0388382	1	3335	tags=49%, list=19%, signal=60%
V$CMYB_01	228	0.375875	1.52909	0	0.0389048	1	3961	tags=33%, list=23%, signal=43%
LEI_MYB_TARGETS	304	0.367976	1.5289	0	0.0389483	1	2308	tags=26%, list=13%, signal=30%
REACTOME_G_ALPHA1213_SIGNALLING_EVENTS	72	0.432257	1.52889	0.0110837	0.038925	1	3397	tags=35%, list=20%, signal=43%
BURTON_ADIPOGENESIS_10	28	0.507719	1.52888	0.0245232	0.0389067	1	2695	tags=36%, list=16%, signal=42%
V$CACBINDINGPROTEIN_Q6	226	0.376745	1.52886	0	0.0388958	1	3566	tags=29%, list=21%, signal=36%
REACTOME_PKA_MEDIATED_PHOSPHORYLATION_OF_CREB	17	0.572206	1.52864	0.0287879	0.0389509	1	1738	tags=35%, list=10%, signal=39%
TTTGTAG,MIR-520D	322	0.365907	1.5284	0	0.0390029	1	4846	tags=39%, list=28%, signal=52%
BCAT.100_UP.V1_UP	45	0.465583	1.52837	0.0179028	0.0389871	1	3415	tags=33%, list=20%, signal=41%
RAGHAVACHARI_PLATELET_SPECIFIC_GENES	66	0.433575	1.52829	0.0123762	0.038994	1	5522	tags=59%, list=32%, signal=86%
MCCABE_HOXC6_TARGETS_CANCER_DN	20	0.548475	1.52825	0.0364963	0.0389837	1	3929	tags=50%, list=23%, signal=65%
FARMER_BREAST_CANCER_APOCRINE_VS_LUMINAL	310	0.367759	1.52799	0	0.039056	1	4103	tags=36%, list=24%, signal=46%
V$TEF1_Q6	207	0.379461	1.52733	0.00322581	0.0392616	1	4823	tags=40%, list=28%, signal=54%
TCANNTGAY_V$SREBP1_01	436	0.358089	1.52713	0	0.0393151	1	4693	tags=39%, list=27%, signal=52%
RESPONSE_TO_HYPOXIA	27	0.512101	1.52697	0.0241821	0.0393574	1	3894	tags=48%, list=22%, signal=62%
WAKABAYASHI_ADIPOGENESIS_PPARG_RXRA_BOUND_WITH_H4K20ME1_MARK	132	0.390436	1.52657	0.00572738	0.0394914	1	3431	tags=34%, list=20%, signal=42%
LEE_DIFFERENTIATING_T_LYMPHOCYTE	182	0.382148	1.52643	0	0.0395165	1	4956	tags=49%, list=29%, signal=68%
ENZYME_BINDING	174	0.385993	1.52635	0.00335946	0.0395225	1	3658	tags=33%, list=21%, signal=42%
DARWICHE_PAPILLOMA_RISK_HIGH_UP	132	0.396075	1.52615	0.00464037	0.0395653	1	2110	tags=23%, list=12%, signal=27%
AMIT_SERUM_RESPONSE_60_MCF10A	55	0.447489	1.52571	0.0217114	0.0397091	1	3899	tags=40%, list=22%, signal=51%
BOYLAN_MULTIPLE_MYELOMA_C_DN	54	0.447248	1.52513	0.00896287	0.039901	1	3243	tags=37%, list=19%, signal=45%
PID_ARF6_PATHWAY	33	0.492957	1.52508	0.0252454	0.0398903	1	3205	tags=39%, list=18%, signal=48%
CYTOSOL	197	0.378554	1.52494	0.00213904	0.0399143	1	4637	tags=42%, list=27%, signal=56%
PID_ECADHERIN_KERATINOCYTE_PATHWAY	19	0.555438	1.52482	0.0339734	0.039928	1	3471	tags=47%, list=20%, signal=59%
HALLMARK_MTORC1_SIGNALING	194	0.379381	1.52463	0.00108932	0.0399699	1	4142	tags=42%, list=24%, signal=55%
WANG_HCP_PROSTATE_CANCER	106	0.403454	1.52419	0.00116009	0.0401092	1	4004	tags=38%, list=23%, signal=49%
SMALL_PROTEIN_CONJUGATING_ENZYME_ACTIVITY	52	0.446122	1.52331	0.0210804	0.0404178	1	3497	tags=40%, list=20%, signal=50%
SHEDDEN_LUNG_CANCER_GOOD_SURVIVAL_A4	189	0.379753	1.52322	0.00107527	0.0404269	1	4260	tags=35%, list=25%, signal=46%
ATGCTGC,MIR-103,MIR-107	204	0.376555	1.52286	0	0.0405365	1	4376	tags=37%, list=25%, signal=49%
BOYAULT_LIVER_CANCER_SUBCLASS_G6_DN	18	0.558524	1.52271	0.0376812	0.0405655	1	2537	tags=50%, list=15%, signal=58%
KEGG_ANTIGEN_PROCESSING_AND_PRESENTATION	73	0.422239	1.52267	0.00967352	0.0405532	1	4866	tags=53%, list=28%, signal=74%
CTATGCA,MIR-153	199	0.382127	1.52258	0.00108578	0.0405646	1	4218	tags=37%, list=24%, signal=49%
REGULATION_OF_PEPTIDYL_TYROSINE_PHOSPHORYLATION	16	0.587239	1.52202	0.0221566	0.0407508	1	1390	tags=38%, list=8%, signal=41%
RICKMAN_TUMOR_DIFFERENTIATED_MODERATELY_VS_POORLY_UP	110	0.399457	1.52198	0.00348837	0.0407415	1	3607	tags=35%, list=21%, signal=44%
REGULATION_OF_CYTOKINE_SECRETION	16	0.57142	1.52184	0.0360902	0.040768	1	3728	tags=44%, list=21%, signal=56%
GALLUZZI_PERMEABILIZE_MITOCHONDRIA	41	0.470583	1.52148	0.0233766	0.0408618	1	3962	tags=44%, list=23%, signal=57%
V$TAXCREB_01	125	0.394114	1.52103	0.00350877	0.0410021	1	4127	tags=35%, list=24%, signal=46%
CHIARADONNA_NEOPLASTIC_TRANSFORMATION_KRAS_CDC25_UP	56	0.445981	1.52095	0.0118265	0.0410137	1	4219	tags=43%, list=24%, signal=56%
LIU_IL13_MEMORY_MODEL_UP	17	0.558858	1.52067	0.0364656	0.041075	1	3205	tags=35%, list=18%, signal=43%
REACTOME_CTNNB1_PHOSPHORYLATION_CASCADE	15	0.586904	1.51979	0.0464768	0.0413816	1	2041	tags=40%, list=12%, signal=45%
PHAGOCYTOSIS	16	0.57009	1.51957	0.0428994	0.0414293	1	2576	tags=38%, list=15%, signal=44%
PANGAS_TUMOR_SUPPRESSION_BY_SMAD1_AND_SMAD5_UP	124	0.394969	1.51789	0.00340909	0.0420584	1	3369	tags=30%, list=19%, signal=37%
GOUYER_TATI_TARGETS_DN	15	0.579246	1.51746	0.0389222	0.042209	1	986	tags=27%, list=6%, signal=28%
V$FOXD3_01	186	0.379901	1.51741	0.00110254	0.0421994	1	4743	tags=35%, list=27%, signal=48%
SHEPARD_BMYB_MORPHOLINO_UP	198	0.378713	1.51726	0	0.0422284	1	4045	tags=36%, list=23%, signal=47%
NEGATIVE_REGULATION_OF_GROWTH	39	0.470022	1.51687	0.0250329	0.0423611	1	3899	tags=38%, list=22%, signal=49%
LINDGREN_BLADDER_CANCER_HIGH_RECURRENCE	48	0.456086	1.51686	0.0171958	0.0423394	1	3908	tags=48%, list=22%, signal=62%
TCTATGA,MIR-376A,MIR-376B	74	0.418827	1.51686	0.014944	0.0423159	1	4646	tags=41%, list=27%, signal=55%
SHETH_LIVER_CANCER_VS_TXNIP_LOSS_PAM1	219	0.374951	1.51652	0	0.0424129	1	3085	tags=31%, list=18%, signal=37%
CTTGTAT,MIR-381	192	0.374086	1.51642	0.004329	0.0424273	1	4312	tags=38%, list=25%, signal=49%
REACTOME_REGULATION_OF_IFNA_SIGNALING	23	0.520529	1.51618	0.0414365	0.0424993	1	5214	tags=61%, list=30%, signal=87%
PROTEIN_KINASE_REGULATOR_ACTIVITY	39	0.473266	1.51567	0.0302234	0.042677	1	1878	tags=28%, list=11%, signal=32%
CYTOPLASMIC_VESICLE	115	0.396376	1.51563	0.00342466	0.0426672	1	4218	tags=33%, list=24%, signal=43%
CATGTAA,MIR-496	167	0.377143	1.51531	0.00222222	0.0427816	1	5643	tags=46%, list=32%, signal=67%
LU_EZH2_TARGETS_UP	248	0.370054	1.51487	0	0.0429333	1	3792	tags=34%, list=22%, signal=43%
RELA_DN.V1_UP	143	0.390873	1.51466	0.00226244	0.0429754	1	3284	tags=30%, list=19%, signal=37%
RAMALHO_STEMNESS_DN	67	0.43132	1.51455	0.00743494	0.0429912	1	2923	tags=34%, list=17%, signal=41%
FARMER_BREAST_CANCER_CLUSTER_3	15	0.579933	1.51453	0.0319149	0.0429728	1	3999	tags=53%, list=23%, signal=69%
CYTOSKELETAL_PROTEIN_BINDING	157	0.379857	1.51428	0.00225734	0.0430401	1	3206	tags=29%, list=18%, signal=36%
GAZDA_DIAMOND_BLACKFAN_ANEMIA_ERYTHROID_DN	460	0.357905	1.51414	0	0.0430774	1	4037	tags=34%, list=23%, signal=44%
V$AP1_Q2_01	254	0.370118	1.51362	0.00105708	0.0432686	1	4830	tags=37%, list=28%, signal=50%
AZARE_STAT3_TARGETS	22	0.52953	1.51358	0.0379562	0.0432639	1	2818	tags=41%, list=16%, signal=49%
KYNG_DNA_DAMAGE_BY_4NQO	37	0.472276	1.51352	0.0201884	0.0432645	1	5409	tags=57%, list=31%, signal=82%
WAMUNYOKOLI_OVARIAN_CANCER_GRADES_1_2_DN	63	0.435681	1.51339	0.0189873	0.0432926	1	3943	tags=43%, list=23%, signal=55%
LINSLEY_MIR16_TARGETS	186	0.375538	1.5133	0.0010929	0.0433027	1	3681	tags=34%, list=21%, signal=43%
MTOR_UP.N4.V1_UP	190	0.3759	1.51267	0.00108578	0.0435077	1	4197	tags=39%, list=24%, signal=51%
NUCLEOSIDE_TRIPHOSPHATASE_ACTIVITY	202	0.378032	1.51242	0.00108932	0.0435797	1	4220	tags=37%, list=24%, signal=48%
BROWNE_HCMV_INFECTION_10HR_UP	95	0.406214	1.51209	0.0108303	0.043673	1	2784	tags=32%, list=16%, signal=37%
FURUKAWA_DUSP6_TARGETS_PCI35_UP	68	0.4244	1.51133	0.0113208	0.0439517	1	3210	tags=31%, list=18%, signal=38%
HOELZEL_NF1_TARGETS_UP	130	0.394075	1.51107	0.00451467	0.0440292	1	3920	tags=32%, list=23%, signal=40%
FIRESTEIN_PROLIFERATION	165	0.380908	1.51106	0	0.044008	1	4416	tags=36%, list=25%, signal=47%
KANG_GIST_WITH_PDGFRA_UP	48	0.448937	1.51101	0.0091623	0.044001	1	5707	tags=54%, list=33%, signal=80%
LU_AGING_BRAIN_DN	148	0.387428	1.51098	0.00334448	0.0439834	1	3491	tags=29%, list=20%, signal=36%
SMALL_CONJUGATING_PROTEIN_LIGASE_ACTIVITY	51	0.451733	1.51073	0.016624	0.0440632	1	3497	tags=41%, list=20%, signal=51%
HOFMANN_CELL_LYMPHOMA_DN	39	0.465313	1.51062	0.022942	0.044077	1	4743	tags=49%, list=27%, signal=67%
KLEIN_PRIMARY_EFFUSION_LYMPHOMA_UP	49	0.458571	1.51053	0.0216837	0.0440854	1	4430	tags=55%, list=25%, signal=74%
MAPKKK_CASCADE_GO_0000165	97	0.402597	1.51027	0.00961539	0.0441584	1	3825	tags=37%, list=22%, signal=47%
PROTEOGLYCAN_BIOSYNTHETIC_PROCESS	15	0.573423	1.50995	0.0367107	0.0442608	1	2735	tags=40%, list=16%, signal=47%
ATAAGCT,MIR-21	109	0.396448	1.50975	0.00701754	0.0443117	1	4973	tags=40%, list=29%, signal=56%
ONO_AML1_TARGETS_DN	38	0.472864	1.50941	0.0292553	0.0444228	1	1680	tags=29%, list=10%, signal=32%
REACTOME_HS_GAG_DEGRADATION	19	0.546647	1.5094	0.0350076	0.0444009	1	3864	tags=58%, list=22%, signal=74%
ABE_VEGFA_TARGETS_30MIN	28	0.497155	1.50911	0.0335664	0.0444853	1	704	tags=29%, list=4%, signal=30%
MANTOVANI_VIRAL_GPCR_SIGNALING_DN	45	0.45809	1.50899	0.0199734	0.0445053	1	3392	tags=40%, list=20%, signal=50%
VESICLE_MEMBRANE	29	0.502369	1.50885	0.0333333	0.0445299	1	3902	tags=41%, list=22%, signal=53%
VESICLE	120	0.39513	1.50815	0.0090703	0.0447898	1	4218	tags=33%, list=24%, signal=44%
REGULATION_OF_PROTEIN_AMINO_ACID_PHOSPHORYLATION	28	0.504439	1.50806	0.0274348	0.044802	1	2176	tags=39%, list=13%, signal=45%
REACTOME_FRS2_MEDIATED_CASCADE	36	0.479286	1.5072	0.0275103	0.045124	1	2330	tags=28%, list=13%, signal=32%
REACTOME_PRE_NOTCH_EXPRESSION_AND_PROCESSING	38	0.469493	1.50711	0.023622	0.0451307	1	2237	tags=32%, list=13%, signal=36%
V$TCF1P_Q6	246	0.368328	1.50705	0	0.0451243	1	4344	tags=33%, list=25%, signal=43%
PID_ARF6_DOWNSTREAM_PATHWAY	15	0.56896	1.50674	0.0449775	0.0452196	1	2915	tags=47%, list=17%, signal=56%
V$CEBPA_01	219	0.370718	1.50668	0.0010661	0.0452133	1	2549	tags=25%, list=15%, signal=29%
REACTOME_NOTCH1_INTRACELLULAR_DOMAIN_REGULATES_TRANSCRIPTION	44	0.45261	1.50645	0.0227882	0.0452744	1	2537	tags=34%, list=15%, signal=40%
ACTIN_CYTOSKELETON_ORGANIZATION_AND_BIOGENESIS	103	0.400825	1.50608	0.00946746	0.0454012	1	4894	tags=51%, list=28%, signal=71%
KIM_MYCL1_AMPLIFICATION_TARGETS_DN	19	0.535325	1.50587	0.045911	0.0454685	1	2968	tags=37%, list=17%, signal=44%
DAVICIONI_RHABDOMYOSARCOMA_PAX_FOXO1_FUSION_UP	59	0.432774	1.50533	0.0217391	0.0456774	1	3206	tags=34%, list=18%, signal=41%
PID_CASPASE_PATHWAY	51	0.448465	1.50517	0.0139771	0.0457182	1	3333	tags=35%, list=19%, signal=44%
V$AP4_Q5	251	0.365915	1.50483	0	0.0458239	1	4651	tags=36%, list=27%, signal=49%
SCHLINGEMANN_SKIN_CARCINOGENESIS_TPA_UP	35	0.479667	1.50459	0.028	0.0458962	1	2083	tags=34%, list=12%, signal=39%
V$FOXO1_01	226	0.370211	1.50407	0.00106724	0.0461093	1	5390	tags=42%, list=31%, signal=60%
KOKKINAKIS_METHIONINE_DEPRIVATION_96HR_UP	113	0.398229	1.50406	0.00691244	0.0460866	1	3071	tags=31%, list=18%, signal=37%
ZHONG_SECRETOME_OF_LUNG_CANCER_AND_FIBROBLAST	125	0.390104	1.50378	0.00918485	0.0461844	1	4273	tags=40%, list=25%, signal=53%
BIOCARTA_ALK_PATHWAY	37	0.468414	1.50352	0.0312076	0.0462767	1	3990	tags=38%, list=23%, signal=49%
YAO_TEMPORAL_RESPONSE_TO_PROGESTERONE_CLUSTER_12	74	0.420162	1.50334	0.0134804	0.0463403	1	4199	tags=49%, list=24%, signal=64%
HAHTOLA_CTCL_PATHOGENESIS	15	0.580104	1.5026	0.0398162	0.0466217	1	5085	tags=73%, list=29%, signal=104%
REACTOME_GLYCOSAMINOGLYCAN_METABOLISM	106	0.397912	1.50244	0.0117925	0.0466704	1	3900	tags=36%, list=22%, signal=46%
EBAUER_TARGETS_OF_PAX3_FOXO1_FUSION_UP	202	0.373545	1.50239	0.00216685	0.0466615	1	4562	tags=35%, list=26%, signal=46%
JI_RESPONSE_TO_FSH_DN	57	0.433738	1.50238	0.0125786	0.0466398	1	2699	tags=33%, list=16%, signal=39%
GCNP_SHH_UP_LATE.V1_DN	173	0.377259	1.50238	0.00218818	0.0466146	1	3423	tags=31%, list=20%, signal=38%
V$NRF2_Q4	238	0.368674	1.50217	0.0010661	0.0466783	1	3920	tags=32%, list=23%, signal=41%
TTANWNANTGGM_UNKNOWN	54	0.446309	1.50211	0.0156658	0.0466688	1	3028	tags=33%, list=17%, signal=40%
V$PAX8_B	99	0.402298	1.5016	0.00826446	0.0468479	1	3166	tags=24%, list=18%, signal=29%
RAS_GUANYL_NUCLEOTIDE_EXCHANGE_FACTOR_ACTIVITY	19	0.54205	1.50156	0.0437956	0.0468366	1	3325	tags=47%, list=19%, signal=59%
CCCACAT,MIR-299-3P	52	0.441851	1.50141	0.0130208	0.0468706	1	2874	tags=33%, list=17%, signal=39%
GCGCTTT,MIR-518B,MIR-518C,MIR-518D	19	0.537645	1.50082	0.0532374	0.0470852	1	1057	tags=21%, list=6%, signal=22%
PDGF_ERK_DN.V1_DN	140	0.383625	1.5008	0.00338983	0.0470668	1	3838	tags=35%, list=22%, signal=45%
CELL_PROJECTION	105	0.398239	1.50048	0.0107015	0.047181	1	3142	tags=29%, list=18%, signal=35%
PELLICCIOTTA_HDAC_IN_ANTIGEN_PRESENTATION_DN	46	0.44851	1.50048	0.0272727	0.0471562	1	3288	tags=35%, list=19%, signal=43%
HOFMANN_MYELODYSPLASTIC_SYNDROM_HIGH_RISK_DN	20	0.535227	1.5004	0.0376812	0.0471616	1	3482	tags=45%, list=20%, signal=56%
NIELSEN_MALIGNAT_FIBROUS_HISTIOCYTOMA_UP	18	0.543347	1.50033	0.0456554	0.0471697	1	2013	tags=39%, list=12%, signal=44%
PID_P38_MKK3_6PATHWAY	25	0.511862	1.50028	0.0297297	0.0471704	1	3503	tags=44%, list=20%, signal=55%
UEDA_PERIFERAL_CLOCK	159	0.377878	1.50018	0.00324324	0.0471884	1	4096	tags=38%, list=24%, signal=50%
REACTOME_FATTY_ACID_TRIACYLGLYCEROL_AND_KETONE_BODY_METABOLISM	159	0.373731	1.5001	0	0.0471977	1	3408	tags=31%, list=20%, signal=38%
SHAFFER_IRF4_TARGETS_IN_ACTIVATED_B_LYMPHOCYTE	68	0.422804	1.50004	0.0135802	0.0471944	1	2872	tags=32%, list=17%, signal=39%
CCAGGGG,MIR-331	87	0.41045	1.50001	0.00588928	0.0471812	1	4506	tags=44%, list=26%, signal=59%
V$PAX4_01	244	0.362984	1.49963	0.0010582	0.0473125	1	3734	tags=31%, list=21%, signal=39%
HUMMERICH_MALIGNANT_SKIN_TUMOR_DN	18	0.553397	1.49952	0.0286533	0.0473327	1	2333	tags=33%, list=13%, signal=38%
KEGG_MTOR_SIGNALING_PATHWAY	50	0.44096	1.49947	0.0228717	0.0473298	1	4408	tags=48%, list=25%, signal=64%
V$HIF1_Q5	231	0.368456	1.49932	0.00213675	0.0473661	1	4845	tags=41%, list=28%, signal=56%
KEGG_SNARE_INTERACTIONS_IN_VESICULAR_TRANSPORT	37	0.468275	1.49924	0.0339674	0.0473718	1	3893	tags=49%, list=22%, signal=63%
ZAMORA_NOS2_TARGETS_DN	91	0.41091	1.49908	0.00726392	0.0474114	1	3407	tags=33%, list=20%, signal=41%
CYTOKINE_ACTIVITY	105	0.398721	1.49898	0.0154946	0.0474251	1	3076	tags=27%, list=18%, signal=32%
PYROPHOSPHATASE_ACTIVITY	216	0.367249	1.49851	0	0.047596	1	4220	tags=36%, list=24%, signal=47%
SUNG_METASTASIS_STROMA_UP	102	0.397108	1.49781	0.0130641	0.0478892	1	3872	tags=33%, list=22%, signal=43%
UBIQUITIN_PROTEIN_LIGASE_ACTIVITY	49	0.445336	1.49771	0.0247718	0.0479033	1	3497	tags=41%, list=20%, signal=51%
GGTGTGT,MIR-329	94	0.396736	1.49722	0.0164319	0.0480855	1	5015	tags=40%, list=29%, signal=57%
WAKABAYASHI_ADIPOGENESIS_PPARG_RXRA_BOUND_36HR	139	0.382886	1.49678	0.00881057	0.0482432	1	3649	tags=33%, list=21%, signal=42%
RECEPTOR_COMPLEX	51	0.435264	1.49651	0.025066	0.0483342	1	1801	tags=25%, list=10%, signal=28%
MILI_PSEUDOPODIA_HAPTOTAXIS_UP	476	0.351249	1.49646	0.0010101	0.0483309	1	4196	tags=36%, list=24%, signal=46%
MEDINA_SMARCA4_TARGETS	38	0.469782	1.49641	0.023743	0.0483218	1	4645	tags=47%, list=27%, signal=64%
HOSHIDA_LIVER_CANCER_SURVIVAL_UP	70	0.419524	1.49631	0.0121359	0.0483338	1	3206	tags=27%, list=18%, signal=33%
COATED_VESICLE	44	0.458545	1.49629	0.0222513	0.0483167	1	5354	tags=48%, list=31%, signal=69%
BACOLOD_RESISTANCE_TO_ALKYLATING_AGENTS_UP	23	0.519961	1.49627	0.0314735	0.0482996	1	2475	tags=30%, list=14%, signal=35%
DACOSTA_LOW_DOSE_UV_RESPONSE_VIA_ERCC3_XPCS_UP	17	0.5622	1.4962	0.0497667	0.0483025	1	2054	tags=41%, list=12%, signal=47%
BOUDOUKHA_BOUND_BY_IGF2BP2	102	0.393094	1.49608	0.010551	0.0483259	1	2297	tags=25%, list=13%, signal=28%
TAGCTTT,MIR-9	220	0.366237	1.49555	0.00105263	0.0485252	1	4141	tags=31%, list=24%, signal=41%
ACACTGG,MIR-199A,MIR-199B	145	0.380295	1.49527	0.00554939	0.0486316	1	5043	tags=45%, list=29%, signal=63%
HUPER_BREAST_BASAL_VS_LUMINAL_UP	52	0.443576	1.49526	0.0194049	0.0486081	1	2272	tags=23%, list=13%, signal=26%
V$MYB_Q3	227	0.366937	1.49512	0.00107066	0.0486386	1	4049	tags=32%, list=23%, signal=41%
V$CEBP_C	188	0.378326	1.49456	0.00319829	0.0488384	1	3843	tags=32%, list=22%, signal=41%
SMID_BREAST_CANCER_ERBB2_UP	138	0.383363	1.4943	0.00560538	0.0489238	1	4611	tags=36%, list=27%, signal=49%
KINASE_BINDING	69	0.422067	1.49428	0.018226	0.0489042	1	3580	tags=35%, list=21%, signal=44%
V$AP3_Q6	224	0.369262	1.49419	0.00319149	0.0489067	1	4164	tags=31%, list=24%, signal=40%
KEGG_LONG_TERM_DEPRESSION	65	0.422888	1.49386	0.0248447	0.0490204	1	4932	tags=48%, list=28%, signal=66%
REGULATION_OF_CYTOKINE_PRODUCTION	24	0.500129	1.49357	0.0337079	0.0491181	1	4778	tags=58%, list=27%, signal=80%
V$NGFIC_01	241	0.364618	1.4934	0	0.0491601	1	3337	tags=28%, list=19%, signal=34%
FERRANDO_T_ALL_WITH_MLL_ENL_FUSION_UP	83	0.41028	1.4934	0.00972054	0.049133	1	4084	tags=41%, list=23%, signal=53%
REACTOME_NEGATIVE_REGULATION_OF_FGFR_SIGNALING	36	0.473868	1.49318	0.0300958	0.0491976	1	3461	tags=33%, list=20%, signal=42%
TRANSMEMBRANE_RECEPTOR_PROTEIN_PHOSPHATASE_ACTIVITY	19	0.541965	1.49303	0.0508982	0.0492362	1	1201	tags=21%, list=7%, signal=23%
BIOCARTA_AKT_PATHWAY	22	0.525199	1.49242	0.0452555	0.0494734	1	3619	tags=50%, list=21%, signal=63%
BIOCARTA_41BB_PATHWAY	17	0.560601	1.49219	0.0364963	0.049545	1	3184	tags=47%, list=18%, signal=58%
TORCHIA_TARGETS_OF_EWSR1_FLI1_FUSION_DN	295	0.359262	1.492	0	0.0496154	1	4192	tags=37%, list=24%, signal=48%
GABRIELY_MIR21_TARGETS	277	0.362486	1.49177	0.00105708	0.0496898	1	4801	tags=39%, list=28%, signal=53%
POOLA_INVASIVE_BREAST_CANCER_UP	271	0.360718	1.49153	0	0.0497725	1	3418	tags=37%, list=20%, signal=45%
NEGATIVE_REGULATION_OF_TRANSCRIPTION	180	0.374846	1.49114	0.00110132	0.0499051	1	3069	tags=29%, list=18%, signal=35%
V$MYOGNF1_01	41	0.457306	1.49105	0.0275229	0.0499149	1	1667	tags=22%, list=10%, signal=24%
BEGUM_TARGETS_OF_PAX3_FOXO1_FUSION_UP	57	0.43106	1.49096	0.017744	0.0499247	1	5943	tags=51%, list=34%, signal=77%
WANG_MLL_TARGETS	277	0.361509	1.4908	0	0.0499648	1	3955	tags=28%, list=23%, signal=36%
MARTINEZ_RESPONSE_TO_TRABECTEDIN_UP	65	0.422157	1.48994	0.0150565	0.0503443	1	2864	tags=32%, list=16%, signal=39%
GOLGI_APPARATUS_PART	97	0.400814	1.48983	0.00575374	0.0503667	1	4961	tags=42%, list=29%, signal=59%
ZUCCHI_METASTASIS_DN	40	0.463882	1.48881	0.0306667	0.0507967	1	4562	tags=50%, list=26%, signal=68%
TRAYNOR_RETT_SYNDROM_UP	40	0.455822	1.48813	0.0238095	0.0510808	1	6125	tags=60%, list=35%, signal=92%
V$CHOP_01	220	0.369401	1.48799	0	0.0511174	1	2923	tags=26%, list=17%, signal=31%
DE_YY1_TARGETS_DN	89	0.403407	1.48778	0.0133172	0.0511826	1	3396	tags=35%, list=20%, signal=43%
BIOCARTA_CTCF_PATHWAY	23	0.522544	1.48776	0.0385164	0.0511648	1	2041	tags=35%, list=12%, signal=39%
HEDENFALK_BREAST_CANCER_BRACX_DN	20	0.539313	1.48771	0.0462428	0.0511537	1	2824	tags=35%, list=16%, signal=42%
RODRIGUES_DCC_TARGETS_DN	116	0.390019	1.48767	0.00819672	0.0511454	1	3661	tags=33%, list=21%, signal=41%
TGCTTTG,MIR-330	307	0.35872	1.48723	0	0.0513291	1	5059	tags=42%, list=29%, signal=58%
KATSANOU_ELAVL1_TARGETS_UP	158	0.376317	1.48719	0.00655738	0.0513213	1	5040	tags=44%, list=29%, signal=62%
V$STAT_01	231	0.364848	1.48692	0	0.0514219	1	3341	tags=31%, list=19%, signal=38%
LEE_LIVER_CANCER_DENA_UP	60	0.431058	1.48665	0.0230179	0.0515289	1	3016	tags=33%, list=17%, signal=40%
V$AP4_01	245	0.362362	1.48581	0.00105152	0.0518932	1	4926	tags=39%, list=28%, signal=53%
V$ARNT_02	234	0.364336	1.48541	0	0.0520512	1	5757	tags=51%, list=33%, signal=75%
VANTVEER_BREAST_CANCER_BRCA1_DN	40	0.453748	1.48533	0.042328	0.0520564	1	2886	tags=30%, list=17%, signal=36%
WNT_UP.V1_DN	157	0.378097	1.48529	0.00444444	0.0520483	1	3402	tags=31%, list=20%, signal=38%
GCAAGAC,MIR-431	41	0.456763	1.48494	0.0298103	0.0521625	1	2277	tags=29%, list=13%, signal=34%
GERHOLD_ADIPOGENESIS_UP	48	0.44617	1.48485	0.0205128	0.0521748	1	3589	tags=42%, list=21%, signal=52%
ZHOU_TNF_SIGNALING_4HR	52	0.436738	1.48478	0.0229299	0.0521798	1	2384	tags=31%, list=14%, signal=36%
CYTOKINE_BIOSYNTHETIC_PROCESS	40	0.461706	1.48473	0.025266	0.0521738	1	4762	tags=50%, list=27%, signal=69%
PID_IL3_PATHWAY	27	0.488367	1.48458	0.0466102	0.0522178	1	2164	tags=30%, list=12%, signal=34%
BIOCARTA_BCELLSURVIVAL_PATHWAY	16	0.561168	1.48413	0.0576631	0.0523827	1	1753	tags=31%, list=10%, signal=35%
CERVERA_SDHB_TARGETS_1_UP	107	0.391584	1.48355	0.00818713	0.0526491	1	3934	tags=32%, list=23%, signal=41%
LUI_THYROID_CANCER_CLUSTER_2	39	0.465591	1.48238	0.0332005	0.0531958	1	2228	tags=31%, list=13%, signal=35%
RUAN_RESPONSE_TO_TROGLITAZONE_UP	24	0.512268	1.48206	0.0239437	0.0533161	1	1794	tags=29%, list=10%, signal=32%
ACTGTAG,MIR-139	119	0.382663	1.48198	0.0123042	0.0533211	1	2884	tags=28%, list=17%, signal=33%
HAN_JNK_SINGALING_UP	34	0.468349	1.48177	0.0256065	0.0533815	1	5261	tags=56%, list=30%, signal=80%
SIG_PIP3_SIGNALING_IN_B_LYMPHOCYTES	36	0.462962	1.4815	0.0351351	0.0534801	1	2243	tags=25%, list=13%, signal=29%
RORIE_TARGETS_OF_EWSR1_FLI1_FUSION_UP	30	0.480654	1.48145	0.0233838	0.0534739	1	3101	tags=43%, list=18%, signal=53%
REACTOME_PI_3K_CASCADE	54	0.423868	1.48105	0.0152478	0.0536436	1	3471	tags=28%, list=20%, signal=35%
V$XBP1_01	127	0.387452	1.48082	0.00568182	0.0537324	1	4568	tags=40%, list=26%, signal=54%
PEPTIDYL_TYROSINE_MODIFICATION	27	0.502737	1.48059	0.0429958	0.0538146	1	4778	tags=56%, list=27%, signal=76%
VALK_AML_WITH_11Q23_REARRANGED	19	0.534969	1.48039	0.0522496	0.0538845	1	4559	tags=47%, list=26%, signal=64%
ACTIN_FILAMENT_BASED_PROCESS	113	0.389561	1.48031	0.00225734	0.053898	1	4894	tags=50%, list=28%, signal=69%
YKACATTT_UNKNOWN	259	0.360832	1.48009	0.00208333	0.0539733	1	4408	tags=31%, list=25%, signal=41%
NGUYEN_NOTCH1_TARGETS_UP	29	0.485507	1.47963	0.0343407	0.0541735	1	2242	tags=31%, list=13%, signal=36%
ONDER_CDH1_TARGETS_3_DN	55	0.435369	1.47892	0.0321337	0.0544749	1	5297	tags=38%, list=30%, signal=55%
ZHANG_GATA6_TARGETS_DN	61	0.420786	1.47891	0.0153061	0.0544452	1	1973	tags=25%, list=11%, signal=28%
REACTOME_PROTEOLYTIC_CLEAVAGE_OF_SNARE_COMPLEX_PROTEINS	16	0.552649	1.47884	0.0572755	0.0544518	1	3893	tags=56%, list=22%, signal=72%
CSR_LATE_UP.V1_DN	156	0.374651	1.47877	0.00331858	0.0544523	1	4207	tags=35%, list=24%, signal=45%
SUZUKI_RESPONSE_TO_TSA_AND_DECITABINE_1B	20	0.529668	1.47845	0.0545194	0.054582	1	4102	tags=45%, list=24%, signal=59%
V$E2F_Q2	162	0.377053	1.47829	0.00443459	0.0546385	1	4060	tags=38%, list=23%, signal=49%
SCHAEFFER_PROSTATE_DEVELOPMENT_12HR_UP	112	0.391479	1.47805	0.00684151	0.0547284	1	3991	tags=34%, list=23%, signal=44%
OLSSON_E2F3_TARGETS_UP	26	0.495971	1.47777	0.0442225	0.0548434	1	2685	tags=35%, list=15%, signal=41%
ABE_VEGFA_TARGETS_2HR	31	0.481881	1.47769	0.0454545	0.0548525	1	4810	tags=58%, list=28%, signal=80%
ZHAN_V2_LATE_DIFFERENTIATION_GENES	41	0.459643	1.47757	0.0321285	0.0548803	1	4400	tags=56%, list=25%, signal=75%
HALLMARK_ESTROGEN_RESPONSE_EARLY	197	0.367131	1.47745	0.00539957	0.0548997	1	4786	tags=38%, list=28%, signal=52%
CHEN_LUNG_CANCER_SURVIVAL	24	0.507187	1.47738	0.045134	0.0549044	1	4802	tags=54%, list=28%, signal=75%
RESPONSE_TO_VIRUS	45	0.451357	1.47736	0.0222513	0.0548844	1	1644	tags=27%, list=9%, signal=29%
TCTCTCC,MIR-185	108	0.389751	1.47722	0.00801833	0.0549207	1	3398	tags=29%, list=20%, signal=35%
ENDOPLASMIC_RETICULUM	273	0.357173	1.47695	0.00105263	0.0550298	1	4332	tags=38%, list=25%, signal=49%
V$LYF1_01	247	0.359545	1.4766	0.00105597	0.0551709	1	3327	tags=25%, list=19%, signal=31%
V$CEBP_01	251	0.359308	1.47547	0	0.0556873	1	4244	tags=29%, list=24%, signal=38%
BIOCARTA_VEGF_PATHWAY	29	0.48464	1.47545	0.029932	0.0556707	1	3015	tags=34%, list=17%, signal=42%
HYDROLASE_ACTIVITY_ACTING_ON_ACID_ANHYDRIDES	218	0.361481	1.47522	0.00106838	0.0557366	1	4220	tags=36%, list=24%, signal=47%
BIOCARTA_GLEEVEC_PATHWAY	23	0.515271	1.47514	0.0503597	0.0557463	1	3015	tags=43%, list=17%, signal=53%
PENG_RAPAMYCIN_RESPONSE_UP	192	0.368337	1.47507	0.00544662	0.0557516	1	2704	tags=30%, list=16%, signal=35%
KUROZUMI_RESPONSE_TO_ONCOCYTIC_VIRUS_AND_CYCLIC_RGD	21	0.523949	1.4749	0.0553191	0.0558113	1	3161	tags=43%, list=18%, signal=52%
PROTEIN_AMINO_ACID_AUTOPHOSPHORYLATION	30	0.48605	1.47481	0.0373333	0.0558263	1	4899	tags=53%, list=28%, signal=74%
GALLUZZI_PREVENT_MITOCHONDIAL_PERMEABILIZATION	22	0.506639	1.47477	0.0543634	0.0558217	1	3915	tags=45%, list=23%, signal=59%
V$E4BP4_01	202	0.367936	1.47475	0.00323974	0.0558042	1	3086	tags=27%, list=18%, signal=33%
PEPTIDYL_TYROSINE_PHOSPHORYLATION	25	0.501359	1.47466	0.0485437	0.0558187	1	4778	tags=56%, list=27%, signal=77%
ZHANG_BREAST_CANCER_PROGENITORS_DN	134	0.379449	1.4745	0.00111982	0.0558722	1	4152	tags=37%, list=24%, signal=49%
IVANOVA_HEMATOPOIESIS_MATURE_CELL	267	0.359388	1.47434	0.00207039	0.0559175	1	3212	tags=34%, list=18%, signal=41%
GTAAACC,MIR-299-5P	46	0.44936	1.47405	0.0366492	0.0560283	1	2174	tags=26%, list=13%, signal=30%
BIOCARTA_RACCYCD_PATHWAY	26	0.500114	1.47401	0.0523952	0.0560182	1	3067	tags=46%, list=18%, signal=56%
BAE_BRCA1_TARGETS_UP	71	0.41201	1.47397	0.0170732	0.0560076	1	4174	tags=44%, list=24%, signal=57%
HASLINGER_B_CLL_WITH_11Q23_DELETION	22	0.521332	1.4739	0.0257802	0.0560127	1	1875	tags=41%, list=11%, signal=46%
POSITIVE_REGULATION_OF_CELL_PROLIFERATION	140	0.381364	1.47381	0.00451467	0.0560221	1	3611	tags=33%, list=21%, signal=41%
TRANSFERASE_ACTIVITY_TRANSFERRING_ACYL_GROUPS	57	0.431812	1.47359	0.0322165	0.0561095	1	3091	tags=32%, list=18%, signal=38%
REGULATION_OF_CELLULAR_COMPONENT_ORGANIZATION_AND_BIOGENESIS	121	0.384802	1.47349	0.00704225	0.0561227	1	4830	tags=42%, list=28%, signal=58%
THYROID_HORMONE_RECEPTOR_BINDING	17	0.546965	1.47308	0.0688073	0.0562844	1	3478	tags=47%, list=20%, signal=59%
REACTOME_RAP1_SIGNALLING	16	0.561473	1.47298	0.0491551	0.0563034	1	3540	tags=44%, list=20%, signal=55%
RAY_TUMORIGENESIS_BY_ERBB2_CDC25A_DN	150	0.37458	1.47298	0.00559284	0.0562754	1	4949	tags=43%, list=28%, signal=60%
V$YY1_01	230	0.360928	1.47296	0.0010627	0.0562496	1	3834	tags=30%, list=22%, signal=37%
ZHAN_MULTIPLE_MYELOMA_MF_DN	37	0.458624	1.4727	0.0305445	0.0563468	1	4125	tags=38%, list=24%, signal=50%
CACCAGC,MIR-138	205	0.364489	1.47268	0.0010917	0.0563274	1	5343	tags=41%, list=31%, signal=59%
DACOSTA_UV_RESPONSE_VIA_ERCC3_UP	298	0.353516	1.47265	0.00104603	0.0563189	1	3252	tags=30%, list=19%, signal=36%
WANG_BARRETTS_ESOPHAGUS_AND_ESOPHAGUS_CANCER_DN	35	0.459567	1.47239	0.0448549	0.0564105	1	2847	tags=31%, list=16%, signal=38%
ZHAN_MULTIPLE_MYELOMA_CD1_UP	42	0.447918	1.47233	0.0420499	0.0564046	1	3382	tags=40%, list=19%, signal=50%
MARSON_FOXP3_TARGETS_STIMULATED_UP	29	0.486826	1.47223	0.0478796	0.0564299	1	3668	tags=45%, list=21%, signal=57%
V$USF_Q6	241	0.364606	1.47214	0.00107296	0.0564514	1	3567	tags=31%, list=21%, signal=38%
LINDVALL_IMMORTALIZED_BY_TERT_DN	76	0.406173	1.47211	0.0173053	0.0564331	1	4995	tags=45%, list=29%, signal=62%
V$CP2_01	245	0.357242	1.47191	0	0.0565083	1	3893	tags=30%, list=22%, signal=38%
REGULATION_OF_PROTEIN_MODIFICATION_PROCESS	42	0.448022	1.47178	0.0338983	0.0565421	1	2176	tags=33%, list=13%, signal=38%
CHEN_HOXA5_TARGETS_9HR_DN	36	0.458781	1.47178	0.0387701	0.0565136	1	1688	tags=28%, list=10%, signal=31%
EXTRINSIC_TO_MEMBRANE	24	0.497396	1.47137	0.0412518	0.0566742	1	3548	tags=33%, list=20%, signal=42%
BYSTRYKH_HEMATOPOIESIS_STEM_CELL_QTL_CIS	110	0.386456	1.47093	0.00803674	0.0568767	1	4326	tags=43%, list=25%, signal=57%
TRANSMEMBRANE_RECEPTOR_ACTIVITY	376	0.347748	1.47085	0	0.0568881	1	3312	tags=23%, list=19%, signal=28%
BARIS_THYROID_CANCER_DN	55	0.42817	1.47075	0.0194049	0.0569061	1	2236	tags=27%, list=13%, signal=31%
BRACHAT_RESPONSE_TO_CAMPTOTHECIN_UP	26	0.491392	1.47071	0.0437236	0.0568988	1	4041	tags=54%, list=23%, signal=70%
ZWANG_EGF_PERSISTENTLY_UP	31	0.472381	1.46992	0.0434783	0.0572626	1	4136	tags=52%, list=24%, signal=68%
MUELLER_METHYLATED_IN_GLIOBLASTOMA	38	0.461937	1.46933	0.0279255	0.057532	1	3449	tags=34%, list=20%, signal=43%
CHIBA_RESPONSE_TO_TSA_DN	22	0.511995	1.46895	0.0537791	0.057681	1	3286	tags=41%, list=19%, signal=50%
V$VDR_Q6	244	0.355227	1.46883	0.00212993	0.0577123	1	3337	tags=26%, list=19%, signal=32%
NAKAMURA_METASTASIS_MODEL_DN	41	0.456719	1.46845	0.0302234	0.05787	1	3405	tags=34%, list=20%, signal=42%
V$P53_DECAMER_Q2	231	0.357658	1.46762	0.00319149	0.0582398	1	4687	tags=37%, list=27%, signal=50%
MAINTENANCE_OF_LOCALIZATION	22	0.509752	1.46736	0.0535714	0.0583598	1	2053	tags=27%, list=12%, signal=31%
REACTOME_NETRIN1_SIGNALING	38	0.449945	1.46725	0.0350877	0.0583754	1	2923	tags=26%, list=17%, signal=32%
REACTOME_ACTIVATION_OF_BH3_ONLY_PROTEINS	15	0.568952	1.46724	0.0558912	0.0583472	1	2324	tags=40%, list=13%, signal=46%
KANG_IMMORTALIZED_BY_TERT_UP	84	0.398308	1.46717	0.0233129	0.058351	1	6210	tags=55%, list=36%, signal=85%
LE_EGR2_TARGETS_DN	103	0.3884	1.46692	0.0107143	0.0584515	1	3883	tags=36%, list=22%, signal=46%
ACOSTA_PROLIFERATION_INDEPENDENT_MYC_TARGETS_DN	104	0.392732	1.4668	0.0107527	0.0584707	1	3180	tags=38%, list=18%, signal=47%
YANG_BREAST_CANCER_ESR1_UP	35	0.468173	1.46666	0.0453297	0.0585089	1	4996	tags=49%, list=29%, signal=68%
SNF5_DN.V1_UP	161	0.36983	1.46664	0.00328587	0.0584844	1	2651	tags=30%, list=15%, signal=35%
TENEDINI_MEGAKARYOCYTE_MARKERS	65	0.421384	1.46597	0.0249066	0.0588107	1	3241	tags=37%, list=19%, signal=45%
YIH_RESPONSE_TO_ARSENITE_C1	22	0.521044	1.46564	0.0519288	0.0589383	1	3319	tags=45%, list=19%, signal=56%
PID_RAC1_REG_PATHWAY	38	0.465815	1.46557	0.0321337	0.0589418	1	3661	tags=42%, list=21%, signal=53%
DOANE_BREAST_CANCER_CLASSES_DN	31	0.468098	1.46536	0.0490463	0.0590105	1	3640	tags=35%, list=21%, signal=45%
PRC2_EZH2_UP.V1_DN	183	0.362982	1.4643	0	0.0594953	1	4317	tags=37%, list=25%, signal=49%
REACTOME_MYOGENESIS	26	0.494144	1.46429	0.0585774	0.0594693	1	2082	tags=27%, list=12%, signal=31%
V$STAT6_02	244	0.356544	1.4633	0.0021164	0.0599512	1	3331	tags=28%, list=19%, signal=34%
V$DR4_Q2	245	0.35582	1.46305	0.00107181	0.0600493	1	3829	tags=30%, list=22%, signal=38%
NEGATIVE_REGULATION_OF_MAP_KINASE_ACTIVITY	16	0.554628	1.46296	0.0751534	0.0600785	1	977	tags=25%, list=6%, signal=26%
LIU_CDX2_TARGETS_UP	35	0.463838	1.46267	0.0365359	0.0602043	1	2835	tags=37%, list=16%, signal=44%
KOYAMA_SEMA3B_TARGETS_DN	371	0.346859	1.46231	0	0.0603724	1	3698	tags=31%, list=21%, signal=39%
CELL_FRACTION	478	0.344592	1.4623	0	0.0603503	1	3025	tags=26%, list=17%, signal=31%
CCCNNNNNNAAGWT_UNKNOWN	94	0.393734	1.46208	0.0105882	0.0604268	1	4968	tags=39%, list=29%, signal=55%
AAAGACA,MIR-511	191	0.363259	1.46171	0.00108578	0.0605977	1	3951	tags=33%, list=23%, signal=42%
WANG_BARRETTS_ESOPHAGUS_UP	47	0.441046	1.46156	0.0330368	0.0606482	1	4174	tags=38%, list=24%, signal=50%
JOSEPH_RESPONSE_TO_SODIUM_BUTYRATE_UP	29	0.479872	1.46131	0.0467033	0.0607545	1	3789	tags=45%, list=22%, signal=57%
REACTOME_TAK1_ACTIVATES_NFKB_BY_PHOSPHORYLATION_AND_ACTIVATION_OF_IKKS_COMPLEX	22	0.510349	1.46087	0.055313	0.0609547	1	3732	tags=59%, list=21%, signal=75%
V$AHRARNT_01	130	0.37597	1.46076	0.00911162	0.0609939	1	1732	tags=20%, list=10%, signal=22%
MCCLUNG_DELTA_FOSB_TARGETS_8WK	45	0.440409	1.46035	0.0360963	0.0611649	1	4538	tags=44%, list=26%, signal=60%
DOUBLE_STRANDED_RNA_BINDING	17	0.543716	1.46016	0.0578871	0.0612155	1	1405	tags=35%, list=8%, signal=38%
REACTOME_ANTIGEN_PROCESSING_UBIQUITINATION_PROTEASOME_DEGRADATION	194	0.362399	1.46005	0.00108696	0.0612487	1	5057	tags=48%, list=29%, signal=67%
V$ETS1_B	238	0.357472	1.45997	0.00315457	0.0612635	1	4967	tags=39%, list=29%, signal=54%
KYNG_DNA_DAMAGE_DN	191	0.363824	1.45917	0.00326442	0.0616386	1	4408	tags=38%, list=25%, signal=50%
YWATTWNNRGCT_UNKNOWN	64	0.415798	1.45907	0.025641	0.061659	1	3935	tags=34%, list=23%, signal=44%
ROME_INSULIN_TARGETS_IN_MUSCLE_UP	407	0.345279	1.45887	0	0.0617407	1	3478	tags=32%, list=20%, signal=39%
REACTOME_TRAF6_MEDIATED_IRF7_ACTIVATION	29	0.48062	1.45875	0.0391608	0.0617793	1	4849	tags=55%, list=28%, signal=76%
REACTOME_G_ALPHA_Z_SIGNALLING_EVENTS	43	0.444479	1.45766	0.033462	0.0623354	1	4089	tags=40%, list=24%, signal=52%
BURTON_ADIPOGENESIS_12	31	0.475228	1.45758	0.037448	0.0623459	1	3146	tags=32%, list=18%, signal=39%
ZHAN_MULTIPLE_MYELOMA_CD1_AND_CD2_DN	47	0.439672	1.45732	0.029987	0.0624631	1	2832	tags=36%, list=16%, signal=43%
T_CELL_PROLIFERATION	19	0.534919	1.45712	0.0533911	0.0625341	1	4762	tags=53%, list=27%, signal=72%
LIPID_RAFT	29	0.482652	1.45707	0.0571031	0.0625215	1	4523	tags=48%, list=26%, signal=65%
GAUSSMANN_MLL_AF4_FUSION_TARGETS_C_UP	159	0.367393	1.45667	0.00873363	0.0627064	1	3420	tags=26%, list=20%, signal=33%
NEGATIVE_REGULATION_OF_SIGNAL_TRANSDUCTION	36	0.465617	1.45654	0.0267738	0.0627412	1	4876	tags=50%, list=28%, signal=69%
ZHENG_FOXP3_TARGETS_IN_T_LYMPHOCYTE_DN	34	0.468871	1.45642	0.0435931	0.0627662	1	4542	tags=53%, list=26%, signal=72%
REACTOME_GABA_B_RECEPTOR_ACTIVATION	36	0.457112	1.45627	0.0470263	0.062804	1	4158	tags=36%, list=24%, signal=47%
KEGG_ARRHYTHMOGENIC_RIGHT_VENTRICULAR_CARDIOMYOPATHY_ARVC	72	0.407116	1.45609	0.0197531	0.0628628	1	3683	tags=29%, list=21%, signal=37%
HOLLMANN_APOPTOSIS_VIA_CD40_DN	248	0.353468	1.45589	0.00208986	0.0629313	1	3341	tags=33%, list=19%, signal=41%
PHOSPHOLIPID_BINDING	46	0.439517	1.45573	0.0336788	0.0629914	1	2286	tags=33%, list=13%, signal=37%
WINTER_HYPOXIA_UP	86	0.394888	1.45572	0.0169697	0.0629734	1	3612	tags=36%, list=21%, signal=45%
BIOCARTA_PML_PATHWAY	17	0.540388	1.45547	0.0637681	0.0630783	1	4291	tags=59%, list=25%, signal=78%
PID_HES_HEY_PATHWAY	46	0.437086	1.45495	0.0390625	0.063305	1	2709	tags=37%, list=16%, signal=44%
HOEBEKE_LYMPHOID_STEM_CELL_UP	89	0.396375	1.45473	0.0133333	0.0633851	1	3633	tags=36%, list=21%, signal=45%
BRACHAT_RESPONSE_TO_METHOTREXATE_UP	22	0.517831	1.45454	0.0467422	0.0634417	1	4041	tags=59%, list=23%, signal=77%
PROTEIN_AUTOPROCESSING	31	0.46943	1.45451	0.0555556	0.0634179	1	4899	tags=52%, list=28%, signal=72%
V$TCF11MAFG_01	190	0.35944	1.45391	0.00763359	0.0637094	1	4553	tags=36%, list=26%, signal=49%
PEPPER_CHRONIC_LYMPHOCYTIC_LEUKEMIA_UP	32	0.464123	1.4535	0.0557065	0.063887	1	3588	tags=47%, list=21%, signal=59%
LIU_TARGETS_OF_VMYB_VS_CMYB_DN	42	0.439149	1.45347	0.0275953	0.0638738	1	2555	tags=33%, list=15%, signal=39%
REACTOME_MHC_CLASS_II_ANTIGEN_PRESENTATION	84	0.399136	1.45343	0.0173697	0.0638602	1	3968	tags=43%, list=23%, signal=55%
PID_HIF1_TFPATHWAY	65	0.412471	1.45316	0.021197	0.0639521	1	3915	tags=42%, list=23%, signal=53%
MULTI_ORGANISM_PROCESS	152	0.370559	1.45289	0.00445434	0.0640698	1	1917	tags=21%, list=11%, signal=23%
DAZARD_UV_RESPONSE_CLUSTER_G6	140	0.377328	1.45247	0.0111111	0.0642643	1	3330	tags=31%, list=19%, signal=38%
ULE_SPLICING_VIA_NOVA2	43	0.446939	1.45222	0.0371846	0.0643632	1	5472	tags=44%, list=31%, signal=64%
REACTOME_SIGNALING_BY_CONSTITUTIVELY_ACTIVE_EGFR	17	0.547551	1.4522	0.0529501	0.0643452	1	3015	tags=35%, list=17%, signal=43%
EBERT_HUMAN_MEGAKARYOCYTES	121	0.377731	1.45205	0.00906002	0.0643772	1	4963	tags=36%, list=29%, signal=51%
BOYAULT_LIVER_CANCER_SUBCLASS_G12_UP	38	0.454945	1.45204	0.0319574	0.0643541	1	2345	tags=26%, list=13%, signal=30%
CHAUHAN_RESPONSE_TO_METHOXYESTRADIOL_DN	98	0.38594	1.45201	0.017321	0.0643314	1	4174	tags=45%, list=24%, signal=59%
GCCNNNWTAAR_UNKNOWN	136	0.375533	1.45194	0.00566893	0.0643382	1	3331	tags=30%, list=19%, signal=37%
V$GATA1_02	224	0.356645	1.45172	0.00212314	0.0644192	1	4758	tags=37%, list=27%, signal=50%
INTRINSIC_TO_ENDOPLASMIC_RETICULUM_MEMBRANE	22	0.499448	1.4516	0.0526316	0.0644506	1	3948	tags=41%, list=23%, signal=53%
ATACCTC,MIR-202	173	0.366807	1.45159	0.00436681	0.0644213	1	4118	tags=31%, list=24%, signal=40%
DACOSTA_UV_RESPONSE_VIA_ERCC3_COMMON_DN	462	0.344125	1.45136	0	0.0645057	1	4141	tags=35%, list=24%, signal=45%
LU_EZH2_TARGETS_DN	354	0.348082	1.45115	0	0.064587	1	4512	tags=36%, list=26%, signal=48%
LABBE_TARGETS_OF_TGFB1_AND_WNT3A_DN	103	0.392601	1.45097	0.0114155	0.0646543	1	2084	tags=25%, list=12%, signal=29%
ONGUSAHA_TP53_TARGETS	36	0.457422	1.45073	0.0387812	0.0647631	1	2242	tags=33%, list=13%, signal=38%
RGAANNTTC_V$HSF1_01	409	0.343858	1.45061	0.00102775	0.0647944	1	4220	tags=33%, list=24%, signal=43%
ZHOU_TNF_SIGNALING_30MIN	50	0.434106	1.45056	0.0242347	0.0647988	1	3981	tags=46%, list=23%, signal=59%
BROWNE_HCMV_INFECTION_16HR_UP	216	0.359418	1.45024	0.00324324	0.0649329	1	5214	tags=43%, list=30%, signal=60%
THUM_SYSTOLIC_HEART_FAILURE_DN	216	0.358248	1.44959	0.00534759	0.0652567	1	4758	tags=32%, list=27%, signal=43%
INTRAMOLECULAR_OXIDOREDUCTASE_ACTIVITY	17	0.544515	1.44943	0.0649547	0.0653238	1	4200	tags=53%, list=24%, signal=70%
NIELSEN_GIST	92	0.387733	1.4492	0.0135135	0.0654032	1	4068	tags=39%, list=23%, signal=51%
CHANGOLKAR_H2AFY_TARGETS_UP	47	0.439988	1.44885	0.0264201	0.0655578	1	3633	tags=40%, list=21%, signal=51%
GTTATAT,MIR-410	90	0.390851	1.44872	0.018226	0.0655987	1	4941	tags=41%, list=28%, signal=57%
LIU_CMYB_TARGETS_UP	158	0.366076	1.44819	0.0110988	0.065862	1	2636	tags=28%, list=15%, signal=33%
RHO_GTPASE_ACTIVATOR_ACTIVITY	19	0.526436	1.44785	0.0671756	0.0660335	1	4437	tags=47%, list=26%, signal=64%
REACTOME_ENDOSOMAL_SORTING_COMPLEX_REQUIRED_FOR_TRANSPORT_ESCRT	24	0.496217	1.44768	0.0463483	0.0660827	1	5028	tags=63%, list=29%, signal=88%
ACEVEDO_FGFR1_TARGETS_IN_PROSTATE_CANCER_MODEL_UP	265	0.353803	1.44762	0.00829876	0.066083	1	4139	tags=35%, list=24%, signal=46%
TRANSCRIPTION_FACTOR_BINDING	298	0.350124	1.44749	0	0.0661184	1	3560	tags=34%, list=20%, signal=41%
CHIARETTI_ACUTE_LYMPHOBLASTIC_LEUKEMIA_ZAP70	60	0.413005	1.44739	0.0202788	0.0661436	1	4396	tags=47%, list=25%, signal=62%
LIM_MAMMARY_STEM_CELL_UP	451	0.342565	1.44736	0	0.0661249	1	3268	tags=25%, list=19%, signal=30%
V$SP3_Q3	222	0.354824	1.44699	0.0010627	0.0662851	1	4269	tags=32%, list=25%, signal=42%
TOOKER_GEMCITABINE_RESISTANCE_DN	118	0.376978	1.44698	0.0116414	0.0662567	1	3345	tags=32%, list=19%, signal=40%
INGRAM_SHH_TARGETS_UP	118	0.382939	1.44654	0.00572082	0.0664619	1	2825	tags=27%, list=16%, signal=32%
HUTTMANN_B_CLL_POOR_SURVIVAL_DN	54	0.420813	1.44624	0.0439276	0.0666079	1	2862	tags=33%, list=16%, signal=40%
KEGG_ECM_RECEPTOR_INTERACTION	81	0.397149	1.44615	0.014218	0.0666266	1	3407	tags=28%, list=20%, signal=35%
V$DR3_Q4	132	0.370011	1.44609	0.0147895	0.0666321	1	4298	tags=32%, list=25%, signal=42%
REACTOME_ER_PHAGOSOME_PATHWAY	56	0.420116	1.44602	0.0335052	0.0666402	1	5003	tags=46%, list=29%, signal=65%
MARKS_HDAC_TARGETS_UP	21	0.508179	1.44596	0.066092	0.0666346	1	2905	tags=43%, list=17%, signal=51%
PID_CDC42_REG_PATHWAY	30	0.472904	1.44567	0.0448808	0.0667487	1	2077	tags=33%, list=12%, signal=38%
GGCNNMSMYNTTG_UNKNOWN	68	0.40752	1.44562	0.0267176	0.0667421	1	2590	tags=29%, list=15%, signal=34%
DACOSTA_UV_RESPONSE_VIA_ERCC3_TTD_UP	63	0.416338	1.44553	0.0358467	0.0667546	1	2759	tags=29%, list=16%, signal=34%
PROTEIN_HOMODIMERIZATION_ACTIVITY	112	0.375521	1.44534	0.0113766	0.0668264	1	3745	tags=33%, list=22%, signal=42%
PTEN_DN.V2_UP	134	0.373673	1.44532	0.0090703	0.0668096	1	4066	tags=35%, list=23%, signal=45%
IGLESIAS_E2F_TARGETS_UP	146	0.371272	1.44524	0.0134983	0.0668195	1	2747	tags=34%, list=16%, signal=40%
SWEET_KRAS_TARGETS_DN	59	0.415857	1.44513	0.0382166	0.0668487	1	3076	tags=34%, list=18%, signal=41%
V$MZF1_02	220	0.355633	1.445	0.00319829	0.0669031	1	2901	tags=24%, list=17%, signal=29%
UEDA_CENTRAL_CLOCK	81	0.398542	1.44489	0.0123001	0.0669307	1	3580	tags=36%, list=21%, signal=45%
MODY_HIPPOCAMPUS_POSTNATAL	62	0.415275	1.44475	0.0246305	0.0669891	1	3360	tags=37%, list=19%, signal=46%
DELLA_RESPONSE_TO_TSA_AND_BUTYRATE	19	0.528926	1.44473	0.0666667	0.0669666	1	3789	tags=53%, list=22%, signal=67%
REACTOME_METABOLISM_OF_LIPIDS_AND_LIPOPROTEINS	445	0.342049	1.4445	0	0.0670673	1	3426	tags=28%, list=20%, signal=34%
TRANSMEMBRANE_RECEPTOR_PROTEIN_TYROSINE_KINASE_SIGNALING_PATHWAY	78	0.401869	1.4445	0.0191617	0.0670372	1	4264	tags=33%, list=25%, signal=44%
ROSSI_T-CELLS	124	0.373638	1.44447	0.0139697	0.0670188	1	5038	tags=48%, list=29%, signal=67%
[truncated: 2,691 more rows]

## Sheet: GSEA_HOTAIRM1 GSE15383_neg
NAME	SIZE	ES	NES	NOM p-val	FDR q-val	FWER p-val	RANK AT MAX	LEADING EDGE
SOTIRIOU_BREAST_CANCER_GRADE_1_VS_3_UP	141	-0.725405	-3.5632	0	0	0	2178	tags=64%, list=13%, signal=72%
ALCALAY_AML_BY_NPM1_LOCALIZATION_DN	181	-0.706983	-3.53723	0	0	0	2285	tags=61%, list=13%, signal=69%
WHITEFORD_PEDIATRIC_CANCER_MARKERS	110	-0.71643	-3.41944	0	0	0	2474	tags=66%, list=14%, signal=77%
HALLMARK_E2F_TARGETS	194	-0.66205	-3.38858	0	0	0	2188	tags=52%, list=13%, signal=59%
GRAHAM_NORMAL_QUIESCENT_VS_NORMAL_DIVIDING_DN	86	-0.739003	-3.38378	0	0	0	1979	tags=66%, list=11%, signal=74%
ROSTY_CERVICAL_CANCER_PROLIFERATION_CLUSTER	136	-0.694657	-3.32555	0	0	0	2938	tags=74%, list=17%, signal=88%
KONG_E2F3_TARGETS	91	-0.702813	-3.23527	0	0	0	2258	tags=67%, list=13%, signal=77%
CROONQUIST_IL6_DEPRIVATION_DN	98	-0.695752	-3.22261	0	0	0	2285	tags=65%, list=13%, signal=75%
DUTERTRE_ESTRADIOL_RESPONSE_24HR_UP	308	-0.5878	-3.16211	0	0	0	2966	tags=54%, list=17%, signal=63%
ZHOU_CELL_CYCLE_GENES_IN_IR_RESPONSE_24HR	122	-0.66091	-3.14001	0	0	0	2839	tags=62%, list=16%, signal=74%
ISHIDA_E2F_TARGETS	51	-0.785964	-3.13732	0	0	0	2188	tags=69%, list=13%, signal=78%
MISSIAGLIA_REGULATED_BY_METHYLATION_DN	116	-0.656799	-3.13546	0	0	0	2255	tags=55%, list=13%, signal=63%
MORI_IMMATURE_B_LYMPHOCYTE_DN	88	-0.675677	-3.1112	0	0	0	2188	tags=56%, list=13%, signal=63%
ZHAN_MULTIPLE_MYELOMA_PR_UP	43	-0.813988	-3.0896	0	0	0	1922	tags=77%, list=11%, signal=86%
CROONQUIST_NRAS_SIGNALING_DN	72	-0.707025	-3.06739	0	0	0	2285	tags=67%, list=13%, signal=76%
EBERT_HUMAN_ERY	132	-0.628663	-3.04526	0	0	0	2084	tags=51%, list=12%, signal=57%
GRAHAM_CML_DIVIDING_VS_NORMAL_QUIESCENT_UP	178	-0.608684	-3.04164	0	0	0	1882	tags=52%, list=11%, signal=58%
WONG_EMBRYONIC_STEM_CELL_CORE	322	-0.574712	-3.03288	0	0	0	2526	tags=47%, list=15%, signal=53%
KLUSMANN_ARRAYSTAR_ERYTHROID	126	-0.61799	-3.0181	0	0	0	2189	tags=53%, list=13%, signal=60%
REGEV_G2-M_CORE SET	54	-0.717784	-3.0023	0	0	0	2401	tags=67%, list=14%, signal=77%
REN_BOUND_BY_E2F	60	-0.701764	-2.99888	0	0	0	2063	tags=58%, list=12%, signal=66%
CHANG_CYCLING_GENES	140	-0.606925	-2.98623	0	0	0	2407	tags=56%, list=14%, signal=65%
PUJANA_XPRSS_INT_NETWORK	163	-0.604696	-2.9802	0	0	0	2762	tags=51%, list=16%, signal=60%
PUJANA_BRCA_CENTERED_NETWORK	116	-0.624617	-2.96867	0	0	0	2762	tags=52%, list=16%, signal=61%
LEE_EARLY_T_LYMPHOCYTE_UP	102	-0.642275	-2.96739	0	0	0	3354	tags=67%, list=19%, signal=82%
KANG_DOXORUBICIN_RESISTANCE_UP	52	-0.728743	-2.96521	0	0	0	2272	tags=71%, list=13%, signal=82%
RHEIN_ALL_GLUCOCORTICOID_THERAPY_DN	345	-0.523287	-2.95518	0	0	0	2514	tags=43%, list=14%, signal=49%
KOBAYASHI_EGFR_SIGNALING_24HR_DN	239	-0.561001	-2.94616	0	0	0	2189	tags=53%, list=13%, signal=59%
ZHANG_TLX_TARGETS_DN	86	-0.659022	-2.94493	0	0	0	3169	tags=60%, list=18%, signal=74%
ZHOU_CELL_CYCLE_GENES_IN_IR_RESPONSE_6HR	82	-0.641061	-2.90927	0	0	0	3316	tags=67%, list=19%, signal=82%
MORI_LARGE_PRE_BII_LYMPHOCYTE_UP	83	-0.659028	-2.89272	0	0	0	2178	tags=54%, list=13%, signal=62%
REGEV_G1-S_CORE SET	41	-0.750199	-2.89133	0	0	0	3354	tags=78%, list=19%, signal=96%
REACTOME_ACTIVATION_OF_THE_PRE_REPLICATIVE_COMPLEX	30	-0.809293	-2.88433	0	0	0	748	tags=57%, list=4%, signal=59%
SONG_TARGETS_OF_IE86_CMV_PROTEIN	59	-0.684507	-2.88308	0	0	0	2322	tags=59%, list=13%, signal=68%
MANALO_HYPOXIA_DN	266	-0.536173	-2.87449	0	0	0	3193	tags=49%, list=18%, signal=59%
RHODES_UNDIFFERENTIATED_CANCER	67	-0.671203	-2.86883	0	0	0	2343	tags=63%, list=13%, signal=72%
ZHANG_TLX_TARGETS_60HR_DN	262	-0.525224	-2.80542	0	0	0	3244	tags=51%, list=19%, signal=61%
AMUNDSON_GAMMA_RADIATION_RESPONSE	39	-0.713026	-2.75852	0	0	0	2428	tags=62%, list=14%, signal=71%
HALLMARK_MYC_TARGETS_V1	191	-0.535472	-2.7555	0	0	0	3516	tags=49%, list=20%, signal=60%
WHITFIELD_CELL_CYCLE_LITERATURE	44	-0.690885	-2.74985	0	0	0	2110	tags=64%, list=12%, signal=72%
LI_WILMS_TUMOR_VS_FETAL_KIDNEY_1_DN	152	-0.550162	-2.73162	0	0	0	2132	tags=43%, list=12%, signal=49%
FRASOR_RESPONSE_TO_SERM_OR_FULVESTRANT_DN	49	-0.683316	-2.72923	0	0	0	2285	tags=57%, list=13%, signal=66%
PUJANA_BRCA2_PCC_NETWORK	406	-0.502003	-2.71718	0	0	0	2295	tags=38%, list=13%, signal=43%
ROSSI_ERYTHROID	60	-0.641165	-2.71268	0	0	0	2253	tags=53%, list=13%, signal=61%
GARGALOVIC_RESPONSE_TO_OXIDIZED_PHOSPHOLIPIDS_TURQUOISE_DN	50	-0.661315	-2.70755	0	0	0	2110	tags=52%, list=12%, signal=59%
WINNEPENNINCKX_MELANOMA_METASTASIS_UP	154	-0.544788	-2.70126	0	0	0	2480	tags=45%, list=14%, signal=52%
REACTOME_DNA_STRAND_ELONGATION	30	-0.743365	-2.69233	0	0	0	1979	tags=60%, list=11%, signal=68%
VERHAAK_AML_WITH_NPM1_MUTATED_DN	236	-0.523878	-2.69204	0	0	0	2493	tags=40%, list=14%, signal=46%
RPS14_DN.V1_DN	177	-0.538055	-2.68467	0	0	0	2742	tags=45%, list=16%, signal=52%
PUJANA_BREAST_CANCER_WITH_BRCA1_MUTATED_UP	56	-0.649024	-2.68062	0	0	0	2508	tags=57%, list=14%, signal=67%
FARMER_BREAST_CANCER_CLUSTER_2	32	-0.757855	-2.67921	0	0	0	1054	tags=56%, list=6%, signal=60%
YU_MYC_TARGETS_UP	39	-0.702972	-2.66379	0	0	0	2188	tags=59%, list=13%, signal=67%
KEGG_DNA_REPLICATION	36	-0.700178	-2.65596	0	0	0	644	tags=44%, list=4%, signal=46%
FUJII_YBX1_TARGETS_DN	195	-0.504556	-2.64158	0	0	0	1979	tags=42%, list=11%, signal=46%
REACTOME_PEPTIDE_CHAIN_ELONGATION	68	-0.604769	-2.63765	0	0	0	3572	tags=57%, list=21%, signal=72%
FISCHER_DOWN IN SAA	161	-0.522394	-2.62072	0	0	0	3149	tags=48%, list=18%, signal=58%
BURTON_ADIPOGENESIS_3	101	-0.560991	-2.61983	0	0	0	2188	tags=59%, list=13%, signal=68%
REACTOME_G2_M_CHECKPOINTS	40	-0.678268	-2.61167	0	0	0	2129	tags=58%, list=12%, signal=65%
REACTOME_DNA_REPLICATION	181	-0.517638	-2.6093	0	0	0	2110	tags=40%, list=12%, signal=45%
RB_P107_DN.V1_UP	134	-0.535933	-2.60259	0	0	0	2694	tags=43%, list=15%, signal=50%
BLUM_RESPONSE_TO_SALIRASIB_DN	334	-0.482646	-2.60065	0	0	0	2295	tags=39%, list=13%, signal=44%
KAUFFMANN_MELANOMA_RELAPSE_UP	59	-0.622985	-2.59526	0	0	0	2508	tags=49%, list=14%, signal=57%
EGUCHI_CELL_CYCLE_RB1_TARGETS	23	-0.777249	-2.58819	0	0	0	2188	tags=78%, list=13%, signal=89%
REICHERT_MITOSIS_LIN9_TARGETS	26	-0.740725	-2.58378	0	0	0	2188	tags=69%, list=13%, signal=79%
REACTOME_TELOMERE_MAINTENANCE	59	-0.618039	-2.57606	0	0	0	2223	tags=46%, list=13%, signal=52%
VALK_AML_CLUSTER_7	27	-0.735538	-2.55966	0	0	0	1293	tags=56%, list=7%, signal=60%
MARKEY_RB1_ACUTE_LOF_DN	219	-0.491901	-2.54518	0	0	0	2698	tags=43%, list=16%, signal=51%
REACTOME_MITOTIC_M_M_G1_PHASES	161	-0.50661	-2.53479	0	0	0	2110	tags=38%, list=12%, signal=43%
REACTOME_ACTIVATION_OF_ATR_IN_RESPONSE_TO_REPLICATION_STRESS	34	-0.689334	-2.53304	0	0	0	2129	tags=62%, list=12%, signal=70%
HALLMARK_G2M_CHECKPOINT	194	-0.488073	-2.51519	0	0	0	2355	tags=43%, list=14%, signal=50%
KEGG_RIBOSOME	70	-0.587772	-2.51402	0	0	0	3572	tags=59%, list=21%, signal=73%
GRAHAM_CML_QUIESCENT_VS_NORMAL_QUIESCENT_UP	83	-0.564083	-2.5079	0	0	0	1650	tags=48%, list=9%, signal=53%
REACTOME_EXTENSION_OF_TELOMERES	26	-0.739744	-2.50568	0	0	0	2127	tags=65%, list=12%, signal=74%
ODONNELL_TFRC_TARGETS_DN	132	-0.51348	-2.49388	0	0	0	3173	tags=46%, list=18%, signal=56%
DNA_REPLICATION	98	-0.553026	-2.48303	0	0	0	1576	tags=40%, list=9%, signal=44%
KAMMINGA_EZH2_TARGETS	41	-0.630409	-2.48266	0	0	0	2018	tags=56%, list=12%, signal=63%
VALK_AML_CLUSTER_8	24	-0.727493	-2.47045	0	0	0	1437	tags=58%, list=8%, signal=64%
CHICAS_RB1_TARGETS_GROWING	231	-0.474079	-2.46941	0	1.24069e-05	0.001	2272	tags=35%, list=13%, signal=40%
REACTOME_CELL_CYCLE_MITOTIC	298	-0.452995	-2.46737	0	1.22499e-05	0.001	2368	tags=37%, list=14%, signal=42%
REACTOME_DNA_REPAIR	101	-0.515392	-2.46149	0	1.20968e-05	0.001	1979	tags=31%, list=11%, signal=34%
HOFFMANN_LARGE_TO_SMALL_PRE_BII_LYMPHOCYTE_UP	153	-0.494611	-2.45906	0	1.19474e-05	0.001	3313	tags=51%, list=19%, signal=62%
STRUCTURAL_CONSTITUENT_OF_RIBOSOME	66	-0.563104	-2.45064	0	1.18017e-05	0.001	3572	tags=55%, list=21%, signal=68%
WU_APOPTOSIS_BY_CDKN1A_VIA_TP53	54	-0.606654	-2.44866	0	1.16595e-05	0.001	2213	tags=59%, list=13%, signal=68%
MUELLER_PLURINET	281	-0.459467	-2.43701	0	1.15207e-05	0.001	2028	tags=36%, list=12%, signal=40%
BHATTACHARYA_EMBRYONIC_STEM_CELL	83	-0.525402	-2.42691	0	1.13852e-05	0.001	2843	tags=42%, list=16%, signal=50%
REACTOME_CHROMOSOME_MAINTENANCE	100	-0.522343	-2.42681	0	1.12528e-05	0.001	2223	tags=38%, list=13%, signal=43%
DNA_DEPENDENT_DNA_REPLICATION	54	-0.580765	-2.42024	0	1.11235e-05	0.001	1453	tags=41%, list=8%, signal=44%
REACTOME_CELL_CYCLE	372	-0.443424	-2.41456	0	1.09971e-05	0.001	2368	tags=36%, list=14%, signal=41%
WAKASUGI_HAVE_ZNF143_BINDING_SITES	56	-0.578684	-2.41413	0	1.08735e-05	0.001	2028	tags=43%, list=12%, signal=48%
NAKAYAMA_SOFT_TISSUE_TUMORS_PCA2_UP	86	-0.536285	-2.40989	0	1.07527e-05	0.001	2378	tags=44%, list=14%, signal=51%
REACTOME_NONSENSE_MEDIATED_DECAY_ENHANCED_BY_THE_EXON_JUNCTION_COMPLEX	86	-0.529294	-2.40841	0	1.06345e-05	0.001	3572	tags=50%, list=21%, signal=63%
LY_AGING_MIDDLE_DN	16	-0.807088	-2.40772	0	1.05189e-05	0.001	2178	tags=88%, list=13%, signal=100%
BURTON_ADIPOGENESIS_PEAK_AT_24HR	42	-0.619139	-2.39432	0	2.08481e-05	0.002	2108	tags=50%, list=12%, signal=57%
KAUFFMANN_DNA_REPAIR_GENES	220	-0.459461	-2.39269	0	2.06263e-05	0.002	2188	tags=35%, list=13%, signal=39%
LY_AGING_OLD_DN	55	-0.585577	-2.37995	0	2.04092e-05	0.002	2188	tags=55%, list=13%, signal=62%
BENPORATH_PROLIFERATION	138	-0.500511	-2.37891	0	2.01966e-05	0.002	2189	tags=44%, list=13%, signal=50%
SARRIO_EPITHELIAL_MESENCHYMAL_TRANSITION_UP	164	-0.474704	-2.37597	0	1.99884e-05	0.002	2110	tags=43%, list=12%, signal=48%
REACTOME_TRANSCRIPTION_COUPLED_NER_TC_NER	42	-0.587859	-2.37487	0	1.97844e-05	0.002	3230	tags=48%, list=19%, signal=58%
ODONNELL_TARGETS_OF_MYC_AND_TFRC_DN	45	-0.594105	-2.37343	0	1.95846e-05	0.002	2285	tags=47%, list=13%, signal=54%
BIOCARTA_MCM_PATHWAY	18	-0.783785	-2.36639	0	1.93887e-05	0.002	748	tags=50%, list=4%, signal=52%
REACTOME_S_PHASE	104	-0.511654	-2.3643	0	1.91967e-05	0.002	1482	tags=32%, list=9%, signal=34%
MOLENAAR_TARGETS_OF_CCND1_AND_CDK4_DN	52	-0.575471	-2.35851	0	1.90085e-05	0.002	2772	tags=60%, list=16%, signal=71%
REACTOME_INFLUENZA_VIRAL_RNA_TRANSCRIPTION_AND_REPLICATION	84	-0.540461	-2.35479	0	2.79645e-05	0.003	3572	tags=52%, list=21%, signal=66%
SIMBULAN_PARP1_TARGETS_DN	17	-0.748342	-2.34824	0	3.70009e-05	0.004	2188	tags=71%, list=13%, signal=81%
REACTOME_GLOBAL_GENOMIC_NER_GG_NER	31	-0.648857	-2.34325	0	3.66485e-05	0.004	1814	tags=45%, list=10%, signal=50%
PYEON_HPV_POSITIVE_TUMORS_UP	88	-0.519844	-2.3367	0	3.63027e-05	0.004	3062	tags=43%, list=18%, signal=52%
FINETTI_BREAST_CANCER_KINOME_RED	16	-0.781752	-2.33052	0	3.59634e-05	0.004	2189	tags=69%, list=13%, signal=79%
XU_HGF_TARGETS_INDUCED_BY_AKT1_48HR_DN	25	-0.685358	-2.32153	0	4.44602e-05	0.005	2063	tags=52%, list=12%, signal=59%
REACTOME_MEIOTIC_RECOMBINATION	59	-0.559094	-2.31909	0	4.40523e-05	0.005	4082	tags=54%, list=23%, signal=71%
KEGG_BASE_EXCISION_REPAIR	32	-0.629761	-2.317	0	4.36518e-05	0.005	2047	tags=47%, list=12%, signal=53%
OXFORD_RALA_OR_RALB_TARGETS_UP	45	-0.596182	-2.30911	0	4.32585e-05	0.005	2374	tags=53%, list=14%, signal=62%
JAATINEN_HEMATOPOIETIC_STEM_CELL_UP	289	-0.421318	-2.30584	0	4.28723e-05	0.005	2206	tags=34%, list=13%, signal=38%
HESS_TARGETS_OF_HOXA9_AND_MEIS1_UP	61	-0.539355	-2.3047	0	4.24929e-05	0.005	2178	tags=44%, list=13%, signal=50%
IRITANI_MAD1_TARGETS_DN	41	-0.600056	-2.30212	0	4.21201e-05	0.005	2258	tags=56%, list=13%, signal=64%
HALLMARK_MYC_TARGETS_V2	56	-0.556834	-2.29995	0	4.96785e-05	0.006	3038	tags=55%, list=17%, signal=67%
GAVIN_FOXP3_TARGETS_CLUSTER_P6	87	-0.509374	-2.29868	0	4.92502e-05	0.006	1732	tags=47%, list=10%, signal=52%
REACTOME_DEPOSITION_OF_NEW_CENPA_CONTAINING_NUCLEOSOMES_AT_THE_CENTROMERE	45	-0.582967	-2.29856	0	4.88293e-05	0.006	2223	tags=42%, list=13%, signal=48%
REACTOME_SYNTHESIS_OF_DNA	88	-0.505336	-2.29774	0	4.84155e-05	0.006	884	tags=27%, list=5%, signal=29%
SCIAN_CELL_CYCLE_TARGETS_OF_TP53_AND_TP73_DN	22	-0.68682	-2.29695	0	5.59001e-05	0.007	3016	tags=73%, list=17%, signal=88%
RHODES_CANCER_META_SIGNATURE	63	-0.538564	-2.29694	0	5.54343e-05	0.007	3381	tags=49%, list=19%, signal=61%
REACTOME_3_UTR_MEDIATED_TRANSLATIONAL_REGULATION	87	-0.524575	-2.29011	0	6.26656e-05	0.008	3572	tags=51%, list=21%, signal=63%
RUIZ_TNC_TARGETS_DN	133	-0.470225	-2.28774	0	6.98821e-05	0.009	2508	tags=44%, list=14%, signal=51%
HORIUCHI_WTAP_TARGETS_DN	290	-0.428093	-2.28549	0	6.93139e-05	0.009	2529	tags=39%, list=15%, signal=45%
DNA_METABOLIC_PROCESS	248	-0.435475	-2.28278	0	6.8755e-05	0.009	2188	tags=33%, list=13%, signal=37%
REACTOME_BASE_EXCISION_REPAIR	19	-0.7266	-2.2823	0	6.82049e-05	0.009	599	tags=37%, list=3%, signal=38%
REACTOME_PROCESSIVE_SYNTHESIS_ON_THE_LAGGING_STRAND	15	-0.749856	-2.28134	0	7.51356e-05	0.01	1979	tags=60%, list=11%, signal=68%
REACTOME_MITOTIC_PROMETAPHASE	81	-0.514192	-2.28093	0	7.4544e-05	0.01	2110	tags=43%, list=12%, signal=49%
MORI_PRE_BI_LYMPHOCYTE_UP	78	-0.522909	-2.27949	0	7.39616e-05	0.01	1842	tags=41%, list=11%, signal=46%
FERREIRA_EWINGS_SARCOMA_UNSTABLE_VS_STABLE_UP	151	-0.451154	-2.25934	0	0.000132634	0.017	2401	tags=42%, list=14%, signal=48%
REACTOME_G1_S_TRANSITION	103	-0.482655	-2.25903	0	0.000138813	0.018	1226	tags=30%, list=7%, signal=32%
REACTOME_FORMATION_OF_THE_TERNARY_COMPLEX_AND_SUBSEQUENTLY_THE_43S_COMPLEX	43	-0.570536	-2.25813	0	0.000137754	0.018	3543	tags=53%, list=20%, signal=67%
REACTOME_INFLUENZA_LIFE_CYCLE	116	-0.481894	-2.25521	0	0.00013671	0.018	3060	tags=44%, list=18%, signal=53%
NADERI_BREAST_CANCER_PROGNOSIS_UP	44	-0.57009	-2.24595	0	0.000149886	0.02	2343	tags=39%, list=13%, signal=45%
CHROMATIN_BINDING	31	-0.60548	-2.24467	0	0.000155841	0.021	2598	tags=52%, list=15%, signal=61%
REACTOME_RESOLUTION_OF_AP_SITES_VIA_THE_MULTIPLE_NUCLEOTIDE_PATCH_REPLACEMENT_PATHWAY	17	-0.724385	-2.23317	0	0.000225816	0.031	599	tags=35%, list=3%, signal=37%
CHIANG_LIVER_CANCER_SUBCLASS_PROLIFERATION_UP	165	-0.44701	-2.22947	0	0.000231321	0.032	2189	tags=42%, list=13%, signal=47%
REACTOME_M_G1_TRANSITION	76	-0.495097	-2.22061	0	0.000229633	0.032	1818	tags=30%, list=10%, signal=34%
DNA_REPAIR	118	-0.460945	-2.21504	0	0.000234987	0.033	2188	tags=35%, list=13%, signal=39%
GREENBAUM_E2A_TARGETS_UP	32	-0.596232	-2.2083	0	0.000253941	0.036	3137	tags=63%, list=18%, signal=76%
FISCHER_SAA_RC_DOWN	191	-0.438529	-2.2074	0	0.00025901	0.037	3149	tags=42%, list=18%, signal=51%
LE_NEURONAL_DIFFERENTIATION_DN	19	-0.688266	-2.20362	0	0.000284833	0.041	1923	tags=58%, list=11%, signal=65%
REACTOME_E2F_MEDIATED_REGULATION_OF_DNA_REPLICATION	32	-0.59752	-2.20286	0	0.000289352	0.042	1089	tags=44%, list=6%, signal=47%
ZHAN_MULTIPLE_MYELOMA_SUBGROUPS	30	-0.610398	-2.20116	0.00367647	0.000293841	0.043	3699	tags=53%, list=21%, signal=68%
HALLMARK_HEME_METABOLISM	190	-0.444546	-2.19849	0	0.000312096	0.046	2201	tags=39%, list=13%, signal=45%
ABRAMSON_INTERACT_WITH_AIRE	42	-0.559415	-2.19772	0	0.000323074	0.048	3748	tags=52%, list=22%, signal=67%
VERNELL_RETINOBLASTOMA_PATHWAY_UP	68	-0.510485	-2.19073	0	0.000334438	0.05	2508	tags=47%, list=14%, signal=55%
REACTOME_LAGGING_STRAND_SYNTHESIS	19	-0.706438	-2.18495	0	0.000364768	0.053	1979	tags=63%, list=11%, signal=71%
FOURNIER_ACINAR_DEVELOPMENT_LATE_DN	20	-0.68089	-2.1844	0	0.000368627	0.053	3282	tags=75%, list=19%, signal=92%
REACTOME_NUCLEOTIDE_EXCISION_REPAIR	47	-0.553771	-2.18138	0	0.000379196	0.055	3230	tags=45%, list=19%, signal=55%
GOLUB_ALL_VS_AML_UP	23	-0.643567	-2.18024	0	0.000376669	0.055	1956	tags=52%, list=11%, signal=59%
KLUSMANN_NCODE_ERY	100	-0.472402	-2.1793	0	0.000374174	0.055	2517	tags=36%, list=14%, signal=42%
METHYLTRANSFERASE_ACTIVITY	35	-0.589199	-2.17855	0	0.000371712	0.055	1749	tags=43%, list=10%, signal=48%
CHEMNITZ_RESPONSE_TO_PROSTAGLANDIN_E2_UP	134	-0.45021	-2.17842	0	0.000369283	0.055	1801	tags=35%, list=10%, signal=39%
ZHANG_TLX_TARGETS_36HR_DN	181	-0.430401	-2.17208	0	0.000385641	0.058	3169	tags=40%, list=18%, signal=49%
CELL_CYCLE_CHECKPOINT_GO_0000075	47	-0.536718	-2.16809	0	0.000395578	0.06	1624	tags=45%, list=9%, signal=49%
V$E2F_Q4_01	217	-0.41793	-2.16494	0	0.00040563	0.062	2474	tags=34%, list=14%, signal=39%
FURUKAWA_DUSP6_TARGETS_PCI35_DN	68	-0.511554	-2.16263	0	0.000427917	0.066	2634	tags=50%, list=15%, signal=59%
DELPUECH_FOXO3_TARGETS_DN	40	-0.555689	-2.16232	0	0.000425208	0.066	3406	tags=60%, list=20%, signal=74%
CELL_CYCLE_PROCESS	189	-0.424491	-2.16199	0	0.000422534	0.066	2206	tags=39%, list=13%, signal=44%
MENSSEN_MYC_TARGETS	47	-0.522811	-2.1611	0	0.00043817	0.069	2843	tags=47%, list=16%, signal=56%
KEGG_MISMATCH_REPAIR	22	-0.644964	-2.15409	0	0.000508393	0.078	1055	tags=45%, list=6%, signal=48%
KEGG_NUCLEOTIDE_EXCISION_REPAIR	43	-0.547702	-2.15396	0	0.000510697	0.079	1950	tags=37%, list=11%, signal=42%
TRANSFERASE_ACTIVITY_TRANSFERRING_ONE_CARBON_GROUPS	36	-0.581718	-2.15233	0	0.000513864	0.08	1749	tags=42%, list=10%, signal=46%
SLEBOS_HEAD_AND_NECK_CANCER_WITH_HPV_UP	81	-0.492487	-2.14829	0	0.000528212	0.083	3230	tags=46%, list=19%, signal=56%
BURTON_ADIPOGENESIS_PEAK_AT_16HR	40	-0.560504	-2.148	0	0.000525011	0.083	2188	tags=45%, list=13%, signal=51%
REACTOME_SRP_DEPENDENT_COTRANSLATIONAL_PROTEIN_TARGETING_TO_MEMBRANE	90	-0.468749	-2.13111	0	0.000638462	0.101	3572	tags=47%, list=21%, signal=58%
SMID_BREAST_CANCER_LUMINAL_A_DN	17	-0.691985	-2.12749	0	0.000651869	0.104	2178	tags=53%, list=13%, signal=60%
M_PHASE	110	-0.446493	-2.12709	0	0.000647989	0.104	2129	tags=40%, list=12%, signal=45%
TANG_SENESCENCE_TP53_TARGETS_DN	57	-0.511859	-2.12682	0	0.000644155	0.104	2189	tags=49%, list=13%, signal=56%
SCHLOSSER_MYC_TARGETS_AND_SERUM_RESPONSE_UP	43	-0.532011	-2.10976	0	0.000772242	0.125	2060	tags=37%, list=12%, signal=42%
MODY_HIPPOCAMPUS_PRENATAL	37	-0.557442	-2.09638	0	0.00087435	0.14	4854	tags=70%, list=28%, signal=97%
CROONQUIST_NRAS_VS_STROMAL_STIMULATION_DN	98	-0.45619	-2.09506	0	0.000880445	0.142	2627	tags=42%, list=15%, signal=49%
WHITFIELD_CELL_CYCLE_G1_S	130	-0.422032	-2.0903	0	0.000930927	0.151	2598	tags=36%, list=15%, signal=42%
KAUFFMANN_DNA_REPLICATION_GENES	139	-0.438429	-2.08923	0	0.000925577	0.151	2129	tags=34%, list=12%, signal=38%
GARCIA_TARGETS_OF_FLI1_AND_DAX1_DN	163	-0.417504	-2.08742	0	0.000926008	0.152	3316	tags=41%, list=19%, signal=50%
DANG_MYC_TARGETS_UP	128	-0.426067	-2.08206	0	0.000987294	0.162	2882	tags=43%, list=17%, signal=51%
KORKOLA_EMBRYONIC_CARCINOMA_VS_SEMINOMA_DN	24	-0.608636	-2.07836	0	0.00103004	0.169	2977	tags=46%, list=17%, signal=55%
LE_EGR2_TARGETS_UP	106	-0.450732	-2.0774	0	0.00103528	0.17	2188	tags=42%, list=13%, signal=47%
PID_FANCONI_PATHWAY	43	-0.529862	-2.07443	0	0.00108324	0.176	2129	tags=44%, list=12%, signal=50%
SGCGSSAAA_V$E2F1DP2_01	159	-0.415726	-2.07319	0	0.00109939	0.179	2496	tags=35%, list=14%, signal=41%
CSR_LATE_UP.V1_UP	155	-0.419569	-2.06657	0	0.00116213	0.189	2772	tags=39%, list=16%, signal=46%
ZHANG_RESPONSE_TO_CANTHARIDIN_DN	64	-0.482893	-2.05672	0	0.00131566	0.217	2451	tags=39%, list=14%, signal=45%
LINDGREN_BLADDER_CANCER_CLUSTER_3_UP	304	-0.386601	-2.0486	0	0.00139858	0.23	2223	tags=34%, list=13%, signal=38%
REACTOME_CELL_CYCLE_CHECKPOINTS	107	-0.43813	-2.0474	0	0.00141687	0.234	2343	tags=35%, list=13%, signal=40%
M_PHASE_OF_MITOTIC_CELL_CYCLE	83	-0.455422	-2.03745	0	0.00159429	0.258	2129	tags=42%, list=12%, signal=48%
PAL_PRMT5_TARGETS_UP	194	-0.39987	-2.03476	0	0.00161141	0.263	2521	tags=36%, list=15%, signal=42%
DNA_INTEGRITY_CHECKPOINT	23	-0.597982	-2.03343	0.00318471	0.00164437	0.269	2129	tags=52%, list=12%, signal=59%
MITSIADES_RESPONSE_TO_APLIDIN_DN	239	-0.3851	-2.03218	0	0.00165616	0.271	1644	tags=31%, list=9%, signal=33%
SHEDDEN_LUNG_CANCER_POOR_SURVIVAL_A6	428	-0.377239	-2.02081	0	0.00182275	0.294	2295	tags=35%, list=13%, signal=39%
REACTOME_MITOTIC_G1_G1_S_PHASES	127	-0.420904	-2.02057	0	0.00181316	0.294	1226	tags=26%, list=7%, signal=28%
BILANGES_SERUM_AND_RAPAMYCIN_SENSITIVE_GENES	51	-0.492652	-2.02038	0	0.00181382	0.296	3543	tags=51%, list=20%, signal=64%
SCHUHMACHER_MYC_TARGETS_UP	73	-0.46801	-2.0199	0	0.00180955	0.297	3060	tags=44%, list=18%, signal=53%
BENPORATH_ES_1	354	-0.370386	-2.01603	0	0.00189026	0.312	2334	tags=28%, list=13%, signal=31%
VANTVEER_BREAST_CANCER_METASTASIS_DN	111	-0.424646	-2.01595	0	0.00188052	0.312	2143	tags=37%, list=12%, signal=42%
DNA_POLYMERASE_ACTIVITY	17	-0.661139	-2.01377	0	0.00191069	0.318	355	tags=29%, list=2%, signal=30%
REACTOME_SYNTHESIS_OF_GLYCOSYLPHOSPHATIDYLINOSITOL_GPI	17	-0.65033	-2.00587	0	0.00203444	0.338	1646	tags=29%, list=9%, signal=32%
NEGATIVE_REGULATION_OF_DNA_METABOLIC_PROCESS	18	-0.632565	-1.9961	0.00318471	0.0022347	0.37	2129	tags=61%, list=12%, signal=70%
CELL_CYCLE_PHASE	166	-0.396613	-1.99423	0	0.0022819	0.378	1923	tags=34%, list=11%, signal=38%
CHROMOSOMAL_PART	93	-0.43177	-1.98168	0	0.00264399	0.422	1579	tags=33%, list=9%, signal=36%
SPINDLE	39	-0.509462	-1.98122	0	0.00265033	0.423	1895	tags=44%, list=11%, signal=49%
HOLLEMAN_ASPARAGINASE_RESISTANCE_B_ALL_UP	19	-0.636292	-1.97661	0	0.00282104	0.447	1369	tags=58%, list=8%, signal=63%
MICROTUBULE_ORGANIZING_CENTER_ORGANIZATION_AND_BIOGENESIS	16	-0.645103	-1.97655	0.0033557	0.00281202	0.447	1916	tags=50%, list=11%, signal=56%
RESPONSE_TO_DNA_DAMAGE_STIMULUS	152	-0.413997	-1.9715	0	0.00296327	0.468	2188	tags=31%, list=13%, signal=35%
SPINDLE_MICROTUBULE	16	-0.677017	-1.9696	0.00291545	0.00301594	0.474	1650	tags=50%, list=9%, signal=55%
KEGG_HOMOLOGOUS_RECOMBINATION	28	-0.555603	-1.96488	0	0.00316178	0.488	870	tags=32%, list=5%, signal=34%
MITOSIS	80	-0.452754	-1.96165	0	0.00326825	0.502	2129	tags=41%, list=12%, signal=47%
LY_AGING_PREMATURE_DN	29	-0.540069	-1.95825	0	0.00337361	0.517	3016	tags=62%, list=17%, signal=75%
REACTOME_G1_S_SPECIFIC_TRANSCRIPTION	17	-0.646172	-1.95795	0	0.00336215	0.518	1798	tags=65%, list=10%, signal=72%
REACTOME_METABOLISM_OF_NON_CODING_RNA	45	-0.48589	-1.95237	0	0.00352205	0.533	2796	tags=38%, list=16%, signal=45%
MITOTIC_CELL_CYCLE	151	-0.402201	-1.94884	0	0.00366346	0.547	2206	tags=38%, list=13%, signal=43%
MYC_UP.V1_UP	164	-0.39313	-1.94858	0	0.00366463	0.548	2671	tags=34%, list=15%, signal=39%
WELCH_GATA1_TARGETS	21	-0.612289	-1.94552	0.00321543	0.00375227	0.556	1867	tags=57%, list=11%, signal=64%
DNA_REPLICATION_INITIATION	16	-0.640003	-1.9381	0	0.00402565	0.585	3085	tags=69%, list=18%, signal=84%
REACTOME_TRANSLATION	124	-0.398107	-1.93583	0	0.00408353	0.59	3572	tags=41%, list=21%, signal=51%
CELL_CYCLE_GO_0007049	307	-0.369884	-1.93457	0	0.00414075	0.596	2240	tags=34%, list=13%, signal=39%
DNA_RECOMBINATION	46	-0.486505	-1.93204	0	0.0042436	0.606	2127	tags=41%, list=12%, signal=47%
SCHLOSSER_MYC_AND_SERUM_RESPONSE_SYNERGY	29	-0.541385	-1.93193	0	0.00422405	0.606	1664	tags=34%, list=10%, signal=38%
CHROMOSOME	118	-0.4131	-1.93057	0	0.00429858	0.612	1814	tags=32%, list=10%, signal=36%
V$E2F1_Q6	220	-0.374706	-1.93021	0	0.00431437	0.617	2018	tags=29%, list=12%, signal=32%
STEIN_ESRRA_TARGETS_RESPONSIVE_TO_ESTROGEN_DN	39	-0.515486	-1.93015	0	0.00429927	0.617	2156	tags=49%, list=12%, signal=55%
V$E2F_Q6_01	223	-0.375109	-1.92896	0	0.00433215	0.622	2474	tags=31%, list=14%, signal=36%
V$E2F_03	224	-0.376511	-1.92896	0	0.00431263	0.622	2212	tags=30%, list=13%, signal=34%
CUI_TCF21_TARGETS_2_UP	411	-0.351501	-1.92176	0	0.00458882	0.644	2063	tags=25%, list=12%, signal=28%
LI_WILMS_TUMOR_ANAPLASTIC_UP	19	-0.60673	-1.91901	0.00322581	0.00470143	0.657	2063	tags=63%, list=12%, signal=72%
WANG_RESPONSE_TO_GSK3_INHIBITOR_SB216763_DN	333	-0.36214	-1.91871	0	0.00469802	0.659	1814	tags=30%, list=10%, signal=33%
MARKEY_RB1_CHRONIC_LOF_UP	108	-0.408084	-1.91482	0	0.00486509	0.67	1702	tags=31%, list=10%, signal=34%
MITOTIC_SISTER_CHROMATID_SEGREGATION	16	-0.64661	-1.91473	0.00600601	0.00484795	0.67	1614	tags=56%, list=9%, signal=62%
REGULATION_OF_MITOSIS	40	-0.495667	-1.91064	0	0.00495891	0.678	2129	tags=48%, list=12%, signal=54%
BIOCARTA_ATRBRCA_PATHWAY	20	-0.587196	-1.90665	0	0.00509331	0.688	2129	tags=50%, list=12%, signal=57%
BENPORATH_ES_2	37	-0.499373	-1.90646	0	0.00507959	0.688	3166	tags=38%, list=18%, signal=46%
REACTOME_MEIOSIS	87	-0.421005	-1.90615	0	0.00507402	0.688	4082	tags=46%, list=23%, signal=60%
FOURNIER_ACINAR_DEVELOPMENT_LATE_2	262	-0.363356	-1.90602	0	0.00505634	0.688	2110	tags=33%, list=12%, signal=37%
V$E2F4DP1_01	224	-0.370575	-1.90567	0	0.00506771	0.688	2018	tags=29%, list=12%, signal=32%
KTGGYRSGAA_UNKNOWN	74	-0.427673	-1.90545	0	0.0050626	0.69	2170	tags=31%, list=12%, signal=35%
BOYAULT_LIVER_CANCER_SUBCLASS_G23_UP	49	-0.469385	-1.90398	0	0.0050947	0.698	3137	tags=51%, list=18%, signal=62%
REPLICATION_FORK	18	-0.59764	-1.90367	0	0.00508148	0.699	599	tags=44%, list=3%, signal=46%
BILANGES_RAPAMYCIN_SENSITIVE_VIA_TSC1_AND_TSC2	66	-0.446201	-1.9021	0	0.0051375	0.705	3145	tags=41%, list=18%, signal=50%
REACTOME_MRNA_SPLICING_MINOR_PATHWAY	39	-0.509229	-1.89977	0	0.00522638	0.715	3748	tags=51%, list=22%, signal=65%
REACTOME_ACTIVATION_OF_THE_MRNA_UPON_BINDING_OF_THE_CAP_BINDING_COMPLEX_AND_EIFS_AND_SUBSEQUENT_BINDING_TO_43S	50	-0.473079	-1.8962	0	0.00542808	0.724	3543	tags=48%, list=20%, signal=60%
HU_ANGIOGENESIS_DN	37	-0.506272	-1.89355	0	0.00553393	0.727	1827	tags=43%, list=11%, signal=48%
MORI_MATURE_B_LYMPHOCYTE_DN	70	-0.443613	-1.8928	0	0.00556369	0.731	3318	tags=50%, list=19%, signal=62%
YU_BAP1_TARGETS	29	-0.533036	-1.89234	0	0.00556875	0.734	1624	tags=48%, list=9%, signal=53%
MORI_EMU_MYC_LYMPHOMA_BY_ONSET_TIME_UP	93	-0.41701	-1.88829	0	0.00575336	0.746	2901	tags=32%, list=17%, signal=39%
V$E2F_Q6	220	-0.359156	-1.88111	0	0.006159	0.768	2295	tags=29%, list=13%, signal=33%
V$E2F1_Q4_01	211	-0.354025	-1.87913	0	0.00621606	0.773	2333	tags=28%, list=13%, signal=32%
ONE_CARBON_COMPOUND_METABOLIC_PROCESS	25	-0.545263	-1.87685	0.00682594	0.00632473	0.78	1519	tags=28%, list=9%, signal=31%
YAMASHITA_LIVER_CANCER_WITH_EPCAM_UP	46	-0.47901	-1.87582	0	0.00637328	0.783	2300	tags=43%, list=13%, signal=50%
REACTOME_FANCONI_ANEMIA_PATHWAY	19	-0.587033	-1.87122	0.00892857	0.00655944	0.798	4537	tags=58%, list=26%, signal=78%
SISTER_CHROMATID_SEGREGATION	17	-0.618099	-1.86879	0.0030581	0.00670366	0.812	1614	tags=53%, list=9%, signal=58%
AFFAR_YY1_TARGETS_DN	224	-0.363304	-1.86782	0	0.00675459	0.813	2216	tags=29%, list=13%, signal=33%
VECCHI_GASTRIC_CANCER_EARLY_UP	392	-0.345445	-1.86594	0	0.0068311	0.817	2646	tags=34%, list=15%, signal=39%
CENTROSOME_ORGANIZATION_AND_BIOGENESIS	15	-0.626253	-1.86258	0.0060423	0.00706637	0.828	1916	tags=47%, list=11%, signal=52%
PID_BARD1_PATHWAY	29	-0.519543	-1.85784	0.00371747	0.00735912	0.841	2030	tags=38%, list=12%, signal=43%
ROSS_AML_OF_FAB_M7_TYPE	67	-0.434051	-1.8562	0	0.00743634	0.843	2387	tags=33%, list=14%, signal=38%
WALLACE_PROSTATE_CANCER_UP	20	-0.575789	-1.85507	0	0.00747582	0.845	3350	tags=55%, list=19%, signal=68%
KEGG_AMINOACYL_TRNA_BIOSYNTHESIS	38	-0.489009	-1.85448	0.00429185	0.00749551	0.845	2435	tags=47%, list=14%, signal=55%
MOREAUX_B_LYMPHOCYTE_MATURATION_BY_TACI_DN	64	-0.430653	-1.85422	0	0.00748128	0.846	3287	tags=44%, list=19%, signal=54%
REACTOME_APC_CDC20_MEDIATED_DEGRADATION_OF_NEK2A	20	-0.569052	-1.85178	0.00311526	0.00757219	0.851	2297	tags=45%, list=13%, signal=52%
REACTOME_MITOCHONDRIAL_TRNA_AMINOACYLATION	19	-0.581941	-1.85107	0.00558659	0.00759111	0.852	2435	tags=53%, list=14%, signal=61%
REACTOME_PURINE_METABOLISM	32	-0.505649	-1.85048	0	0.00758457	0.852	3266	tags=47%, list=19%, signal=58%
REACTOME_BRANCHED_CHAIN_AMINO_ACID_CATABOLISM	17	-0.595373	-1.8452	0.00615385	0.00793037	0.865	2074	tags=35%, list=12%, signal=40%
MICROTUBULE_ORGANIZING_CENTER	66	-0.43474	-1.84479	0	0.00791867	0.866	2368	tags=33%, list=14%, signal=38%
KEGG_CELL_CYCLE	122	-0.374915	-1.84261	0	0.00802805	0.871	2297	tags=34%, list=13%, signal=38%
BASE_EXCISION_REPAIR	16	-0.614469	-1.84149	0	0.00807465	0.873	2188	tags=38%, list=13%, signal=43%
MULLIGHAN_MLL_SIGNATURE_2_DN	264	-0.355333	-1.83932	0	0.00816899	0.88	1515	tags=22%, list=9%, signal=23%
NITROGEN_COMPOUND_CATABOLIC_PROCESS	29	-0.520822	-1.83494	0	0.0085154	0.887	1584	tags=34%, list=9%, signal=38%
PRC2_EZH2_UP.V1_UP	179	-0.364596	-1.83255	0	0.00862167	0.894	2695	tags=30%, list=16%, signal=35%
V$E2F_Q3	206	-0.361049	-1.82714	0	0.0091113	0.908	2212	tags=28%, list=13%, signal=31%
V$E2F1DP1RB_01	214	-0.366146	-1.82532	0	0.00921067	0.909	2212	tags=30%, list=13%, signal=34%
RIBOSOME_BIOGENESIS_AND_ASSEMBLY	16	-0.583577	-1.82442	0.00613497	0.00924187	0.91	1994	tags=44%, list=11%, signal=49%
BASAKI_YBX1_TARGETS_UP	276	-0.35303	-1.81916	0	0.00961632	0.925	2285	tags=33%, list=13%, signal=37%
SASAKI_ADULT_T_CELL_LEUKEMIA	167	-0.370209	-1.81709	0	0.00974403	0.929	1650	tags=29%, list=9%, signal=31%
REACTOME_INHIBITION_OF_THE_PROTEOLYTIC_ACTIVITY_OF_APC_C_REQUIRED_FOR_THE_ONSET_OF_ANAPHASE_BY_MITOTIC_SPINDLE_CHECKPOINT_COMPONENTS	17	-0.574105	-1.81709	0.00657895	0.00970834	0.929	2297	tags=47%, list=13%, signal=54%
REACTOME_TRNA_AMINOACYLATION	39	-0.480072	-1.81697	0.00377358	0.00969051	0.929	2435	tags=46%, list=14%, signal=54%
CONCANNON_APOPTOSIS_BY_EPOXOMICIN_DN	158	-0.364735	-1.81544	0	0.00978542	0.929	2188	tags=32%, list=13%, signal=37%
REACTOME_AMYLOIDS	56	-0.43172	-1.81215	0.00485437	0.0100103	0.934	4082	tags=46%, list=23%, signal=60%
CHROMATIN	34	-0.482346	-1.81035	0	0.0101378	0.938	2938	tags=47%, list=17%, signal=57%
MEISSNER_NPC_ICP_WITH_H3_UNMETHYLATED	22	-0.554127	-1.80544	0	0.0105701	0.941	4236	tags=50%, list=24%, signal=66%
CHANG_CORE_SERUM_RESPONSE_UP	200	-0.353252	-1.80118	0	0.0109286	0.947	2514	tags=32%, list=14%, signal=36%
V$E2F_Q3_01	216	-0.349489	-1.80042	0	0.0109488	0.948	2333	tags=28%, list=13%, signal=32%
PID_AURORA_B_PATHWAY	38	-0.48204	-1.7959	0	0.0113815	0.953	2387	tags=53%, list=14%, signal=61%
V$E2F_Q4	221	-0.342592	-1.79414	0	0.0114995	0.953	2295	tags=28%, list=13%, signal=32%
REACTOME_CYCLIN_A_B1_ASSOCIATED_EVENTS_DURING_G2_M_TRANSITION	15	-0.610519	-1.79392	0.0031348	0.0114864	0.953	3016	tags=60%, list=17%, signal=73%
NUCLEOLAR_PART	18	-0.568701	-1.79262	0.0130719	0.0115686	0.956	4543	tags=72%, list=26%, signal=98%
CHEN_ETV5_TARGETS_TESTIS	21	-0.548586	-1.79059	0	0.0117315	0.958	1565	tags=43%, list=9%, signal=47%
PID_ATR_PATHWAY	38	-0.475966	-1.78738	0.0075188	0.0120838	0.963	2129	tags=45%, list=12%, signal=51%
NUCLEOTIDYLTRANSFERASE_ACTIVITY	45	-0.443178	-1.78057	0	0.0127901	0.97	761	tags=20%, list=4%, signal=21%
KEGG_PURINE_METABOLISM	148	-0.359453	-1.77971	0	0.0128295	0.972	3266	tags=32%, list=19%, signal=39%
RESPONSE_TO_ENDOGENOUS_STIMULUS	188	-0.355018	-1.77829	0	0.01293	0.973	2188	tags=28%, list=13%, signal=31%
KEGG_PYRUVATE_METABOLISM	39	-0.456365	-1.77433	0.003663	0.0133205	0.976	3870	tags=46%, list=22%, signal=59%
REACTOME_PACKAGING_OF_TELOMERE_ENDS	33	-0.476675	-1.77259	0.00359712	0.013465	0.977	4384	tags=52%, list=25%, signal=69%
FERRANDO_HOX11_NEIGHBORS	23	-0.527236	-1.76922	0.00632911	0.0138106	0.979	4317	tags=70%, list=25%, signal=92%
JEON_SMAD6_TARGETS_DN	19	-0.557744	-1.76753	0.00607903	0.0139395	0.98	2063	tags=42%, list=12%, signal=48%
REACTOME_RNA_POL_I_PROMOTER_OPENING	37	-0.464916	-1.7642	0.00414938	0.0142936	0.984	2223	tags=35%, list=13%, signal=40%
PID_MYC_ACTIV_PATHWAY	75	-0.390704	-1.7628	0	0.0144261	0.985	2288	tags=36%, list=13%, signal=41%
CHAUHAN_RESPONSE_TO_METHOXYESTRADIOL_UP	47	-0.439061	-1.76239	0	0.0144229	0.985	2006	tags=36%, list=12%, signal=41%
VANTVEER_BREAST_CANCER_POOR_PROGNOSIS	48	-0.438058	-1.76155	0	0.0144556	0.985	2410	tags=40%, list=14%, signal=46%
SANSOM_APC_TARGETS_REQUIRE_MYC	183	-0.350381	-1.75361	0	0.0153992	0.987	2968	tags=36%, list=17%, signal=42%
V$E2F1DP1_01	220	-0.342379	-1.75249	0	0.0154835	0.987	2018	tags=27%, list=12%, signal=30%
V$E2F1_Q6_01	225	-0.340728	-1.75078	0	0.0157099	0.987	2333	tags=27%, list=13%, signal=30%
KLUSMANN_NCODE_CD34	195	-0.343658	-1.74794	0	0.0160063	0.989	3617	tags=35%, list=21%, signal=44%
V$E2F1_Q3	228	-0.335446	-1.74596	0	0.0162199	0.991	2018	tags=26%, list=12%, signal=29%
V$E2F_02	220	-0.342942	-1.74412	0	0.0163711	0.992	2018	tags=27%, list=12%, signal=30%
V$E2F4DP2_01	220	-0.342379	-1.7434	0	0.0163972	0.992	2018	tags=27%, list=12%, signal=30%
POMEROY_MEDULLOBLASTOMA_PROGNOSIS_DN	42	-0.453211	-1.74189	0	0.0165466	0.992	3058	tags=45%, list=18%, signal=55%
CONDENSED_CHROMOSOME	31	-0.483177	-1.73642	0.00790514	0.0172552	0.994	2188	tags=39%, list=13%, signal=44%
S_ADENOSYLMETHIONINE_DEPENDENT_METHYLTRANSFERASE_ACTIVITY	23	-0.500608	-1.732	0.00980392	0.0178039	0.997	1519	tags=35%, list=9%, signal=38%
V$E2F1DP2_01	220	-0.342379	-1.73117	0	0.0178635	0.997	2018	tags=27%, list=12%, signal=30%
KRCTCNNNNMANAGC_UNKNOWN	53	-0.432746	-1.72814	0.00401606	0.0182263	0.997	4384	tags=51%, list=25%, signal=68%
WHITFIELD_CELL_CYCLE_S	143	-0.359107	-1.72294	0	0.0188845	0.997	3354	tags=41%, list=19%, signal=51%
AMINE_CATABOLIC_PROCESS	27	-0.49196	-1.72128	0.00353357	0.0190925	0.997	1584	tags=33%, list=9%, signal=37%
CENTROSOME	57	-0.41741	-1.7204	0	0.0191768	0.997	2368	tags=33%, list=14%, signal=38%
PORSE_HSC VS GC	277	-0.320625	-1.71938	0	0.0193004	0.997	2839	tags=31%, list=16%, signal=37%
NUCLEAR_CHROMOSOME	51	-0.428172	-1.71639	0	0.0196685	0.999	1624	tags=29%, list=9%, signal=32%
PUJANA_BREAST_CANCER_LIT_INT_NETWORK	98	-0.374623	-1.71516	0	0.0197847	0.999	2110	tags=35%, list=12%, signal=39%
DAMAGED_DNA_BINDING	21	-0.520139	-1.71043	0.022508	0.0203973	0.999	1979	tags=33%, list=11%, signal=38%
CHIANG_LIVER_CANCER_SUBCLASS_UNANNOTATED_DN	181	-0.342463	-1.70841	0	0.0206537	0.999	2508	tags=32%, list=14%, signal=37%
LYASE_ACTIVITY	69	-0.401951	-1.70836	0	0.0205982	0.999	3355	tags=41%, list=19%, signal=50%
NUCLEAR_CHROMOSOME_PART	33	-0.477297	-1.70417	0.0113636	0.0211662	0.999	1579	tags=33%, list=9%, signal=37%
REACTOME_RNA_POL_I_TRANSCRIPTION	60	-0.398995	-1.69554	0	0.0225256	0.999	4082	tags=42%, list=23%, signal=54%
SMALL_NUCLEAR_RIBONUCLEOPROTEIN_COMPLEX	22	-0.51292	-1.69517	0.00996678	0.0225307	0.999	3748	tags=59%, list=22%, signal=75%
HALLMARK_DNA_REPAIR	140	-0.347996	-1.69225	0	0.0229903	0.999	2092	tags=26%, list=12%, signal=29%
MULLIGHAN_MLL_SIGNATURE_1_DN	227	-0.325568	-1.68956	0	0.0233601	0.999	2148	tags=22%, list=12%, signal=25%
KEGG_PYRIMIDINE_METABOLISM	89	-0.374775	-1.68918	0	0.023373	0.999	3060	tags=36%, list=18%, signal=43%
DUTERTRE_ESTRADIOL_RESPONSE_6HR_UP	211	-0.319561	-1.68218	0	0.0245368	0.999	1661	tags=24%, list=10%, signal=26%
REACTOME_HOMOLOGOUS_RECOMBINATION_REPAIR_OF_REPLICATION_INDEPENDENT_DOUBLE_STRAND_BREAKS	16	-0.563248	-1.68111	0.0268657	0.0246941	0.999	1858	tags=38%, list=11%, signal=42%
REACTOME_SYNTHESIS_AND_INTERCONVERSION_OF_NUCLEOTIDE_DI_AND_TRIPHOSPHATES	16	-0.551175	-1.68042	0.0235988	0.0247252	0.999	1355	tags=31%, list=8%, signal=34%
TOYOTA_TARGETS_OF_MIR34B_AND_MIR34C	408	-0.305672	-1.6748	0	0.0256654	1	2297	tags=27%, list=13%, signal=31%
ZHENG_GLIOBLASTOMA_PLASTICITY_UP	237	-0.326884	-1.67381	0	0.0257886	1	2139	tags=30%, list=12%, signal=33%
ENDONUCLEASE_ACTIVITY	24	-0.489649	-1.67183	0.0100334	0.0260814	1	1979	tags=29%, list=11%, signal=33%
SPINDLE_POLE	18	-0.534605	-1.67066	0.0222222	0.0261778	1	1650	tags=39%, list=9%, signal=43%
PID_PLK1_PATHWAY	44	-0.429912	-1.67044	0	0.0261455	1	2157	tags=41%, list=12%, signal=47%
ACOSTA_PROLIFERATION_INDEPENDENT_MYC_TARGETS_UP	78	-0.376825	-1.66527	0	0.0271596	1	2081	tags=26%, list=12%, signal=29%
RNA_POLYMERASE_ACTIVITY	15	-0.562528	-1.66474	0.0204678	0.0272091	1	3703	tags=53%, list=21%, signal=68%
PETROVA_PROX1_TARGETS_UP	26	-0.4766	-1.66104	0.00320513	0.0279726	1	2271	tags=42%, list=13%, signal=49%
REACTOME_ASSEMBLY_OF_THE_PRE_REPLICATIVE_COMPLEX	61	-0.397391	-1.66024	0	0.028069	1	1818	tags=25%, list=10%, signal=27%
KEGG_RNA_POLYMERASE	27	-0.472894	-1.65727	0.0163399	0.0285978	1	4166	tags=41%, list=24%, signal=53%
CHNG_MULTIPLE_MYELOMA_HYPERPLOID_UP	41	-0.440781	-1.65702	0.0134529	0.0285762	1	3176	tags=46%, list=18%, signal=57%
KEGG_GLYCOSYLPHOSPHATIDYLINOSITOL_GPI_ANCHOR_BIOSYNTHESIS	24	-0.480146	-1.6518	0.02	0.0296357	1	1646	tags=21%, list=9%, signal=23%
REACTOME_METABOLISM_OF_NUCLEOTIDES	66	-0.385526	-1.65136	0.00985222	0.0296484	1	1605	tags=29%, list=9%, signal=32%
CAFFAREL_RESPONSE_TO_THC_DN	27	-0.472577	-1.65086	0.00369004	0.0296555	1	1616	tags=33%, list=9%, signal=37%
GAZDA_DIAMOND_BLACKFAN_ANEMIA_PROGENITOR_DN	60	-0.385885	-1.6492	0.0046729	0.0299602	1	2938	tags=32%, list=17%, signal=38%
REACTOME_KINESINS	23	-0.479863	-1.64401	0.0105634	0.0310405	1	2969	tags=57%, list=17%, signal=68%
TARTE_PLASMA_CELL_VS_PLASMABLAST_DN	294	-0.303601	-1.63349	0	0.033493	1	2063	tags=29%, list=12%, signal=32%
RIZ_ERYTHROID_DIFFERENTIATION	73	-0.374041	-1.62664	0	0.0349467	1	2188	tags=34%, list=13%, signal=39%
SHEPARD_BMYB_TARGETS	67	-0.378474	-1.62629	0.00502513	0.0349552	1	1922	tags=31%, list=11%, signal=35%
REACTOME_METABOLISM_OF_RNA	226	-0.309499	-1.62243	0	0.035914	1	3572	tags=34%, list=21%, signal=42%
CAIRO_PML_TARGETS_BOUND_BY_MYC_UP	23	-0.488914	-1.62065	0.0136054	0.0362495	1	1089	tags=43%, list=6%, signal=46%
NUCLEOLUS	114	-0.339042	-1.61972	0	0.0363792	1	2375	tags=29%, list=14%, signal=33%
ANTIOXIDANT_ACTIVITY	17	-0.533974	-1.61862	0.0154799	0.0365772	1	2369	tags=29%, list=14%, signal=34%
BOHN_PRIMARY_IMMUNODEFICIENCY_SYNDROM_UP	44	-0.410756	-1.61847	0	0.0365008	1	1565	tags=30%, list=9%, signal=32%
NAKAMURA_CANCER_MICROENVIRONMENT_DN	42	-0.412833	-1.61566	0.008	0.0371024	1	2006	tags=38%, list=12%, signal=43%
MICROTUBULE_ORGANIZING_CENTER_PART	19	-0.507948	-1.60942	0.0325733	0.0387192	1	4284	tags=53%, list=25%, signal=70%
BILANGES_SERUM_RESPONSE_TRANSLATION	27	-0.454701	-1.6086	0.0237288	0.0388149	1	3807	tags=48%, list=22%, signal=62%
GRADE_METASTASIS_DN	42	-0.413815	-1.6078	0.00826446	0.0388592	1	2252	tags=33%, list=13%, signal=38%
HUMMEL_BURKITTS_LYMPHOMA_UP	38	-0.427416	-1.60617	0.015748	0.0392702	1	2571	tags=32%, list=15%, signal=37%
SHEPARD_BMYB_MORPHOLINO_DN	186	-0.319172	-1.60549	0	0.0393508	1	1922	tags=24%, list=11%, signal=27%
REGULATION_OF_CELL_CYCLE	177	-0.319424	-1.60326	0	0.0398703	1	1624	tags=27%, list=9%, signal=29%
MITOCHONDRIAL_MATRIX	44	-0.410029	-1.60109	0.00772201	0.0403486	1	2521	tags=34%, list=15%, signal=40%
VALK_AML_CLUSTER_12	28	-0.462069	-1.59833	0.020979	0.0410177	1	3203	tags=43%, list=18%, signal=52%
GRADE_COLON_AND_RECTAL_CANCER_UP	265	-0.311907	-1.5968	0	0.0413615	1	3038	tags=36%, list=17%, signal=43%
GENTLES_LEUKEMIC_STEM_CELL_DN	19	-0.499205	-1.5939	0.0139373	0.04214	1	1370	tags=42%, list=8%, signal=46%
KEGG_PORPHYRIN_AND_CHLOROPHYLL_METABOLISM	28	-0.454961	-1.58942	0.0149813	0.0434599	1	1438	tags=36%, list=8%, signal=39%
SESTO_RESPONSE_TO_UV_C6	38	-0.409774	-1.58674	0.0148148	0.0441686	1	572	tags=21%, list=3%, signal=22%
NUCLEOTIDE_EXCISION_REPAIR	20	-0.499148	-1.58577	0.027027	0.0443199	1	2047	tags=35%, list=12%, signal=40%
PID_FOXM1_PATHWAY	40	-0.413611	-1.58488	0.00796813	0.044472	1	2110	tags=35%, list=12%, signal=40%
MITOCHONDRIAL_LUMEN	44	-0.410029	-1.58361	0.0179372	0.0448022	1	2521	tags=34%, list=15%, signal=40%
HERNANDEZ_MITOTIC_ARREST_BY_DOCETAXEL_1_DN	35	-0.416987	-1.5806	0.0144404	0.0456167	1	1040	tags=26%, list=6%, signal=27%
PRAMOONJAGO_SOX4_TARGETS_DN	49	-0.388117	-1.57684	0.0223214	0.0467251	1	1617	tags=27%, list=9%, signal=29%
CARBON_OXYGEN_LYASE_ACTIVITY	31	-0.428386	-1.57587	0.0229008	0.0468761	1	4091	tags=42%, list=24%, signal=55%
G1_PHASE	15	-0.524428	-1.57163	0.026087	0.0481418	1	3887	tags=67%, list=22%, signal=86%
REACTOME_MITOTIC_G2_G2_M_PHASES	77	-0.357895	-1.56935	0	0.0487885	1	2607	tags=34%, list=15%, signal=40%
ZHANG_BREAST_CANCER_PROGENITORS_UP	390	-0.296971	-1.56886	0	0.0488433	1	3622	tags=35%, list=21%, signal=43%
EBERT_HUMAN_CD34	203	-0.307656	-1.56734	0	0.0492893	1	3030	tags=33%, list=17%, signal=39%
DEOXYRIBONUCLEASE_ACTIVITY	20	-0.493423	-1.5656	0.0367893	0.0497703	1	1979	tags=40%, list=11%, signal=45%
REACTOME_RNA_POL_I_RNA_POL_III_AND_MITOCHONDRIAL_TRANSCRIPTION	92	-0.343818	-1.56353	0.0124224	0.0504208	1	3703	tags=30%, list=21%, signal=38%
INTERPHASE_OF_MITOTIC_CELL_CYCLE	62	-0.368017	-1.56247	0	0.0506983	1	1923	tags=32%, list=11%, signal=36%
LEE_LIVER_CANCER_SURVIVAL_DN	158	-0.312994	-1.55505	0	0.053317	1	2359	tags=32%, list=14%, signal=36%
CAFFAREL_RESPONSE_TO_THC_24HR_5_UP	31	-0.439325	-1.55505	0.0362319	0.0531763	1	884	tags=32%, list=5%, signal=34%
REACTOME_FORMATION_OF_TRANSCRIPTION_COUPLED_NER_TC_NER_REPAIR_COMPLEX	27	-0.442993	-1.553	0.0143369	0.0537852	1	3172	tags=33%, list=18%, signal=41%
WANG_CISPLATIN_RESPONSE_AND_XPC_UP	190	-0.307244	-1.55211	0	0.0539596	1	2024	tags=27%, list=12%, signal=30%
NIKOLSKY_BREAST_CANCER_16P13_AMPLICON	106	-0.338797	-1.55019	0.0075188	0.0545294	1	4275	tags=35%, list=25%, signal=46%
EXONUCLEASE_ACTIVITY	17	-0.488907	-1.55014	0.025	0.0543996	1	2013	tags=41%, list=12%, signal=47%
MEIOTIC_CELL_CYCLE	33	-0.416469	-1.54996	0.0109091	0.0543209	1	3843	tags=45%, list=22%, signal=58%
SANA_RESPONSE_TO_IFNG_DN	79	-0.346054	-1.54718	0	0.0552226	1	1081	tags=25%, list=6%, signal=27%
MITOCHONDRIAL_INNER_MEMBRANE	64	-0.356502	-1.54546	0.00921659	0.05563	1	4271	tags=41%, list=25%, signal=54%
BOYAULT_LIVER_CANCER_SUBCLASS_G3_UP	178	-0.306509	-1.54197	0	0.0568423	1	2508	tags=30%, list=14%, signal=35%
SCIBETTA_KDM5B_TARGETS_DN	77	-0.348647	-1.53924	0.00558659	0.0577175	1	1508	tags=27%, list=9%, signal=30%
REACTOME_APC_C_CDC20_MEDIATED_DEGRADATION_OF_CYCLIN_B	18	-0.498669	-1.53717	0.0410095	0.0584261	1	2297	tags=39%, list=13%, signal=45%
PID_E2F_PATHWAY	74	-0.355952	-1.53597	0.010582	0.0587487	1	2821	tags=39%, list=16%, signal=47%
REACTOME_MITOCHONDRIAL_PROTEIN_IMPORT	46	-0.385901	-1.53486	0.00851064	0.0590088	1	4845	tags=50%, list=28%, signal=69%
REACTOME_AMINO_ACID_SYNTHESIS_AND_INTERCONVERSION_TRANSAMINATION	16	-0.503512	-1.5276	0.0385757	0.0619677	1	2832	tags=38%, list=16%, signal=45%
CHROMOSOME_ORGANIZATION_AND_BIOGENESIS	120	-0.326414	-1.52401	0	0.0633746	1	2951	tags=32%, list=17%, signal=38%
CHIARETTI_T_ALL_RELAPSE_PROGNOSIS	19	-0.466293	-1.52002	0.0253968	0.0649656	1	3062	tags=58%, list=18%, signal=70%
SYNAPTOGENESIS	17	-0.494735	-1.51674	0.0457317	0.0661659	1	4377	tags=35%, list=25%, signal=47%
REACTOME_ORC1_REMOVAL_FROM_CHROMATIN	63	-0.350125	-1.51251	0.0114286	0.0680063	1	1226	tags=19%, list=7%, signal=20%
SHIPP_DLBCL_VS_FOLLICULAR_LYMPHOMA_UP	42	-0.382497	-1.51101	0.0227273	0.0684888	1	2063	tags=38%, list=12%, signal=43%
CHROMATIN_ASSEMBLY	16	-0.499457	-1.51051	0.0424242	0.0685388	1	2938	tags=44%, list=17%, signal=53%
MOREAUX_MULTIPLE_MYELOMA_BY_TACI_DN	158	-0.306828	-1.50852	0	0.0692657	1	2603	tags=28%, list=15%, signal=33%
CREIGHTON_ENDOCRINE_THERAPY_RESISTANCE_1	483	-0.28694	-1.50795	0	0.0693318	1	1766	tags=22%, list=10%, signal=24%
RIBONUCLEOPROTEIN_COMPLEX_BIOGENESIS_AND_ASSEMBLY	80	-0.341911	-1.50765	0.00636943	0.0693436	1	2477	tags=30%, list=14%, signal=35%
HEDENFALK_BREAST_CANCER_HEREDITARY_VS_SPORADIC	45	-0.372364	-1.50308	0.0213675	0.0713747	1	1113	tags=24%, list=6%, signal=26%
DANG_REGULATED_BY_MYC_UP	66	-0.352014	-1.50304	0	0.0712096	1	2877	tags=33%, list=17%, signal=40%
HALLMARK_FATTY_ACID_METABOLISM	153	-0.303329	-1.50293	0	0.0710815	1	1865	tags=24%, list=11%, signal=27%
FERRANDO_T_ALL_WITH_MLL_ENL_FUSION_DN	85	-0.332253	-1.50284	0	0.0709393	1	1466	tags=25%, list=8%, signal=27%
LIANG_HEMATOPOIESIS_STEM_CELL_NUMBER_QTL	15	-0.507153	-1.50262	0.0342679	0.0708745	1	1104	tags=40%, list=6%, signal=43%
PROTEIN_AMINO_ACID_N_LINKED_GLYCOSYLATION	30	-0.419358	-1.50122	0.0348432	0.0713411	1	2319	tags=33%, list=13%, signal=38%
COLLER_MYC_TARGETS_UP	25	-0.444975	-1.50072	0.0359712	0.0714063	1	1941	tags=40%, list=11%, signal=45%
PETROVA_ENDOTHELIUM_LYMPHATIC_VS_BLOOD_UP	126	-0.314891	-1.49802	0	0.0725131	1	2271	tags=29%, list=13%, signal=33%
MALONEY_RESPONSE_TO_17AAG_DN	72	-0.349057	-1.49785	0.00552486	0.0724327	1	2317	tags=31%, list=13%, signal=35%
IWANAGA_E2F1_TARGETS_INDUCED_BY_SERUM	29	-0.419304	-1.49394	0.0217391	0.0740453	1	2946	tags=45%, list=17%, signal=54%
JAIN_NFKB_SIGNALING	70	-0.348254	-1.49384	0.0163934	0.0739149	1	2092	tags=30%, list=12%, signal=34%
DNA_DAMAGE_CHECKPOINT	19	-0.472367	-1.49155	0.0677419	0.0748711	1	2129	tags=42%, list=12%, signal=48%
LEE_LIVER_CANCER_MYC_UP	49	-0.363807	-1.49108	0.0121951	0.0749264	1	2258	tags=33%, list=13%, signal=37%
KIM_WT1_TARGETS_DN	425	-0.266837	-1.48863	0	0.0759576	1	2514	tags=26%, list=14%, signal=30%
STRUCTURAL_MOLECULE_ACTIVITY	219	-0.292056	-1.48829	0	0.075961	1	3496	tags=29%, list=20%, signal=36%
KEGG_TYROSINE_METABOLISM	42	-0.382255	-1.48596	0.0409836	0.0770157	1	2469	tags=29%, list=14%, signal=33%
TRANSCRIPTION_FROM_RNA_POLYMERASE_III_PROMOTER	19	-0.460889	-1.48591	0.0444444	0.0768522	1	1676	tags=26%, list=10%, signal=29%
JAEGER_METASTASIS_UP	41	-0.390756	-1.48476	0.0295359	0.0771964	1	2332	tags=39%, list=13%, signal=45%
INTERPHASE	68	-0.345348	-1.48375	0.0111111	0.0775238	1	1923	tags=31%, list=11%, signal=35%
KEGG_CYSTEINE_AND_METHIONINE_METABOLISM	34	-0.398687	-1.48294	0.0191571	0.0777194	1	3320	tags=32%, list=19%, signal=40%
SU_TESTIS	74	-0.338301	-1.48008	0.0170455	0.0790481	1	2129	tags=26%, list=12%, signal=29%
RB_P130_DN.V1_UP	126	-0.311721	-1.47763	0.016129	0.0800975	1	2514	tags=29%, list=14%, signal=33%
KEGG_DRUG_METABOLISM_CYTOCHROME_P450	57	-0.357338	-1.47597	0.00943396	0.0808293	1	5294	tags=44%, list=30%, signal=63%
REACTOME_PHOSPHORYLATION_OF_THE_APC_C	16	-0.501032	-1.47494	0.0555556	0.0811963	1	2297	tags=44%, list=13%, signal=50%
BROWN_MYELOID_CELL_DEVELOPMENT_DN	116	-0.314899	-1.47276	0	0.0821944	1	2242	tags=25%, list=13%, signal=29%
SENGUPTA_NASOPHARYNGEAL_CARCINOMA_UP	278	-0.271225	-1.47134	0	0.0828759	1	3169	tags=35%, list=18%, signal=42%
REGULATION_OF_DNA_REPLICATION	20	-0.459242	-1.47066	0.0597484	0.0830469	1	2129	tags=45%, list=12%, signal=51%
REACTOME_FORMATION_OF_INCISION_COMPLEX_IN_GG_NER	19	-0.462283	-1.47047	0.0540541	0.0829616	1	1546	tags=26%, list=9%, signal=29%
NUCLEASE_ACTIVITY	52	-0.352985	-1.4677	0.0243902	0.0842404	1	2028	tags=29%, list=12%, signal=33%
MICROTUBULE_CYTOSKELETON	148	-0.293067	-1.46712	0	0.0843774	1	2110	tags=26%, list=12%, signal=30%
WEST_ADRENOCORTICAL_TUMOR_MARKERS_UP	21	-0.451557	-1.46569	0.0439189	0.0848993	1	1082	tags=33%, list=6%, signal=36%
EBERT_HUMAN_GC VS DC AND MONO	73	-0.337925	-1.4655	0.0115607	0.0848199	1	2148	tags=30%, list=12%, signal=34%
OXIDOREDUCTASE_ACTIVITY_ACTING_ON_THE_CH_CH_GROUP_OF_DONORS	23	-0.430064	-1.46472	0.0443038	0.0850154	1	2074	tags=30%, list=12%, signal=35%
REACTOME_REGULATION_OF_GLUCOKINASE_BY_GLUCOKINASE_REGULATORY_PROTEIN	26	-0.421345	-1.46188	0.0433333	0.0863897	1	2853	tags=38%, list=16%, signal=46%
ZHAN_MULTIPLE_MYELOMA_UP	63	-0.344075	-1.46097	0.0097561	0.0866905	1	1426	tags=30%, list=8%, signal=33%
HEDENFALK_BREAST_CANCER_BRCA1_VS_BRCA2	153	-0.295012	-1.46035	0	0.0868534	1	1382	tags=23%, list=8%, signal=25%
WHITFIELD_CELL_CYCLE_G2_M	198	-0.285366	-1.45759	0	0.0882274	1	2189	tags=26%, list=13%, signal=30%
RB_DN.V1_UP	128	-0.3085	-1.4572	0	0.0882129	1	1941	tags=25%, list=11%, signal=28%
CARBON_CARBON_LYASE_ACTIVITY	18	-0.463009	-1.45534	0.0634921	0.0891152	1	3234	tags=44%, list=19%, signal=55%
MITOCHONDRION	321	-0.272748	-1.45504	0	0.0890601	1	3366	tags=30%, list=19%, signal=37%
LIU_PROSTATE_CANCER_UP	88	-0.320712	-1.45255	0.0193548	0.0902066	1	3348	tags=34%, list=19%, signal=42%
WELCSH_BRCA1_TARGETS_DN	136	-0.29702	-1.4487	0	0.0923142	1	2285	tags=24%, list=13%, signal=27%
REACTOME_DOUBLE_STRAND_BREAK_REPAIR	22	-0.444067	-1.44467	0.0856164	0.0945233	1	1858	tags=27%, list=11%, signal=30%
SCHLOSSER_MYC_TARGETS_REPRESSED_BY_SERUM	153	-0.289152	-1.44038	0	0.0969681	1	3271	tags=31%, list=19%, signal=38%
HU_GENOTOXIC_DAMAGE_4HR	35	-0.387276	-1.43513	0.043956	0.100065	1	1923	tags=34%, list=11%, signal=38%
REACTOME_BIOSYNTHESIS_OF_THE_N_GLYCAN_PRECURSOR_DOLICHOL_LIPID_LINKED_OLIGOSACCHARIDE_LLO_AND_TRANSFER_TO_A_NASCENT_PROTEIN	25	-0.413674	-1.43486	0.0519481	0.100035	1	2319	tags=32%, list=13%, signal=37%
REACTOME_NEP_NS2_INTERACTS_WITH_THE_CELLULAR_EXPORT_MACHINERY	26	-0.418611	-1.43391	0.0397112	0.100405	1	2796	tags=38%, list=16%, signal=46%
JACKSON_DNMT1_TARGETS_DN	22	-0.440352	-1.43276	0.0669014	0.100932	1	2063	tags=32%, list=12%, signal=36%
MICROTUBULE_CYTOSKELETON_ORGANIZATION_AND_BIOGENESIS	35	-0.38876	-1.43044	0.0361011	0.102168	1	1916	tags=34%, list=11%, signal=38%
NEMETH_INFLAMMATORY_RESPONSE_LPS_DN	32	-0.395617	-1.43012	0.0603774	0.102148	1	2938	tags=41%, list=17%, signal=49%
MAHADEVAN_IMATINIB_RESISTANCE_DN	18	-0.443456	-1.42977	0.0722892	0.10216	1	3098	tags=50%, list=18%, signal=61%
KEGG_BUTANOATE_METABOLISM	33	-0.388363	-1.42972	0.0613718	0.101973	1	3583	tags=36%, list=21%, signal=46%
TOMLINS_PROSTATE_CANCER_UP	37	-0.381429	-1.42938	0.0577617	0.101933	1	3041	tags=35%, list=17%, signal=42%
REACTOME_RNA_POL_III_TRANSCRIPTION_INITIATION_FROM_TYPE_2_PROMOTER	23	-0.421642	-1.4253	0.0573248	0.104229	1	761	tags=13%, list=4%, signal=14%
MOREIRA_RESPONSE_TO_TSA_UP	25	-0.411027	-1.42499	0.0520833	0.104227	1	1141	tags=32%, list=7%, signal=34%
KEGG_SELENOAMINO_ACID_METABOLISM	25	-0.42289	-1.4238	0.0707071	0.10486	1	3996	tags=44%, list=23%, signal=57%
KIM_MYC_AMPLIFICATION_TARGETS_UP	183	-0.277029	-1.42304	0.0131579	0.105127	1	2895	tags=28%, list=17%, signal=34%
JISON_SICKLE_CELL_DISEASE_DN	161	-0.288533	-1.42275	0.0105263	0.105079	1	3636	tags=35%, list=21%, signal=44%
SHEPARD_CRUSH_AND_BURN_MUTANT_DN	172	-0.283014	-1.42113	0	0.105972	1	2157	tags=24%, list=12%, signal=27%
RIBOSOME	36	-0.369852	-1.42038	0.0291667	0.106236	1	3572	tags=39%, list=21%, signal=49%
NUCLEOBASENUCLEOSIDENUCLEOTIDE_KINASE_ACTIVITY	24	-0.41804	-1.41965	0.0636943	0.10648	1	1623	tags=25%, list=9%, signal=28%
HEDENFALK_BREAST_CANCER_BRACX_UP	19	-0.444557	-1.41906	0.0725076	0.10664	1	2338	tags=42%, list=13%, signal=49%
STK33_DN	259	-0.26393	-1.419	0	0.106437	1	2070	tags=21%, list=12%, signal=24%
CYTOSOLIC_PART	22	-0.420483	-1.41882	0.0446735	0.106324	1	2442	tags=32%, list=14%, signal=37%
TRANSFERASE_ACTIVITY_TRANSFERRING_ALKYL_OR_ARYLOTHER_THAN_METHYLGROUPS	29	-0.387993	-1.41793	0.0498442	0.106647	1	3219	tags=38%, list=19%, signal=46%
DNA_DAMAGE_RESPONSESIGNAL_TRANSDUCTION	32	-0.383904	-1.41616	0.0584192	0.107601	1	2129	tags=34%, list=12%, signal=39%
PEART_HDAC_PROLIFERATION_CLUSTER_DN	74	-0.326946	-1.41562	0.0163043	0.107724	1	2148	tags=35%, list=12%, signal=40%
CHROMATIN_REMODELING_COMPLEX	17	-0.46085	-1.41414	0.0838509	0.108485	1	3437	tags=35%, list=20%, signal=44%
REACTOME_G0_AND_EARLY_G1	23	-0.418677	-1.41035	0.0635451	0.110746	1	4086	tags=52%, list=24%, signal=68%
REACTOME_CONVERSION_FROM_APC_C_CDC20_TO_APC_C_CDH1_IN_LATE_ANAPHASE	15	-0.467183	-1.40946	0.0611621	0.111152	1	2297	tags=40%, list=13%, signal=46%
KORKOLA_TERATOMA	38	-0.37579	-1.40935	0.0275591	0.110988	1	2363	tags=34%, list=14%, signal=40%
LEE_METASTASIS_AND_RNA_PROCESSING_UP	16	-0.474694	-1.40886	0.0766871	0.111088	1	2365	tags=38%, list=14%, signal=43%
KEGG_GLYOXYLATE_AND_DICARBOXYLATE_METABOLISM	16	-0.46488	-1.40851	0.0825959	0.111053	1	1595	tags=25%, list=9%, signal=28%
PHOSPHOTRANSFERASE_ACTIVITY_PHOSPHATE_GROUP_AS_ACCEPTOR	17	-0.464365	-1.40618	0.0721003	0.112484	1	1350	tags=24%, list=8%, signal=25%
HOXA9_DN.V1_DN	177	-0.278668	-1.4033	0	0.114302	1	1470	tags=23%, list=8%, signal=24%
AMINO_ACID_AND_DERIVATIVE_METABOLIC_PROCESS	100	-0.310688	-1.40231	0.0268456	0.114727	1	1631	tags=24%, list=9%, signal=26%
HYDRO_LYASE_ACTIVITY	27	-0.398375	-1.40178	0.0557621	0.114899	1	4091	tags=44%, list=24%, signal=58%
REACTOME_CYTOSOLIC_TRNA_AMINOACYLATION	22	-0.417142	-1.40161	0.0696202	0.114776	1	2843	tags=45%, list=16%, signal=54%
MARKS_ACETYLATED_NON_HISTONE_PROTEINS	15	-0.48918	-1.4009	0.103659	0.115075	1	2691	tags=53%, list=15%, signal=63%
AMINO_ACID_CATABOLIC_PROCESS	25	-0.407393	-1.39996	0.0786885	0.115471	1	1584	tags=28%, list=9%, signal=31%
MITOTIC_CELL_CYCLE_CHECKPOINT	21	-0.431976	-1.39924	0.0721312	0.115768	1	2129	tags=43%, list=12%, signal=49%
RICKMAN_TUMOR_DIFFERENTIATED_WELL_VS_POORLY_UP	218	-0.271076	-1.39822	0	0.116311	1	3588	tags=29%, list=21%, signal=37%
GCNP_SHH_UP_LATE.V1_UP	169	-0.279457	-1.39697	0	0.116956	1	1732	tags=22%, list=10%, signal=25%
REACTOME_REGULATION_OF_MITOTIC_CELL_CYCLE	74	-0.321048	-1.39233	0.0280899	0.119971	1	2343	tags=26%, list=13%, signal=30%
NIELSEN_GIST_AND_SYNOVIAL_SARCOMA_UP	19	-0.442321	-1.38945	0.0823171	0.121734	1	2922	tags=37%, list=17%, signal=44%
ZAMORA_NOS2_TARGETS_UP	61	-0.329638	-1.38718	0.0352423	0.123187	1	2501	tags=33%, list=14%, signal=38%
E2F3_UP.V1_UP	175	-0.275083	-1.38704	0.011236	0.12306	1	2663	tags=26%, list=15%, signal=30%
TERAMOTO_OPN_TARGETS_CLUSTER_6	26	-0.38997	-1.38697	0.0557621	0.122857	1	1226	tags=23%, list=7%, signal=25%
DAIRKEE_CANCER_PRONE_RESPONSE_BPA	49	-0.346588	-1.38662	0.0318182	0.122892	1	2214	tags=22%, list=13%, signal=26%
WILCOX_RESPONSE_TO_PROGESTERONE_UP	141	-0.282204	-1.38379	0	0.124876	1	2876	tags=31%, list=17%, signal=37%
DNA_PACKAGING	35	-0.366678	-1.37696	0.0411985	0.129857	1	2938	tags=37%, list=17%, signal=45%
REACTOME_TIGHT_JUNCTION_INTERACTIONS	27	-0.388173	-1.37668	0.0614334	0.129803	1	4676	tags=41%, list=27%, signal=56%
REACTOME_MICRORNA_MIRNA_BIOGENESIS	17	-0.450028	-1.37609	0.122699	0.129982	1	3060	tags=41%, list=18%, signal=50%
XU_HGF_SIGNALING_NOT_VIA_AKT1_48HR_DN	20	-0.429178	-1.37589	0.0795107	0.129896	1	2110	tags=35%, list=12%, signal=40%
WU_HBX_TARGETS_3_UP	18	-0.436434	-1.37492	0.124579	0.130461	1	2812	tags=50%, list=16%, signal=60%
SCHLOSSER_MYC_TARGETS_AND_SERUM_RESPONSE_DN	42	-0.35779	-1.37425	0.0666667	0.130694	1	2895	tags=33%, list=17%, signal=40%
TONKS_TARGETS_OF_RUNX1_RUNX1T1_FUSION_ERYTHROCYTE_DN	15	-0.456543	-1.37281	0.0750751	0.131475	1	1114	tags=33%, list=6%, signal=36%
YAO_TEMPORAL_RESPONSE_TO_PROGESTERONE_CLUSTER_14	131	-0.284342	-1.37203	0	0.131848	1	1944	tags=23%, list=11%, signal=26%
VERHAAK_GLIOBLASTOMA_PRONEURAL	166	-0.272694	-1.37143	0.0119048	0.132087	1	2152	tags=20%, list=12%, signal=22%
PRC2_EDD_UP.V1_UP	183	-0.270476	-1.37046	0.0240964	0.132614	1	2782	tags=28%, list=16%, signal=33%
COFACTOR_BIOSYNTHETIC_PROCESS	21	-0.415908	-1.37013	0.0981013	0.132627	1	1330	tags=29%, list=8%, signal=31%
MEIOTIC_RECOMBINATION	16	-0.437468	-1.36981	0.0778098	0.132656	1	1858	tags=38%, list=11%, signal=42%
REACTOME_PROCESSING_OF_CAPPED_INTRON_CONTAINING_PRE_MRNA	127	-0.288116	-1.36942	0.0218978	0.132683	1	3570	tags=29%, list=21%, signal=36%
PENG_LEUCINE_DEPRIVATION_DN	179	-0.271467	-1.36776	0	0.133777	1	1986	tags=22%, list=11%, signal=25%
KEGG_BASAL_TRANSCRIPTION_FACTORS	32	-0.376045	-1.36748	0.0888031	0.133766	1	1481	tags=22%, list=9%, signal=24%
RIBONUCLEOPROTEIN_COMPLEX	137	-0.279286	-1.36746	0	0.133527	1	4624	tags=41%, list=27%, signal=55%
MICROTUBULE	31	-0.379054	-1.36231	0.0809859	0.137568	1	1783	tags=32%, list=10%, signal=36%
BIDUS_METASTASIS_UP	204	-0.268179	-1.36118	0.0123457	0.138207	1	2189	tags=26%, list=13%, signal=30%
SANSOM_APC_TARGETS_UP	116	-0.286111	-1.36028	0	0.138597	1	3358	tags=31%, list=19%, signal=38%
REACTOME_LOSS_OF_NLP_FROM_MITOTIC_CENTROSOMES	55	-0.335367	-1.35611	0.0516432	0.141794	1	2607	tags=33%, list=15%, signal=38%
SECONDARY_METABOLIC_PROCESS	26	-0.394924	-1.35458	0.0855263	0.14275	1	1330	tags=27%, list=8%, signal=29%
CALCIUM_INDEPENDENT_CELL_CELL_ADHESION	21	-0.410776	-1.35455	0.114286	0.142487	1	4676	tags=48%, list=27%, signal=65%
KEGG_GLUTATHIONE_METABOLISM	47	-0.345858	-1.35412	0.0530973	0.142554	1	2158	tags=32%, list=12%, signal=36%
ZHENG_IL22_SIGNALING_DN	37	-0.364837	-1.35377	0.0813954	0.14259	1	2041	tags=24%, list=12%, signal=28%
ORGANELLE_INNER_MEMBRANE	72	-0.307646	-1.351	0.048913	0.144667	1	4271	tags=39%, list=25%, signal=51%
ORGANIC_ACID_METABOLIC_PROCESS	174	-0.268237	-1.3499	0.00990099	0.1453	1	2074	tags=24%, list=12%, signal=27%
YANG_BREAST_CANCER_ESR1_LASER_UP	33	-0.370777	-1.3494	0.0915751	0.145463	1	2629	tags=30%, list=15%, signal=36%
XU_CREBBP_TARGETS_UP	22	-0.406729	-1.34929	0.0936455	0.14528	1	945	tags=27%, list=5%, signal=29%
IVANOVA_HEMATOPOIESIS_EARLY_PROGENITOR	484	-0.24722	-1.34863	0	0.145542	1	2970	tags=26%, list=17%, signal=31%
HELICASE_ACTIVITY	51	-0.334397	-1.34767	0.0663717	0.146153	1	3046	tags=35%, list=18%, signal=43%
CAIRO_LIVER_DEVELOPMENT_UP	156	-0.276531	-1.34202	0	0.150627	1	2804	tags=26%, list=16%, signal=30%
TAYLOR_METHYLATED_IN_ACUTE_LYMPHOBLASTIC_LEUKEMIA	72	-0.305807	-1.34084	0.0348259	0.151433	1	2185	tags=28%, list=13%, signal=32%
LIAO_HAVE_SOX4_BINDING_SITES	40	-0.353464	-1.34002	0.0632911	0.151914	1	933	tags=20%, list=5%, signal=21%
YAO_TEMPORAL_RESPONSE_TO_PROGESTERONE_CLUSTER_10	64	-0.309683	-1.33973	0.0298507	0.151883	1	2108	tags=23%, list=12%, signal=27%
RNA_HELICASE_ACTIVITY	24	-0.396504	-1.33945	0.113497	0.151853	1	3046	tags=42%, list=18%, signal=50%
OXIDOREDUCTASE_ACTIVITY_ACTING_ON_CH_OH_GROUP_OF_DONORS	62	-0.316452	-1.33516	0.0430622	0.155472	1	3408	tags=27%, list=20%, signal=34%
REGULATION_OF_CYCLIN_DEPENDENT_PROTEIN_KINASE_ACTIVITY	42	-0.349639	-1.3348	0.0669456	0.155519	1	1923	tags=31%, list=11%, signal=35%
SUNG_METASTASIS_STROMA_DN	48	-0.340515	-1.33398	0.0663717	0.156014	1	1069	tags=29%, list=6%, signal=31%
KEGG_VALINE_LEUCINE_AND_ISOLEUCINE_DEGRADATION	44	-0.336165	-1.33377	0.0663717	0.155912	1	3583	tags=36%, list=21%, signal=46%
VILIMAS_NOTCH1_TARGETS_DN	20	-0.411023	-1.3327	0.0947712	0.156539	1	608	tags=25%, list=3%, signal=26%
EBERT_HUMAN HSC	110	-0.278411	-1.33036	0.0222222	0.158354	1	3030	tags=30%, list=17%, signal=36%
PENG_GLUTAMINE_DEPRIVATION_DN	319	-0.247371	-1.33016	0	0.158248	1	2127	tags=20%, list=12%, signal=22%
NEUROPEPTIDE_BINDING	23	-0.395763	-1.32991	0.0903226	0.158133	1	5368	tags=43%, list=31%, signal=63%
REACTOME_RECRUITMENT_OF_MITOTIC_CENTROSOME_PROTEINS_AND_COMPLEXES	62	-0.322042	-1.32955	0.0613208	0.15816	1	2607	tags=31%, list=15%, signal=36%
RICKMAN_METASTASIS_UP	314	-0.253692	-1.32939	0.0277778	0.158039	1	2050	tags=20%, list=12%, signal=23%
CHROMOSOMEPERICENTRIC_REGION	30	-0.37693	-1.3292	0.0935252	0.157932	1	1523	tags=33%, list=9%, signal=36%
REACTOME_MRNA_SPLICING	99	-0.289089	-1.3257	0.015625	0.160881	1	3570	tags=28%, list=21%, signal=35%
REACTOME_TRANSCRIPTION	169	-0.26764	-1.32396	0.0116279	0.162151	1	1481	tags=15%, list=9%, signal=16%
REACTOME_METABOLISM_OF_PROTEINS	386	-0.243842	-1.32396	0.05	0.161851	1	3036	tags=26%, list=17%, signal=31%
CHYLA_CBFA2T3_TARGETS_DN	214	-0.259864	-1.32312	0	0.162352	1	2513	tags=25%, list=14%, signal=29%
REACTOME_METABOLISM_OF_MRNA	184	-0.267683	-1.32286	0.0111111	0.162312	1	3572	tags=33%, list=21%, signal=41%
MEMBRANE_ENCLOSED_LUMEN	432	-0.237928	-1.3226	0	0.162246	1	2477	tags=22%, list=14%, signal=25%
REACTOME_MEIOTIC_SYNAPSIS	56	-0.315113	-1.32033	0.0544554	0.164202	1	4384	tags=43%, list=25%, signal=57%
KRASNOSELSKAYA_ILF3_TARGETS_DN	44	-0.327277	-1.31968	0.0696721	0.164622	1	2006	tags=25%, list=12%, signal=28%
OXYGEN_AND_REACTIVE_OXYGEN_SPECIES_METABOLIC_PROCESS	20	-0.398276	-1.31859	0.0930233	0.165339	1	1868	tags=30%, list=11%, signal=34%
NEUROPEPTIDE_RECEPTOR_ACTIVITY	22	-0.396526	-1.31515	0.122302	0.168443	1	5368	tags=45%, list=31%, signal=66%
CARBOXYLIC_ACID_METABOLIC_PROCESS	172	-0.260196	-1.31513	0.00934579	0.168152	1	2074	tags=24%, list=12%, signal=27%
HAHTOLA_MYCOSIS_FUNGOIDES_CD4_DN	112	-0.280468	-1.3141	0.0357143	0.168911	1	1896	tags=21%, list=11%, signal=23%
WANG_METASTASIS_OF_BREAST_CANCER_ESR1_UP	20	-0.40279	-1.31273	0.11215	0.169992	1	3354	tags=40%, list=19%, signal=50%
REACTOME_INTERACTIONS_OF_VPR_WITH_HOST_CELLULAR_PROTEINS	31	-0.371972	-1.31076	0.0888889	0.171616	1	2796	tags=32%, list=16%, signal=38%
HOLLEMAN_ASPARAGINASE_RESISTANCE_ALL_UP	21	-0.407042	-1.31046	0.123839	0.17164	1	1913	tags=38%, list=11%, signal=43%
HYDROLASE_ACTIVITY_ACTING_ON_CARBON_NITROGEN_NOT_PEPTIDEBONDSIN_CYCLIC_AMIDINES	16	-0.432623	-1.30911	0.129794	0.172587	1	2130	tags=38%, list=12%, signal=43%
FERRANDO_LYL1_NEIGHBORS	15	-0.429033	-1.30887	0.128743	0.172492	1	956	tags=27%, list=5%, signal=28%
MITOCHONDRIAL_PART	136	-0.27688	-1.30683	0.0344828	0.174217	1	2635	tags=25%, list=15%, signal=29%
RNA_SPLICINGVIA_TRANSESTERIFICATION_REACTIONS	34	-0.353754	-1.3067	0.117857	0.174023	1	2477	tags=29%, list=14%, signal=34%
OXIDOREDUCTASE_ACTIVITY_GO_0016616	56	-0.319417	-1.30665	0.073913	0.173769	1	3408	tags=29%, list=20%, signal=35%
TOMIDA_METASTASIS_UP	24	-0.375546	-1.30227	0.108475	0.177925	1	1626	tags=29%, list=9%, signal=32%
CYTOSKELETAL_PART	230	-0.25361	-1.29858	0	0.181504	1	2110	tags=23%, list=12%, signal=26%
CYTOKINESIS	15	-0.434565	-1.29765	0.149254	0.182144	1	1258	tags=40%, list=7%, signal=43%
FARMER_BREAST_CANCER_CLUSTER_7	18	-0.426113	-1.29709	0.164384	0.182424	1	2672	tags=33%, list=15%, signal=39%
NUTT_GBM_VS_AO_GLIOMA_DN	41	-0.334455	-1.29608	0.101626	0.183146	1	3284	tags=32%, list=19%, signal=39%
MEIOSIS_I	18	-0.40856	-1.29519	0.151515	0.183728	1	1858	tags=33%, list=11%, signal=37%
REACTOME_POST_TRANSLATIONAL_MODIFICATION_SYNTHESIS_OF_GPI_ANCHORED_PROTEINS	26	-0.362566	-1.29503	0.109635	0.183588	1	1646	tags=19%, list=9%, signal=21%
STEIN_ESR1_TARGETS	82	-0.296518	-1.29494	0.0352941	0.18334	1	1089	tags=21%, list=6%, signal=22%
REGULATION_OF_DNA_METABOLIC_PROCESS	44	-0.33176	-1.29006	0.0869565	0.188164	1	2129	tags=32%, list=12%, signal=36%
RIBONUCLEASE_ACTIVITY	24	-0.386743	-1.28732	0.149682	0.190885	1	302	tags=17%, list=2%, signal=17%
ORGANELLE_LUMEN	432	-0.237928	-1.28705	0	0.190882	1	2477	tags=22%, list=14%, signal=25%
KINETOCHORE	24	-0.381359	-1.28574	0.122699	0.191998	1	1523	tags=33%, list=9%, signal=36%
STAMBOLSKY_BOUND_BY_MUTATED_TP53	16	-0.443663	-1.28527	0.132716	0.192164	1	1047	tags=25%, list=6%, signal=27%
HU_GENOTOXIC_DAMAGE_24HR	31	-0.353755	-1.28441	0.104651	0.192778	1	1836	tags=29%, list=11%, signal=32%
WONG_MITOCHONDRIA_GENE_MODULE	209	-0.251222	-1.282	0.0253165	0.195028	1	3554	tags=30%, list=20%, signal=37%
WEBER_METHYLATED_ICP_IN_FIBROBLAST	20	-0.392714	-1.28197	0.13355	0.194716	1	3651	tags=40%, list=21%, signal=51%
GAJATE_RESPONSE_TO_TRABECTEDIN_DN	18	-0.406487	-1.28162	0.137931	0.194793	1	4309	tags=44%, list=25%, signal=59%
SPLICEOSOME_ASSEMBLY	20	-0.387344	-1.28105	0.125806	0.195074	1	1397	tags=30%, list=8%, signal=33%
BRIDEAU_IMPRINTED_GENES	59	-0.307607	-1.28054	0.052381	0.195303	1	3157	tags=32%, list=18%, signal=39%
INORGANIC_ANION_TRANSMEMBRANE_TRANSPORTER_ACTIVITY	19	-0.399332	-1.27987	0.144366	0.195673	1	4913	tags=53%, list=28%, signal=73%
KYNG_RESPONSE_TO_H2O2_VIA_ERCC6_DN	41	-0.325298	-1.27981	0.0752212	0.195403	1	1896	tags=29%, list=11%, signal=33%
OUELLET_OVARIAN_CANCER_INVASIVE_VS_LMP_UP	114	-0.274257	-1.27876	0.0409836	0.196264	1	1543	tags=22%, list=9%, signal=24%
RNA_BINDING	236	-0.242987	-1.27817	0.028169	0.196602	1	2508	tags=22%, list=14%, signal=25%
MATTIOLI_MGUS_VS_PCL	101	-0.277133	-1.27624	0.0503597	0.198534	1	2878	tags=33%, list=17%, signal=39%
LOPEZ_EPITHELIOID_MESOTHELIOMA	17	-0.409369	-1.27614	0.174603	0.198288	1	3967	tags=47%, list=23%, signal=61%
CELL_CORTEX_PART	24	-0.382044	-1.27042	0.141935	0.204705	1	2045	tags=33%, list=12%, signal=38%
REACTOME_FORMATION_OF_THE_HIV1_EARLY_ELONGATION_COMPLEX	27	-0.364547	-1.26954	0.142857	0.205327	1	3487	tags=37%, list=20%, signal=46%
REACTOME_APC_C_CDC20_MEDIATED_DEGRADATION_OF_MITOTIC_PROTEINS	62	-0.298842	-1.26883	0.086758	0.205859	1	2343	tags=23%, list=13%, signal=26%
KEGG_ONE_CARBON_POOL_BY_FOLATE	16	-0.416836	-1.26865	0.137931	0.205736	1	2893	tags=31%, list=17%, signal=37%
PIGMENT_BIOSYNTHETIC_PROCESS	17	-0.405316	-1.26856	0.174051	0.205489	1	1330	tags=29%, list=8%, signal=32%
PID_ATM_PATHWAY	34	-0.343732	-1.26854	0.125	0.205164	1	2129	tags=35%, list=12%, signal=40%
KLUSMANN_ARRAYSTAR_HSC_CB VS ALL_TOP200	171	-0.250676	-1.26766	0.0123457	0.205803	1	2770	tags=22%, list=16%, signal=26%
REACTOME_TRANSPORT_OF_RIBONUCLEOPROTEINS_INTO_THE_HOST_NUCLEUS	26	-0.37267	-1.26729	0.123675	0.205886	1	1853	tags=27%, list=11%, signal=30%
COPPER_ION_BINDING	15	-0.437443	-1.26482	0.16474	0.20853	1	2467	tags=47%, list=14%, signal=54%
CONDENSED_NUCLEAR_CHROMOSOME	16	-0.419508	-1.26471	0.174312	0.208326	1	1624	tags=25%, list=9%, signal=28%
PID_RHODOPSIN_PATHWAY	24	-0.373718	-1.26366	0.153846	0.209223	1	2753	tags=25%, list=16%, signal=30%
CAIRO_HEPATOBLASTOMA_POOR_SURVIVAL	15	-0.434989	-1.26005	0.163934	0.213319	1	864	tags=27%, list=5%, signal=28%
ACTAYRNNNCCCR_UNKNOWN	417	-0.228669	-1.26004	0	0.212976	1	2450	tags=22%, list=14%, signal=25%
REACTOME_HDL_MEDIATED_LIPID_TRANSPORT	15	-0.4191	-1.25958	0.165625	0.213211	1	119	tags=13%, list=1%, signal=13%
RAY_TUMORIGENESIS_BY_ERBB2_CDC25A_UP	99	-0.276071	-1.25953	0.0731707	0.212912	1	1066	tags=16%, list=6%, signal=17%
DNA_HELICASE_ACTIVITY	25	-0.362218	-1.25938	0.144876	0.212741	1	2127	tags=32%, list=12%, signal=36%
IVANOVA_HEMATOPOIESIS_INTERMEDIATE_PROGENITOR	138	-0.252688	-1.25872	0.0288462	0.21315	1	1950	tags=22%, list=11%, signal=25%
CHOW_RASSF1_TARGETS_UP	27	-0.364885	-1.25715	0.168459	0.21467	1	1391	tags=26%, list=8%, signal=28%
HONRADO_BREAST_CANCER_BRCA1_VS_BRCA2	18	-0.399056	-1.2554	0.154321	0.216424	1	2028	tags=39%, list=12%, signal=44%
GRADE_COLON_CANCER_DN	32	-0.348211	-1.25514	0.121771	0.216363	1	3601	tags=44%, list=21%, signal=55%
V$E2F1_Q4	223	-0.241874	-1.25501	0.0153846	0.216141	1	2212	tags=21%, list=13%, signal=23%
AMINO_ACID_METABOLIC_PROCESS	77	-0.286081	-1.25477	0.0752688	0.216101	1	1879	tags=25%, list=11%, signal=28%
WEBER_METHYLATED_HCP_IN_FIBROBLAST_DN	38	-0.330948	-1.25412	0.136187	0.216526	1	2825	tags=32%, list=16%, signal=38%
LI_AMPLIFIED_IN_LUNG_CANCER	167	-0.249274	-1.25364	0.019802	0.216816	1	2983	tags=28%, list=17%, signal=33%
YAO_TEMPORAL_RESPONSE_TO_PROGESTERONE_CLUSTER_15	33	-0.341487	-1.25022	0.103586	0.220642	1	3256	tags=39%, list=19%, signal=48%
ZWANG_DOWN_BY_2ND_EGF_PULSE	216	-0.236392	-1.24924	0.0338983	0.221434	1	2735	tags=22%, list=16%, signal=26%
WEBER_METHYLATED_HCP_IN_SPERM_DN	27	-0.364533	-1.2489	0.136364	0.221493	1	2825	tags=37%, list=16%, signal=44%
PROTEIN_RNA_COMPLEX_ASSEMBLY	63	-0.29097	-1.24781	0.0737327	0.222426	1	1397	tags=21%, list=8%, signal=22%
WALLACE_PROSTATE_CANCER_RACE_DN	77	-0.283213	-1.24604	0.0594595	0.224319	1	1763	tags=19%, list=10%, signal=22%
GUO_HEX_TARGETS_DN	62	-0.298571	-1.24554	0.0809524	0.224577	1	1438	tags=23%, list=8%, signal=25%
REACTOME_MRNA_PROCESSING	145	-0.259073	-1.24476	0.0481928	0.225257	1	3570	tags=28%, list=21%, signal=34%
E2F1_UP.V1_UP	179	-0.24891	-1.24416	0.0322581	0.225645	1	2895	tags=27%, list=17%, signal=32%
KEGG_SPLICEOSOME	112	-0.267858	-1.24399	0.034965	0.225503	1	3756	tags=31%, list=22%, signal=40%
KORKOLA_YOLK_SAC_TUMOR_UP	18	-0.393078	-1.24265	0.146758	0.226829	1	1846	tags=39%, list=11%, signal=43%
EIF4E_UP	89	-0.273433	-1.24026	0.0958904	0.229466	1	2487	tags=26%, list=14%, signal=30%
BILANGES_SERUM_SENSITIVE_VIA_TSC2	37	-0.326391	-1.23934	0.141264	0.230332	1	2838	tags=32%, list=16%, signal=39%
GUILLAUMOND_KLF10_TARGETS_UP	47	-0.316791	-1.23846	0.153846	0.231124	1	2682	tags=32%, list=15%, signal=38%
DURCHDEWALD_SKIN_CARCINOGENESIS_UP	82	-0.278332	-1.23759	0.0795455	0.231856	1	3101	tags=29%, list=18%, signal=35%
CELL_DIVISION	17	-0.410718	-1.23658	0.189602	0.232767	1	2387	tags=47%, list=14%, signal=54%
SESTO_RESPONSE_TO_UV_C7	67	-0.293721	-1.23626	0.125654	0.232823	1	2165	tags=30%, list=12%, signal=34%
SMID_BREAST_CANCER_RELAPSE_IN_BRAIN_UP	37	-0.329093	-1.23621	0.135714	0.232541	1	2989	tags=32%, list=17%, signal=39%
YAMAZAKI_TCEB3_TARGETS_DN	199	-0.239075	-1.23548	0.0266667	0.233097	1	2515	tags=24%, list=14%, signal=28%
LUI_THYROID_CANCER_CLUSTER_3	24	-0.3656	-1.23377	0.153094	0.235018	1	2402	tags=33%, list=14%, signal=39%
LI_WILMS_TUMOR_VS_FETAL_KIDNEY_2_UP	29	-0.340985	-1.23188	0.134545	0.237177	1	2272	tags=41%, list=13%, signal=48%
PID_WNT_SIGNALING_PATHWAY	25	-0.361492	-1.22972	0.163009	0.239695	1	3727	tags=48%, list=21%, signal=61%
KEGG_N_GLYCAN_BIOSYNTHESIS	44	-0.310506	-1.22903	0.150442	0.240195	1	2733	tags=36%, list=16%, signal=43%
BENPORATH_MYC_TARGETS_WITH_EBOX	207	-0.239019	-1.2288	0.0410959	0.240079	1	2453	tags=25%, list=14%, signal=28%
MOOTHA_MITOCHONDRIA	430	-0.224524	-1.2258	0	0.243753	1	2949	tags=24%, list=17%, signal=28%
ESC_J1_UP_LATE.V1_DN	175	-0.241362	-1.2239	0.0105263	0.246047	1	3008	tags=27%, list=17%, signal=33%
TRNA_METABOLIC_PROCESS	19	-0.38344	-1.22383	0.195584	0.245748	1	1608	tags=37%, list=9%, signal=41%
ZHONG_RESPONSE_TO_AZACITIDINE_AND_TSA_DN	63	-0.290375	-1.22273	0.131579	0.246853	1	2762	tags=30%, list=16%, signal=36%
NIELSEN_LEIOMYOSARCOMA_CNN1_DN	20	-0.378142	-1.22159	0.192182	0.248031	1	1443	tags=20%, list=8%, signal=22%
CORTICAL_CYTOSKELETON	20	-0.383847	-1.22093	0.199324	0.248501	1	2045	tags=30%, list=12%, signal=34%
SMITH_LIVER_CANCER	40	-0.31525	-1.22018	0.166667	0.249137	1	1769	tags=30%, list=10%, signal=33%
CHROMOSOME_SEGREGATION	32	-0.335447	-1.21988	0.133106	0.249156	1	1614	tags=34%, list=9%, signal=38%
RAMASWAMY_METASTASIS_UP	64	-0.287948	-1.21827	0.118227	0.250987	1	2286	tags=30%, list=13%, signal=34%
SERINE_TYPE_ENDOPEPTIDASE_INHIBITOR_ACTIVITY	25	-0.345554	-1.21821	0.158076	0.250695	1	2784	tags=28%, list=16%, signal=33%
REACTOME_GLUCOSE_TRANSPORT	37	-0.331926	-1.21747	0.178832	0.251325	1	1853	tags=27%, list=11%, signal=30%
REACTOME_OLFACTORY_SIGNALING_PATHWAY	74	-0.278724	-1.21704	0.0972973	0.251558	1	5844	tags=47%, list=34%, signal=71%
SERVITJA_LIVER_HNF1A_TARGETS_UP	127	-0.257622	-1.2145	0.0608696	0.254783	1	1650	tags=22%, list=9%, signal=24%
V$E2F_01	64	-0.289457	-1.21409	0.145833	0.254957	1	3376	tags=31%, list=19%, signal=39%
SPIELMAN_LYMPHOBLAST_EUROPEAN_VS_ASIAN_UP	457	-0.21758	-1.21323	0	0.25579	1	2223	tags=21%, list=13%, signal=23%
SANSOM_APC_TARGETS	191	-0.241034	-1.21052	0.0405405	0.25936	1	2877	tags=24%, list=17%, signal=28%
REACTOME_TRANSPORT_OF_MATURE_MRNA_DERIVED_FROM_AN_INTRONLESS_TRANSCRIPT	31	-0.332347	-1.20856	0.165354	0.26185	1	2796	tags=32%, list=16%, signal=38%
IIZUKA_LIVER_CANCER_PROGRESSION_G2_G3_UP	26	-0.349766	-1.20704	0.211806	0.263676	1	2165	tags=31%, list=12%, signal=35%
KEGG_LYSINE_DEGRADATION	40	-0.311432	-1.20446	0.164912	0.26692	1	3583	tags=40%, list=21%, signal=50%
VIETOR_IFRD1_TARGETS	21	-0.373889	-1.2035	0.162069	0.267932	1	1666	tags=19%, list=10%, signal=21%
KIM_TIAL1_TARGETS	28	-0.349131	-1.20241	0.202899	0.269153	1	2077	tags=39%, list=12%, signal=45%
MONOCARBOXYLIC_ACID_METABOLIC_PROCESS	83	-0.26767	-1.20183	0.114286	0.269584	1	2074	tags=25%, list=12%, signal=29%
MARIADASON_RESPONSE_TO_BUTYRATE_SULINDAC_6	47	-0.302648	-1.20179	0.145455	0.269267	1	3241	tags=34%, list=19%, signal=42%
REACTOME_REGULATORY_RNA_PATHWAYS	20	-0.375252	-1.20155	0.221498	0.269212	1	3060	tags=35%, list=18%, signal=42%
SCHURINGA_STAT5A_TARGETS_UP	21	-0.366149	-1.20153	0.209459	0.268829	1	1309	tags=24%, list=8%, signal=26%
DAIRKEE_TERT_TARGETS_UP	334	-0.226645	-1.20121	0.0333333	0.26889	1	2256	tags=22%, list=13%, signal=25%
CHROMATIN_REMODELING	25	-0.347263	-1.19932	0.201987	0.271301	1	3708	tags=40%, list=21%, signal=51%
PROTEIN_FOLDING	55	-0.283055	-1.19751	0.146939	0.273534	1	2384	tags=29%, list=14%, signal=34%
KEGG_PHENYLALANINE_METABOLISM	17	-0.393255	-1.19693	0.237624	0.273957	1	2469	tags=35%, list=14%, signal=41%
PYEON_CANCER_HEAD_AND_NECK_VS_CERVICAL_UP	177	-0.242762	-1.19674	0.0224719	0.273809	1	2958	tags=28%, list=17%, signal=34%
RORIE_TARGETS_OF_EWSR1_FLI1_FUSION_DN	28	-0.338758	-1.19661	0.187726	0.273598	1	2848	tags=32%, list=16%, signal=38%
CUI_TCF21_TARGETS_UP	37	-0.317078	-1.19395	0.157343	0.277036	1	1567	tags=19%, list=9%, signal=21%
NITROGEN_COMPOUND_METABOLIC_PROCESS	153	-0.241596	-1.19193	0.0884956	0.279777	1	1745	tags=21%, list=10%, signal=23%
REACTOME_MRNA_CAPPING	27	-0.329713	-1.19145	0.185714	0.280174	1	3487	tags=33%, list=20%, signal=42%
KAYO_CALORIE_RESTRICTION_MUSCLE_DN	82	-0.268468	-1.18929	0.127778	0.283239	1	1779	tags=21%, list=10%, signal=23%
PENG_RAPAMYCIN_RESPONSE_DN	228	-0.232214	-1.18834	0.0540541	0.284307	1	2006	tags=20%, list=12%, signal=23%
REACTOME_APC_C_CDH1_MEDIATED_DEGRADATION_OF_CDC20_AND_OTHER_APC_C_CDH1_TARGETED_PROTEINS_IN_LATE_MITOSIS_EARLY_G1	61	-0.285334	-1.1874	0.136986	0.285314	1	2343	tags=23%, list=13%, signal=26%
KRAS.KIDNEY_UP.V1_UP	138	-0.243385	-1.18309	0.106796	0.291762	1	2962	tags=24%, list=17%, signal=29%
REACTOME_GLUTATHIONE_CONJUGATION	21	-0.364115	-1.18207	0.231003	0.292868	1	3219	tags=38%, list=19%, signal=47%
REACTOME_ABORTIVE_ELONGATION_OF_HIV1_TRANSCRIPT_IN_THE_ABSENCE_OF_TAT	19	-0.369025	-1.18113	0.234528	0.293978	1	3487	tags=42%, list=20%, signal=53%
SCHLINGEMANN_SKIN_CARCINOGENESIS_TPA_DN	26	-0.340864	-1.17955	0.218638	0.296068	1	2838	tags=35%, list=16%, signal=41%
MEISSNER_BRAIN_ICP_WITH_H3K4ME3	29	-0.336174	-1.17812	0.182482	0.298012	1	3983	tags=34%, list=23%, signal=45%
HOSHIDA_LIVER_CANCER_LATE_RECURRENCE_DN	66	-0.274252	-1.17552	0.142857	0.301749	1	1425	tags=15%, list=8%, signal=16%
PUIFFE_INVASION_INHIBITED_BY_ASCITES_UP	79	-0.265905	-1.17433	0.113095	0.30328	1	1842	tags=23%, list=11%, signal=25%
DAIRKEE_CANCER_PRONE_RESPONSE_E2	28	-0.327816	-1.17407	0.203704	0.303251	1	3729	tags=39%, list=21%, signal=50%
NIELSEN_GIST_VS_SYNOVIAL_SARCOMA_UP	18	-0.37563	-1.17402	0.24918	0.302888	1	4199	tags=56%, list=24%, signal=73%
NUCLEAR_LUMEN	366	-0.223237	-1.17338	0.0344828	0.30355	1	2477	tags=22%, list=14%, signal=25%
KEGG_HISTIDINE_METABOLISM	28	-0.339006	-1.17231	0.21978	0.304831	1	3657	tags=36%, list=21%, signal=45%
MOOTHA_HUMAN_MITODB_6_2002	411	-0.212431	-1.17189	0	0.305131	1	2128	tags=18%, list=12%, signal=20%
KOHOUTEK_CCNT2_TARGETS	52	-0.281901	-1.17176	0.191304	0.304857	1	1804	tags=15%, list=10%, signal=17%
REACTOME_CDT1_ASSOCIATION_WITH_THE_CDC6_ORC_ORIGIN_COMPLEX	52	-0.282566	-1.17102	0.165919	0.305666	1	1226	tags=15%, list=7%, signal=17%
SANSOM_APC_MYC_TARGETS	196	-0.228187	-1.16617	0.0769231	0.313314	1	2302	tags=24%, list=13%, signal=27%
KRAS.50_UP.V1_DN	45	-0.292661	-1.16344	0.204724	0.317518	1	3182	tags=29%, list=18%, signal=35%
TANG_SENESCENCE_TP53_TARGETS_UP	31	-0.312828	-1.16327	0.232558	0.317346	1	2472	tags=35%, list=14%, signal=41%
REACTOME_RNA_POL_I_TRANSCRIPTION_TERMINATION	19	-0.35499	-1.16318	0.204969	0.317051	1	3703	tags=32%, list=21%, signal=40%
REACTOME_CLASS_B_2_SECRETIN_FAMILY_RECEPTORS	79	-0.259074	-1.16125	0.116279	0.319792	1	4128	tags=34%, list=24%, signal=45%
CHEOK_RESPONSE_TO_MERCAPTOPURINE_AND_LD_MTX_DN	20	-0.357036	-1.16039	0.24055	0.320854	1	1861	tags=25%, list=11%, signal=28%
PIONTEK_PKD1_TARGETS_DN	16	-0.387327	-1.16019	0.277143	0.320748	1	884	tags=25%, list=5%, signal=26%
PIGMENT_METABOLIC_PROCESS	18	-0.368397	-1.16008	0.257426	0.320472	1	1330	tags=28%, list=8%, signal=30%
RUAN_RESPONSE_TO_TNF_TROGLITAZONE_DN	40	-0.298871	-1.15904	0.147541	0.321877	1	2205	tags=33%, list=13%, signal=37%
ACETYLCHOLINE_BINDING	16	-0.38913	-1.15874	0.232416	0.321923	1	2961	tags=31%, list=17%, signal=38%
REACTOME_METABOLISM_OF_AMINO_ACIDS_AND_DERIVATIVES	184	-0.226597	-1.15475	0.0930233	0.328274	1	3320	tags=24%, list=19%, signal=30%
YAO_TEMPORAL_RESPONSE_TO_PROGESTERONE_CLUSTER_16	73	-0.266071	-1.15437	0.172043	0.328448	1	2838	tags=27%, list=16%, signal=33%
AKT_UP_MTOR_DN.V1_DN	172	-0.23234	-1.15377	0.0978261	0.328983	1	1706	tags=19%, list=10%, signal=21%
EGFR_UP.V1_DN	182	-0.229513	-1.1533	0.114286	0.329303	1	2223	tags=20%, list=13%, signal=22%
PID_AURORA_A_PATHWAY	30	-0.322239	-1.15228	0.224265	0.330719	1	2492	tags=43%, list=14%, signal=50%
AKT_UP.V1_DN	175	-0.22737	-1.15147	0.115789	0.331692	1	2097	tags=20%, list=12%, signal=23%
AMINE_METABOLIC_PROCESS	140	-0.236275	-1.15061	0.16129	0.332823	1	1631	tags=20%, list=9%, signal=22%
TERAO_AOX4_TARGETS_SKIN_UP	35	-0.308855	-1.14856	0.214286	0.336064	1	3115	tags=37%, list=18%, signal=45%
CHICAS_RB1_TARGETS_LOW_SERUM	89	-0.252532	-1.14615	0.184615	0.34007	1	3497	tags=34%, list=20%, signal=42%
YAO_TEMPORAL_RESPONSE_TO_PROGESTERONE_CLUSTER_17	167	-0.229568	-1.14529	0.131313	0.341171	1	3095	tags=29%, list=18%, signal=35%
REACTOME_SULFUR_AMINO_ACID_METABOLISM	24	-0.335804	-1.14457	0.257764	0.342019	1	3320	tags=29%, list=19%, signal=36%
HALLMARK_SPERMATOGENESIS	132	-0.228854	-1.14165	0.142857	0.347195	1	2129	tags=20%, list=12%, signal=23%
RODWELL_AGING_KIDNEY_DN	134	-0.236281	-1.14134	0.13913	0.347232	1	2893	tags=23%, list=17%, signal=28%
REACTOME_CELL_CELL_JUNCTION_ORGANIZATION	49	-0.280002	-1.14001	0.196581	0.349262	1	3796	tags=31%, list=22%, signal=39%
OXIDOREDUCTASE_ACTIVITY_ACTING_ON_THE_ALDEHYDE_OR_OXO_GROUP_OF_DONORS	22	-0.344661	-1.13979	0.288079	0.349198	1	2469	tags=23%, list=14%, signal=26%
KYNG_WERNER_SYNDROM_UP	19	-0.360934	-1.13876	0.277108	0.350584	1	996	tags=21%, list=6%, signal=22%
RAMALHO_STEMNESS_UP	193	-0.225102	-1.13874	0.116279	0.350115	1	1930	tags=20%, list=11%, signal=22%
SANSOM_WNT_PATHWAY_REQUIRE_MYC	58	-0.270353	-1.13871	0.223176	0.349672	1	2968	tags=28%, list=17%, signal=33%
MRNA_METABOLIC_PROCESS	78	-0.259254	-1.13828	0.15	0.35	1	3487	tags=28%, list=20%, signal=35%
JAERVINEN_AMPLIFIED_IN_LARYNGEAL_CANCER	37	-0.301377	-1.13738	0.227437	0.351183	1	2018	tags=24%, list=12%, signal=27%
GEORGES_CELL_CYCLE_MIR192_TARGETS	61	-0.266546	-1.13673	0.212435	0.351932	1	3614	tags=39%, list=21%, signal=49%
HORMONE_ACTIVITY	41	-0.295022	-1.13613	0.233083	0.352592	1	4407	tags=37%, list=25%, signal=49%
REACTOME_RNA_POL_III_CHAIN_ELONGATION	17	-0.367759	-1.13104	0.283133	0.361917	1	761	tags=12%, list=4%, signal=12%
SINGLE_STRANDED_DNA_BINDING	31	-0.314416	-1.13033	0.240964	0.362735	1	3230	tags=39%, list=19%, signal=47%
DIGESTION	41	-0.292705	-1.13032	0.231076	0.362235	1	2788	tags=29%, list=16%, signal=35%
BOYAULT_LIVER_CANCER_SUBCLASS_G12_DN	15	-0.372723	-1.13022	0.271642	0.361922	1	3219	tags=33%, list=19%, signal=41%
KEGG_BETA_ALANINE_METABOLISM	22	-0.344556	-1.12923	0.260726	0.363277	1	2801	tags=36%, list=16%, signal=43%
PROTEIN_C_TERMINUS_BINDING	71	-0.262897	-1.12897	0.234043	0.363265	1	2018	tags=24%, list=12%, signal=27%
KEGG_PENTOSE_AND_GLUCURONATE_INTERCONVERSIONS	15	-0.373099	-1.12548	0.28863	0.369752	1	2515	tags=27%, list=14%, signal=31%
V$NFY_C	226	-0.216475	-1.12477	0.0895522	0.370614	1	1895	tags=16%, list=11%, signal=18%
LIANG_HEMATOPOIESIS_STEM_CELL_NUMBER_SMALL_VS_HUGE_UP	36	-0.297344	-1.12251	0.267241	0.37455	1	2917	tags=33%, list=17%, signal=40%
LEE_LIVER_CANCER_ACOX1_DN	61	-0.261989	-1.12241	0.212435	0.374222	1	2971	tags=31%, list=17%, signal=37%
RNA_SPLICING	88	-0.246887	-1.12078	0.20625	0.377034	1	3756	tags=30%, list=22%, signal=37%
SYNAPSE_ORGANIZATION_AND_BIOGENESIS	21	-0.341191	-1.12015	0.286585	0.377695	1	2425	tags=19%, list=14%, signal=22%
TUBE_DEVELOPMENT	17	-0.36161	-1.119	0.295522	0.379443	1	1059	tags=24%, list=6%, signal=25%
ESTABLISHMENT_OF_ORGANELLE_LOCALIZATION	17	-0.353978	-1.11865	0.284314	0.379532	1	2440	tags=41%, list=14%, signal=48%
KEGG_METABOLISM_OF_XENOBIOTICS_BY_CYTOCHROME_P450	55	-0.273463	-1.11801	0.241706	0.380276	1	4666	tags=33%, list=27%, signal=45%
REACTOME_RNA_POL_III_TRANSCRIPTION	33	-0.306518	-1.11521	0.270833	0.385368	1	761	tags=9%, list=4%, signal=9%
KEGG_ALANINE_ASPARTATE_AND_GLUTAMATE_METABOLISM	32	-0.301508	-1.11492	0.267857	0.385412	1	2006	tags=31%, list=12%, signal=35%
STK33_NOMO_DN	256	-0.210399	-1.11477	0.0862069	0.385174	1	2006	tags=16%, list=12%, signal=18%
HIRSCH_CELLULAR_TRANSFORMATION_SIGNATURE_DN	94	-0.240723	-1.11462	0.153846	0.384952	1	2011	tags=22%, list=12%, signal=25%
FATTY_ACID_METABOLIC_PROCESS	59	-0.271575	-1.11445	0.259434	0.384778	1	3408	tags=37%, list=20%, signal=46%
RNA_PROCESSING	162	-0.227367	-1.11293	0.15	0.387291	1	3756	tags=29%, list=22%, signal=37%
FEMALE_GAMETE_GENERATION	15	-0.379099	-1.11239	0.256716	0.387861	1	4891	tags=60%, list=28%, signal=83%
TRANSLATION_FACTOR_ACTIVITY_NUCLEIC_ACID_BINDING	34	-0.303393	-1.11221	0.26378	0.387697	1	2476	tags=21%, list=14%, signal=24%
TRANSLATION	162	-0.223704	-1.1093	0.159574	0.393135	1	2476	tags=23%, list=14%, signal=27%
VALK_AML_CLUSTER_13	29	-0.314143	-1.10916	0.319703	0.39288	1	2304	tags=31%, list=13%, signal=36%
HERNANDEZ_ABERRANT_MITOSIS_BY_DOCETACEL_2NM_DN	23	-0.327912	-1.10759	0.298658	0.395641	1	3514	tags=48%, list=20%, signal=60%
REACTOME_AMINE_DERIVED_HORMONES	15	-0.371441	-1.10709	0.325714	0.39619	1	4465	tags=40%, list=26%, signal=54%
KEGG_GLYCINE_SERINE_AND_THREONINE_METABOLISM	31	-0.310871	-1.10596	0.258182	0.397967	1	4118	tags=35%, list=24%, signal=46%
NABA_ECM_GLYCOPROTEINS	185	-0.216982	-1.10492	0.15942	0.399596	1	3916	tags=27%, list=23%, signal=35%
BILD_E2F3_ONCOGENIC_SIGNATURE	228	-0.213341	-1.10412	0.122807	0.400812	1	1715	tags=17%, list=10%, signal=18%
JUBAN_TARGETS_OF_SPI1_AND_FLI1_DN	77	-0.249771	-1.10223	0.252577	0.404162	1	1233	tags=18%, list=7%, signal=19%
MEISSNER_ES_ICP_WITH_H3K4ME3	30	-0.305125	-1.10182	0.275618	0.404505	1	3096	tags=30%, list=18%, signal=36%
MACROMOLECULE_BIOSYNTHETIC_PROCESS	301	-0.203316	-1.09988	0.159091	0.408054	1	2333	tags=20%, list=13%, signal=23%
NUNODA_RESPONSE_TO_DASATINIB_IMATINIB_UP	29	-0.320393	-1.09905	0.316327	0.409284	1	2206	tags=38%, list=13%, signal=43%
DOUBLE_STRAND_BREAK_REPAIR	21	-0.33734	-1.09898	0.296296	0.408874	1	1979	tags=29%, list=11%, signal=32%
SMIRNOV_RESPONSE_TO_IR_2HR_DN	51	-0.270103	-1.09738	0.255319	0.411755	1	2315	tags=27%, list=13%, signal=32%
TUBE_MORPHOGENESIS	15	-0.365959	-1.09432	0.346939	0.417911	1	1059	tags=27%, list=6%, signal=28%
LASTOWSKA_COAMPLIFIED_WITH_MYCN	41	-0.275838	-1.09427	0.285714	0.417468	1	1711	tags=24%, list=10%, signal=27%
KEGG_ARACHIDONIC_ACID_METABOLISM	51	-0.270633	-1.09274	0.268182	0.42025	1	2126	tags=22%, list=12%, signal=25%
FONTAINE_FOLLICULAR_THYROID_ADENOMA_UP	67	-0.250569	-1.09224	0.301676	0.42077	1	1552	tags=18%, list=9%, signal=20%
BACOLOD_RESISTANCE_TO_ALKYLATING_AGENTS_DN	54	-0.261711	-1.09182	0.29064	0.421108	1	3244	tags=31%, list=19%, signal=39%
GKCGCNNNNNNNTGAYG_UNKNOWN	54	-0.264716	-1.09181	0.292683	0.420561	1	1870	tags=19%, list=11%, signal=21%
MIKKELSEN_MEF_LCP_WITH_H3K27ME3	58	-0.264827	-1.09068	0.285047	0.422425	1	5571	tags=47%, list=32%, signal=68%
MYOSIN_COMPLEX	16	-0.35777	-1.09047	0.309942	0.422317	1	806	tags=19%, list=5%, signal=20%
BYSTRYKH_HEMATOPOIESIS_STEM_CELL_SCP2_QTL_TRANS	23	-0.325869	-1.08704	0.31058	0.429281	1	2467	tags=26%, list=14%, signal=30%
ZHAN_VARIABLE_EARLY_DIFFERENTIATION_GENES_DN	29	-0.308759	-1.08642	0.315985	0.43006	1	2852	tags=34%, list=16%, signal=41%
STK33_SKM_DN	252	-0.207527	-1.08552	0.20339	0.431472	1	2120	tags=17%, list=12%, signal=19%
BRCA1_DN.V1_UP	130	-0.225137	-1.0855	0.191667	0.430977	1	4349	tags=35%, list=25%, signal=46%
REACTOME_RNA_POL_I_TRANSCRIPTION_INITIATION	22	-0.318957	-1.0853	0.309211	0.430849	1	3703	tags=32%, list=21%, signal=40%
MANN_RESPONSE_TO_AMIFOSTINE_UP	20	-0.337581	-1.0848	0.329897	0.431418	1	1546	tags=30%, list=9%, signal=33%
ESTABLISHMENT_AND_OR_MAINTENANCE_OF_CHROMATIN_ARCHITECTURE	75	-0.245336	-1.0841	0.244444	0.432301	1	2938	tags=25%, list=17%, signal=30%
REACTOME_LATE_PHASE_OF_HIV_LIFE_CYCLE	93	-0.236622	-1.08307	0.278912	0.434032	1	3251	tags=28%, list=19%, signal=34%
DNA_DEPENDENT_ATPASE_ACTIVITY	22	-0.327794	-1.08294	0.335664	0.433776	1	4538	tags=41%, list=26%, signal=55%
ZHAN_MULTIPLE_MYELOMA_CD2_DN	44	-0.283392	-1.08148	0.296137	0.436353	1	3622	tags=36%, list=21%, signal=46%
KEGG_ARGININE_AND_PROLINE_METABOLISM	48	-0.268014	-1.08139	0.331818	0.436005	1	1779	tags=25%, list=10%, signal=28%
MODY_HIPPOCAMPUS_NEONATAL	33	-0.28721	-1.08081	0.318008	0.43677	1	3628	tags=30%, list=21%, signal=38%
COFACTOR_BINDING	22	-0.331143	-1.08041	0.328467	0.437121	1	1879	tags=32%, list=11%, signal=36%
ATF2_UP.V1_UP	185	-0.209847	-1.07967	0.158537	0.43815	1	3589	tags=27%, list=21%, signal=34%
TANAKA_METHYLATED_IN_ESOPHAGEAL_CARCINOMA	95	-0.235868	-1.07571	0.30719	0.446634	1	3173	tags=24%, list=18%, signal=29%
BOYAULT_LIVER_CANCER_SUBCLASS_G123_DN	50	-0.262514	-1.07337	0.303846	0.451386	1	3256	tags=26%, list=19%, signal=32%
RNA_EXPORT_FROM_NUCLEUS	19	-0.339868	-1.07256	0.347541	0.452703	1	3229	tags=42%, list=19%, signal=52%
NEUROTRANSMITTER_RECEPTOR_ACTIVITY	49	-0.263437	-1.07082	0.292308	0.456149	1	3941	tags=29%, list=23%, signal=37%
BOYAULT_LIVER_CANCER_SUBCLASS_G3_DN	47	-0.267863	-1.07045	0.3375	0.456392	1	2483	tags=23%, list=14%, signal=27%
GCNP_SHH_UP_EARLY.V1_UP	161	-0.214049	-1.07032	0.238095	0.456083	1	2973	tags=25%, list=17%, signal=30%
AMUNDSON_GAMMA_RADIATION_RESISTANCE	19	-0.330603	-1.0697	0.333333	0.456914	1	1416	tags=21%, list=8%, signal=23%
PRC2_SUZ12_UP.V1_UP	177	-0.212977	-1.06968	0.265823	0.456357	1	3413	tags=25%, list=20%, signal=31%
NAKAYAMA_SOFT_TISSUE_TUMORS_PCA1_DN	72	-0.244782	-1.06945	0.303191	0.456301	1	3119	tags=21%, list=18%, signal=25%
RIZ_ERYTHROID_DIFFERENTIATION_HBZ	40	-0.279545	-1.06816	0.310811	0.458689	1	3480	tags=33%, list=20%, signal=41%
SKELETAL_MUSCLE_DEVELOPMENT	30	-0.301973	-1.06811	0.312704	0.458231	1	1372	tags=13%, list=8%, signal=14%
MIKKELSEN_NPC_ICP_WITH_H3K4ME3	407	-0.193918	-1.06776	0.285714	0.458424	1	3145	tags=24%, list=18%, signal=29%
REACTOME_TRANSPORT_OF_MATURE_TRANSCRIPT_TO_CYTOPLASM	48	-0.267942	-1.06729	0.330435	0.458994	1	1853	tags=19%, list=11%, signal=21%
YAUCH_HEDGEHOG_SIGNALING_PARACRINE_DN	236	-0.20539	-1.06688	0.171875	0.459354	1	2659	tags=20%, list=15%, signal=23%
QI_PLASMACYTOMA_DN	96	-0.237216	-1.06614	0.306667	0.46052	1	2663	tags=29%, list=15%, signal=34%
CAMPS_COLON_CANCER_COPY_NUMBER_DN	42	-0.269563	-1.06581	0.313808	0.460679	1	2928	tags=31%, list=17%, signal=37%
REACTOME_PROCESSING_OF_CAPPED_INTRONLESS_PRE_MRNA	23	-0.315005	-1.06421	0.372093	0.463835	1	3935	tags=43%, list=23%, signal=56%
BHATI_G2M_ARREST_BY_2METHOXYESTRADIOL_DN	124	-0.226921	-1.06273	0.318966	0.4669	1	3164	tags=29%, list=18%, signal=35%
OHGUCHI_LIVER_HNF4A_TARGETS_DN	138	-0.218518	-1.06242	0.25	0.467041	1	3189	tags=26%, list=18%, signal=32%
ZEMBUTSU_SENSITIVITY_TO_METHOTREXATE	17	-0.344408	-1.06206	0.36859	0.46729	1	299	tags=18%, list=2%, signal=18%
YAO_TEMPORAL_RESPONSE_TO_PROGESTERONE_CLUSTER_11	88	-0.233052	-1.06165	0.317365	0.467626	1	3970	tags=38%, list=23%, signal=48%
LIANG_HEMATOPOIESIS_STEM_CELL_NUMBER_LARGE_VS_TINY_UP	38	-0.274672	-1.05981	0.344948	0.471433	1	2979	tags=34%, list=17%, signal=41%
AMINO_ACID_DERIVATIVE_METABOLIC_PROCESS	24	-0.311013	-1.05836	0.372611	0.474225	1	1447	tags=17%, list=8%, signal=18%
HETEROCYCLE_METABOLIC_PROCESS	27	-0.308374	-1.05661	0.362179	0.477834	1	3266	tags=33%, list=19%, signal=41%
LABBE_WNT3A_TARGETS_UP	105	-0.224082	-1.0556	0.325153	0.479588	1	2301	tags=21%, list=13%, signal=24%
ASTON_MAJOR_DEPRESSIVE_DISORDER_UP	45	-0.263309	-1.0555	0.344828	0.479232	1	1588	tags=20%, list=9%, signal=22%
REACTOME_HIV_LIFE_CYCLE	106	-0.227946	-1.05525	0.271523	0.479187	1	3543	tags=30%, list=20%, signal=38%
PETRETTO_HEART_MASS_QTL_CIS_DN	23	-0.319685	-1.05484	0.368254	0.479608	1	3702	tags=48%, list=21%, signal=61%
ORGANELLAR_RIBOSOME	21	-0.319465	-1.05414	0.365188	0.48064	1	3536	tags=38%, list=20%, signal=48%
NIKOLSKY_BREAST_CANCER_12Q24_AMPLICON	15	-0.365918	-1.05245	0.380368	0.484082	1	132	tags=13%, list=1%, signal=13%
HERNANDEZ_MITOTIC_ARREST_BY_DOCETAXEL_2_DN	18	-0.335844	-1.05199	0.363924	0.484569	1	3434	tags=50%, list=20%, signal=62%
CGCTGCT,MIR-503	22	-0.316336	-1.0512	0.391459	0.48584	1	3070	tags=32%, list=18%, signal=39%
BIOCARTA_G2_PATHWAY	24	-0.317	-1.05118	0.380074	0.485309	1	2110	tags=38%, list=12%, signal=43%
MITOCHONDRIAL_RIBOSOME	21	-0.319465	-1.04792	0.376307	0.492565	1	3536	tags=38%, list=20%, signal=48%
COFACTOR_METABOLIC_PROCESS	51	-0.261246	-1.0473	0.345622	0.493481	1	1753	tags=22%, list=10%, signal=24%
VANHARANTA_UTERINE_FIBROID_UP	44	-0.268143	-1.04693	0.368664	0.493828	1	2968	tags=30%, list=17%, signal=36%
KEGG_STEROID_HORMONE_BIOSYNTHESIS	41	-0.271074	-1.04589	0.352	0.495824	1	1194	tags=12%, list=7%, signal=13%
DEN_INTERACT_WITH_LCA5	23	-0.316251	-1.04365	0.39726	0.500783	1	1896	tags=26%, list=11%, signal=29%
REACTOME_FORMATION_OF_TUBULIN_FOLDING_INTERMEDIATES_BY_CCT_TRIC	18	-0.342914	-1.04166	0.367089	0.505017	1	3029	tags=39%, list=17%, signal=47%
CHROMATIN_ASSEMBLY_OR_DISASSEMBLY	26	-0.296249	-1.04125	0.4	0.505426	1	3464	tags=35%, list=20%, signal=43%
MMS_MOUSE_LYMPH_HIGH_4HRS_UP	32	-0.281706	-1.03914	0.357143	0.510023	1	2008	tags=28%, list=12%, signal=32%
CELL_PROJECTION_PART	19	-0.327746	-1.03774	0.380403	0.512934	1	1997	tags=26%, list=11%, signal=30%
RODWELL_AGING_KIDNEY_NO_BLOOD_DN	141	-0.216137	-1.03743	0.4	0.513132	1	2917	tags=23%, list=17%, signal=28%
NAGY_TFTC_COMPONENTS_HUMAN	17	-0.34576	-1.03719	0.402477	0.51311	1	3658	tags=35%, list=21%, signal=45%
SEXUAL_REPRODUCTION	124	-0.216081	-1.03683	0.366412	0.513356	1	2776	tags=23%, list=16%, signal=27%
TRANSLATION_INITIATION_FACTOR_ACTIVITY	23	-0.317863	-1.03618	0.372014	0.514313	1	2476	tags=26%, list=14%, signal=30%
UNFOLDED_PROTEIN_BINDING	40	-0.273408	-1.03573	0.360169	0.514809	1	2598	tags=25%, list=15%, signal=29%
WEINMANN_ADAPTATION_TO_HYPOXIA_UP	26	-0.295946	-1.03568	0.414239	0.514304	1	2917	tags=31%, list=17%, signal=37%
ZEMBUTSU_SENSITIVITY_TO_MITOMYCIN	19	-0.328128	-1.03379	0.429508	0.518492	1	2294	tags=37%, list=13%, signal=42%
PROTEIN_COMPLEX_BINDING	51	-0.254183	-1.03367	0.392241	0.518202	1	1950	tags=18%, list=11%, signal=20%
COLLIS_PRKDC_SUBSTRATES	20	-0.317775	-1.03273	0.38535	0.519913	1	3969	tags=40%, list=23%, signal=52%
AKL_HTLV1_INFECTION_UP	24	-0.307262	-1.03255	0.379538	0.519696	1	518	tags=21%, list=3%, signal=21%
RIBOSOMAL_SUBUNIT	18	-0.325768	-1.0325	0.394813	0.519194	1	3536	tags=39%, list=20%, signal=49%
HYDROLASE_ACTIVITY_ACTING_ON_CARBON_NITROGEN_NOT_PEPTIDEBONDS	45	-0.258674	-1.03165	0.390909	0.520742	1	2130	tags=24%, list=12%, signal=28%
REACTOME_LIPID_DIGESTION_MOBILIZATION_AND_TRANSPORT	45	-0.25812	-1.03085	0.359833	0.522096	1	2543	tags=22%, list=15%, signal=26%
V$NFY_Q6	238	-0.196823	-1.03078	0.408163	0.521616	1	1506	tags=15%, list=9%, signal=16%
REACTOME_LIPOPROTEIN_METABOLISM	28	-0.291333	-1.02902	0.40604	0.525491	1	2165	tags=21%, list=12%, signal=24%
VANHARANTA_UTERINE_FIBROID_WITH_7Q_DELETION_UP	65	-0.235603	-1.02844	0.404651	0.526334	1	2304	tags=22%, list=13%, signal=25%
REACTOME_FORMATION_OF_RNA_POL_II_ELONGATION_COMPLEX_	37	-0.266136	-1.02782	0.41573	0.527197	1	3487	tags=32%, list=20%, signal=40%
STRUCTURAL_CONSTITUENT_OF_CYTOSKELETON	56	-0.247276	-1.02694	0.388626	0.528852	1	1566	tags=16%, list=9%, signal=18%
REACTOME_RNA_POL_III_TRANSCRIPTION_TERMINATION	19	-0.325967	-1.02691	0.417957	0.528313	1	4166	tags=32%, list=24%, signal=41%
MITOCHONDRIAL_MEMBRANE	83	-0.226011	-1.02687	0.378947	0.527762	1	3287	tags=27%, list=19%, signal=33%
ACTIN_FILAMENT_ORGANIZATION	23	-0.30784	-1.02643	0.408163	0.528278	1	2672	tags=30%, list=15%, signal=36%
APPIERTO_RESPONSE_TO_FENRETINIDE_DN	49	-0.249377	-1.02602	0.38326	0.528687	1	2487	tags=24%, list=14%, signal=28%
AUNG_GASTRIC_CANCER	51	-0.257084	-1.02562	0.418103	0.529035	1	2384	tags=25%, list=14%, signal=29%
MICROBODY	45	-0.254529	-1.0252	0.38843	0.529503	1	3091	tags=33%, list=18%, signal=40%
PLASARI_NFIC_TARGETS_BASAL_UP	27	-0.289243	-1.02352	0.388889	0.533177	1	3210	tags=22%, list=18%, signal=27%
VANTVEER_BREAST_CANCER_METASTASIS_UP	51	-0.246857	-1.02222	0.433476	0.535892	1	1879	tags=22%, list=11%, signal=24%
ZHAN_V1_LATE_DIFFERENTIATION_GENES_DN	15	-0.336579	-1.02192	0.388013	0.535999	1	1186	tags=27%, list=7%, signal=29%
MOLENAAR_TARGETS_OF_CCND1_AND_CDK4_UP	62	-0.240692	-1.02145	0.414286	0.536531	1	2671	tags=24%, list=15%, signal=28%
NEUROTRANSMITTER_BINDING	52	-0.247404	-1.02125	0.388646	0.536401	1	3941	tags=27%, list=23%, signal=35%
THIOLESTER_HYDROLASE_ACTIVITY	16	-0.340924	-1.02013	0.431884	0.538592	1	2020	tags=38%, list=12%, signal=42%
KEGG_LINOLEIC_ACID_METABOLISM	23	-0.30434	-1.0195	0.415282	0.539645	1	2126	tags=22%, list=12%, signal=25%
KEGG_FATTY_ACID_METABOLISM	40	-0.263166	-1.01893	0.422594	0.540466	1	645	tags=13%, list=4%, signal=13%
GUENTHER_GROWTH_SPHERICAL_VS_ADHERENT_UP	17	-0.332199	-1.01824	0.424615	0.54157	1	3115	tags=29%, list=18%, signal=36%
KATSANOU_ELAVL1_TARGETS_DN	139	-0.212366	-1.01791	0.436975	0.541721	1	1631	tags=16%, list=9%, signal=17%
REACTOME_RNA_POL_II_TRANSCRIPTION_PRE_INITIATION_AND_PROMOTER_OPENING	37	-0.2726	-1.01705	0.396947	0.543313	1	3060	tags=22%, list=18%, signal=26%
REACTOME_ION_CHANNEL_TRANSPORT	54	-0.24655	-1.01472	0.430052	0.548499	1	2467	tags=19%, list=14%, signal=22%
PID_CONE_PATHWAY	23	-0.306975	-1.0147	0.442857	0.547887	1	6111	tags=57%, list=35%, signal=87%
FARMER_BREAST_CANCER_CLUSTER_4	19	-0.319189	-1.01434	0.396104	0.548209	1	3916	tags=42%, list=23%, signal=54%
EXTRACELLULAR_STRUCTURE_ORGANIZATION_AND_BIOGENESIS	30	-0.282844	-1.01291	0.396552	0.551271	1	2425	tags=20%, list=14%, signal=23%
NABA_CORE_MATRISOME	264	-0.193594	-1.01283	0.4	0.550797	1	3600	tags=23%, list=21%, signal=29%
RNA_CATABOLIC_PROCESS	21	-0.309674	-1.01055	0.428571	0.556155	1	2553	tags=29%, list=15%, signal=33%
WCTCNATGGY_UNKNOWN	76	-0.225731	-1.00938	0.420765	0.558603	1	1856	tags=18%, list=11%, signal=21%
OXIDOREDUCTASE_ACTIVITY	277	-0.193065	-1.00793	0.442308	0.561832	1	1447	tags=12%, list=8%, signal=13%
ZIRN_TRETINOIN_RESPONSE_UP	19	-0.319297	-1.00713	0.43038	0.563304	1	1265	tags=21%, list=7%, signal=23%
MOTOR_ACTIVITY	28	-0.293472	-1.00502	0.446494	0.56826	1	2102	tags=29%, list=12%, signal=32%
XU_GH1_AUTOCRINE_TARGETS_UP	236	-0.194537	-1.00462	0.372881	0.56865	1	1777	tags=16%, list=10%, signal=18%
NUCLEAR_EXPORT	32	-0.274056	-1.00446	0.453571	0.568404	1	2852	tags=38%, list=16%, signal=45%
REACTOME_ACYL_CHAIN_REMODELLING_OF_PE	20	-0.310819	-1.00277	0.435216	0.572158	1	3100	tags=40%, list=18%, signal=49%
LEE_LIVER_CANCER_CIPROFIBRATE_DN	64	-0.229373	-1.00265	0.433333	0.571799	1	4123	tags=39%, list=24%, signal=51%
PEROXISOME	45	-0.254529	-1.00197	0.447005	0.572911	1	3091	tags=33%, list=18%, signal=40%
RESPONSE_TO_DRUG	18	-0.32039	-0.999567	0.436747	0.578653	1	2451	tags=33%, list=14%, signal=39%
TIGHT_JUNCTION	30	-0.285027	-0.998001	0.463158	0.582184	1	3796	tags=40%, list=22%, signal=51%
KEGG_PROPANOATE_METABOLISM	32	-0.280396	-0.997934	0.4375	0.581693	1	3945	tags=44%, list=23%, signal=56%
KEGG_PROXIMAL_TUBULE_BICARBONATE_RECLAMATION	23	-0.297952	-0.99792	0.453642	0.581051	1	4548	tags=52%, list=26%, signal=71%
NUCLEOPLASM	268	-0.187059	-0.997057	0.5	0.582652	1	2600	tags=20%, list=15%, signal=23%
KRAS.PROSTATE_UP.V1_DN	134	-0.210658	-0.996598	0.482759	0.583147	1	2904	tags=22%, list=17%, signal=26%
RRCCGTTA_UNKNOWN	80	-0.226721	-0.996473	0.436047	0.582791	1	1143	tags=13%, list=7%, signal=13%
REACTOME_NITRIC_OXIDE_STIMULATES_GUANYLATE_CYCLASE	25	-0.291741	-0.993909	0.462541	0.588965	1	1933	tags=24%, list=11%, signal=27%
MICROTUBULE_MOTOR_ACTIVITY	16	-0.323385	-0.991566	0.44375	0.594415	1	1895	tags=31%, list=11%, signal=35%
BIOGENIC_AMINE_METABOLIC_PROCESS	17	-0.322657	-0.988965	0.466454	0.600624	1	195	tags=12%, list=1%, signal=12%
REACTOME_CYCLIN_E_ASSOCIATED_EVENTS_DURING_G1_S_TRANSITION_	60	-0.239744	-0.988906	0.487805	0.600081	1	1818	tags=18%, list=10%, signal=20%
MITOCHONDRIAL_ENVELOPE	93	-0.215954	-0.987488	0.458599	0.6032	1	3355	tags=26%, list=19%, signal=32%
GOODELL_N.ER	27	-0.278571	-0.986307	0.486111	0.605729	1	2513	tags=37%, list=14%, signal=43%
TTTNNANAGCYR_UNKNOWN	113	-0.206279	-0.98629	0.507812	0.605086	1	3446	tags=29%, list=20%, signal=36%
ZEMBUTSU_SENSITIVITY_TO_NIMUSTINE	17	-0.326762	-0.986013	0.459459	0.605101	1	543	tags=12%, list=3%, signal=12%
GEISS_RESPONSE_TO_DSRNA_DN	15	-0.331029	-0.985113	0.464072	0.606816	1	3445	tags=47%, list=20%, signal=58%
ACEVEDO_LIVER_CANCER_WITH_H3K9ME3_DN	100	-0.211099	-0.980509	0.541096	0.618369	1	2509	tags=20%, list=14%, signal=23%
REACTOME_PHASE_II_CONJUGATION	54	-0.239753	-0.978544	0.509804	0.622945	1	2158	tags=19%, list=12%, signal=21%
WIERENGA_PML_INTERACTOME	37	-0.257321	-0.978098	0.504132	0.623504	1	4249	tags=38%, list=24%, signal=50%
EXTRACELLULAR_MATRIX_STRUCTURAL_CONSTITUENT	26	-0.289464	-0.976407	0.478689	0.627288	1	3495	tags=27%, list=20%, signal=34%
REACTOME_INTERACTION_BETWEEN_L1_AND_ANKYRINS	21	-0.300284	-0.974066	0.465625	0.632891	1	1267	tags=14%, list=7%, signal=15%
ZHAN_LATE_DIFFERENTIATION_GENES_DN	15	-0.328563	-0.973937	0.474286	0.632541	1	1825	tags=33%, list=10%, signal=37%
WEST_ADRENOCORTICAL_CARCINOMA_VS_ADENOMA_UP	20	-0.308857	-0.973383	0.519868	0.633285	1	3311	tags=30%, list=19%, signal=37%
SPLICEOSOME	51	-0.236558	-0.973274	0.513274	0.632874	1	3748	tags=31%, list=22%, signal=40%
TERAO_AOX4_TARGETS_SKIN_DN	24	-0.28255	-0.971583	0.536913	0.636732	1	3489	tags=29%, list=20%, signal=36%
MRNA_PROCESSING_GO_0006397	69	-0.226315	-0.97136	0.567251	0.636619	1	3487	tags=26%, list=20%, signal=33%
YEGNASUBRAMANIAN_PROSTATE_CANCER	117	-0.208349	-0.970136	0.512821	0.639205	1	2570	tags=21%, list=15%, signal=24%
XU_RESPONSE_TO_TRETINOIN_AND_NSC682994_DN	15	-0.318048	-0.96582	0.478134	0.6501	1	2553	tags=33%, list=15%, signal=39%
KEGG_STARCH_AND_SUCROSE_METABOLISM	35	-0.258088	-0.962635	0.524345	0.658118	1	1543	tags=17%, list=9%, signal=19%
ADHERENS_JUNCTION	23	-0.288455	-0.962086	0.491349	0.658881	1	3078	tags=30%, list=18%, signal=37%
YOSHIOKA_LIVER_CANCER_EARLY_RECURRENCE_UP	35	-0.260673	-0.961462	0.532819	0.659783	1	421	tags=14%, list=2%, signal=15%
LEE_LIVER_CANCER_MYC_E2F1_DN	59	-0.231073	-0.960008	0.560748	0.662968	1	918	tags=14%, list=5%, signal=14%
ICHIBA_GRAFT_VERSUS_HOST_DISEASE_D7_DN	35	-0.255573	-0.958511	0.547528	0.666289	1	2880	tags=34%, list=17%, signal=41%
MARIADASON_RESPONSE_TO_CURCUMIN_SULINDAC_5	22	-0.289889	-0.957722	0.509317	0.667636	1	1818	tags=18%, list=10%, signal=20%
ORGANELLE_ENVELOPE	162	-0.192086	-0.957302	0.586207	0.668011	1	3355	tags=27%, list=19%, signal=33%
REACTOME_SYNTHESIS_OF_PA	24	-0.280051	-0.957147	0.512821	0.667649	1	3119	tags=38%, list=18%, signal=46%
CHIANG_LIVER_CANCER_SUBCLASS_POLYSOMY7_DN	24	-0.280565	-0.95475	0.510204	0.673325	1	2167	tags=25%, list=12%, signal=29%
HALLMARK_BILE_ACID_METABOLISM	109	-0.207014	-0.952434	0.582677	0.678847	1	1913	tags=18%, list=11%, signal=20%
REACTOME_LIGAND_GATED_ION_CHANNEL_TRANSPORT	21	-0.297116	-0.950337	0.519856	0.683551	1	1710	tags=10%, list=10%, signal=11%
REACTOME_PREFOLDIN_MEDIATED_TRANSFER_OF_SUBSTRATE_TO_CCT_TRIC	23	-0.286881	-0.949932	0.535117	0.68388	1	2384	tags=30%, list=14%, signal=35%
ENVELOPE	162	-0.192086	-0.949487	0.598039	0.684318	1	3355	tags=27%, list=19%, signal=33%
V$GATA_C	240	-0.179367	-0.947961	0.79661	0.687608	1	1512	tags=12%, list=9%, signal=13%
KEGG_BASAL_CELL_CARCINOMA	52	-0.232237	-0.947415	0.543779	0.688343	1	4314	tags=40%, list=25%, signal=54%
MESODERM_DEVELOPMENT	22	-0.289522	-0.945806	0.548589	0.691907	1	1040	tags=14%, list=6%, signal=14%
OXIDOREDUCTASE_ACTIVITY_ACTING_ON_THE_ALDEHYDE_OR_OXO_GROUP_OF_DONORSNAD_OR_NADP_AS_ACCEPTOR	16	-0.320864	-0.943411	0.508197	0.697542	1	2469	tags=25%, list=14%, signal=29%
ANION_TRANSMEMBRANE_TRANSPORTER_ACTIVITY	58	-0.219792	-0.942573	0.603093	0.699034	1	4913	tags=38%, list=28%, signal=53%
KUNINGER_IGF1_VS_PDGFB_TARGETS_UP	75	-0.211374	-0.939392	0.597765	0.706811	1	4198	tags=27%, list=24%, signal=35%
MAEKAWA_ATF2_TARGETS	24	-0.279384	-0.938788	0.546392	0.707646	1	1023	tags=13%, list=6%, signal=13%
INTERMEDIATE_FILAMENT	23	-0.274702	-0.937687	0.556364	0.709839	1	1953	tags=22%, list=11%, signal=24%
ATP_DEPENDENT_RNA_HELICASE_ACTIVITY	17	-0.299897	-0.935199	0.569231	0.715522	1	3046	tags=35%, list=18%, signal=43%
BIOCARTA_AMI_PATHWAY	20	-0.290195	-0.93427	0.585284	0.717274	1	5144	tags=40%, list=30%, signal=57%
PID_MYC_PATHWAY	24	-0.278001	-0.932756	0.592334	0.720507	1	2288	tags=29%, list=13%, signal=34%
NUCLEOBASENUCLEOSIDENUCLEOTIDE_AND_NUCLEIC_ACID_TRANSPORT	29	-0.26472	-0.932754	0.58363	0.719727	1	3229	tags=38%, list=19%, signal=47%
SU_LIVER	52	-0.227565	-0.932391	0.587444	0.71996	1	4875	tags=40%, list=28%, signal=56%
HOLLEMAN_VINCRISTINE_RESISTANCE_ALL_DN	17	-0.304632	-0.931435	0.555241	0.721732	1	3473	tags=47%, list=20%, signal=59%
DORMOY_ELAVL1_TARGETS	16	-0.309315	-0.929851	0.581761	0.725096	1	1628	tags=25%, list=9%, signal=28%
YAO_TEMPORAL_RESPONSE_TO_PROGESTERONE_CLUSTER_2	82	-0.209459	-0.929426	0.675127	0.725449	1	2808	tags=22%, list=16%, signal=26%
MOOTHA_TCA	15	-0.310235	-0.929374	0.544025	0.724772	1	1595	tags=20%, list=9%, signal=22%
MCCLUNG_DELTA_FOSB_TARGETS_2WK	43	-0.234587	-0.929301	0.564444	0.724172	1	1706	tags=14%, list=10%, signal=15%
ELVIDGE_HYPOXIA_BY_DMOG_DN	56	-0.227795	-0.92861	0.6	0.725167	1	1956	tags=18%, list=11%, signal=20%
MARIADASON_RESPONSE_TO_BUTYRATE_SULINDAC_4	20	-0.281202	-0.927247	0.597444	0.727885	1	2812	tags=35%, list=16%, signal=42%
SETLUR_PROSTATE_CANCER_TMPRSS2_ERG_FUSION_DN	20	-0.292169	-0.92715	0.58147	0.727366	1	2572	tags=25%, list=15%, signal=29%
BERENJENO_TRANSFORMED_BY_RHOA_FOREVER_UP	18	-0.294889	-0.925634	0.561129	0.730589	1	762	tags=17%, list=4%, signal=17%
LOPES_METHYLATED_IN_COLON_CANCER_UP	26	-0.263604	-0.925501	0.552083	0.730139	1	1748	tags=23%, list=10%, signal=26%
NABA_BASEMENT_MEMBRANES	40	-0.24499	-0.925277	0.618474	0.729965	1	708	tags=10%, list=4%, signal=10%
MARCINIAK_ER_STRESS_RESPONSE_VIA_CHOP	23	-0.27686	-0.925199	0.575251	0.729364	1	3478	tags=35%, list=20%, signal=43%
BANDRES_RESPONSE_TO_CARMUSTIN_WITHOUT_MGMT_48HR_DN	29	-0.254028	-0.925127	0.557895	0.728773	1	3830	tags=38%, list=22%, signal=49%
MITOCHONDRIAL_MEMBRANE_PART	50	-0.229153	-0.924499	0.648402	0.729584	1	4271	tags=32%, list=25%, signal=42%
TRANSLATION_REGULATOR_ACTIVITY	36	-0.246633	-0.924226	0.572519	0.729474	1	2476	tags=19%, list=14%, signal=23%
HOSHIDA_LIVER_CANCER_SURVIVAL_DN	109	-0.199369	-0.922614	0.692308	0.732815	1	3268	tags=27%, list=19%, signal=33%
INTERMEDIATE_FILAMENT_CYTOSKELETON	23	-0.274702	-0.922278	0.600671	0.732918	1	1953	tags=22%, list=11%, signal=24%
REACTOME_ACTIVATION_OF_GENES_BY_ATF4	23	-0.274537	-0.921571	0.579805	0.733972	1	2006	tags=22%, list=12%, signal=25%
WENG_POR_TARGETS_GLOBAL_UP	18	-0.285945	-0.920411	0.552381	0.736145	1	1136	tags=22%, list=7%, signal=24%
KRAS.LUNG.BREAST_UP.V1_DN	133	-0.190322	-0.920312	0.666667	0.735594	1	3290	tags=22%, list=19%, signal=27%
MIKKELSEN_MCV6_LCP_WITH_H3K27ME3	24	-0.274335	-0.920132	0.564784	0.735331	1	252	tags=8%, list=1%, signal=8%
THILLAINADESAN_ZNF217_TARGETS_UP	42	-0.233287	-0.914676	0.64876	0.748378	1	2684	tags=21%, list=15%, signal=25%
METALLOENDOPEPTIDASE_ACTIVITY	26	-0.261703	-0.914128	0.627586	0.748935	1	3968	tags=19%, list=23%, signal=25%
SERVITJA_ISLET_HNF1A_TARGETS_DN	104	-0.193597	-0.913689	0.723684	0.749255	1	3549	tags=23%, list=20%, signal=29%
ZHAN_MULTIPLE_MYELOMA_SPIKED	20	-0.281266	-0.913001	0.570978	0.750181	1	2694	tags=25%, list=15%, signal=30%
PETRETTO_HEART_MASS_QTL_CIS_UP	26	-0.261868	-0.912915	0.598616	0.749623	1	659	tags=15%, list=4%, signal=16%
PIONTEK_PKD1_TARGETS_UP	33	-0.250775	-0.912272	0.621053	0.750437	1	1421	tags=18%, list=8%, signal=20%
NIELSEN_GIST_VS_SYNOVIAL_SARCOMA_DN	19	-0.290151	-0.910359	0.590323	0.754428	1	2130	tags=37%, list=12%, signal=42%
MEISSNER_BRAIN_HCP_WITH_H3K4ME2	15	-0.314908	-0.908517	0.561605	0.758145	1	3502	tags=40%, list=20%, signal=50%
HALLMARK_KRAS_SIGNALING_DN	191	-0.185946	-0.908241	0.766234	0.75804	1	3192	tags=22%, list=18%, signal=27%
GAMETE_GENERATION	101	-0.19538	-0.907673	0.729927	0.758647	1	2776	tags=21%, list=16%, signal=25%
MCGOWAN_RSP6_TARGETS_UP	18	-0.294247	-0.907587	0.596273	0.758076	1	2277	tags=39%, list=13%, signal=45%
RNA_DEPENDENT_ATPASE_ACTIVITY	18	-0.287821	-0.906367	0.615873	0.760233	1	3046	tags=33%, list=18%, signal=40%
GLYCOPROTEIN_BIOSYNTHETIC_PROCESS	74	-0.210165	-0.905961	0.65285	0.76043	1	1713	tags=15%, list=10%, signal=16%
STRIATED_MUSCLE_DEVELOPMENT	39	-0.237186	-0.905727	0.647687	0.760245	1	4512	tags=33%, list=26%, signal=45%
ROYLANCE_BREAST_CANCER_16Q_COPY_NUMBER_UP	54	-0.220919	-0.904077	0.654378	0.763483	1	2069	tags=20%, list=12%, signal=23%
AMINE_BINDING	22	-0.2725	-0.902623	0.583072	0.76621	1	5201	tags=41%, list=30%, signal=58%
GLYCEROPHOSPHOLIPID_METABOLIC_PROCESS	43	-0.230686	-0.902378	0.673913	0.765975	1	1774	tags=16%, list=10%, signal=18%
REACTOME_ION_TRANSPORT_BY_P_TYPE_ATPASES	33	-0.244143	-0.898417	0.659498	0.774598	1	2467	tags=24%, list=14%, signal=28%
HERNANDEZ_MITOTIC_ARREST_BY_DOCETAXEL_1_UP	32	-0.243913	-0.897806	0.642857	0.775232	1	1260	tags=16%, list=7%, signal=17%
ABE_INNER_EAR	44	-0.22581	-0.897612	0.660551	0.774928	1	1585	tags=14%, list=9%, signal=15%
PARK_HSC_VS_MULTIPOTENT_PROGENITORS_DN	17	-0.285574	-0.895102	0.594059	0.779981	1	471	tags=18%, list=3%, signal=18%
ACEVEDO_LIVER_CANCER_WITH_H3K27ME3_DN	150	-0.180915	-0.893521	0.79646	0.783059	1	4514	tags=33%, list=26%, signal=44%
GAUSSMANN_MLL_AF4_FUSION_TARGETS_C_DN	18	-0.286619	-0.893186	0.595745	0.783012	1	2680	tags=28%, list=15%, signal=33%
KEGG_PENTOSE_PHOSPHATE_PATHWAY	26	-0.247223	-0.891765	0.620209	0.785473	1	1543	tags=19%, list=9%, signal=21%
EXTRACELLULAR_MATRIX	96	-0.192207	-0.891493	0.765101	0.785311	1	3563	tags=23%, list=20%, signal=29%
STRUCTURE_SPECIFIC_DNA_BINDING	50	-0.21945	-0.890158	0.687783	0.787615	1	2508	tags=22%, list=14%, signal=26%
NEGATIVE_REGULATION_OF_CELLULAR_BIOSYNTHETIC_PROCESS	28	-0.252453	-0.888303	0.645038	0.791116	1	1763	tags=21%, list=10%, signal=24%
BASEMENT_MEMBRANE	35	-0.244892	-0.887994	0.648352	0.791025	1	1061	tags=11%, list=6%, signal=12%
MITOCHONDRIAL_RESPIRATORY_CHAIN	21	-0.271291	-0.88735	0.620805	0.791695	1	1893	tags=19%, list=11%, signal=21%
KEGG_PRIMARY_IMMUNODEFICIENCY	35	-0.238009	-0.887182	0.651341	0.791267	1	3801	tags=40%, list=22%, signal=51%
NEGATIVE_REGULATION_OF_BIOSYNTHETIC_PROCESS	29	-0.249429	-0.887162	0.664093	0.790486	1	1763	tags=21%, list=10%, signal=23%
REACTOME_CITRIC_ACID_CYCLE_TCA_CYCLE	18	-0.29101	-0.88637	0.666667	0.791487	1	1595	tags=22%, list=9%, signal=24%
CHEN_NEUROBLASTOMA_COPY_NUMBER_GAINS	48	-0.218847	-0.88585	0.689076	0.791871	1	3591	tags=33%, list=21%, signal=42%
THUM_MIR21_TARGETS_HEART_DISEASE_UP	16	-0.297891	-0.885122	0.614458	0.792754	1	2838	tags=25%, list=16%, signal=30%
V$PPARG_01	43	-0.227573	-0.884348	0.670886	0.793764	1	3538	tags=28%, list=20%, signal=35%
KEGG_OLFACTORY_TRANSDUCTION	110	-0.188193	-0.884042	0.818182	0.793659	1	5866	tags=43%, list=34%, signal=64%
NUCLEOPLASM_PART	203	-0.169684	-0.883995	0.893333	0.79295	1	2600	tags=19%, list=15%, signal=22%
PID_HNF3B_PATHWAY	44	-0.223453	-0.883496	0.693694	0.793278	1	3245	tags=30%, list=19%, signal=36%
DENDRITE	15	-0.299	-0.883302	0.642643	0.79289	1	320	tags=13%, list=2%, signal=14%
AMINO_ACID_TRANSPORT	26	-0.253345	-0.883118	0.636066	0.792461	1	2921	tags=23%, list=17%, signal=28%
PAPASPYRIDONOS_UNSTABLE_ATEROSCLEROTIC_PLAQUE_DN	42	-0.226641	-0.882401	0.702703	0.793284	1	2383	tags=21%, list=14%, signal=25%
DI__TRI_VALENT_INORGANIC_CATION_TRANSPORT	31	-0.238877	-0.881627	0.687708	0.794154	1	3448	tags=32%, list=20%, signal=40%
REACTOME_DESTABILIZATION_OF_MRNA_BY_KSRP	17	-0.285852	-0.879937	0.582317	0.797097	1	1259	tags=18%, list=7%, signal=19%
CELL_MATRIX_ADHESION	36	-0.234355	-0.875079	0.730909	0.806959	1	2387	tags=19%, list=14%, signal=22%
APICAL_JUNCTION_COMPLEX	33	-0.231071	-0.87439	0.676113	0.807691	1	3796	tags=36%, list=22%, signal=46%
NIKOLSKY_BREAST_CANCER_21Q22_AMPLICON	15	-0.293547	-0.874273	0.630303	0.807111	1	3392	tags=27%, list=20%, signal=33%
REACTOME_RNA_POL_III_TRANSCRIPTION_INITIATION_FROM_TYPE_3_PROMOTER	26	-0.259879	-0.870264	0.643123	0.815073	1	761	tags=8%, list=4%, signal=8%
MRNA_BINDING	21	-0.26318	-0.86917	0.665698	0.816629	1	1910	tags=24%, list=11%, signal=27%
KRAS.AMP.LUNG_UP.V1_UP	131	-0.180664	-0.868132	0.827869	0.817964	1	4498	tags=32%, list=26%, signal=43%
RESPONSE_TO_OXIDATIVE_STRESS	44	-0.216751	-0.866448	0.751131	0.820733	1	1950	tags=18%, list=11%, signal=20%
GLI1_UP.V1_DN	23	-0.259392	-0.864598	0.705298	0.823759	1	3665	tags=30%, list=21%, signal=39%
BOYAULT_LIVER_CANCER_SUBCLASS_G123_UP	44	-0.215662	-0.862544	0.725664	0.827338	1	2384	tags=20%, list=14%, signal=24%
WANG_RESPONSE_TO_BEXAROTENE_UP	32	-0.235356	-0.861333	0.706522	0.829052	1	3243	tags=31%, list=19%, signal=38%
REACTOME_RNA_POL_II_PRE_TRANSCRIPTION_EVENTS	52	-0.20841	-0.860606	0.723404	0.829754	1	3487	tags=25%, list=20%, signal=31%
REACTOME_CGMP_EFFECTS	19	-0.26393	-0.859594	0.681115	0.830933	1	1850	tags=21%, list=11%, signal=24%
NAKAYAMA_FGF2_TARGETS	28	-0.244178	-0.859019	0.72028	0.831223	1	1706	tags=18%, list=10%, signal=20%
KEGG_TERPENOID_BACKBONE_BIOSYNTHESIS	15	-0.29108	-0.857278	0.644578	0.833956	1	2085	tags=27%, list=12%, signal=30%
MISHRA_CARCINOMA_ASSOCIATED_FIBROBLAST_DN	23	-0.261713	-0.856785	0.684028	0.834166	1	2532	tags=30%, list=15%, signal=36%
CALCIUM_ION_TRANSPORT	26	-0.247122	-0.856319	0.728522	0.83437	1	3448	tags=31%, list=20%, signal=38%
MIKKELSEN_MCV6_ICP_WITH_H3K27ME3	65	-0.206187	-0.856214	0.737968	0.833733	1	2019	tags=18%, list=12%, signal=21%
LI_WILMS_TUMOR	24	-0.260372	-0.856064	0.670068	0.833212	1	4749	tags=38%, list=27%, signal=52%
REACTOME_ENOS_ACTIVATION_AND_REGULATION	18	-0.271298	-0.85504	0.666667	0.834483	1	1800	tags=28%, list=10%, signal=31%
REACTOME_RNA_POL_II_TRANSCRIPTION	91	-0.188526	-0.853986	0.801324	0.835836	1	1481	tags=12%, list=9%, signal=13%
REACTOME_REGULATION_OF_GENE_EXPRESSION_IN_BETA_CELLS	19	-0.270828	-0.852755	0.69967	0.837424	1	3157	tags=26%, list=18%, signal=32%
CHROMATIN_MODIFICATION	54	-0.203463	-0.851928	0.823789	0.838202	1	4015	tags=33%, list=23%, signal=43%
KEEN_RESPONSE_TO_ROSIGLITAZONE_UP	35	-0.227526	-0.84734	0.717213	0.84655	1	3076	tags=23%, list=18%, signal=28%
REACTOME_DEADENYLATION_DEPENDENT_MRNA_DECAY	42	-0.218202	-0.847236	0.782051	0.845892	1	3301	tags=26%, list=19%, signal=32%
LEE_LIVER_CANCER_DENA_DN	72	-0.195311	-0.846997	0.817308	0.845503	1	4123	tags=33%, list=24%, signal=44%
BOGNI_TREATMENT_RELATED_MYELOID_LEUKEMIA_DN	30	-0.227372	-0.846032	0.721649	0.846525	1	2453	tags=23%, list=14%, signal=27%
KEGG_BIOSYNTHESIS_OF_UNSATURATED_FATTY_ACIDS	17	-0.27142	-0.844776	0.658537	0.848085	1	2880	tags=29%, list=17%, signal=35%
APICOLATERAL_PLASMA_MEMBRANE	33	-0.231071	-0.844422	0.729242	0.847942	1	3796	tags=36%, list=22%, signal=46%
SU_KIDNEY	15	-0.2909	-0.840594	0.698225	0.854361	1	5247	tags=60%, list=30%, signal=86%
AMINO_ACID_TRANSMEMBRANE_TRANSPORTER_ACTIVITY	29	-0.234727	-0.836973	0.747508	0.86022	1	2921	tags=24%, list=17%, signal=29%
BANDRES_RESPONSE_TO_CARMUSTIN_MGMT_48HR_UP	18	-0.272898	-0.836663	0.692308	0.85997	1	39	tags=6%, list=0%, signal=6%
VALK_AML_CLUSTER_9	35	-0.223146	-0.835551	0.767442	0.861193	1	2744	tags=26%, list=16%, signal=30%
CHIANG_LIVER_CANCER_SUBCLASS_CTNNB1_UP	167	-0.17053	-0.833635	0.956989	0.863846	1	3999	tags=28%, list=23%, signal=35%
REACTOME_PERK_REGULATED_GENE_EXPRESSION	26	-0.241287	-0.833136	0.763934	0.863921	1	1259	tags=15%, list=7%, signal=17%
PROTEINACEOUS_EXTRACELLULAR_MATRIX	94	-0.180005	-0.831773	0.856322	0.865567	1	3563	tags=22%, list=20%, signal=28%
REACTOME_METABOLISM_OF_STEROID_HORMONES_AND_VITAMINS_A_AND_D	32	-0.225167	-0.830605	0.744604	0.866744	1	5427	tags=56%, list=31%, signal=82%
REGULATION_OF_MUSCLE_CONTRACTION	19	-0.265536	-0.830596	0.761755	0.865909	1	2683	tags=21%, list=15%, signal=25%
FARMER_BREAST_CANCER_CLUSTER_5	18	-0.266247	-0.828945	0.729231	0.867976	1	289	tags=11%, list=2%, signal=11%
KRAS.600.LUNG.BREAST_UP.V1_DN	267	-0.157351	-0.82686	0.980769	0.870696	1	3186	tags=21%, list=18%, signal=25%
COENZYME_BINDING	16	-0.269568	-0.825281	0.705357	0.87261	1	3408	tags=38%, list=20%, signal=47%
KONDO_PROSTATE_CANCER_HCP_WITH_H3K27ME3	90	-0.182638	-0.824893	0.883212	0.872351	1	4140	tags=30%, list=24%, signal=39%
MASRI_RESISTANCE_TO_TAMOXIFEN_AND_AROMATASE_INHIBITORS_UP	20	-0.25149	-0.82385	0.74026	0.873322	1	3183	tags=25%, list=18%, signal=31%
EXTRACELLULAR_MATRIX_PART	55	-0.204621	-0.822002	0.81068	0.875676	1	3563	tags=24%, list=20%, signal=30%
VOLTAGE_GATED_POTASSIUM_CHANNEL_COMPLEX	39	-0.211653	-0.812655	0.832636	0.890296	1	1891	tags=15%, list=11%, signal=17%
CONTRACTILE_FIBER_PART	23	-0.244403	-0.812537	0.771523	0.889628	1	2677	tags=17%, list=15%, signal=21%
KEGG_CITRATE_CYCLE_TCA_CYCLE	29	-0.228279	-0.809988	0.801418	0.89289	1	3518	tags=28%, list=20%, signal=35%
NIKOLSKY_BREAST_CANCER_1Q21_AMPLICON	36	-0.218717	-0.80945	0.770992	0.892902	1	4567	tags=39%, list=26%, signal=53%
CELL_SUBSTRATE_ADHESION	37	-0.210971	-0.809172	0.853933	0.89248	1	2387	tags=19%, list=14%, signal=22%
CARBOHYDRATE_KINASE_ACTIVITY	15	-0.273982	-0.807691	0.725146	0.893963	1	1150	tags=20%, list=7%, signal=21%
REACTOME_AMINE_COMPOUND_SLC_TRANSPORTERS	27	-0.232595	-0.807362	0.775281	0.893625	1	1555	tags=15%, list=9%, signal=16%
FINETTI_BREAST_CANCERS_KINOME_BLUE	21	-0.24395	-0.801676	0.75	0.901441	1	1167	tags=14%, list=7%, signal=15%
KEGG_MATURITY_ONSET_DIABETES_OF_THE_YOUNG	23	-0.239935	-0.799154	0.789855	0.904305	1	3157	tags=22%, list=18%, signal=27%
RICKMAN_HEAD_AND_NECK_CANCER_D	33	-0.219905	-0.799062	0.788235	0.903559	1	2363	tags=18%, list=14%, signal=21%
CALCIUM_MEDIATED_SIGNALING	15	-0.269882	-0.798197	0.747775	0.903932	1	4463	tags=33%, list=26%, signal=45%
PEPTIDE_RECEPTOR_ACTIVITY	53	-0.193875	-0.796629	0.876923	0.905382	1	3333	tags=25%, list=19%, signal=30%
LIGAND_GATED_CHANNEL_ACTIVITY	38	-0.210554	-0.795982	0.815261	0.905474	1	3249	tags=21%, list=19%, signal=26%
FEEDING_BEHAVIOR	23	-0.235141	-0.795363	0.807432	0.905564	1	5282	tags=43%, list=30%, signal=62%
SHIPP_DLBCL_CURED_VS_FATAL_UP	39	-0.206726	-0.793804	0.881423	0.906909	1	1220	tags=13%, list=7%, signal=14%
MEISSNER_BRAIN_HCP_WITH_H3_UNMETHYLATED	33	-0.216792	-0.792596	0.819853	0.907815	1	2237	tags=18%, list=13%, signal=21%
DCA_UP.V1_UP	175	-0.161738	-0.790978	0.978495	0.909228	1	4003	tags=25%, list=23%, signal=32%
FEMALE_PREGNANCY	46	-0.194251	-0.789414	0.905983	0.910536	1	1324	tags=11%, list=8%, signal=12%
YUAN_ZNF143_PARTNERS	21	-0.245355	-0.786687	0.778502	0.913368	1	994	tags=14%, list=6%, signal=15%
LOPES_METHYLATED_IN_COLON_CANCER_DN	28	-0.221189	-0.786591	0.843003	0.912627	1	1546	tags=14%, list=9%, signal=16%
MOROSETTI_FACIOSCAPULOHUMERAL_MUSCULAR_DISTROPHY_UP	18	-0.252585	-0.78655	0.805825	0.911817	1	4309	tags=39%, list=25%, signal=52%
CHIANG_LIVER_CANCER_SUBCLASS_PROLIFERATION_DN	171	-0.157624	-0.784965	0.988764	0.91308	1	3999	tags=25%, list=23%, signal=32%
CARBOXYLESTERASE_ACTIVITY	31	-0.216548	-0.784722	0.863118	0.912548	1	2126	tags=19%, list=12%, signal=22%
REACTOME_VOLTAGE_GATED_POTASSIUM_CHANNELS	43	-0.196154	-0.784039	0.883333	0.912586	1	3092	tags=21%, list=18%, signal=25%
LI_CYTIDINE_ANALOG_PATHWAY	15	-0.269521	-0.781829	0.797508	0.914607	1	1297	tags=20%, list=7%, signal=22%
HOWLIN_CITED1_TARGETS_2_UP	16	-0.25709	-0.780668	0.744548	0.915277	1	3622	tags=31%, list=21%, signal=39%
REACTOME_CLEAVAGE_OF_GROWING_TRANSCRIPT_IN_THE_TERMINATION_REGION_	39	-0.203868	-0.778885	0.85	0.916827	1	3935	tags=28%, list=23%, signal=36%
FATTY_ACID_OXIDATION	17	-0.256327	-0.778109	0.800595	0.916963	1	3355	tags=41%, list=19%, signal=51%
KEGG_RNA_DEGRADATION	57	-0.185653	-0.774632	0.892019	0.920452	1	3702	tags=26%, list=21%, signal=33%
ZHENG_RESPONSE_TO_ARSENITE_DN	17	-0.256568	-0.773865	0.780564	0.920578	1	1260	tags=24%, list=7%, signal=25%
FIGUEROA_AML_METHYLATION_CLUSTER_6_DN	32	-0.20784	-0.772513	0.849817	0.921391	1	3677	tags=31%, list=21%, signal=40%
LIEN_BREAST_CARCINOMA_METAPLASTIC_VS_DUCTAL_DN	105	-0.162609	-0.766631	0.95	0.927674	1	2363	tags=15%, list=14%, signal=18%
WALLACE_JAK2_TARGETS_UP	25	-0.221376	-0.766428	0.818182	0.927037	1	3496	tags=28%, list=20%, signal=35%
SAGIV_CD24_TARGETS_UP	21	-0.236969	-0.764732	0.839744	0.928162	1	4172	tags=33%, list=24%, signal=44%
REACTOME_ELONGATION_ARREST_AND_RECOVERY	27	-0.222457	-0.762214	0.842491	0.930158	1	3251	tags=30%, list=19%, signal=36%
KYNG_DNA_DAMAGE_BY_4NQO_OR_GAMMA_RADIATION	15	-0.255086	-0.761223	0.8	0.930375	1	2493	tags=27%, list=14%, signal=31%
NIKOLSKY_BREAST_CANCER_5P15_AMPLICON	24	-0.222084	-0.75636	0.878289	0.935051	1	2684	tags=21%, list=15%, signal=25%
PID_HEDGEHOG_2PATHWAY	22	-0.227131	-0.754821	0.841935	0.935943	1	1046	tags=14%, list=6%, signal=14%
MIKKELSEN_MCV6_ICP_WITH_H3K4ME3_AND_H3K27ME3	31	-0.205278	-0.754809	0.884354	0.935076	1	800	tags=10%, list=5%, signal=10%
DETECTION_OF_CHEMICAL_STIMULUS	15	-0.259273	-0.753725	0.791531	0.935389	1	3009	tags=27%, list=17%, signal=32%
YAP1_DN	44	-0.186342	-0.746945	0.916667	0.941721	1	4430	tags=32%, list=25%, signal=43%
POSITIVE_REGULATION_OF_CELL_CYCLE	15	-0.258286	-0.742595	0.833333	0.945285	1	2006	tags=27%, list=12%, signal=30%
MIKKELSEN_MEF_ICP_WITH_H3K4ME3_AND_H3K27ME3	36	-0.199487	-0.741269	0.88015	0.945703	1	2751	tags=19%, list=16%, signal=23%
CTIP_DN.V1_UP	127	-0.153263	-0.734917	0.986111	0.950975	1	4061	tags=24%, list=23%, signal=32%
BASAL_LAMINA	20	-0.225471	-0.734273	0.861199	0.950679	1	671	tags=10%, list=4%, signal=10%
REACTOME_BIOLOGICAL_OXIDATIONS	118	-0.157198	-0.728138	0.992424	0.955356	1	2159	tags=14%, list=12%, signal=15%
CONTRACTILE_FIBER	25	-0.209912	-0.725121	0.916667	0.95709	1	2677	tags=16%, list=15%, signal=19%
REACTOME_COLLAGEN_FORMATION	54	-0.174694	-0.715341	0.962617	0.964231	1	2838	tags=19%, list=16%, signal=22%
KEGG_PROTEIN_EXPORT	22	-0.220093	-0.714842	0.863946	0.963755	1	986	tags=14%, list=6%, signal=14%
HATADA_METHYLATED_IN_LUNG_CANCER_DN	32	-0.194456	-0.709864	0.927007	0.966666	1	2897	tags=19%, list=17%, signal=22%
RICKMAN_HEAD_AND_NECK_CANCER_A	94	-0.152768	-0.705123	1	0.969286	1	4425	tags=26%, list=25%, signal=34%
RELA_DN.V1_DN	129	-0.148586	-0.701558	0.991667	0.970949	1	4286	tags=28%, list=25%, signal=37%
BARIS_THYROID_CANCER_UP	23	-0.209414	-0.701291	0.925926	0.970256	1	739	tags=9%, list=4%, signal=9%
NABA_COLLAGENS	44	-0.179334	-0.697944	0.94958	0.971696	1	2838	tags=16%, list=16%, signal=19%
EMBRYONIC_MORPHOGENESIS	17	-0.220624	-0.695321	0.914373	0.972577	1	666	tags=12%, list=4%, signal=12%
KRAS.LUNG_UP.V1_DN	129	-0.14533	-0.695138	0.992593	0.971804	1	3182	tags=20%, list=18%, signal=24%
OXYGEN_BINDING	21	-0.210429	-0.695014	0.90566	0.970994	1	4367	tags=38%, list=25%, signal=51%
STARK_HYPPOCAMPUS_22Q11_DELETION_DN	16	-0.230583	-0.690495	0.900621	0.973142	1	1429	tags=13%, list=8%, signal=14%
REACTOME_DEADENYLATION_OF_MRNA	17	-0.221352	-0.688982	0.905149	0.973236	1	3301	tags=29%, list=19%, signal=36%
WEBER_METHYLATED_HCP_IN_SPERM_UP	17	-0.222257	-0.679773	0.882716	0.977992	1	2232	tags=18%, list=13%, signal=20%
WEBER_METHYLATED_LCP_IN_SPERM_UP	15	-0.22582	-0.675473	0.877143	0.979549	1	4868	tags=47%, list=28%, signal=65%
REACTOME_POTASSIUM_CHANNELS	95	-0.147742	-0.667227	1	0.982967	1	3092	tags=18%, list=18%, signal=22%
APICAL_PART_OF_CELL	17	-0.207842	-0.654072	0.925287	0.988358	1	3010	tags=24%, list=17%, signal=28%
DING_LUNG_CANCER_BY_MUTATION_RATE	18	-0.208335	-0.651215	0.94375	0.988718	1	2028	tags=11%, list=12%, signal=13%
MUSCLE_CELL_DIFFERENTIATION	22	-0.198411	-0.645393	0.933333	0.9902	1	4470	tags=32%, list=26%, signal=43%
VANDESLUIS_COMMD1_TARGETS_GROUP_4_DN	15	-0.216306	-0.64411	0.931343	0.989809	1	1253	tags=13%, list=7%, signal=14%
RAMPON_ENRICHED_LEARNING_ENVIRONMENT_LATE_UP	22	-0.198497	-0.643068	0.949324	0.989315	1	2733	tags=18%, list=16%, signal=22%
EXCITATORY_EXTRACELLULAR_LIGAND_GATED_ION_CHANNEL_ACTIVITY	20	-0.196862	-0.636636	0.957831	0.990779	1	2755	tags=20%, list=16%, signal=24%
ZEMBUTSU_SENSITIVITY_TO_VINCRISTINE	18	-0.204787	-0.635327	0.951515	0.99038	1	2151	tags=22%, list=12%, signal=25%
LANDEMAINE_LUNG_METASTASIS	21	-0.194979	-0.6292	0.95356	0.991671	1	2808	tags=24%, list=16%, signal=28%
GHANDHI_DIRECT_IRRADIATION_DN	31	-0.17166	-0.62733	0.980843	0.991405	1	2545	tags=16%, list=15%, signal=19%
MITOCHONDRIAL_TRANSPORT	21	-0.193105	-0.620437	0.962382	0.992636	1	3295	tags=29%, list=19%, signal=35%
GENERATION_OF_A_SIGNAL_INVOLVED_IN_CELL_CELL_SIGNALING	28	-0.17133	-0.615964	0.982332	0.993072	1	4108	tags=29%, list=24%, signal=37%
EXTRACELLULAR_LIGAND_GATED_ION_CHANNEL_ACTIVITY	21	-0.188932	-0.606294	0.987654	0.99493	1	2755	tags=19%, list=16%, signal=23%
DEVELOPMENT_OF_PRIMARY_SEXUAL_CHARACTERISTICS	25	-0.174762	-0.598647	0.973684	0.995903	1	2397	tags=16%, list=14%, signal=19%
NAKAMURA_CANCER_MICROENVIRONMENT_UP	22	-0.174346	-0.581847	0.985465	0.9986	1	14358	tags=100%, list=83%, signal=574%
ROY_WOUND_BLOOD_VESSEL_DN	22	-0.174183	-0.579433	0.976109	0.998175	1	4555	tags=36%, list=26%, signal=49%
KEGG_RETINOL_METABOLISM	45	-0.145561	-0.573551	1	0.9983	1	2624	tags=13%, list=15%, signal=16%
NIKOLSKY_BREAST_CANCER_19Q13.1_AMPLICON	21	-0.177907	-0.57154	0.981191	0.997714	1	14296	tags=100%, list=82%, signal=562%
CELLULAR_RESPIRATION	18	-0.170857	-0.551103	0.99	0.999725	1	1301	tags=11%, list=7%, signal=12%
CHLORIDE_CHANNEL_ACTIVITY	18	-0.171651	-0.529448	0.984894	1	1	214	tags=6%, list=1%, signal=6%
MYOBLAST_DIFFERENTIATION	17	-0.166664	-0.524726	0.991228	1	1	5672	tags=35%, list=33%, signal=52%
ANION_CHANNEL_ACTIVITY	19	-0.16652	-0.522933	0.996785	0.999823	1	214	tags=5%, list=1%, signal=5%
CAHOY_NEURONAL	93	-0.109725	-0.498344	1	1	1	4531	tags=24%, list=26%, signal=32%
SUZUKI_RESPONSE_TO_TSA	17	-0.158931	-0.483399	1	1	1	5787	tags=47%, list=33%, signal=70%
REACTOME_REGULATION_OF_INSULIN_LIKE_GROWTH_FACTOR_IGF_ACTIVITY_BY_INSULIN_LIKE_GROWTH_FACTOR_BINDING_PROTEINS_IGFBPS	15	-0.14975	-0.441609	1	1	1	14784	tags=100%, list=85%, signal=668%
CHEMELLO_SOLEUS_VS_EDL_MYOFIBERS_UP	35	-0.116927	-0.439531	1	0.999588	1	2024	tags=9%, list=12%, signal=10%

## Sheet: GSEA_HOTAIRM1 GSE14468_pos
NAME	GS<br> follow link to MSigDB	GS DETAILS	SIZE	ES	NES	NOM p-val	FDR q-val	FWER p-val	RANK AT MAX	LEADING EDGE
VERHAAK_AML_WITH_NPM1_MUTATED_UP	VERHAAK_AML_WITH_NPM1_MUTATED_UP	Details ...	170	0.808778	3.42187	0	0	0	1980	tags=78%, list=11%, signal=87%
EBERT_HUMAN_MYELOID	EBERT_HUMAN_MYELOID	Details ...	249	0.767705	3.32617	0	0	0	2743	tags=78%, list=16%, signal=92%
VALK_AML_CLUSTER_5	VALK_AML_CLUSTER_5	Details ...	33	0.970031	3.21179	0	0	0	552	tags=100%, list=3%, signal=103%
HOXA9 VERHAAK	HOXA9 VERHAAK	Details ...	86	0.771415	3.04304	0	0	0	2772	tags=85%, list=16%, signal=100%
MULLIGHAN_MLL_SIGNATURE_2_UP	MULLIGHAN_MLL_SIGNATURE_2_UP	Details ...	387	0.654569	2.91385	0	0	0	3250	tags=63%, list=19%, signal=76%
KLUSMANN_ARRAYSTAR_MONO	KLUSMANN_ARRAYSTAR_MONO	Details ...	119	0.71451	2.90788	0	0	0	2855	tags=71%, list=16%, signal=85%
MULLIGHAN_MLL_SIGNATURE_1_UP	MULLIGHAN_MLL_SIGNATURE_1_UP	Details ...	352	0.641043	2.82773	0	0	0	3250	tags=62%, list=19%, signal=75%
HESS_TARGETS_OF_HOXA9_AND_MEIS1_DN	HESS_TARGETS_OF_HOXA9_AND_MEIS1_DN	Details ...	73	0.727784	2.7894	0	0	0	2932	tags=71%, list=17%, signal=85%
KLUSMANN_ARRAYSTAR_GRANULOCYTES	KLUSMANN_ARRAYSTAR_GRANULOCYTES	Details ...	152	0.660816	2.74967	0	0	0	2912	tags=61%, list=17%, signal=72%
KLUSMANN_NCODE_MONO	KLUSMANN_NCODE_MONO	Details ...	157	0.637848	2.70044	0	0	0	3684	tags=62%, list=21%, signal=78%
EBERT_HUMAN_MONO	EBERT_HUMAN_MONO	Details ...	40	0.764395	2.68582	0	0	0	2321	tags=75%, list=13%, signal=86%
RUTELLA_RESPONSE_TO_CSF2RB_AND_IL4_DN	RUTELLA_RESPONSE_TO_CSF2RB_AND_IL4_DN	Details ...	302	0.611381	2.68256	0	0	0	2613	tags=50%, list=15%, signal=58%
LENAOUR_DENDRITIC_CELL_MATURATION_DN	LENAOUR_DENDRITIC_CELL_MATURATION_DN	Details ...	125	0.645723	2.6717	0	0	0	2821	tags=59%, list=16%, signal=70%
ROSSI_GRANULOCYTES	ROSSI_GRANULOCYTES	Details ...	105	0.656848	2.64731	0	0	0	2308	tags=51%, list=13%, signal=59%
BROWN_MYELOID_CELL_DEVELOPMENT_UP	BROWN_MYELOID_CELL_DEVELOPMENT_UP	Details ...	151	0.634393	2.62474	0	0	0	2901	tags=56%, list=17%, signal=66%
VERHAAK_GLIOBLASTOMA_MESENCHYMAL	VERHAAK_GLIOBLASTOMA_MESENCHYMAL	Details ...	210	0.595546	2.56557	0	0	0	3217	tags=53%, list=19%, signal=65%
KLUSMANN_NCODE_GRANULOCYTES	KLUSMANN_NCODE_GRANULOCYTES	Details ...	192	0.589784	2.52345	0	0	0	4432	tags=64%, list=25%, signal=84%
HALLMARK_TNFA_SIGNALING_VIA_NFKB	HALLMARK_TNFA_SIGNALING_VIA_NFKB	Details ...	194	0.592618	2.52071	0	0	0	3787	tags=60%, list=22%, signal=76%
TAVOR_CEBPA_TARGETS_UP	TAVOR_CEBPA_TARGETS_UP	Details ...	48	0.693008	2.50157	0	0	0	1952	tags=56%, list=11%, signal=63%
ALTEMEIER_RESPONSE_TO_LPS_WITH_MECHANICAL_VENTILATION	ALTEMEIER_RESPONSE_TO_LPS_WITH_MECHANICAL_VENTILATION	Details ...	120	0.606853	2.49891	0	0	0	3217	tags=58%, list=19%, signal=70%
STK33_UP	STK33_UP		265	0.561365	2.45641	0	0	0	3990	tags=53%, list=23%, signal=68%
ALCALAY_AML_BY_NPM1_LOCALIZATION_UP	ALCALAY_AML_BY_NPM1_LOCALIZATION_UP		129	0.595513	2.44759	0	0	0	3558	tags=54%, list=20%, signal=68%
HAHTOLA_MYCOSIS_FUNGOIDES_CD4_UP	HAHTOLA_MYCOSIS_FUNGOIDES_CD4_UP		62	0.651381	2.44301	0	0	0	3062	tags=68%, list=18%, signal=82%
HOXA9_DN.V1_UP	HOXA9_DN.V1_UP		176	0.581076	2.44079	0	0	0	2476	tags=48%, list=14%, signal=56%
MORI_PRE_BI_LYMPHOCYTE_DN	MORI_PRE_BI_LYMPHOCYTE_DN		72	0.636188	2.42834	0	0	0	2926	tags=54%, list=17%, signal=65%
LIAN_LIPA_TARGETS_3M	LIAN_LIPA_TARGETS_3M		55	0.670417	2.42718	0	0	0	2561	tags=58%, list=15%, signal=68%
PHONG_TNF_TARGETS_UP	PHONG_TNF_TARGETS_UP		59	0.652747	2.42485	0	0	0	3670	tags=69%, list=21%, signal=88%
GALINDO_IMMUNE_RESPONSE_TO_ENTEROTOXIN	GALINDO_IMMUNE_RESPONSE_TO_ENTEROTOXIN		77	0.626248	2.41549	0	0	0	3446	tags=60%, list=20%, signal=74%
PAPASPYRIDONOS_UNSTABLE_ATEROSCLEROTIC_PLAQUE_UP	PAPASPYRIDONOS_UNSTABLE_ATEROSCLEROTIC_PLAQUE_UP		50	0.663236	2.40544	0	0	0	3290	tags=68%, list=19%, signal=84%
PID_TOLL_ENDOGENOUS_PATHWAY	PID_TOLL_ENDOGENOUS_PATHWAY		23	0.768809	2.40233	0	0	0	2057	tags=74%, list=12%, signal=84%
ROSS_AML_WITH_MLL_FUSIONS	ROSS_AML_WITH_MLL_FUSIONS		72	0.624332	2.39409	0	0	0	5517	tags=81%, list=32%, signal=118%
BASSO_CD40_SIGNALING_UP	BASSO_CD40_SIGNALING_UP		98	0.597594	2.38776	0	0	0	2787	tags=52%, list=16%, signal=62%
STK33_SKM_UP	STK33_SKM_UP		264	0.545705	2.38335	0	0	0	2647	tags=43%, list=15%, signal=50%
JAATINEN_HEMATOPOIETIC_STEM_CELL_DN	JAATINEN_HEMATOPOIETIC_STEM_CELL_DN		214	0.553924	2.38014	0	0	0	2663	tags=40%, list=15%, signal=46%
LIAN_LIPA_TARGETS_6M	LIAN_LIPA_TARGETS_6M		69	0.62681	2.3763	0	0	0	2561	tags=49%, list=15%, signal=58%
NEMETH_INFLAMMATORY_RESPONSE_LPS_UP	NEMETH_INFLAMMATORY_RESPONSE_LPS_UP		85	0.613763	2.37503	0	0	0	2401	tags=51%, list=14%, signal=58%
LINDSTEDT_DENDRITIC_CELL_MATURATION_B	LINDSTEDT_DENDRITIC_CELL_MATURATION_B		50	0.647661	2.36769	0	0	0	2787	tags=56%, list=16%, signal=67%
HALLMARK_INTERFERON_GAMMA_RESPONSE	HALLMARK_INTERFERON_GAMMA_RESPONSE		193	0.555908	2.35762	0	0	0	5059	tags=59%, list=29%, signal=82%
DAVIES_MULTIPLE_MYELOMA_VS_MGUS_DN	DAVIES_MULTIPLE_MYELOMA_VS_MGUS_DN		27	0.73285	2.35569	0	0	0	1892	tags=63%, list=11%, signal=71%
RUTELLA_RESPONSE_TO_HGF_DN	RUTELLA_RESPONSE_TO_HGF_DN		226	0.54715	2.35457	0	0	0	2464	tags=42%, list=14%, signal=49%
PARK_TRETINOIN_RESPONSE_AND_PML_RARA_FUSION	PARK_TRETINOIN_RESPONSE_AND_PML_RARA_FUSION		30	0.715217	2.35417	0	0	0	1514	tags=57%, list=9%, signal=62%
KEGG_TOLL_LIKE_RECEPTOR_SIGNALING_PATHWAY	KEGG_TOLL_LIKE_RECEPTOR_SIGNALING_PATHWAY		96	0.588318	2.3494	0	0	0	5432	tags=76%, list=31%, signal=110%
MORI_IMMATURE_B_LYMPHOCYTE_UP	MORI_IMMATURE_B_LYMPHOCYTE_UP		47	0.66003	2.34894	0	0	0	2118	tags=60%, list=12%, signal=68%
FULCHER_INFLAMMATORY_RESPONSE_LECTIN_VS_LPS_DN	FULCHER_INFLAMMATORY_RESPONSE_LECTIN_VS_LPS_DN		427	0.529049	2.34878	0	0	0	3870	tags=48%, list=22%, signal=61%
STK33_NOMO_UP	STK33_NOMO_UP		266	0.539829	2.34401	0	0	0	3990	tags=50%, list=23%, signal=63%
RUTELLA_RESPONSE_TO_HGF_VS_CSF2RB_AND_IL4_UP	RUTELLA_RESPONSE_TO_HGF_VS_CSF2RB_AND_IL4_UP		390	0.529478	2.33594	0	0	0	3789	tags=46%, list=22%, signal=58%
ICHIBA_GRAFT_VERSUS_HOST_DISEASE_D7_UP	ICHIBA_GRAFT_VERSUS_HOST_DISEASE_D7_UP		99	0.584248	2.33169	0	0	0	2870	tags=48%, list=17%, signal=58%
ZHANG_RESPONSE_TO_IKK_INHIBITOR_AND_TNF_UP	ZHANG_RESPONSE_TO_IKK_INHIBITOR_AND_TNF_UP		213	0.544897	2.32835	0	0	0	3787	tags=52%, list=22%, signal=66%
HALLMARK_IL6_JAK_STAT3_SIGNALING	HALLMARK_IL6_JAK_STAT3_SIGNALING		87	0.588036	2.32571	0	0	0	2874	tags=49%, list=17%, signal=59%
ICHIBA_GRAFT_VERSUS_HOST_DISEASE_35D_UP	ICHIBA_GRAFT_VERSUS_HOST_DISEASE_35D_UP		120	0.56528	2.31595	0	0	0	1980	tags=42%, list=11%, signal=47%
KEGG_LYSOSOME	KEGG_LYSOSOME		114	0.573683	2.31298	0	0	0	3381	tags=55%, list=19%, signal=68%
RASHI_NFKB1_TARGETS	RASHI_NFKB1_TARGETS		18	0.783581	2.30187	0	0	0	2453	tags=78%, list=14%, signal=90%
TIAN_TNF_SIGNALING_VIA_NFKB	TIAN_TNF_SIGNALING_VIA_NFKB		27	0.72593	2.29603	0	0	0	2787	tags=74%, list=16%, signal=88%
DEMAGALHAES_AGING_UP	DEMAGALHAES_AGING_UP		51	0.62839	2.29073	0	0	0	2920	tags=51%, list=17%, signal=61%
WILENSKY_RESPONSE_TO_DARAPLADIB	WILENSKY_RESPONSE_TO_DARAPLADIB		27	0.710853	2.28935	0	0	0	2343	tags=59%, list=13%, signal=68%
SEKI_INFLAMMATORY_RESPONSE_LPS_UP	SEKI_INFLAMMATORY_RESPONSE_LPS_UP		74	0.593345	2.28606	0	0	0	3217	tags=54%, list=19%, signal=66%
APPEL_IMATINIB_RESPONSE	APPEL_IMATINIB_RESPONSE		30	0.693316	2.28344	0	0	0	2020	tags=57%, list=12%, signal=64%
MORI_LARGE_PRE_BII_LYMPHOCYTE_DN	MORI_LARGE_PRE_BII_LYMPHOCYTE_DN		55	0.618723	2.28309	0	0	0	2958	tags=56%, list=17%, signal=68%
RPS14_DN.V1_UP	RPS14_DN.V1_UP		186	0.534329	2.26932	0	0	0	3990	tags=50%, list=23%, signal=64%
SMIRNOV_CIRCULATING_ENDOTHELIOCYTES_IN_CANCER_UP	SMIRNOV_CIRCULATING_ENDOTHELIOCYTES_IN_CANCER_UP		153	0.535589	2.26666	0	0	0	2297	tags=39%, list=13%, signal=44%
WANG_RESPONSE_TO_GSK3_INHIBITOR_SB216763_UP	WANG_RESPONSE_TO_GSK3_INHIBITOR_SB216763_UP		319	0.515527	2.26318	0	0	0	2809	tags=40%, list=16%, signal=47%
POSITIVE_REGULATION_OF_SIGNAL_TRANSDUCTION	POSITIVE_REGULATION_OF_SIGNAL_TRANSDUCTION		118	0.551305	2.25931	0	0	0	3886	tags=53%, list=22%, signal=68%
THEILGAARD_NEUTROPHIL_AT_SKIN_WOUND_UP	THEILGAARD_NEUTROPHIL_AT_SKIN_WOUND_UP		73	0.588243	2.25926	0	0	0	4179	tags=62%, list=24%, signal=81%
MARKEY_RB1_ACUTE_LOF_UP	MARKEY_RB1_ACUTE_LOF_UP		199	0.532703	2.25639	0	0	0	4921	tags=58%, list=28%, signal=80%
ROSS_AML_WITH_CBFB_MYH11_FUSION	ROSS_AML_WITH_CBFB_MYH11_FUSION		52	0.623414	2.25518	0	0	0	970	tags=40%, list=6%, signal=43%
QI_PLASMACYTOMA_UP	QI_PLASMACYTOMA_UP		253	0.520209	2.25415	0	0	0	3006	tags=45%, list=17%, signal=53%
POSITIVE_REGULATION_OF_I_KAPPAB_KINASE_NF_KAPPAB_CASCADE	POSITIVE_REGULATION_OF_I_KAPPAB_KINASE_NF_KAPPAB_CASCADE		81	0.570979	2.25161	0	0	0	3886	tags=57%, list=22%, signal=73%
REACTOME_INTERFERON_GAMMA_SIGNALING	REACTOME_INTERFERON_GAMMA_SIGNALING		55	0.612541	2.24279	0	0	0	4828	tags=71%, list=28%, signal=98%
REGULATION_OF_I_KAPPAB_KINASE_NF_KAPPAB_CASCADE	REGULATION_OF_I_KAPPAB_KINASE_NF_KAPPAB_CASCADE		87	0.5694	2.22251	0	1.46333e-05	0.001	3886	tags=56%, list=22%, signal=72%
GUENTHER_GROWTH_SPHERICAL_VS_ADHERENT_DN	GUENTHER_GROWTH_SPHERICAL_VS_ADHERENT_DN		26	0.70849	2.22192	0	1.44242e-05	0.001	1095	tags=54%, list=6%, signal=57%
GOLUB_ALL_VS_AML_DN	GOLUB_ALL_VS_AML_DN		22	0.724633	2.21379	0	1.42211e-05	0.001	1166	tags=59%, list=7%, signal=63%
MORI_EMU_MYC_LYMPHOMA_BY_ONSET_TIME_DN	MORI_EMU_MYC_LYMPHOMA_BY_ONSET_TIME_DN		17	0.760025	2.20623	0	1.40236e-05	0.001	2148	tags=65%, list=12%, signal=74%
AMIT_EGF_RESPONSE_60_MCF10A	AMIT_EGF_RESPONSE_60_MCF10A		35	0.64942	2.2054	0	1.38315e-05	0.001	3718	tags=57%, list=21%, signal=73%
PID_AMB2_NEUTROPHILS_PATHWAY	PID_AMB2_NEUTROPHILS_PATHWAY		41	0.632101	2.19922	0	1.36446e-05	0.001	2145	tags=46%, list=12%, signal=53%
REACTOME_TOLL_RECEPTOR_CASCADES	REACTOME_TOLL_RECEPTOR_CASCADES		108	0.538208	2.19529	0	1.34626e-05	0.001	4130	tags=56%, list=24%, signal=72%
I_KAPPAB_KINASE_NF_KAPPAB_CASCADE	I_KAPPAB_KINASE_NF_KAPPAB_CASCADE		106	0.543691	2.19035	0	1.32855e-05	0.001	4395	tags=57%, list=25%, signal=75%
NIELSEN_SYNOVIAL_SARCOMA_DN	NIELSEN_SYNOVIAL_SARCOMA_DN		20	0.723314	2.187	0	2.60771e-05	0.002	1430	tags=60%, list=8%, signal=65%
OSMAN_BLADDER_CANCER_UP	OSMAN_BLADDER_CANCER_UP		387	0.493928	2.1855	0	2.57428e-05	0.002	5086	tags=52%, list=29%, signal=71%
TONKS_TARGETS_OF_RUNX1_RUNX1T1_FUSION_HSC_DN	TONKS_TARGETS_OF_RUNX1_RUNX1T1_FUSION_HSC_DN		178	0.514837	2.18038	0	2.54169e-05	0.002	2213	tags=37%, list=13%, signal=41%
HALLMARK_INFLAMMATORY_RESPONSE	HALLMARK_INFLAMMATORY_RESPONSE		197	0.510571	2.17829	0	2.50992e-05	0.002	4146	tags=49%, list=24%, signal=64%
LIANG_SILENCED_BY_METHYLATION_2	LIANG_SILENCED_BY_METHYLATION_2		51	0.591703	2.17673	0	2.47893e-05	0.002	5298	tags=71%, list=30%, signal=101%
SCHOEN_NFKB_SIGNALING	SCHOEN_NFKB_SIGNALING		32	0.645822	2.1755	0	2.4487e-05	0.002	3482	tags=56%, list=20%, signal=70%
GEORGOPOLOUS_MYELOID DIFFERENTIATION	GEORGOPOLOUS_MYELOID DIFFERENTIATION		116	0.531244	2.17248	0	2.4192e-05	0.002	3151	tags=49%, list=18%, signal=60%
BROCKE_APOPTOSIS_REVERSED_BY_IL6	BROCKE_APOPTOSIS_REVERSED_BY_IL6		141	0.520659	2.1713	0	3.58886e-05	0.003	4921	tags=53%, list=28%, signal=74%
THEILGAARD_NEUTROPHIL_AT_SKIN_WOUND_DN	THEILGAARD_NEUTROPHIL_AT_SKIN_WOUND_DN		221	0.499555	2.17028	0	4.72821e-05	0.004	5741	tags=61%, list=33%, signal=89%
HALLMARK_COMPLEMENT	HALLMARK_COMPLEMENT		193	0.506786	2.16606	0	5.83922e-05	0.005	3648	tags=48%, list=21%, signal=60%
SHIN_B_CELL_LYMPHOMA_CLUSTER_3	SHIN_B_CELL_LYMPHOMA_CLUSTER_3		28	0.668536	2.16419	0	5.7721e-05	0.005	1432	tags=46%, list=8%, signal=51%
JOHNSTONE_PARVB_TARGETS_3_UP	JOHNSTONE_PARVB_TARGETS_3_UP		403	0.485628	2.16271	0	5.70651e-05	0.005	5166	tags=53%, list=30%, signal=73%
FLECHNER_BIOPSY_KIDNEY_TRANSPLANT_REJECTED_VS_OK_UP	FLECHNER_BIOPSY_KIDNEY_TRANSPLANT_REJECTED_VS_OK_UP		84	0.549971	2.16172	0	5.64239e-05	0.005	4651	tags=56%, list=27%, signal=76%
BOYLAN_MULTIPLE_MYELOMA_D_DN	BOYLAN_MULTIPLE_MYELOMA_D_DN		69	0.558921	2.15311	0	7.81199e-05	0.007	4385	tags=55%, list=25%, signal=73%
MULLIGHAN_NPM1_SIGNATURE_3_UP	MULLIGHAN_NPM1_SIGNATURE_3_UP		314	0.492088	2.14837	0	9.94857e-05	0.009	5422	tags=55%, list=31%, signal=79%
KEGG_LEISHMANIA_INFECTION	KEGG_LEISHMANIA_INFECTION		66	0.562685	2.14764	0	9.84043e-05	0.009	5863	tags=76%, list=34%, signal=114%
RHEIN_ALL_GLUCOCORTICOID_THERAPY_UP	RHEIN_ALL_GLUCOCORTICOID_THERAPY_UP		75	0.556277	2.14757	0	9.73462e-05	0.009	2118	tags=39%, list=12%, signal=44%
LAIHO_COLORECTAL_CANCER_SERRATED_UP	LAIHO_COLORECTAL_CANCER_SERRATED_UP		103	0.530365	2.14423	0	0.000117732	0.011	2751	tags=41%, list=16%, signal=48%
BIOCARTA_TOLL_PATHWAY	BIOCARTA_TOLL_PATHWAY		36	0.625469	2.13278	0	0.000137616	0.013	4332	tags=69%, list=25%, signal=92%
TAKEDA_TARGETS_OF_NUP98_HOXA9_FUSION_6HR_UP	TAKEDA_TARGETS_OF_NUP98_HOXA9_FUSION_6HR_UP		81	0.546793	2.12495	0	0.000146656	0.014	3660	tags=44%, list=21%, signal=56%
HINATA_NFKB_IMMU_INF	HINATA_NFKB_IMMU_INF		16	0.756387	2.12116	0	0.000155539	0.015	2144	tags=69%, list=12%, signal=78%
BIOCARTA_IL1R_PATHWAY	BIOCARTA_IL1R_PATHWAY		32	0.641529	2.11813	0	0.000153952	0.015	4332	tags=72%, list=25%, signal=96%
MARTENS_BOUND_BY_PML_RARA_FUSION	MARTENS_BOUND_BY_PML_RARA_FUSION		414	0.477047	2.11714	0	0.000152397	0.015	3698	tags=41%, list=21%, signal=51%
GEORGOPOLOUS_EARLY LYMPHOMYELOID DIFFERENTIATION	GEORGOPOLOUS_EARLY LYMPHOMYELOID DIFFERENTIATION		101	0.524924	2.11699	0	0.000150873	0.015	3703	tags=51%, list=21%, signal=65%
PID_ERBB1_DOWNSTREAM_PATHWAY	PID_ERBB1_DOWNSTREAM_PATHWAY		105	0.524781	2.1102	0	0.000199124	0.02	5409	tags=65%, list=31%, signal=93%
BIOCARTA_RHO_PATHWAY	BIOCARTA_RHO_PATHWAY		32	0.625256	2.10832	0	0.000207052	0.021	5080	tags=78%, list=29%, signal=110%
HIRSCH_CELLULAR_TRANSFORMATION_SIGNATURE_UP	HIRSCH_CELLULAR_TRANSFORMATION_SIGNATURE_UP		228	0.488717	2.10802	0	0.000205041	0.021	3723	tags=43%, list=21%, signal=54%
ZHAN_V1_LATE_DIFFERENTIATION_GENES_UP	ZHAN_V1_LATE_DIFFERENTIATION_GENES_UP		32	0.631471	2.10678	0	0.00020307	0.021	2221	tags=53%, list=13%, signal=61%
BILBAN_B_CLL_LPL_DN	BILBAN_B_CLL_LPL_DN		38	0.612966	2.10328	0	0.000220257	0.023	3840	tags=63%, list=22%, signal=81%
REACTOME_INNATE_IMMUNE_SYSTEM	REACTOME_INNATE_IMMUNE_SYSTEM		232	0.485746	2.10112	0	0.000227572	0.024	4130	tags=47%, list=24%, signal=61%
GARGALOVIC_RESPONSE_TO_OXIDIZED_PHOSPHOLIPIDS_TURQUOISE_UP	GARGALOVIC_RESPONSE_TO_OXIDIZED_PHOSPHOLIPIDS_TURQUOISE_UP		74	0.537849	2.10016	0	0.000225445	0.024	3445	tags=45%, list=20%, signal=55%
PICCALUGA_ANGIOIMMUNOBLASTIC_LYMPHOMA_DN	PICCALUGA_ANGIOIMMUNOBLASTIC_LYMPHOMA_DN		124	0.513008	2.09547	0	0.000241999	0.026	6386	tags=65%, list=37%, signal=103%
RASHI_RESPONSE_TO_IONIZING_RADIATION_2	RASHI_RESPONSE_TO_IONIZING_RADIATION_2		121	0.510577	2.09339	0	0.000258178	0.028	4460	tags=53%, list=26%, signal=71%
SANA_TNF_SIGNALING_UP	SANA_TNF_SIGNALING_UP		79	0.536153	2.09104	0	0.00026492	0.029	2958	tags=43%, list=17%, signal=52%
GAZDA_DIAMOND_BLACKFAN_ANEMIA_PROGENITOR_UP	GAZDA_DIAMOND_BLACKFAN_ANEMIA_PROGENITOR_UP		39	0.60036	2.08726	0	0.000307692	0.034	3967	tags=59%, list=23%, signal=76%
REACTOME_IL1_SIGNALING	REACTOME_IL1_SIGNALING		38	0.598243	2.08692	0	0.000304945	0.034	4544	tags=63%, list=26%, signal=85%
STEARMAN_TUMOR_FIELD_EFFECT_UP	STEARMAN_TUMOR_FIELD_EFFECT_UP		33	0.621397	2.08624	0	0.000311103	0.035	1615	tags=48%, list=9%, signal=53%
KEGG_EPITHELIAL_CELL_SIGNALING_IN_HELICOBACTER_PYLORI_INFECTION	KEGG_EPITHELIAL_CELL_SIGNALING_IN_HELICOBACTER_PYLORI_INFECTION		67	0.554022	2.08411	0	0.00031721	0.036	3967	tags=61%, list=23%, signal=79%
LINDSTEDT_DENDRITIC_CELL_MATURATION_D	LINDSTEDT_DENDRITIC_CELL_MATURATION_D		66	0.551008	2.084	0	0.000314452	0.036	3047	tags=45%, list=18%, signal=55%
PHONG_TNF_RESPONSE_VIA_P38_PARTIAL	PHONG_TNF_RESPONSE_VIA_P38_PARTIAL		155	0.500624	2.08279	0	0.000329004	0.038	3973	tags=50%, list=23%, signal=64%
REN_ALVEOLAR_RHABDOMYOSARCOMA_DN	REN_ALVEOLAR_RHABDOMYOSARCOMA_DN		396	0.472959	2.08004	0	0.000377543	0.044	5418	tags=53%, list=31%, signal=75%
GROSS_HYPOXIA_VIA_ELK3_AND_HIF1A_UP	GROSS_HYPOXIA_VIA_ELK3_AND_HIF1A_UP		136	0.502582	2.07951	0	0.000374343	0.044	3555	tags=46%, list=20%, signal=57%
REACTOME_ACTIVATED_TLR4_SIGNALLING	REACTOME_ACTIVATED_TLR4_SIGNALLING		87	0.527305	2.07931	0	0.000371198	0.044	4096	tags=53%, list=24%, signal=69%
MULLIGHAN_NPM1_MUTATED_SIGNATURE_1_UP	MULLIGHAN_NPM1_MUTATED_SIGNATURE_1_UP		254	0.478673	2.07883	0	0.000368104	0.044	4567	tags=46%, list=26%, signal=62%
GNATENKO_PLATELET_SIGNATURE	GNATENKO_PLATELET_SIGNATURE		47	0.578146	2.07286	0	0.00043975	0.053	3807	tags=57%, list=22%, signal=73%
PID_PDGFRB_PATHWAY	PID_PDGFRB_PATHWAY		128	0.501683	2.07142	0	0.00044443	0.054	4556	tags=55%, list=26%, signal=74%
GEORGOPOLOUS_GMP VS ALL OTHER +CD33	GEORGOPOLOUS_GMP VS ALL OTHER +CD33		144	0.5001	2.0667	0	0.000465267	0.056	3479	tags=42%, list=20%, signal=53%
BERTUCCI_MEDULLARY_VS_DUCTAL_BREAST_CANCER_UP	BERTUCCI_MEDULLARY_VS_DUCTAL_BREAST_CANCER_UP		191	0.484381	2.06485	0	0.00046967	0.057	2902	tags=38%, list=17%, signal=45%
GEORGANTAS_HSC_MARKERS	GEORGANTAS_HSC_MARKERS		63	0.551362	2.06177	0	0.000498215	0.061	2718	tags=43%, list=16%, signal=51%
GAL_LEUKEMIC_STEM_CELL_DN	GAL_LEUKEMIC_STEM_CELL_DN		236	0.479469	2.05864	0	0.000518127	0.064	2932	tags=37%, list=17%, signal=44%
MORI_MATURE_B_LYMPHOCYTE_UP	MORI_MATURE_B_LYMPHOCYTE_UP		84	0.524148	2.05863	0	0.000514047	0.064	2182	tags=39%, list=13%, signal=45%
ROSS_LEUKEMIA_WITH_MLL_FUSIONS	ROSS_LEUKEMIA_WITH_MLL_FUSIONS		72	0.543479	2.05518	0	0.000541386	0.068	4944	tags=63%, list=28%, signal=87%
CHUNG_BLISTER_CYTOTOXICITY_DN	CHUNG_BLISTER_CYTOTOXICITY_DN		40	0.587056	2.04881	0	0.000583835	0.074	4893	tags=68%, list=28%, signal=94%
HUANG_GATA2_TARGETS_UP	HUANG_GATA2_TARGETS_UP		145	0.49341	2.04689	0	0.000610299	0.076	4146	tags=48%, list=24%, signal=62%
KEGG_NOD_LIKE_RECEPTOR_SIGNALING_PATHWAY	KEGG_NOD_LIKE_RECEPTOR_SIGNALING_PATHWAY		59	0.558057	2.04671	0	0.00060564	0.076	3886	tags=56%, list=22%, signal=72%
RODWELL_AGING_KIDNEY_UP	RODWELL_AGING_KIDNEY_UP		447	0.457624	2.04656	0	0.000601052	0.076	4447	tags=45%, list=26%, signal=59%
RB_P130_DN.V1_DN	RB_P130_DN.V1_DN		127	0.491979	2.0459	0	0.000604083	0.077	4383	tags=46%, list=25%, signal=61%
REACTOME_INTERFERON_ALPHA_BETA_SIGNALING	REACTOME_INTERFERON_ALPHA_BETA_SIGNALING		61	0.547196	2.04556	0	0.000607033	0.078	5008	tags=64%, list=29%, signal=89%
NADLER_OBESITY_UP	NADLER_OBESITY_UP		58	0.553868	2.04098	0	0.000632336	0.082	1944	tags=43%, list=11%, signal=48%
GERY_CEBP_TARGETS	GERY_CEBP_TARGETS		118	0.496525	2.03956	0	0.000627686	0.082	3901	tags=45%, list=22%, signal=58%
BIOCARTA_NTHI_PATHWAY	BIOCARTA_NTHI_PATHWAY		22	0.666038	2.03727	0	0.000645086	0.085	2179	tags=59%, list=13%, signal=67%
VALK_AML_CLUSTER_15	VALK_AML_CLUSTER_15		28	0.625104	2.03304	0	0.00068402	0.09	1455	tags=46%, list=8%, signal=51%
IZADPANAH_STEM_CELL_ADIPOSE_VS_BONE_UP	IZADPANAH_STEM_CELL_ADIPOSE_VS_BONE_UP		118	0.496889	2.0312	0	0.000715222	0.093	3482	tags=42%, list=20%, signal=53%
PID_AVB3_OPN_PATHWAY	PID_AVB3_OPN_PATHWAY		31	0.613876	2.03057	0	0.000717288	0.093	3886	tags=65%, list=22%, signal=83%
PID_IL1_PATHWAY	PID_IL1_PATHWAY		32	0.598785	2.02994	0	0.00071933	0.094	4544	tags=66%, list=26%, signal=89%
JISON_SICKLE_CELL_DISEASE_UP	JISON_SICKLE_CELL_DISEASE_UP		176	0.47913	2.02986	0	0.000714264	0.094	4640	tags=48%, list=27%, signal=64%
NICK_RESPONSE_TO_PROC_TREATMENT_DN	NICK_RESPONSE_TO_PROC_TREATMENT_DN		25	0.643761	2.02941	0	0.000730421	0.097	4045	tags=60%, list=23%, signal=78%
BOHN_PRIMARY_IMMUNODEFICIENCY_SYNDROM_DN	BOHN_PRIMARY_IMMUNODEFICIENCY_SYNDROM_DN		38	0.584897	2.02851	0	0.000732342	0.097	3202	tags=45%, list=18%, signal=55%
HALLMARK_ALLOGRAFT_REJECTION	HALLMARK_ALLOGRAFT_REJECTION		198	0.477394	2.02794	0	0.000734194	0.098	2870	tags=38%, list=17%, signal=45%
GAURNIER_PSMD4_TARGETS	GAURNIER_PSMD4_TARGETS		68	0.533572	2.02399	0	0.000797996	0.106	5744	tags=66%, list=33%, signal=98%
LIU_VAV3_PROSTATE_CARCINOGENESIS_UP	LIU_VAV3_PROSTATE_CARCINOGENESIS_UP		87	0.520723	2.02312	0	0.000813108	0.109	2113	tags=34%, list=12%, signal=39%
ZWANG_CLASS_3_TRANSIENTLY_INDUCED_BY_EGF	ZWANG_CLASS_3_TRANSIENTLY_INDUCED_BY_EGF		205	0.470883	2.0207	0	0.000827978	0.112	5188	tags=50%, list=30%, signal=70%
ODONNELL_TARGETS_OF_MYC_AND_TFRC_UP	ODONNELL_TARGETS_OF_MYC_AND_TFRC_UP		77	0.519456	2.01954	0	0.000842587	0.115	4386	tags=48%, list=25%, signal=64%
REACTOME_MYD88_MAL_CASCADE_INITIATED_ON_PLASMA_MEMBRANE	REACTOME_MYD88_MAL_CASCADE_INITIATED_ON_PLASMA_MEMBRANE		78	0.51788	2.01876	0	0.000863782	0.118	4096	tags=51%, list=24%, signal=67%
FERRANDO_TAL1_NEIGHBORS	FERRANDO_TAL1_NEIGHBORS		19	0.693423	2.01854	0	0.000858062	0.118	1463	tags=47%, list=8%, signal=52%
REACTOME_SEMAPHORIN_INTERACTIONS	REACTOME_SEMAPHORIN_INTERACTIONS		64	0.535978	2.01817	0	0.000859031	0.119	4427	tags=56%, list=25%, signal=75%
HOWLIN_PUBERTAL_MAMMARY_GLAND	HOWLIN_PUBERTAL_MAMMARY_GLAND		63	0.529547	2.01731	0	0.000866536	0.121	3274	tags=40%, list=19%, signal=49%
LI_INDUCED_T_TO_NATURAL_KILLER_UP	LI_INDUCED_T_TO_NATURAL_KILLER_UP		285	0.46249	2.01724	0	0.000860909	0.121	3787	tags=41%, list=22%, signal=52%
REACTOME_TRANS_GOLGI_NETWORK_VESICLE_BUDDING	REACTOME_TRANS_GOLGI_NETWORK_VESICLE_BUDDING		55	0.548283	2.01599	0	0.000868237	0.123	6125	tags=69%, list=35%, signal=106%
PID_TCR_PATHWAY	PID_TCR_PATHWAY		64	0.537781	2.01181	0	0.000907834	0.129	4664	tags=55%, list=27%, signal=74%
REACTOME_NUCLEOTIDE_BINDING_DOMAIN_LEUCINE_RICH_REPEAT_CONTAINING_RECEPTOR_NLR_SIGNALING_PATHWAYS	REACTOME_NUCLEOTIDE_BINDING_DOMAIN_LEUCINE_RICH_REPEAT_CONTAINING_RECEPTOR_NLR_SIGNALING_PATHWAYS		43	0.575797	2.01073	0	0.000927598	0.132	3868	tags=60%, list=22%, signal=78%
BASSO_HAIRY_CELL_LEUKEMIA_DN	BASSO_HAIRY_CELL_LEUKEMIA_DN		79	0.515139	2.01049	0	0.000921727	0.132	2683	tags=38%, list=15%, signal=45%
ZHAN_MULTIPLE_MYELOMA_DN	ZHAN_MULTIPLE_MYELOMA_DN		41	0.57042	2.00871	0	0.0009348	0.134	2443	tags=41%, list=14%, signal=48%
BIOCARTA_NFKB_PATHWAY	BIOCARTA_NFKB_PATHWAY		23	0.644832	2.00853	0	0.000928957	0.134	4791	tags=74%, list=28%, signal=102%
WANG_RESPONSE_TO_BEXAROTENE_DN	WANG_RESPONSE_TO_BEXAROTENE_DN		29	0.610677	2.00803	0	0.000923187	0.134	3146	tags=45%, list=18%, signal=55%
NAKAYAMA_SOFT_TISSUE_TUMORS_PCA1_UP	NAKAYAMA_SOFT_TISSUE_TUMORS_PCA1_UP		73	0.521486	2.0052	0	0.000973509	0.142	4851	tags=52%, list=28%, signal=72%
ZHAN_MULTIPLE_MYELOMA_HP_DN	ZHAN_MULTIPLE_MYELOMA_HP_DN		43	0.562006	2.00341	0	0.000998432	0.145	3158	tags=47%, list=18%, signal=57%
SENGUPTA_EBNA1_ANTICORRELATED	SENGUPTA_EBNA1_ANTICORRELATED		146	0.481272	2.0022	0	0.00100461	0.147	4613	tags=50%, list=27%, signal=67%
RUTELLA_RESPONSE_TO_HGF_UP	RUTELLA_RESPONSE_TO_HGF_UP		400	0.449977	2.00153	0	0.00102292	0.149	4709	tags=43%, list=27%, signal=58%
AMIT_SERUM_RESPONSE_60_MCF10A	AMIT_SERUM_RESPONSE_60_MCF10A		55	0.545536	2.00004	0	0.00102281	0.149	5658	tags=62%, list=33%, signal=91%
TAKEDA_TARGETS_OF_NUP98_HOXA9_FUSION_8D_DN	TAKEDA_TARGETS_OF_NUP98_HOXA9_FUSION_8D_DN		197	0.469035	1.99894	0	0.00103474	0.151	2607	tags=37%, list=15%, signal=43%
REACTOME_CYTOKINE_SIGNALING_IN_IMMUNE_SYSTEM	REACTOME_CYTOKINE_SIGNALING_IN_IMMUNE_SYSTEM		254	0.457766	1.99872	0	0.00104049	0.153	4856	tags=48%, list=28%, signal=66%
LIAN_NEUTROPHIL_GRANULE_CONSTITUENTS	LIAN_NEUTROPHIL_GRANULE_CONSTITUENTS		23	0.649178	1.99809	0	0.00103434	0.153	1014	tags=43%, list=6%, signal=46%
RODRIGUES_DCC_TARGETS_DN	RODRIGUES_DCC_TARGETS_DN		116	0.485762	1.99668	0	0.00106378	0.159	4699	tags=51%, list=27%, signal=69%
PID_ALPHA_SYNUCLEIN_PATHWAY	PID_ALPHA_SYNUCLEIN_PATHWAY		33	0.597957	1.99503	0	0.00110461	0.166	2552	tags=39%, list=15%, signal=46%
PID_EPHA_FWDPATHWAY	PID_EPHA_FWDPATHWAY		34	0.584411	1.99258	0	0.00111573	0.169	3866	tags=53%, list=22%, signal=68%
GINESTIER_BREAST_CANCER_ZNF217_AMPLIFIED_UP	GINESTIER_BREAST_CANCER_ZNF217_AMPLIFIED_UP		71	0.524918	1.99249	0	0.00110928	0.169	5577	tags=61%, list=32%, signal=89%
BILD_HRAS_ONCOGENIC_SIGNATURE	BILD_HRAS_ONCOGENIC_SIGNATURE		243	0.457329	1.98996	0	0.00118364	0.182	4437	tags=46%, list=26%, signal=60%
REACTOME_INTEGRIN_ALPHAIIB_BETA3_SIGNALING	REACTOME_INTEGRIN_ALPHAIIB_BETA3_SIGNALING		27	0.617366	1.98862	0	0.00122838	0.191	2353	tags=56%, list=14%, signal=64%
GESERICK_TERT_TARGETS_DN	GESERICK_TERT_TARGETS_DN		21	0.660725	1.98769	0	0.00123282	0.193	1733	tags=52%, list=10%, signal=58%
PID_TNF_PATHWAY	PID_TNF_PATHWAY		44	0.559905	1.9873	0	0.00124289	0.195	4332	tags=57%, list=25%, signal=75%
THUM_SYSTOLIC_HEART_FAILURE_UP	THUM_SYSTOLIC_HEART_FAILURE_UP		399	0.448661	1.98687	0	0.0012472	0.197	3996	tags=41%, list=23%, signal=52%
PHONG_TNF_RESPONSE_NOT_VIA_P38	PHONG_TNF_RESPONSE_NOT_VIA_P38		324	0.454631	1.98645	0	0.00124023	0.197	5203	tags=49%, list=30%, signal=69%
SASSON_RESPONSE_TO_FORSKOLIN_UP	SASSON_RESPONSE_TO_FORSKOLIN_UP		87	0.50561	1.98605	0	0.00124448	0.199	3571	tags=44%, list=21%, signal=55%
RECEPTOR_SIGNALING_PROTEIN_SERINE_THREONINE_KINASE_ACTIVITY	RECEPTOR_SIGNALING_PROTEIN_SERINE_THREONINE_KINASE_ACTIVITY		34	0.584141	1.98602	0	0.00123761	0.199	5928	tags=79%, list=34%, signal=120%
AMIT_SERUM_RESPONSE_40_MCF10A	AMIT_SERUM_RESPONSE_40_MCF10A		32	0.591591	1.98527	0	0.00124186	0.199	1921	tags=44%, list=11%, signal=49%
CROONQUIST_NRAS_SIGNALING_UP	CROONQUIST_NRAS_SIGNALING_UP		37	0.581668	1.98486	0	0.00124607	0.199	3345	tags=57%, list=19%, signal=70%
GOODELL_MONO	GOODELL_MONO		62	0.530313	1.98248	0	0.00131575	0.209	3545	tags=50%, list=20%, signal=63%
SULFURIC_ESTER_HYDROLASE_ACTIVITY	SULFURIC_ESTER_HYDROLASE_ACTIVITY		15	0.719434	1.98201	0	0.00131948	0.211	3890	tags=67%, list=22%, signal=86%
PODAR_RESPONSE_TO_ADAPHOSTIN_UP	PODAR_RESPONSE_TO_ADAPHOSTIN_UP		139	0.473648	1.98052	0	0.00132321	0.213	5905	tags=60%, list=34%, signal=91%
XU_HGF_TARGETS_REPRESSED_BY_AKT1_DN	XU_HGF_TARGETS_REPRESSED_BY_AKT1_DN		89	0.506837	1.97949	0	0.00133225	0.216	5089	tags=55%, list=29%, signal=77%
SENESE_HDAC1_TARGETS_UP	SENESE_HDAC1_TARGETS_UP		429	0.441338	1.97864	0	0.00134656	0.219	5196	tags=47%, list=30%, signal=65%
LU_IL4_SIGNALING	LU_IL4_SIGNALING		88	0.503591	1.97723	0	0.0013714	0.225	3375	tags=47%, list=19%, signal=58%
LEE_EARLY_T_LYMPHOCYTE_DN	LEE_EARLY_T_LYMPHOCYTE_DN		54	0.53296	1.97326	0	0.00145942	0.236	4447	tags=54%, list=26%, signal=72%
PRAMOONJAGO_SOX4_TARGETS_UP	PRAMOONJAGO_SOX4_TARGETS_UP		52	0.538815	1.97325	0	0.00145705	0.237	4321	tags=54%, list=25%, signal=71%
BIOCARTA_CDC42RAC_PATHWAY	BIOCARTA_CDC42RAC_PATHWAY		16	0.689692	1.97028	0	0.0015332	0.25	4170	tags=81%, list=24%, signal=107%
REACTOME_SIGNALING_BY_ILS	REACTOME_SIGNALING_BY_ILS		105	0.49173	1.967	0	0.00158781	0.261	4544	tags=51%, list=26%, signal=69%
AMIT_EGF_RESPONSE_40_HELA	AMIT_EGF_RESPONSE_40_HELA		40	0.564438	1.96276	0	0.00168313	0.276	5790	tags=68%, list=33%, signal=101%
STEARMAN_LUNG_CANCER_EARLY_VS_LATE_DN	STEARMAN_LUNG_CANCER_EARLY_VS_LATE_DN		54	0.540169	1.96217	0	0.00168482	0.278	3153	tags=46%, list=18%, signal=56%
REACTOME_GOLGI_ASSOCIATED_VESICLE_BIOGENESIS	REACTOME_GOLGI_ASSOCIATED_VESICLE_BIOGENESIS		48	0.551347	1.96181	0	0.00168134	0.279	6074	tags=69%, list=35%, signal=105%
RICKMAN_TUMOR_DIFFERENTIATED_WELL_VS_POORLY_DN	RICKMAN_TUMOR_DIFFERENTIATED_WELL_VS_POORLY_DN		358	0.44517	1.96137	0	0.00168294	0.28	3912	tags=41%, list=23%, signal=52%
REACTOME_INFLAMMASOMES	REACTOME_INFLAMMASOMES		16	0.691136	1.95923	0	0.00172522	0.288	1543	tags=56%, list=9%, signal=62%
KEGG_FC_GAMMA_R_MEDIATED_PHAGOCYTOSIS	KEGG_FC_GAMMA_R_MEDIATED_PHAGOCYTOSIS		89	0.494327	1.95826	0	0.00174175	0.29	5421	tags=60%, list=31%, signal=86%
REACTOME_P75_NTR_RECEPTOR_MEDIATED_SIGNALLING	REACTOME_P75_NTR_RECEPTOR_MEDIATED_SIGNALLING		77	0.49761	1.95811	0	0.00173304	0.29	4085	tags=49%, list=23%, signal=64%
REACTOME_CELL_DEATH_SIGNALLING_VIA_NRAGE_NRIF_AND_NADE	REACTOME_CELL_DEATH_SIGNALLING_VIA_NRAGE_NRIF_AND_NADE		57	0.5193	1.95759	0	0.00173947	0.292	3868	tags=49%, list=22%, signal=63%
HINATA_NFKB_TARGETS_KERATINOCYTE_UP	HINATA_NFKB_TARGETS_KERATINOCYTE_UP		87	0.49386	1.95631	0	0.00176562	0.299	3886	tags=47%, list=22%, signal=60%
ST_TUMOR_NECROSIS_FACTOR_PATHWAY	ST_TUMOR_NECROSIS_FACTOR_PATHWAY		29	0.608111	1.95537	0	0.00177181	0.3	4332	tags=66%, list=25%, signal=87%
GRAHAM_NORMAL_QUIESCENT_VS_NORMAL_DIVIDING_UP	GRAHAM_NORMAL_QUIESCENT_VS_NORMAL_DIVIDING_UP		64	0.517681	1.95091	0	0.00187659	0.314	3789	tags=44%, list=22%, signal=56%
YAO_TEMPORAL_RESPONSE_TO_PROGESTERONE_CLUSTER_0	YAO_TEMPORAL_RESPONSE_TO_PROGESTERONE_CLUSTER_0		71	0.508761	1.95026	0	0.00189685	0.318	4631	tags=48%, list=27%, signal=65%
DAZARD_RESPONSE_TO_UV_SCC_UP	DAZARD_RESPONSE_TO_UV_SCC_UP		109	0.477348	1.95017	0	0.00188764	0.318	3777	tags=43%, list=22%, signal=55%
PID_P38_ALPHA_BETA_PATHWAY	PID_P38_ALPHA_BETA_PATHWAY		29	0.604927	1.94834	0	0.00195628	0.328	1353	tags=41%, list=8%, signal=45%
DANG_REGULATED_BY_MYC_DN	DANG_REGULATED_BY_MYC_DN		240	0.448498	1.94744	0	0.00195173	0.329	3323	tags=38%, list=19%, signal=47%
WIKMAN_ASBESTOS_LUNG_CANCER_DN	WIKMAN_ASBESTOS_LUNG_CANCER_DN		26	0.602464	1.94722	0	0.0019472	0.33	1758	tags=42%, list=10%, signal=47%
REACTOME_LATENT_INFECTION_OF_HOMO_SAPIENS_WITH_MYCOBACTERIUM_TUBERCULOSIS	REACTOME_LATENT_INFECTION_OF_HOMO_SAPIENS_WITH_MYCOBACTERIUM_TUBERCULOSIS		31	0.589311	1.94309	0	0.00209602	0.355	3168	tags=58%, list=18%, signal=71%
GROSS_HYPOXIA_VIA_ELK3_ONLY_UP	GROSS_HYPOXIA_VIA_ELK3_ONLY_UP		33	0.575136	1.94282	0	0.00209085	0.356	1338	tags=33%, list=8%, signal=36%
REGULATION_OF_SIGNAL_TRANSDUCTION	REGULATION_OF_SIGNAL_TRANSDUCTION		212	0.448671	1.94191	0	0.00212841	0.363	4566	tags=47%, list=26%, signal=63%
GHANDHI_BYSTANDER_IRRADIATION_UP	GHANDHI_BYSTANDER_IRRADIATION_UP		79	0.497926	1.94187	0	0.00211841	0.363	3975	tags=48%, list=23%, signal=62%
TONKS_TARGETS_OF_RUNX1_RUNX1T1_FUSION_MONOCYTE_DN	TONKS_TARGETS_OF_RUNX1_RUNX1T1_FUSION_MONOCYTE_DN		51	0.532126	1.94154	0	0.00210852	0.363	2913	tags=43%, list=17%, signal=52%
HORIUCHI_WTAP_TARGETS_UP	HORIUCHI_WTAP_TARGETS_UP		285	0.445369	1.94	0	0.00213621	0.367	3555	tags=38%, list=20%, signal=47%
BOSCO_INTERFERON_INDUCED_ANTIVIRAL_MODULE	BOSCO_INTERFERON_INDUCED_ANTIVIRAL_MODULE		73	0.500686	1.93985	0	0.00213557	0.369	6568	tags=66%, list=38%, signal=105%
REACTOME_NOD1_2_SIGNALING_PATHWAY	REACTOME_NOD1_2_SIGNALING_PATHWAY		28	0.606176	1.93983	0.00125945	0.00213036	0.37	4332	tags=68%, list=25%, signal=90%
DOUGLAS_BMI1_TARGETS_DN	DOUGLAS_BMI1_TARGETS_DN		292	0.439521	1.93784	0	0.00217107	0.376	5498	tags=47%, list=32%, signal=67%
SCHEIDEREIT_IKK_TARGETS	SCHEIDEREIT_IKK_TARGETS		17	0.680927	1.93768	0	0.00216116	0.376	3886	tags=76%, list=22%, signal=98%
PID_CXCR4_PATHWAY	PID_CXCR4_PATHWAY		100	0.483306	1.93666	0	0.00218321	0.379	4591	tags=46%, list=26%, signal=62%
HALLMARK_APOPTOSIS	HALLMARK_APOPTOSIS		159	0.456647	1.93441	0	0.00228718	0.393	3591	tags=40%, list=21%, signal=50%
MCDOWELL_ACUTE_LUNG_INJURY_UP	MCDOWELL_ACUTE_LUNG_INJURY_UP		45	0.547655	1.9343	0	0.0022814	0.394	2766	tags=40%, list=16%, signal=47%
PID_NFKAPPAB_CANONICAL_PATHWAY	PID_NFKAPPAB_CANONICAL_PATHWAY		23	0.629692	1.93177	0.00125	0.00238367	0.406	5586	tags=87%, list=32%, signal=128%
FOSTER_TOLERANT_MACROPHAGE_DN	FOSTER_TOLERANT_MACROPHAGE_DN		390	0.436591	1.93128	0	0.00238653	0.407	5002	tags=47%, list=29%, signal=65%
BROWNE_INTERFERON_RESPONSIVE_GENES	BROWNE_INTERFERON_RESPONSIVE_GENES		65	0.512295	1.92934	0	0.00246976	0.418	5293	tags=63%, list=30%, signal=90%
SPHINGOLIPID_METABOLIC_PROCESS	SPHINGOLIPID_METABOLIC_PROCESS		26	0.603856	1.92506	0	0.00260536	0.44	3552	tags=54%, list=20%, signal=68%
GEISS_RESPONSE_TO_DSRNA_UP	GEISS_RESPONSE_TO_DSRNA_UP		37	0.572738	1.92488	0	0.00260269	0.442	3670	tags=46%, list=21%, signal=58%
SHIN_B_CELL_LYMPHOMA_CLUSTER_8	SHIN_B_CELL_LYMPHOMA_CLUSTER_8		35	0.56346	1.92481	0.001221	0.00259128	0.442	2589	tags=40%, list=15%, signal=47%
ACACTAC,MIR-142-3P	ACACTAC,MIR-142-3P		125	0.468661	1.92447	0	0.00258872	0.444	5029	tags=52%, list=29%, signal=73%
DACOSTA_UV_RESPONSE_VIA_ERCC3_XPCS_DN	DACOSTA_UV_RESPONSE_VIA_ERCC3_XPCS_DN		83	0.497314	1.92446	0	0.00257746	0.444	4524	tags=47%, list=26%, signal=63%
HALMOS_CEBPA_TARGETS_UP	HALMOS_CEBPA_TARGETS_UP		50	0.525921	1.9236	0	0.00259244	0.45	3297	tags=50%, list=19%, signal=62%
REACTOME_RIG_I_MDA5_MEDIATED_INDUCTION_OF_IFN_ALPHA_BETA_PATHWAYS	REACTOME_RIG_I_MDA5_MEDIATED_INDUCTION_OF_IFN_ALPHA_BETA_PATHWAYS		68	0.504385	1.92273	0	0.00260289	0.454	5734	tags=62%, list=33%, signal=92%
PID_BCR_5PATHWAY	PID_BCR_5PATHWAY		65	0.504949	1.92052	0	0.00268665	0.47	3886	tags=48%, list=22%, signal=61%
YU_MYC_TARGETS_DN	YU_MYC_TARGETS_DN		50	0.526825	1.91961	0	0.00270096	0.475	1762	tags=34%, list=10%, signal=38%
FISCHER_SAA_RC_UP	FISCHER_SAA_RC_UP		122	0.46516	1.91934	0	0.00269373	0.476	3131	tags=37%, list=18%, signal=45%
PID_IL6_7_PATHWAY	PID_IL6_7_PATHWAY		47	0.538506	1.91726	0	0.00273769	0.483	4265	tags=62%, list=25%, signal=82%
WALLACE_PROSTATE_CANCER_RACE_UP	WALLACE_PROSTATE_CANCER_RACE_UP		282	0.436688	1.91707	0	0.00273038	0.484	5402	tags=50%, list=31%, signal=71%
TAKEDA_TARGETS_OF_NUP98_HOXA9_FUSION_6HR_DN	TAKEDA_TARGETS_OF_NUP98_HOXA9_FUSION_6HR_DN		38	0.554703	1.9168	0	0.00272735	0.486	1508	tags=34%, list=9%, signal=37%
REACTOME_IRON_UPTAKE_AND_TRANSPORT	REACTOME_IRON_UPTAKE_AND_TRANSPORT		36	0.563769	1.91366	0	0.00284627	0.5	3168	tags=50%, list=18%, signal=61%
DELPUECH_FOXO3_TARGETS_UP	DELPUECH_FOXO3_TARGETS_UP		68	0.498107	1.91228	0	0.00290983	0.51	5083	tags=53%, list=29%, signal=75%
HOSHIDA_LIVER_CANCER_SUBCLASS_S1	HOSHIDA_LIVER_CANCER_SUBCLASS_S1		230	0.442483	1.91004	0	0.00299779	0.52	3176	tags=37%, list=18%, signal=44%
HEMATOPOIETIN_INTERFERON_CLASSD200_DOMAIN_CYTOKINE_RECEPTOR_ACTIVITY	HEMATOPOIETIN_INTERFERON_CLASSD200_DOMAIN_CYTOKINE_RECEPTOR_ACTIVITY		33	0.566764	1.90846	0	0.00305188	0.526	2766	tags=42%, list=16%, signal=50%
GROSS_HYPOXIA_VIA_ELK3_DN	GROSS_HYPOXIA_VIA_ELK3_DN		151	0.453977	1.90652	0	0.00314264	0.539	5374	tags=52%, list=31%, signal=75%
CASORELLI_ACUTE_PROMYELOCYTIC_LEUKEMIA_UP	CASORELLI_ACUTE_PROMYELOCYTIC_LEUKEMIA_UP		159	0.448516	1.90627	0	0.00312976	0.539	4925	tags=49%, list=28%, signal=68%
KEGG_NATURAL_KILLER_CELL_MEDIATED_CYTOTOXICITY	KEGG_NATURAL_KILLER_CELL_MEDIATED_CYTOTOXICITY		127	0.463922	1.90578	0	0.00312931	0.54	5747	tags=57%, list=33%, signal=84%
PID_TXA2PATHWAY	PID_TXA2PATHWAY		57	0.520637	1.90317	0	0.0032392	0.552	2503	tags=39%, list=14%, signal=45%
BIOCARTA_DEATH_PATHWAY	BIOCARTA_DEATH_PATHWAY		32	0.575543	1.9024	0	0.00328296	0.558	1646	tags=41%, list=9%, signal=45%
IIZUKA_LIVER_CANCER_PROGRESSION_L0_L1_DN	IIZUKA_LIVER_CANCER_PROGRESSION_L0_L1_DN		20	0.629091	1.90125	0.00405954	0.00333056	0.563	3381	tags=55%, list=19%, signal=68%
REACTOME_TRAF6_MEDIATED_INDUCTION_OF_NFKB_AND_MAP_KINASES_UPON_TLR7_8_OR_9_ACTIVATION	REACTOME_TRAF6_MEDIATED_INDUCTION_OF_NFKB_AND_MAP_KINASES_UPON_TLR7_8_OR_9_ACTIVATION		72	0.499153	1.90114	0	0.00331718	0.563	4332	tags=51%, list=25%, signal=68%
CHEN_HOXA5_TARGETS_9HR_UP	CHEN_HOXA5_TARGETS_9HR_UP		205	0.441343	1.90073	0	0.003324	0.564	4348	tags=41%, list=25%, signal=54%
CYTOKINE_BINDING	CYTOKINE_BINDING		48	0.530766	1.90018	0	0.00333076	0.565	2766	tags=42%, list=16%, signal=49%
DER_IFN_BETA_RESPONSE_UP	DER_IFN_BETA_RESPONSE_UP		99	0.472555	1.89995	0	0.00332952	0.566	6121	tags=61%, list=35%, signal=93%
SCHWAB_TARGETS_OF_BMYB_POLYMORPHIC_VARIANTS_DN	SCHWAB_TARGETS_OF_BMYB_POLYMORPHIC_VARIANTS_DN		16	0.671907	1.89986	0	0.00331636	0.566	2130	tags=44%, list=12%, signal=50%
EGFR_UP.V1_UP	EGFR_UP.V1_UP		181	0.442219	1.89981	0	0.00330331	0.566	5134	tags=44%, list=30%, signal=62%
PID_CDC42_PATHWAY	PID_CDC42_PATHWAY		68	0.497849	1.8991	0	0.00332584	0.569	5152	tags=63%, list=30%, signal=90%
REACTOME_GRB2_SOS_PROVIDES_LINKAGE_TO_MAPK_SIGNALING_FOR_INTERGRINS_	REACTOME_GRB2_SOS_PROVIDES_LINKAGE_TO_MAPK_SIGNALING_FOR_INTERGRINS_		15	0.669188	1.89857	0.0026738	0.0033482	0.573	2137	tags=67%, list=12%, signal=76%
BEIER_GLIOMA_STEM_CELL_DN	BEIER_GLIOMA_STEM_CELL_DN		62	0.50874	1.89802	0	0.00336256	0.576	5877	tags=61%, list=34%, signal=92%
DUNNE_TARGETS_OF_AML1_MTG8_FUSION_UP	DUNNE_TARGETS_OF_AML1_MTG8_FUSION_UP		48	0.523775	1.89396	0	0.00359521	0.609	3451	tags=52%, list=20%, signal=65%
RECEPTOR_SIGNALING_PROTEIN_ACTIVITY	RECEPTOR_SIGNALING_PROTEIN_ACTIVITY		82	0.489171	1.89333	0	0.00360069	0.612	3796	tags=49%, list=22%, signal=62%
REACTOME_TRIF_MEDIATED_TLR3_SIGNALING	REACTOME_TRIF_MEDIATED_TLR3_SIGNALING		70	0.496692	1.89306	0	0.00360622	0.613	6002	tags=64%, list=35%, signal=98%
REACTOME_CTLA4_INHIBITORY_SIGNALING	REACTOME_CTLA4_INHIBITORY_SIGNALING		21	0.617331	1.89222	0	0.00364249	0.619	3435	tags=52%, list=20%, signal=65%
ST_GA13_PATHWAY	ST_GA13_PATHWAY		37	0.558219	1.89214	0	0.00363626	0.62	4238	tags=54%, list=24%, signal=71%
LINDSTEDT_DENDRITIC_CELL_MATURATION_A	LINDSTEDT_DENDRITIC_CELL_MATURATION_A		64	0.506006	1.89183	0	0.00364156	0.621	3189	tags=47%, list=18%, signal=57%
PID_IFNG_PATHWAY	PID_IFNG_PATHWAY		40	0.533234	1.89029	0.00119474	0.00369248	0.629	4265	tags=52%, list=25%, signal=69%
RAMALHO_STEMNESS_DN	RAMALHO_STEMNESS_DN		67	0.494609	1.88796	0	0.00380358	0.642	5041	tags=52%, list=29%, signal=73%
REACTOME_GLYCOSPHINGOLIPID_METABOLISM	REACTOME_GLYCOSPHINGOLIPID_METABOLISM		32	0.571833	1.88686	0	0.00385728	0.646	3890	tags=53%, list=22%, signal=68%
WIELAND_UP_BY_HBV_INFECTION	WIELAND_UP_BY_HBV_INFECTION		95	0.475081	1.88677	0	0.00384658	0.646	5753	tags=64%, list=33%, signal=95%
KEEN_RESPONSE_TO_ROSIGLITAZONE_DN	KEEN_RESPONSE_TO_ROSIGLITAZONE_DN		101	0.469786	1.88557	0	0.00391463	0.654	5055	tags=51%, list=29%, signal=72%
DIRMEIER_LMP1_RESPONSE_LATE_UP	DIRMEIER_LMP1_RESPONSE_LATE_UP		55	0.505187	1.88485	0	0.00393745	0.656	3288	tags=44%, list=19%, signal=54%
REACTOME_SIGNALLING_BY_NGF	REACTOME_SIGNALLING_BY_NGF		208	0.439618	1.88377	0	0.00398607	0.663	4096	tags=43%, list=24%, signal=55%
BOYAULT_LIVER_CANCER_SUBCLASS_G5_DN	BOYAULT_LIVER_CANCER_SUBCLASS_G5_DN		25	0.590335	1.88368	0.00129199	0.00397505	0.664	5113	tags=72%, list=29%, signal=102%
PARK_TRETINOIN_RESPONSE_AND_RARA_PLZF_FUSION	PARK_TRETINOIN_RESPONSE_AND_RARA_PLZF_FUSION		22	0.62222	1.8828	0	0.00405647	0.67	2594	tags=50%, list=15%, signal=59%
SANA_RESPONSE_TO_IFNG_UP	SANA_RESPONSE_TO_IFNG_UP		70	0.494501	1.88153	0	0.00411539	0.675	6309	tags=60%, list=36%, signal=94%
GROSS_HYPOXIA_VIA_HIF1A_DN	GROSS_HYPOXIA_VIA_HIF1A_DN		106	0.465548	1.88102	0	0.00412601	0.675	4422	tags=48%, list=25%, signal=64%
LIEN_BREAST_CARCINOMA_METAPLASTIC_VS_DUCTAL_UP	LIEN_BREAST_CARCINOMA_METAPLASTIC_VS_DUCTAL_UP		77	0.484744	1.8809	0	0.00412195	0.676	3429	tags=43%, list=20%, signal=53%
KEGG_RIG_I_LIKE_RECEPTOR_SIGNALING_PATHWAY	KEGG_RIG_I_LIKE_RECEPTOR_SIGNALING_PATHWAY		67	0.495963	1.88071	0	0.00412156	0.678	5992	tags=69%, list=34%, signal=104%
KEGG_CYTOSOLIC_DNA_SENSING_PATHWAY	KEGG_CYTOSOLIC_DNA_SENSING_PATHWAY		51	0.510971	1.87997	0	0.00415748	0.68	5390	tags=61%, list=31%, signal=88%
WUNDER_INFLAMMATORY_RESPONSE_AND_CHOLESTEROL_UP	WUNDER_INFLAMMATORY_RESPONSE_AND_CHOLESTEROL_UP		53	0.512311	1.87907	0	0.00418595	0.685	5753	tags=64%, list=33%, signal=96%
IKEDA_MIR30_TARGETS_UP	IKEDA_MIR30_TARGETS_UP		112	0.460017	1.877	0	0.00430433	0.692	5700	tags=54%, list=33%, signal=79%
RICKMAN_METASTASIS_DN	RICKMAN_METASTASIS_DN		243	0.433162	1.87642	0	0.00432848	0.694	4743	tags=46%, list=27%, signal=62%
TAKEDA_TARGETS_OF_NUP98_HOXA9_FUSION_3D_UP	TAKEDA_TARGETS_OF_NUP98_HOXA9_FUSION_3D_UP		171	0.445838	1.87594	0	0.00434531	0.697	2912	tags=33%, list=17%, signal=40%
SESTO_RESPONSE_TO_UV_C0	SESTO_RESPONSE_TO_UV_C0		102	0.462173	1.87478	0	0.00439064	0.702	5228	tags=47%, list=30%, signal=67%
PID_VEGFR1_2_PATHWAY	PID_VEGFR1_2_PATHWAY		67	0.490942	1.87471	0	0.00437513	0.702	4801	tags=55%, list=28%, signal=76%
NOJIMA_SFRP2_TARGETS_UP	NOJIMA_SFRP2_TARGETS_UP		30	0.579854	1.87365	0	0.00441631	0.707	3445	tags=53%, list=20%, signal=66%
RASHI_RESPONSE_TO_IONIZING_RADIATION_6	RASHI_RESPONSE_TO_IONIZING_RADIATION_6		81	0.483234	1.87318	0	0.00442552	0.71	4869	tags=52%, list=28%, signal=72%
ZHAN_MULTIPLE_MYELOMA_CD2_UP	ZHAN_MULTIPLE_MYELOMA_CD2_UP		42	0.539762	1.87272	0	0.00444876	0.715	2745	tags=40%, list=16%, signal=48%
KEGG_NEUROTROPHIN_SIGNALING_PATHWAY	KEGG_NEUROTROPHIN_SIGNALING_PATHWAY		123	0.455467	1.8716	0	0.00450681	0.721	3995	tags=46%, list=23%, signal=60%
REACTOME_INTEGRIN_CELL_SURFACE_INTERACTIONS	REACTOME_INTEGRIN_CELL_SURFACE_INTERACTIONS		76	0.47351	1.87158	0	0.00449465	0.721	2353	tags=37%, list=14%, signal=42%
DER_IFN_ALPHA_RESPONSE_UP	DER_IFN_ALPHA_RESPONSE_UP		71	0.489004	1.86965	0	0.00458363	0.73	5891	tags=61%, list=34%, signal=91%
DIRMEIER_LMP1_RESPONSE_EARLY	DIRMEIER_LMP1_RESPONSE_EARLY		62	0.505182	1.86858	0	0.00463387	0.732	3584	tags=50%, list=21%, signal=63%
FRIDMAN_SENESCENCE_UP	FRIDMAN_SENESCENCE_UP		75	0.483446	1.86797	0	0.00466285	0.74	4445	tags=47%, list=26%, signal=62%
SHEN_SMARCA2_TARGETS_UP	SHEN_SMARCA2_TARGETS_UP		404	0.418294	1.86783	0	0.00465379	0.742	6743	tags=56%, list=39%, signal=89%
BIOCARTA_TNFR2_PATHWAY	BIOCARTA_TNFR2_PATHWAY		18	0.632586	1.86718	0	0.00468932	0.746	5390	tags=83%, list=31%, signal=121%
KEGG_APOPTOSIS	KEGG_APOPTOSIS		86	0.475138	1.86695	0	0.00469048	0.747	3886	tags=45%, list=22%, signal=58%
HALLMARK_INTERFERON_ALPHA_RESPONSE	HALLMARK_INTERFERON_ALPHA_RESPONSE		91	0.474517	1.86689	0	0.00468138	0.748	4640	tags=48%, list=27%, signal=66%
OSWALD_HEMATOPOIETIC_STEM_CELL_IN_COLLAGEN_GEL_UP	OSWALD_HEMATOPOIETIC_STEM_CELL_IN_COLLAGEN_GEL_UP		218	0.433249	1.86684	0	0.00466898	0.748	4045	tags=39%, list=23%, signal=50%
FAELT_B_CLL_WITH_VH3_21_DN	FAELT_B_CLL_WITH_VH3_21_DN		49	0.513894	1.86667	0.00116822	0.00466681	0.749	6041	tags=65%, list=35%, signal=100%
MULLIGHAN_NPM1_MUTATED_SIGNATURE_2_UP	MULLIGHAN_NPM1_MUTATED_SIGNATURE_2_UP		128	0.452157	1.86644	0	0.00468144	0.75	4906	tags=48%, list=28%, signal=66%
ZHENG_FOXP3_TARGETS_IN_THYMUS_UP	ZHENG_FOXP3_TARGETS_IN_THYMUS_UP		181	0.435382	1.86519	0	0.00472294	0.756	4956	tags=44%, list=29%, signal=61%
BIOCARTA_KERATINOCYTE_PATHWAY	BIOCARTA_KERATINOCYTE_PATHWAY		45	0.523311	1.86445	0	0.00476068	0.757	4791	tags=62%, list=28%, signal=86%
PETROVA_PROX1_TARGETS_DN	PETROVA_PROX1_TARGETS_DN		62	0.499772	1.8644	0	0.00474821	0.757	2443	tags=39%, list=14%, signal=45%
BIOCARTA_MAPK_PATHWAY	BIOCARTA_MAPK_PATHWAY		85	0.474575	1.86228	0	0.00489212	0.768	6017	tags=67%, list=35%, signal=102%
HOFFMANN_LARGE_TO_SMALL_PRE_BII_LYMPHOCYTE_DN	HOFFMANN_LARGE_TO_SMALL_PRE_BII_LYMPHOCYTE_DN		66	0.495051	1.8615	0	0.00491583	0.77	3827	tags=47%, list=22%, signal=60%
WANG_CLIM2_TARGETS_DN	WANG_CLIM2_TARGETS_DN		178	0.437747	1.86088	0	0.00494927	0.772	5782	tags=53%, list=33%, signal=79%
REACTOME_PLATELET_ACTIVATION_SIGNALING_AND_AGGREGATION	REACTOME_PLATELET_ACTIVATION_SIGNALING_AND_AGGREGATION		193	0.434731	1.86065	0	0.00495619	0.773	4596	tags=46%, list=26%, signal=62%
REACTOME_NFKB_AND_MAP_KINASES_ACTIVATION_MEDIATED_BY_TLR4_SIGNALING_REPERTOIRE	REACTOME_NFKB_AND_MAP_KINASES_ACTIVATION_MEDIATED_BY_TLR4_SIGNALING_REPERTOIRE		67	0.494725	1.85997	0	0.00502199	0.78	6002	tags=64%, list=35%, signal=98%
TBK1.DF_UP	TBK1.DF_UP		271	0.421769	1.85976	0	0.0050253	0.783	3358	tags=34%, list=19%, signal=42%
IKEDA_MIR133_TARGETS_UP	IKEDA_MIR133_TARGETS_UP		42	0.530475	1.85974	0.00120048	0.00500898	0.783	4319	tags=55%, list=25%, signal=73%
MONNIER_POSTRADIATION_TUMOR_ESCAPE_DN	MONNIER_POSTRADIATION_TUMOR_ESCAPE_DN		349	0.422507	1.85967	0	0.00499277	0.783	4490	tags=40%, list=26%, signal=53%
PID_RAC1_PATHWAY	PID_RAC1_PATHWAY		52	0.507278	1.85745	0	0.0051387	0.798	4170	tags=60%, list=24%, signal=78%
VACUOLE	VACUOLE		67	0.486058	1.85481	0	0.00532235	0.808	3253	tags=45%, list=19%, signal=55%
SA_B_CELL_RECEPTOR_COMPLEXES	SA_B_CELL_RECEPTOR_COMPLEXES		24	0.588037	1.85461	0.00258732	0.00531495	0.808	3633	tags=63%, list=21%, signal=79%
HOFMANN_MYELODYSPLASTIC_SYNDROM_RISK_DN	HOFMANN_MYELODYSPLASTIC_SYNDROM_RISK_DN		21	0.627365	1.85411	0	0.0053365	0.813	3840	tags=57%, list=22%, signal=73%
SENESE_HDAC1_AND_HDAC2_TARGETS_UP	SENESE_HDAC1_AND_HDAC2_TARGETS_UP		223	0.433697	1.85396	0	0.00532913	0.814	3675	tags=38%, list=21%, signal=47%
LYSOSOME	LYSOSOME		59	0.500937	1.85384	0	0.00531222	0.814	3253	tags=44%, list=19%, signal=54%
AMIT_DELAYED_EARLY_GENES	AMIT_DELAYED_EARLY_GENES		18	0.631198	1.85384	0.00133156	0.00529541	0.814	5144	tags=78%, list=30%, signal=110%
REACTOME_GPVI_MEDIATED_ACTIVATION_CASCADE	REACTOME_GPVI_MEDIATED_ACTIVATION_CASCADE		31	0.565229	1.85361	0	0.00529772	0.814	6369	tags=81%, list=37%, signal=127%
MORI_SMALL_PRE_BII_LYMPHOCYTE_UP	MORI_SMALL_PRE_BII_LYMPHOCYTE_UP		79	0.475237	1.85229	0	0.00535682	0.815	3782	tags=38%, list=22%, signal=48%
UZONYI_RESPONSE_TO_LEUKOTRIENE_AND_THROMBIN	UZONYI_RESPONSE_TO_LEUKOTRIENE_AND_THROMBIN		36	0.547378	1.8517	0	0.00538726	0.817	5401	tags=64%, list=31%, signal=92%
UDAYAKUMAR_MED1_TARGETS_DN	UDAYAKUMAR_MED1_TARGETS_DN		223	0.427673	1.85158	0	0.00538301	0.819	6046	tags=52%, list=35%, signal=79%
BIOCARTA_HIVNEF_PATHWAY	BIOCARTA_HIVNEF_PATHWAY		55	0.508205	1.85018	0	0.00545076	0.824	3886	tags=49%, list=22%, signal=63%
PID_CERAMIDE_PATHWAY	PID_CERAMIDE_PATHWAY		48	0.513732	1.85003	0	0.00544007	0.824	3967	tags=46%, list=23%, signal=59%
MARKEY_RB1_CHRONIC_LOF_DN	MARKEY_RB1_CHRONIC_LOF_DN		108	0.463683	1.85	0	0.00542633	0.825	3469	tags=41%, list=20%, signal=51%
PID_HIV_NEF_PATHWAY	PID_HIV_NEF_PATHWAY		35	0.542509	1.84924	0	0.00545297	0.827	3363	tags=49%, list=19%, signal=60%
DANG_MYC_TARGETS_DN	DANG_MYC_TARGETS_DN		30	0.558009	1.84831	0	0.00551653	0.833	2278	tags=43%, list=13%, signal=50%
KEGG_CHEMOKINE_SIGNALING_PATHWAY	KEGG_CHEMOKINE_SIGNALING_PATHWAY		178	0.435877	1.84801	0	0.00552431	0.833	5507	tags=53%, list=32%, signal=77%
SASSON_RESPONSE_TO_GONADOTROPHINS_UP	SASSON_RESPONSE_TO_GONADOTROPHINS_UP		87	0.47175	1.84731	0	0.00557196	0.838	4593	tags=46%, list=26%, signal=62%
LYTIC_VACUOLE	LYTIC_VACUOLE		59	0.500937	1.84731	0.00114416	0.00555497	0.838	3253	tags=44%, list=19%, signal=54%
MITSIADES_RESPONSE_TO_APLIDIN_UP	MITSIADES_RESPONSE_TO_APLIDIN_UP		403	0.418298	1.84695	0	0.00555337	0.838	5938	tags=52%, list=34%, signal=77%
PROTEIN_KINASE_CASCADE	PROTEIN_KINASE_CASCADE		279	0.420037	1.8464	0	0.00557317	0.839	4469	tags=43%, list=26%, signal=57%
REACTOME_INTERFERON_SIGNALING	REACTOME_INTERFERON_SIGNALING		145	0.442298	1.84608	0	0.00557456	0.839	5285	tags=48%, list=30%, signal=69%
DAUER_STAT3_TARGETS_UP	DAUER_STAT3_TARGETS_UP		45	0.521462	1.84568	0	0.00557589	0.84	5489	tags=64%, list=32%, signal=94%
REACTOME_PLATELET_AGGREGATION_PLUG_FORMATION	REACTOME_PLATELET_AGGREGATION_PLUG_FORMATION		35	0.551414	1.84514	0	0.00561036	0.846	2353	tags=46%, list=14%, signal=53%
KAMIKUBO_MYELOID_CEBPA_NETWORK	KAMIKUBO_MYELOID_CEBPA_NETWORK		27	0.561362	1.84501	0.00251256	0.00560263	0.846	3266	tags=48%, list=19%, signal=59%
KUROZUMI_RESPONSE_TO_ONCOCYTIC_VIRUS	KUROZUMI_RESPONSE_TO_ONCOCYTIC_VIRUS		43	0.519187	1.84492	0	0.00559194	0.846	2866	tags=42%, list=16%, signal=50%
HINATA_NFKB_TARGETS_FIBROBLAST_UP	HINATA_NFKB_TARGETS_FIBROBLAST_UP		83	0.466227	1.84462	0	0.00560225	0.846	2144	tags=36%, list=12%, signal=41%
E2F1_UP.V1_DN	E2F1_UP.V1_DN		174	0.435517	1.84452	0	0.00558863	0.846	3664	tags=36%, list=21%, signal=45%
BUCKANOVICH_T_LYMPHOCYTE_HOMING_ON_TUMOR_UP	BUCKANOVICH_T_LYMPHOCYTE_HOMING_ON_TUMOR_UP		22	0.601879	1.84403	0.00126743	0.0056019	0.847	5893	tags=73%, list=34%, signal=110%
REACTOME_CD28_CO_STIMULATION	REACTOME_CD28_CO_STIMULATION		31	0.551878	1.84161	0.00126263	0.00570988	0.853	3435	tags=48%, list=20%, signal=60%
PID_NECTIN_PATHWAY	PID_NECTIN_PATHWAY		27	0.565871	1.8413	0.00125945	0.00572559	0.856	2958	tags=52%, list=17%, signal=62%
SENESE_HDAC3_TARGETS_UP	SENESE_HDAC3_TARGETS_UP		469	0.410084	1.8412	0	0.00571762	0.856	3792	tags=36%, list=22%, signal=45%
REACTOME_COSTIMULATION_BY_THE_CD28_FAMILY	REACTOME_COSTIMULATION_BY_THE_CD28_FAMILY		58	0.499343	1.84068	0.00112233	0.00573326	0.856	3435	tags=40%, list=20%, signal=49%
HALLMARK_COAGULATION	HALLMARK_COAGULATION		135	0.443099	1.84061	0	0.00572535	0.856	4868	tags=47%, list=28%, signal=64%
YAGI_AML_WITH_11Q23_REARRANGED	YAGI_AML_WITH_11Q23_REARRANGED		334	0.418497	1.83986	0	0.00577597	0.859	3297	tags=34%, list=19%, signal=41%
RECEPTOR_MEDIATED_ENDOCYTOSIS	RECEPTOR_MEDIATED_ENDOCYTOSIS		33	0.552695	1.83922	0	0.00580584	0.866	2973	tags=48%, list=17%, signal=58%
FARMER_BREAST_CANCER_CLUSTER_3	FARMER_BREAST_CANCER_CLUSTER_3		15	0.665388	1.83849	0	0.00582691	0.87	3062	tags=47%, list=18%, signal=57%
CHANG_CORE_SERUM_RESPONSE_DN	CHANG_CORE_SERUM_RESPONSE_DN		190	0.431899	1.83779	0	0.00589398	0.874	3847	tags=41%, list=22%, signal=52%
CHEN_ETV5_TARGETS_SERTOLI	CHEN_ETV5_TARGETS_SERTOLI		19	0.620465	1.8372	0	0.00596668	0.877	5310	tags=68%, list=31%, signal=98%
REGULATION_OF_RAS_PROTEIN_SIGNAL_TRANSDUCTION	REGULATION_OF_RAS_PROTEIN_SIGNAL_TRANSDUCTION		19	0.624244	1.83648	0	0.00602729	0.879	1505	tags=47%, list=9%, signal=52%
DIAZ_CHRONIC_MEYLOGENOUS_LEUKEMIA_DN	DIAZ_CHRONIC_MEYLOGENOUS_LEUKEMIA_DN		111	0.449091	1.83396	0	0.0062222	0.887	4453	tags=45%, list=26%, signal=60%
PHONG_TNF_RESPONSE_VIA_P38_COMPLETE	PHONG_TNF_RESPONSE_VIA_P38_COMPLETE		216	0.424157	1.83376	0	0.00622736	0.889	6031	tags=52%, list=35%, signal=78%
TERAO_AOX4_TARGETS_HG_UP	TERAO_AOX4_TARGETS_HG_UP		26	0.581806	1.83278	0.00127389	0.00628685	0.893	5152	tags=65%, list=30%, signal=93%
PID_FAS_PATHWAY	PID_FAS_PATHWAY		38	0.530444	1.83259	0	0.00630323	0.895	5863	tags=71%, list=34%, signal=107%
ZHU_CMV_8_HR_UP	ZHU_CMV_8_HR_UP		47	0.514107	1.83241	0.00116822	0.00630811	0.895	4851	tags=60%, list=28%, signal=82%
PID_FAK_PATHWAY	PID_FAK_PATHWAY		58	0.488472	1.83117	0.00112233	0.00640919	0.901	6177	tags=66%, list=36%, signal=101%
V$PEA3_Q6	V$PEA3_Q6		245	0.424372	1.82989	0	0.00648701	0.906	3875	tags=37%, list=22%, signal=47%
CASORELLI_APL_SECONDARY_VS_DE_NOVO_UP	CASORELLI_APL_SECONDARY_VS_DE_NOVO_UP		37	0.53783	1.82963	0.00361011	0.00650266	0.909	3494	tags=49%, list=20%, signal=61%
SPIRA_SMOKERS_LUNG_CANCER_UP	SPIRA_SMOKERS_LUNG_CANCER_UP		37	0.543191	1.82898	0	0.00655203	0.91	3564	tags=51%, list=21%, signal=64%
BENNETT_SYSTEMIC_LUPUS_ERYTHEMATOSUS	BENNETT_SYSTEMIC_LUPUS_ERYTHEMATOSUS		29	0.554566	1.82871	0	0.00655337	0.91	6568	tags=79%, list=38%, signal=127%
PID_RHOA_PATHWAY	PID_RHOA_PATHWAY		43	0.517974	1.82826	0	0.00657154	0.911	5016	tags=60%, list=29%, signal=85%
KOBAYASHI_EGFR_SIGNALING_24HR_UP	KOBAYASHI_EGFR_SIGNALING_24HR_UP		98	0.455718	1.82796	0	0.00658396	0.911	3730	tags=39%, list=21%, signal=49%
PROTEIN_TYROSINE_PHOSPHATASE_ACTIVITY	PROTEIN_TYROSINE_PHOSPHATASE_ACTIVITY		51	0.50294	1.8271	0	0.00666003	0.916	4084	tags=45%, list=23%, signal=59%
SH3_SH2_ADAPTOR_ACTIVITY	SH3_SH2_ADAPTOR_ACTIVITY		43	0.511936	1.82617	0.00120919	0.0067135	0.919	3942	tags=42%, list=23%, signal=54%
PID_ANTHRAX_PATHWAY	PID_ANTHRAX_PATHWAY		16	0.643721	1.8259	0.00269906	0.00672541	0.919	3967	tags=75%, list=23%, signal=97%
REACTOME_IMMUNOREGULATORY_INTERACTIONS_BETWEEN_A_LYMPHOID_AND_A_NON_LYMPHOID_CELL	REACTOME_IMMUNOREGULATORY_INTERACTIONS_BETWEEN_A_LYMPHOID_AND_A_NON_LYMPHOID_CELL		58	0.494262	1.82428	0	0.00687225	0.924	2941	tags=41%, list=17%, signal=50%
PID_CD8_TCR_PATHWAY	PID_CD8_TCR_PATHWAY		53	0.499747	1.82415	0.00113895	0.00686446	0.924	4664	tags=51%, list=27%, signal=69%
GARGALOVIC_RESPONSE_TO_OXIDIZED_PHOSPHOLIPIDS_BLUE_DN	GARGALOVIC_RESPONSE_TO_OXIDIZED_PHOSPHOLIPIDS_BLUE_DN		57	0.495407	1.82398	0	0.00685396	0.924	4308	tags=42%, list=25%, signal=56%
YAGI_AML_RELAPSE_PROGNOSIS	YAGI_AML_RELAPSE_PROGNOSIS		34	0.534608	1.82353	0.00119617	0.00687895	0.925	5620	tags=59%, list=32%, signal=87%
WANG_BARRETTS_ESOPHAGUS_UP	WANG_BARRETTS_ESOPHAGUS_UP		47	0.503057	1.82333	0	0.00687393	0.925	2729	tags=40%, list=16%, signal=48%
ADDYA_ERYTHROID_DIFFERENTIATION_BY_HEMIN	ADDYA_ERYTHROID_DIFFERENTIATION_BY_HEMIN		67	0.477905	1.82272	0	0.00690975	0.925	4096	tags=45%, list=24%, signal=58%
INTEGRAL_TO_ORGANELLE_MEMBRANE	INTEGRAL_TO_ORGANELLE_MEMBRANE		48	0.509	1.82244	0	0.00691823	0.926	4675	tags=50%, list=27%, signal=68%
YAGI_AML_WITH_T_9_11_TRANSLOCATION	YAGI_AML_WITH_T_9_11_TRANSLOCATION		123	0.442094	1.82122	0	0.00700768	0.929	6568	tags=57%, list=38%, signal=91%
HALLMARK_UV_RESPONSE_UP	HALLMARK_UV_RESPONSE_UP		155	0.436192	1.81889	0	0.00719621	0.932	3456	tags=37%, list=20%, signal=45%
OKAMOTO_LIVER_CANCER_MULTICENTRIC_OCCURRENCE_UP	OKAMOTO_LIVER_CANCER_MULTICENTRIC_OCCURRENCE_UP		24	0.59076	1.81888	0.00259403	0.00717697	0.932	1513	tags=29%, list=9%, signal=32%
PID_MAPK_TRK_PATHWAY	PID_MAPK_TRK_PATHWAY		32	0.540093	1.81872	0	0.00716589	0.933	5152	tags=72%, list=30%, signal=102%
SWEET_KRAS_ONCOGENIC_SIGNATURE	SWEET_KRAS_ONCOGENIC_SIGNATURE		85	0.458267	1.81839	0	0.00716817	0.933	2729	tags=32%, list=16%, signal=37%
KEGG_B_CELL_RECEPTOR_SIGNALING_PATHWAY	KEGG_B_CELL_RECEPTOR_SIGNALING_PATHWAY		74	0.47096	1.81801	0	0.00720522	0.933	4554	tags=51%, list=26%, signal=69%
V$CEBP_C	V$CEBP_C		188	0.425378	1.81785	0	0.00719148	0.933	4056	tags=38%, list=23%, signal=49%
BIOCARTA_TID_PATHWAY	BIOCARTA_TID_PATHWAY		17	0.63298	1.81714	0.0012987	0.00723611	0.934	3886	tags=53%, list=22%, signal=68%
WIERENGA_STAT5A_TARGETS_GROUP2	WIERENGA_STAT5A_TARGETS_GROUP2		53	0.499449	1.81624	0	0.0073042	0.936	3514	tags=43%, list=20%, signal=54%
V$PU1_Q6	V$PU1_Q6		212	0.422442	1.81609	0	0.00730081	0.936	3727	tags=40%, list=21%, signal=50%
NIELSEN_GIST_AND_SYNOVIAL_SARCOMA_DN	NIELSEN_GIST_AND_SYNOVIAL_SARCOMA_DN		20	0.605364	1.81528	0.00132979	0.00736326	0.939	2453	tags=55%, list=14%, signal=64%
REACTOME_SPHINGOLIPID_METABOLISM	REACTOME_SPHINGOLIPID_METABOLISM		58	0.491114	1.81402	0	0.00749092	0.945	3491	tags=45%, list=20%, signal=56%
BIOCARTA_FCER1_PATHWAY	BIOCARTA_FCER1_PATHWAY		37	0.53062	1.81344	0.00117925	0.00751855	0.945	5152	tags=62%, list=30%, signal=88%
WANG_CISPLATIN_RESPONSE_AND_XPC_DN	WANG_CISPLATIN_RESPONSE_AND_XPC_DN		214	0.420662	1.81158	0	0.00769746	0.95	4388	tags=40%, list=25%, signal=52%
BERNARD_PPAPDC1B_TARGETS_UP	BERNARD_PPAPDC1B_TARGETS_UP		35	0.538676	1.81141	0.00121065	0.00769317	0.95	4526	tags=51%, list=26%, signal=69%
REACTOME_GROWTH_HORMONE_RECEPTOR_SIGNALING	REACTOME_GROWTH_HORMONE_RECEPTOR_SIGNALING		24	0.588088	1.81067	0.0025413	0.00774854	0.95	4411	tags=63%, list=25%, signal=84%
REACTOME_P130CAS_LINKAGE_TO_MAPK_SIGNALING_FOR_INTEGRINS	REACTOME_P130CAS_LINKAGE_TO_MAPK_SIGNALING_FOR_INTEGRINS		15	0.644904	1.81007	0.00409277	0.00779602	0.951	2353	tags=67%, list=14%, signal=77%
RODRIGUES_NTN1_TARGETS_DN	RODRIGUES_NTN1_TARGETS_DN		151	0.432828	1.80951	0	0.00784059	0.952	2949	tags=33%, list=17%, signal=40%
REACTOME_BOTULINUM_NEUROTOXICITY	REACTOME_BOTULINUM_NEUROTOXICITY		18	0.620277	1.80946	0.00386598	0.00782823	0.952	5363	tags=67%, list=31%, signal=96%
REACTOME_MAP_KINASE_ACTIVATION_IN_TLR_CASCADE	REACTOME_MAP_KINASE_ACTIVATION_IN_TLR_CASCADE		48	0.499405	1.8086	0	0.00788276	0.954	6002	tags=67%, list=35%, signal=102%
SNIJDERS_AMPLIFIED_IN_HEAD_AND_NECK_TUMORS	SNIJDERS_AMPLIFIED_IN_HEAD_AND_NECK_TUMORS		37	0.52679	1.80832	0	0.00790112	0.955	4084	tags=49%, list=23%, signal=63%
PENG_GLUCOSE_DEPRIVATION_UP	PENG_GLUCOSE_DEPRIVATION_UP		44	0.51966	1.80816	0	0.00789127	0.955	2364	tags=32%, list=14%, signal=37%
PID_TRAIL_PATHWAY	PID_TRAIL_PATHWAY		28	0.567142	1.80779	0	0.00791204	0.956	5409	tags=68%, list=31%, signal=98%
RUTELLA_RESPONSE_TO_HGF_VS_CSF2RB_AND_IL4_DN	RUTELLA_RESPONSE_TO_HGF_VS_CSF2RB_AND_IL4_DN		236	0.417343	1.80606	0	0.00804468	0.958	4330	tags=39%, list=25%, signal=52%
CGGAARNGGCNG_UNKNOWN	CGGAARNGGCNG_UNKNOWN		47	0.503167	1.80548	0	0.00807259	0.958	3601	tags=47%, list=21%, signal=59%
KEGG_SNARE_INTERACTIONS_IN_VESICULAR_TRANSPORT	KEGG_SNARE_INTERACTIONS_IN_VESICULAR_TRANSPORT		37	0.530088	1.80539	0.00120192	0.00807246	0.959	5600	tags=59%, list=32%, signal=88%
ZHANG_RESPONSE_TO_CANTHARIDIN_UP	ZHANG_RESPONSE_TO_CANTHARIDIN_UP		19	0.606765	1.80342	0.004	0.00828168	0.961	4054	tags=53%, list=23%, signal=69%
V$CEBP_Q2_01	V$CEBP_Q2_01		250	0.415228	1.80265	0	0.00832904	0.962	3792	tags=38%, list=22%, signal=47%
MCBRYAN_PUBERTAL_TGFB1_TARGETS_DN	MCBRYAN_PUBERTAL_TGFB1_TARGETS_DN		58	0.481765	1.79858	0	0.00878543	0.967	3486	tags=36%, list=20%, signal=45%
BIOCARTA_RELA_PATHWAY	BIOCARTA_RELA_PATHWAY		16	0.628693	1.79806	0	0.00883372	0.967	5390	tags=75%, list=31%, signal=109%
ZHANG_ANTIVIRAL_RESPONSE_TO_RIBAVIRIN_DN	ZHANG_ANTIVIRAL_RESPONSE_TO_RIBAVIRIN_DN		48	0.496464	1.79758	0.00234192	0.00886171	0.967	3576	tags=38%, list=21%, signal=47%
SCHUETZ_BREAST_CANCER_DUCTAL_INVASIVE_UP	SCHUETZ_BREAST_CANCER_DUCTAL_INVASIVE_UP		334	0.407273	1.79534	0	0.00908648	0.969	2528	tags=29%, list=15%, signal=33%
KEGG_ADIPOCYTOKINE_SIGNALING_PATHWAY	KEGG_ADIPOCYTOKINE_SIGNALING_PATHWAY		66	0.47151	1.79526	0	0.00907147	0.969	3886	tags=42%, list=22%, signal=54%
XU_HGF_TARGETS_INDUCED_BY_AKT1_6HR	XU_HGF_TARGETS_INDUCED_BY_AKT1_6HR		17	0.611453	1.79236	0.00131579	0.00938875	0.973	5891	tags=82%, list=34%, signal=124%
REGULATION_OF_SMALL_GTPASE_MEDIATED_SIGNAL_TRANSDUCTION	REGULATION_OF_SMALL_GTPASE_MEDIATED_SIGNAL_TRANSDUCTION		23	0.579803	1.79233	0.00257732	0.00937059	0.973	1505	tags=39%, list=9%, signal=43%
XU_HGF_SIGNALING_NOT_VIA_AKT1_6HR	XU_HGF_SIGNALING_NOT_VIA_AKT1_6HR		25	0.571797	1.79206	0.00129032	0.00937467	0.973	3445	tags=48%, list=20%, signal=60%
ZHOU_INFLAMMATORY_RESPONSE_LPS_UP	ZHOU_INFLAMMATORY_RESPONSE_LPS_UP		380	0.402948	1.79161	0	0.00939113	0.974	4119	tags=38%, list=24%, signal=49%
BIOCARTA_TFF_PATHWAY	BIOCARTA_TFF_PATHWAY		21	0.589895	1.79136	0.00385109	0.00939271	0.974	2615	tags=52%, list=15%, signal=62%
GRAESSMANN_RESPONSE_TO_MC_AND_SERUM_DEPRIVATION_UP	GRAESSMANN_RESPONSE_TO_MC_AND_SERUM_DEPRIVATION_UP		198	0.420767	1.79072	0	0.00943843	0.975	4502	tags=44%, list=26%, signal=59%
JIANG_HYPOXIA_NORMAL	JIANG_HYPOXIA_NORMAL		290	0.409547	1.79062	0	0.0094277	0.975	5962	tags=48%, list=34%, signal=72%
SCHLOSSER_SERUM_RESPONSE_UP	SCHLOSSER_SERUM_RESPONSE_UP		128	0.434291	1.78983	0	0.00950241	0.975	4804	tags=48%, list=28%, signal=65%
FINETTI_BREAST_CANCER_KINOME_GREEN	FINETTI_BREAST_CANCER_KINOME_GREEN		16	0.640869	1.78958	0.00268097	0.0094916	0.975	2327	tags=44%, list=13%, signal=50%
DUTERTRE_ESTRADIOL_RESPONSE_24HR_DN	DUTERTRE_ESTRADIOL_RESPONSE_24HR_DN		483	0.400006	1.78863	0	0.00959474	0.976	4638	tags=39%, list=27%, signal=51%
PEPPER_CHRONIC_LYMPHOCYTIC_LEUKEMIA_UP	PEPPER_CHRONIC_LYMPHOCYTIC_LEUKEMIA_UP		32	0.535267	1.78843	0.00252525	0.00958372	0.976	2486	tags=41%, list=14%, signal=47%
PID_IL27_PATHWAY	PID_IL27_PATHWAY		26	0.557614	1.78784	0.00385604	0.00963794	0.978	2354	tags=46%, list=14%, signal=53%
REACTOME_PLATELET_SENSITIZATION_BY_LDL	REACTOME_PLATELET_SENSITIZATION_BY_LDL		16	0.627618	1.78756	0.00133511	0.00963897	0.978	555	tags=31%, list=3%, signal=32%
SARRIO_EPITHELIAL_MESENCHYMAL_TRANSITION_DN	SARRIO_EPITHELIAL_MESENCHYMAL_TRANSITION_DN		143	0.429891	1.78704	0	0.0097072	0.979	4054	tags=39%, list=23%, signal=51%
BIOCARTA_TGFB_PATHWAY	BIOCARTA_TGFB_PATHWAY		19	0.603359	1.78594	0.00264201	0.00979674	0.979	4332	tags=58%, list=25%, signal=77%
PID_RXR_VDR_PATHWAY	PID_RXR_VDR_PATHWAY		26	0.556675	1.78594	0.00124533	0.00977341	0.979	3514	tags=50%, list=20%, signal=63%
PID_SYNDECAN_2_PATHWAY	PID_SYNDECAN_2_PATHWAY		30	0.536143	1.78578	0.00124224	0.00977643	0.979	2552	tags=40%, list=15%, signal=47%
PID_EPHB_FWD_PATHWAY	PID_EPHB_FWD_PATHWAY		40	0.514898	1.78545	0	0.00979854	0.979	2552	tags=48%, list=15%, signal=56%
LINDVALL_IMMORTALIZED_BY_TERT_UP	LINDVALL_IMMORTALIZED_BY_TERT_UP		73	0.463413	1.78492	0	0.00983236	0.979	3186	tags=37%, list=18%, signal=45%
BIOCARTA_CD40_PATHWAY	BIOCARTA_CD40_PATHWAY		15	0.637268	1.78421	0.00536193	0.00989444	0.979	3886	tags=73%, list=22%, signal=94%
V$ISRE_01	V$ISRE_01		234	0.413897	1.78421	0	0.00987116	0.979	5287	tags=47%, list=30%, signal=66%
DEBIASI_APOPTOSIS_BY_REOVIRUS_INFECTION_UP	DEBIASI_APOPTOSIS_BY_REOVIRUS_INFECTION_UP		301	0.408601	1.78357	0	0.00991644	0.979	6262	tags=52%, list=36%, signal=80%
TARTE_PLASMA_CELL_VS_B_LYMPHOCYTE_DN	TARTE_PLASMA_CELL_VS_B_LYMPHOCYTE_DN		38	0.513826	1.78336	0	0.00991678	0.979	2870	tags=39%, list=17%, signal=47%
HUTTMANN_B_CLL_POOR_SURVIVAL_DN	HUTTMANN_B_CLL_POOR_SURVIVAL_DN		54	0.487195	1.7832	0.00113507	0.00993122	0.979	5641	tags=57%, list=32%, signal=85%
ZHANG_TLX_TARGETS_UP	ZHANG_TLX_TARGETS_UP		105	0.439912	1.78292	0	0.00995258	0.98	3839	tags=40%, list=22%, signal=51%
SENESE_HDAC2_TARGETS_UP	SENESE_HDAC2_TARGETS_UP		108	0.438664	1.78284	0	0.00994346	0.98	5012	tags=45%, list=29%, signal=63%
AMIT_EGF_RESPONSE_40_MCF10A	AMIT_EGF_RESPONSE_40_MCF10A		19	0.612345	1.78201	0.00265604	0.0100299	0.98	3814	tags=58%, list=22%, signal=74%
DORSAM_HOXA9_TARGETS_DN	DORSAM_HOXA9_TARGETS_DN		30	0.539885	1.78186	0.00125313	0.0100347	0.98	4652	tags=57%, list=27%, signal=77%
GTAGGCA,MIR-189	GTAGGCA,MIR-189		28	0.542277	1.7816	0.00379747	0.0100602	0.98	3263	tags=46%, list=19%, signal=57%
INTRINSIC_TO_GOLGI_MEMBRANE	INTRINSIC_TO_GOLGI_MEMBRANE		15	0.644988	1.78109	0	0.0100902	0.98	4321	tags=67%, list=25%, signal=89%
COULOUARN_TEMPORAL_TGFB1_SIGNATURE_DN	COULOUARN_TEMPORAL_TGFB1_SIGNATURE_DN		127	0.43376	1.78075	0	0.0100924	0.98	3627	tags=35%, list=21%, signal=44%
RUIZ_TNC_TARGETS_UP	RUIZ_TNC_TARGETS_UP		147	0.423056	1.78062	0	0.0100855	0.98	3870	tags=35%, list=22%, signal=45%
HALLMARK_PROTEIN_SECRETION	HALLMARK_PROTEIN_SECRETION		96	0.446958	1.78061	0	0.0100624	0.98	4639	tags=47%, list=27%, signal=64%
PASINI_SUZ12_TARGETS_DN	PASINI_SUZ12_TARGETS_DN		308	0.405201	1.77948	0	0.0101794	0.982	5049	tags=44%, list=29%, signal=62%
KEGG_DRUG_METABOLISM_OTHER_ENZYMES	KEGG_DRUG_METABOLISM_OTHER_ENZYMES		37	0.51946	1.77811	0	0.0103325	0.987	4621	tags=57%, list=27%, signal=77%
ZHANG_TLX_TARGETS_36HR_UP	ZHANG_TLX_TARGETS_36HR_UP		213	0.412317	1.77754	0	0.0104049	0.988	3923	tags=38%, list=23%, signal=49%
PID_PTP1B_PATHWAY	PID_PTP1B_PATHWAY		52	0.48822	1.77719	0	0.0104337	0.988	2874	tags=42%, list=17%, signal=51%
KEGG_ENDOCYTOSIS	KEGG_ENDOCYTOSIS		170	0.4173	1.77599	0	0.0105511	0.988	4161	tags=44%, list=24%, signal=57%
INTRINSIC_TO_ORGANELLE_MEMBRANE	INTRINSIC_TO_ORGANELLE_MEMBRANE		50	0.495856	1.77564	0.00234192	0.0105704	0.988	4321	tags=46%, list=25%, signal=61%
KHETCHOUMIAN_TRIM24_TARGETS_UP	KHETCHOUMIAN_TRIM24_TARGETS_UP		45	0.495948	1.7756	0	0.0105557	0.988	1969	tags=36%, list=11%, signal=40%
PID_FCER1_PATHWAY	PID_FCER1_PATHWAY		60	0.479301	1.77556	0	0.0105433	0.988	3967	tags=48%, list=23%, signal=62%
BIOCARTA_STRESS_PATHWAY	BIOCARTA_STRESS_PATHWAY		24	0.573533	1.77546	0	0.0105443	0.988	4845	tags=67%, list=28%, signal=92%
TAKAO_RESPONSE_TO_UVB_RADIATION_DN	TAKAO_RESPONSE_TO_UVB_RADIATION_DN		96	0.446358	1.77535	0	0.0105365	0.988	5219	tags=45%, list=30%, signal=64%
ZHOU_INFLAMMATORY_RESPONSE_LIVE_UP	ZHOU_INFLAMMATORY_RESPONSE_LIVE_UP		442	0.397145	1.77493	0	0.0105511	0.988	3792	tags=37%, list=22%, signal=46%
WANG_TARGETS_OF_MLL_CBP_FUSION_UP	WANG_TARGETS_OF_MLL_CBP_FUSION_UP		41	0.504332	1.77453	0	0.0105634	0.988	4052	tags=46%, list=23%, signal=60%
REACTOME_TCR_SIGNALING	REACTOME_TCR_SIGNALING		47	0.497858	1.7745	0	0.0105511	0.988	5409	tags=55%, list=31%, signal=80%
JIANG_TIP30_TARGETS_UP	JIANG_TIP30_TARGETS_UP		44	0.503961	1.77439	0.00236967	0.0105478	0.988	3570	tags=48%, list=21%, signal=60%
DUTTA_APOPTOSIS_VIA_NFKB	DUTTA_APOPTOSIS_VIA_NFKB		33	0.536825	1.77428	0	0.0105378	0.988	2913	tags=48%, list=17%, signal=58%
KEGG_SYSTEMIC_LUPUS_ERYTHEMATOSUS	KEGG_SYSTEMIC_LUPUS_ERYTHEMATOSUS		96	0.441811	1.77422	0	0.0105256	0.988	6223	tags=58%, list=36%, signal=90%
REACTOME_TRANSFERRIN_ENDOCYTOSIS_AND_RECYCLING	REACTOME_TRANSFERRIN_ENDOCYTOSIS_AND_RECYCLING		25	0.55789	1.77281	0.0037594	0.0107038	0.99	3168	tags=52%, list=18%, signal=63%
TAKEDA_TARGETS_OF_NUP98_HOXA9_FUSION_16D_UP	TAKEDA_TARGETS_OF_NUP98_HOXA9_FUSION_16D_UP		165	0.421492	1.77261	0	0.0107134	0.991	2912	tags=30%, list=17%, signal=36%
ST_ERK1_ERK2_MAPK_PATHWAY	ST_ERK1_ERK2_MAPK_PATHWAY		31	0.5387	1.7721	0.00249066	0.0107582	0.992	4913	tags=71%, list=28%, signal=99%
SMALL_GTPASE_REGULATOR_ACTIVITY	SMALL_GTPASE_REGULATOR_ACTIVITY		67	0.466606	1.77178	0.00112486	0.010783	0.992	3343	tags=40%, list=19%, signal=50%
REACTOME_PROTEOLYTIC_CLEAVAGE_OF_SNARE_COMPLEX_PROTEINS	REACTOME_PROTEOLYTIC_CLEAVAGE_OF_SNARE_COMPLEX_PROTEINS		16	0.618119	1.77029	0.00265957	0.0109615	0.993	5363	tags=69%, list=31%, signal=99%
YAO_TEMPORAL_RESPONSE_TO_PROGESTERONE_CLUSTER_9	YAO_TEMPORAL_RESPONSE_TO_PROGESTERONE_CLUSTER_9		71	0.467317	1.76985	0	0.0109988	0.993	5041	tags=49%, list=29%, signal=69%
REACTOME_NUCLEAR_SIGNALING_BY_ERBB4	REACTOME_NUCLEAR_SIGNALING_BY_ERBB4		38	0.51956	1.7695	0.00119332	0.0110273	0.993	4836	tags=55%, list=28%, signal=76%
MARTIN_INTERACT_WITH_HDAC	MARTIN_INTERACT_WITH_HDAC		43	0.497351	1.76897	0.0035503	0.0111231	0.993	3827	tags=42%, list=22%, signal=54%
SESTO_RESPONSE_TO_UV_C3	SESTO_RESPONSE_TO_UV_C3		18	0.601047	1.7689	0.00268097	0.0111143	0.993	2157	tags=44%, list=12%, signal=51%
PID_RETINOIC_ACID_PATHWAY	PID_RETINOIC_ACID_PATHWAY		30	0.538488	1.76859	0.00127389	0.0111272	0.993	6270	tags=73%, list=36%, signal=115%
ST_T_CELL_SIGNAL_TRANSDUCTION	ST_T_CELL_SIGNAL_TRANSDUCTION		45	0.503145	1.76808	0	0.0111963	0.994	3131	tags=42%, list=18%, signal=51%
HOLLEMAN_ASPARAGINASE_RESISTANCE_ALL_DN	HOLLEMAN_ASPARAGINASE_RESISTANCE_ALL_DN		22	0.572847	1.76775	0	0.0112133	0.994	4790	tags=64%, list=28%, signal=88%
MOLECULAR_ADAPTOR_ACTIVITY	MOLECULAR_ADAPTOR_ACTIVITY		49	0.487453	1.76564	0.00116414	0.011476	0.994	4167	tags=41%, list=24%, signal=54%
BIOCARTA_GSK3_PATHWAY	BIOCARTA_GSK3_PATHWAY		27	0.549424	1.7644	0.00500626	0.0116344	0.994	4012	tags=59%, list=23%, signal=77%
GAGACTG,MIR-452	GAGACTG,MIR-452		92	0.441785	1.76384	0	0.0116846	0.994	3803	tags=41%, list=22%, signal=53%
REACTOME_RNA_POL_I_PROMOTER_OPENING	REACTOME_RNA_POL_I_PROMOTER_OPENING		37	0.50984	1.76244	0.00241255	0.0118504	0.995	2567	tags=38%, list=15%, signal=44%
PID_GLYPICAN_1PATHWAY	PID_GLYPICAN_1PATHWAY		26	0.54533	1.76166	0.00380711	0.0119278	0.995	1238	tags=31%, list=7%, signal=33%
REACTOME_MEMBRANE_TRAFFICKING	REACTOME_MEMBRANE_TRAFFICKING		118	0.433992	1.76158	0	0.0119046	0.995	3358	tags=36%, list=19%, signal=45%
DEURIG_T_CELL_PROLYMPHOCYTIC_LEUKEMIA_DN	DEURIG_T_CELL_PROLYMPHOCYTIC_LEUKEMIA_DN		299	0.402016	1.76152	0	0.0118879	0.995	5333	tags=44%, list=31%, signal=63%
PETROVA_ENDOTHELIUM_LYMPHATIC_VS_BLOOD_DN	PETROVA_ENDOTHELIUM_LYMPHATIC_VS_BLOOD_DN		155	0.422914	1.76117	0	0.0119074	0.995	2453	tags=32%, list=14%, signal=36%
[truncated: 4,629 more rows]

## Sheet: GSEA_HOTAIRM1 GSE14468_neg
NAME	GS<br> follow link to MSigDB	GS DETAILS	SIZE	ES	NES	NOM p-val	FDR q-val	FWER p-val	RANK AT MAX	LEADING EDGE
[truncated: 698 more rows]
