# Supplementary material for: The non-coding RNA landscape of human hematopoiesis and leukemia
Source: Nat Commun. 2017 Aug 9;8:218. doi: 10.1038/s41467-017-00212-4 (PMC5550424; doi:10.1038/s41467-017-00212-4)
Supplement: Supplementary file 6 — Supplementary Data 5 [file 41467_2017_212_MOESM6_ESM.xlsx]

## Sheet: immature module
	baseMean	log2FoldChange	lfcSE	stat	pvalue	padj	FINAL_SYMBOL	FINAL_TYPE	seqnames	start	end	width	strand	source	type	gene_id	gene_type	gene_status	gene_name	level	havana_gene
ENSG00000255325.2	32.2326	7.06554	1.27341	5.54853	2.88087e-08	1.35703e-07	RP11-96B2.1	noncoding	chr8	122485515	122489815	4301	-	HAVANA	gene	ENSG00000255325.2	lincRNA	KNOWN	RP11-96B2.1	2	OTTHUMG00000165131.2
ENSG00000244040.5	29.3883	6.81895	1.37128	4.97269	6.60315e-07	2.60946e-06	IL12A-AS1	noncoding	chr3	159913400	160225299	311900	-	HAVANA	gene	ENSG00000244040.5	antisense	KNOWN	IL12A-AS1	2	OTTHUMG00000158951.1
ENSG00000207442.1	23.9108	6.62679	1.32077	5.01735	5.23899e-07	2.09931e-06	SNORD116-6	noncoding	chr15	25065026	25065121	96	+	ENSEMBL	gene	ENSG00000207442.1	snoRNA	KNOWN	SNORD116-6	3	NA
ENSG00000259209.3	21.487	6.34723	1.27046	4.99601	5.85287e-07	2.32898e-06	RP5-991G20.2	noncoding	chr16	72805998	72809872	3875	+	HAVANA	gene	ENSG00000259209.3	antisense	KNOWN	RP5-991G20.2	2	OTTHUMG00000172560.4
ENSG00000243701.5	35.1387	6.30885	1.13871	5.54034	3.01889e-08	1.41821e-07	DUBR	noncoding	chr3	107240692	107326964	86273	+	HAVANA	gene	ENSG00000243701.5	lincRNA	KNOWN	DUBR	2	OTTHUMG00000159173.1
ENSG00000225264.3	25.1152	6.29905	1.23752	5.09007	3.57924e-07	1.46693e-06	ZNRF2P2	noncoding	chr7	29598795	29685255	86461	-	HAVANA	gene	ENSG00000225264.3	transcribed_processed_pseudogene	KNOWN	ZNRF2P2	2	OTTHUMG00000152750.1
ENSG00000246985.7	17.1386	6.14703	1.30123	4.72403	2.31218e-06	8.5411e-06	SOCS2-AS1	noncoding	chr12	93542463	93571768	29306	-	HAVANA	gene	ENSG00000246985.7	processed_transcript	KNOWN	SOCS2-AS1	2	OTTHUMG00000170159.1
ENSG00000244398.1	43.1414	6.13694	1.04567	5.8689	4.38709e-09	2.27366e-08	RP11-466H18.1	noncoding	chr11	16974693	16975013	321	-	HAVANA	gene	ENSG00000244398.1	processed_pseudogene	KNOWN	RP11-466H18.1	1	OTTHUMG00000158484.1
ENSG00000273449.1	19.852	6.09457	1.3005	4.68633	2.78142e-06	1.01341e-05	RP11-218F10.3	noncoding	chr4	163529771	163530697	927	+	HAVANA	gene	ENSG00000273449.1	lincRNA	KNOWN	RP11-218F10.3	2	OTTHUMG00000186411.1
ENSG00000255121.2	21.185	6.09069	1.25592	4.84958	1.23724e-06	4.7285e-06	RP11-110I1.12	noncoding	chr11	118994824	118998004	3181	-	HAVANA	gene	ENSG00000255121.2	lincRNA	KNOWN	RP11-110I1.12	1	OTTHUMG00000166415.2
ENSG00000250400.3	16.3398	6.08828	1.28418	4.74098	2.12691e-06	7.89031e-06	LINC00977	noncoding	chr8	129216467	129241250	24784	-	HAVANA	gene	ENSG00000250400.3	lincRNA	KNOWN	LINC00977	2	OTTHUMG00000164846.2
ENSG00000253716.5	21.9206	6.07915	1.2438	4.88758	1.02083e-06	3.93995e-06	MINCR	noncoding	chr8	143280161	143281690	1530	-	HAVANA	gene	ENSG00000253716.5	antisense	KNOWN	MINCR	1	OTTHUMG00000164976.1
ENSG00000242071.3	17.2669	6.00918	1.26113	4.76492	1.88929e-06	7.05616e-06	RPL7AP6	noncoding	chr14	69885340	69886140	801	-	HAVANA	gene	ENSG00000242071.3	processed_pseudogene	KNOWN	RPL7AP6	2	OTTHUMG00000157981.1
ENSG00000279359.1	16.0465	6.00826	1.3335	4.50563	6.61776e-06	2.29033e-05	RP11-36D19.9	noncoding	chr10	80249710	80254121	4412	+	HAVANA	gene	ENSG00000279359.1	TEC	KNOWN	RP11-36D19.9	2	OTTHUMG00000187436.1
ENSG00000250125.1	16.9982	5.98303	1.43204	4.17798	2.94104e-05	9.23199e-05	RP11-707A18.1	noncoding	chr4	64914281	65004500	90220	-	HAVANA	gene	ENSG00000250125.1	lincRNA	KNOWN	RP11-707A18.1	2	OTTHUMG00000160703.1
ENSG00000278530.4	28.9497	5.95622	1.21024	4.92152	8.58732e-07	3.34801e-06	CHMP1B2P	noncoding	chrX	80228489	80335364	106876	-	HAVANA	gene	ENSG00000278530.4	transcribed_unitary_pseudogene	KNOWN	CHMP1B2P	2	OTTHUMG00000021903.3
ENSG00000260947.1	16.0941	5.9401	1.27542	4.65735	3.20299e-06	1.1577e-05	RP11-384P7.7	noncoding	chr9	33697459	33700986	3528	+	HAVANA	gene	ENSG00000260947.1	lincRNA	KNOWN	RP11-384P7.7	2	OTTHUMG00000175677.1
ENSG00000273338.1	1321.17	5.93526	0.704358	8.42648	3.5621e-17	4.88639e-16	RP11-386I14.4	noncoding	chr1	78004346	78004554	209	-	HAVANA	gene	ENSG00000273338.1	antisense	KNOWN	RP11-386I14.4	2	OTTHUMG00000186144.1
ENSG00000251141.5	14.9735	5.8983	1.32162	4.46294	8.08444e-06	2.76664e-05	RP11-53O19.1	noncoding	chr5	44744900	44808777	63878	-	HAVANA	gene	ENSG00000251141.5	antisense	KNOWN	RP11-53O19.1	2	OTTHUMG00000162143.2
ENSG00000267199.1	12.0206	5.82331	1.32005	4.41142	1.02694e-05	3.45435e-05	RP11-861E21.2	noncoding	chr18	12438890	12448205	9316	+	HAVANA	gene	ENSG00000267199.1	antisense	KNOWN	RP11-861E21.2	2	OTTHUMG00000180776.1
ENSG00000221059.1	13.9587	5.81589	1.40026	4.15345	3.27502e-05	0.000102124	RNU6ATAC6P	noncoding	chr3	87910220	87910345	126	+	ENSEMBL	gene	ENSG00000221059.1	snRNA	KNOWN	RNU6ATAC6P	3	NA
ENSG00000278989.1	24.7204	5.76996	1.1994	4.81069	1.50411e-06	5.70033e-06	RP11-762L8.6	noncoding	chr11	86434924	86437282	2359	-	HAVANA	gene	ENSG00000278989.1	TEC	KNOWN	RP11-762L8.6	2	OTTHUMG00000167216.1
ENSG00000233435.2	13.4067	5.72882	1.35283	4.23469	2.2887e-05	7.30679e-05	AGGF1P2	noncoding	chr10	133640789	133642894	2106	+	HAVANA	gene	ENSG00000233435.2	processed_pseudogene	KNOWN	AGGF1P2	1	OTTHUMG00000019330.2
ENSG00000279659.1	12.2611	5.72687	1.33859	4.2783	1.88329e-05	6.07764e-05	RP11-177G23.1	noncoding	chr6	79573877	79575530	1654	+	HAVANA	gene	ENSG00000279659.1	TEC	KNOWN	RP11-177G23.1	2	OTTHUMG00000175923.1
ENSG00000060303.5	49.21	5.70712	0.955953	5.97009	2.37123e-09	1.27049e-08	RPS17P5	noncoding	chr6	50857255	50857662	408	-	HAVANA	gene	ENSG00000060303.5	processed_pseudogene	KNOWN	RPS17P5	1	OTTHUMG00000014833.3
ENSG00000255364.1	22.0415	5.68851	1.17336	4.84804	1.24689e-06	4.76294e-06	RP11-94A24.1	noncoding	chr8	122414332	122428551	14220	-	HAVANA	gene	ENSG00000255364.1	lincRNA	KNOWN	RP11-94A24.1	2	OTTHUMG00000165130.1
ENSG00000253284.2	40.4811	5.68388	0.964497	5.8931	3.7901e-09	1.98012e-08	RP11-282K24.3	noncoding	chr12	19147074	19154659	7586	+	HAVANA	gene	ENSG00000253284.2	sense_intronic	KNOWN	RP11-282K24.3	2	OTTHUMG00000168904.1
ENSG00000245614.3	13.1597	5.63689	1.32844	4.24324	2.20313e-05	7.05053e-05	DDX11-AS1	noncoding	chr12	31020763	31073847	53085	-	HAVANA	gene	ENSG00000245614.3	antisense	KNOWN	DDX11-AS1	2	OTTHUMG00000168487.3
ENSG00000225178.5	14.4016	5.6271	1.29108	4.35844	1.30995e-05	4.3336e-05	RPSAP58	noncoding	chr19	23827162	23828049	888	+	HAVANA	gene	ENSG00000225178.5	processed_pseudogene	KNOWN	RPSAP58	1	OTTHUMG00000158122.3
ENSG00000199879.1	72.5731	5.62378	0.908712	6.18874	6.06476e-10	3.52011e-09	RNU1-120P	noncoding	chr1	148263476	148263632	157	+	ENSEMBL	gene	ENSG00000199879.1	snRNA	KNOWN	RNU1-120P	3	NA
ENSG00000215386.10	13.5098	5.58321	1.43167	3.89979	9.62763e-05	0.000277873	MIR99AHG	noncoding	chr21	15928296	16627397	699102	+	HAVANA	gene	ENSG00000215386.11	lincRNA	KNOWN	MIR99AHG	2	OTTHUMG00000074377.4
ENSG00000255491.1	12.2096	5.57968	1.35413	4.12049	3.78071e-05	0.000116624	RP11-1082L8.3	noncoding	chr8	124811226	124857516	46291	-	HAVANA	gene	ENSG00000255491.2	lincRNA	KNOWN	RP11-1082L8.3	2	OTTHUMG00000165100.2
ENSG00000254330.1	11.4981	5.57758	1.37069	4.06919	4.71773e-05	0.00014338	RP11-1D12.1	noncoding	chr8	64703774	64734459	30686	-	HAVANA	gene	ENSG00000254330.1	sense_intronic	KNOWN	RP11-1D12.1	2	OTTHUMG00000164388.1
ENSG00000198153.8	11.8358	5.56739	1.29424	4.30166	1.69524e-05	5.51317e-05	ZNF849P	noncoding	chr19	22685167	22686732	1566	+	HAVANA	gene	ENSG00000198153.8	unprocessed_pseudogene	KNOWN	ZNF849P	2	OTTHUMG00000182989.1
ENSG00000270742.1	20.6926	5.56363	1.19799	4.64414	3.41504e-06	1.23061e-05	RP4-802A10.1	noncoding	chr1	61124733	61125202	470	+	HAVANA	gene	ENSG00000270742.1	sense_intronic	KNOWN	RP4-802A10.1	2	OTTHUMG00000185084.1
ENSG00000212017.2	15.1016	5.55681	1.38491	4.01241	6.01029e-05	0.000179485	MIR548U	noncoding	chr6	57390132	57390212	81	+	ENSEMBL	gene	ENSG00000212017.2	miRNA	KNOWN	MIR548U	3	NA
ENSG00000247134.6	38.1848	5.48269	0.969963	5.65248	1.58151e-08	7.65671e-08	RP11-11N9.4	noncoding	chr8	32996178	33044855	48678	+	HAVANA	gene	ENSG00000247134.6	lincRNA	KNOWN	RP11-11N9.4	2	OTTHUMG00000163952.1
ENSG00000214049.6	73.4249	5.43112	0.786084	6.90908	4.87796e-12	3.68745e-11	UCA1	noncoding	chr19	15828961	15836320	7360	+	HAVANA	gene	ENSG00000214049.6	processed_transcript	KNOWN	UCA1	2	OTTHUMG00000182287.20
ENSG00000165511.6	39.1334	5.42779	1.02481	5.29641	1.18103e-07	5.15276e-07	C10orf25	noncoding	chr10	44997698	45000888	3191	-	HAVANA	gene	ENSG00000165511.6	antisense	KNOWN	C10orf25	2	OTTHUMG00000018066.1
ENSG00000242193.9	55.1885	5.42769	0.835015	6.50012	8.02581e-11	5.18894e-10	RP11-568K15.1	noncoding	chr1	178006136	178037950	31815	-	HAVANA	gene	ENSG00000242193.9	unitary_pseudogene	KNOWN	RP11-568K15.1	2	OTTHUMG00000154878.2
ENSG00000206120.11	51.7097	5.42443	1.55153	3.49619	0.000471952	0.00121312	EGFEM1P	noncoding	chr3	168249522	168830599	581078	+	HAVANA	gene	ENSG00000206120.11	transcribed_unitary_pseudogene	KNOWN	EGFEM1P	1	OTTHUMG00000154721.3
ENSG00000255857.5	24.0991	5.3876	1.05132	5.12459	2.98188e-07	1.2362e-06	PXN-AS1	noncoding	chr12	120201291	120213138	11848	+	HAVANA	gene	ENSG00000255857.5	antisense	KNOWN	PXN-AS1	2	OTTHUMG00000169166.1
ENSG00000281852.1	11.1445	5.38363	1.36464	3.9451	7.97653e-05	0.00023307	LINC00891	noncoding	chrX	71697196	71706455	9260	+	HAVANA	gene	ENSG00000281852.1	lincRNA	KNOWN	LINC00891	2	OTTHUMG00000189559.1
ENSG00000225670.4	9.36798	5.34879	1.37121	3.90078	9.58838e-05	0.000276881	CADM3-AS1	noncoding	chr1	159194325	159207973	13649	-	HAVANA	gene	ENSG00000225670.4	antisense	KNOWN	CADM3-AS1	2	OTTHUMG00000037178.4
ENSG00000213468.3	299.064	5.34443	0.471853	11.3265	9.70502e-30	4.56054e-28	FIRRE	noncoding	chrX	131691530	131830643	139114	-	HAVANA	gene	ENSG00000213468.4	lincRNA	KNOWN	FIRRE	2	OTTHUMG00000022417.2
ENSG00000267886.1	20.1286	5.33449	1.1226	4.75189	2.01527e-06	7.5007e-06	CTD-2291D10.4	noncoding	chr19	23075201	23100361	25161	+	HAVANA	gene	ENSG00000267886.1	lincRNA	KNOWN	CTD-2291D10.4	2	OTTHUMG00000183226.1
ENSG00000224020.1	21.0697	5.3334	1.21583	4.38665	1.15112e-05	3.84239e-05	MIR181A2HG	noncoding	chr9	124658467	124698631	40165	+	HAVANA	gene	ENSG00000224020.1	antisense	KNOWN	MIR181A2HG	2	OTTHUMG00000020657.1
ENSG00000248866.1	8.32474	5.31935	1.32894	4.00269	6.26267e-05	0.000186431	USP46-AS1	noncoding	chr4	52659406	52661668	2263	+	HAVANA	gene	ENSG00000248866.1	lincRNA	KNOWN	USP46-AS1	2	OTTHUMG00000160639.1
ENSG00000261188.1	21.4469	5.30802	1.14293	4.64424	3.4133e-06	1.23018e-05	CTA-445C9.14	noncoding	chr22	26512537	26514568	2032	+	HAVANA	gene	ENSG00000261188.1	antisense	KNOWN	CTA-445C9.14	2	OTTHUMG00000172738.1
ENSG00000233236.1	21.2369	5.30204	1.25745	4.21651	2.48118e-05	7.8824e-05	AP001171.1	noncoding	chr21	20256752	20258820	2069	-	HAVANA	gene	ENSG00000233236.1	lincRNA	KNOWN	AP001171.1	2	OTTHUMG00000074606.1
ENSG00000186615.10	18.0972	5.29457	1.16754	4.53483	5.76505e-06	2.01027e-05	KTN1-AS1	noncoding	chr14	55499278	55580110	80833	-	HAVANA	gene	ENSG00000186615.10	antisense	KNOWN	KTN1-AS1	2	OTTHUMG00000171057.1
ENSG00000170629.14	262.807	5.2893	0.503313	10.509	7.85521e-26	2.53426e-24	DPY19L2P2	noncoding	chr7	103175133	103280410	105278	-	HAVANA	gene	ENSG00000170629.14	transcribed_unprocessed_pseudogene	KNOWN	DPY19L2P2	1	OTTHUMG00000157200.1
ENSG00000225792.1	8.33919	5.27959	1.36245	3.87507	0.000106594	0.000305277	AC004540.4	noncoding	chr7	26372144	26376701	4558	-	HAVANA	gene	ENSG00000225792.1	antisense	KNOWN	AC004540.4	2	OTTHUMG00000152805.2
ENSG00000260244.1	61.337	5.26783	0.998539	5.27554	1.32364e-07	5.7407e-07	RP11-588K22.2	noncoding	chr4	155734448	155737062	2615	+	HAVANA	gene	ENSG00000260244.1	sense_overlapping	KNOWN	RP11-588K22.2	2	OTTHUMG00000175885.1
ENSG00000244705.1	24.8991	5.2664	1.10499	4.766	1.87916e-06	7.02066e-06	RP11-133K1.1	noncoding	chr15	40312352	40313289	938	-	HAVANA	gene	ENSG00000244705.1	processed_pseudogene	KNOWN	RP11-133K1.1	1	OTTHUMG00000157898.1
ENSG00000227199.1	10.1133	5.26188	1.28446	4.09656	4.19338e-05	0.000128375	ST7-AS1	noncoding	chr7	116952446	116954334	1889	-	HAVANA	gene	ENSG00000227199.1	antisense	KNOWN	ST7-AS1	2	OTTHUMG00000039524.1
ENSG00000269600.1	7.82125	5.23375	1.36492	3.83448	0.000125832	0.000355919	AC016629.3	noncoding	chr19	58593896	58599355	5460	-	HAVANA	gene	ENSG00000269600.1	antisense	KNOWN	AC016629.3	2	OTTHUMG00000183526.1
ENSG00000272142.1	7.86203	5.2328	1.32213	3.95786	7.56239e-05	0.000222115	RP11-428J1.5	noncoding	chr6	5029972	5043449	13478	+	HAVANA	gene	ENSG00000272142.1	lincRNA	KNOWN	RP11-428J1.5	2	OTTHUMG00000185668.1
ENSG00000279400.1	18.6254	5.21692	1.18229	4.41257	1.02153e-05	3.43819e-05	CTD-2353F22.2	noncoding	chr5	36667717	36669958	2242	+	HAVANA	gene	ENSG00000279400.1	TEC	KNOWN	CTD-2353F22.2	2	OTTHUMG00000188131.1
ENSG00000237321.1	11.2236	5.19698	1.38044	3.76473	0.00016673	0.000462645	RP11-374A22.1	noncoding	chr6	123823240	123829285	6046	+	HAVANA	gene	ENSG00000237321.1	sense_intronic	KNOWN	RP11-374A22.1	2	OTTHUMG00000015498.1
ENSG00000261645.5	8.61982	5.1724	1.35052	3.82994	0.000128175	0.000361912	DISC1FP1	noncoding	chr11	90251232	90915052	663821	+	HAVANA	gene	ENSG00000261645.5	processed_transcript	KNOWN	DISC1FP1	2	OTTHUMG00000167309.3
ENSG00000230699.2	8.12506	5.1717	1.366	3.78601	0.000153086	0.000427245	RP11-54O7.1	noncoding	chr1	911435	914948	3514	+	HAVANA	gene	ENSG00000230699.2	lincRNA	KNOWN	RP11-54O7.1	2	OTTHUMG00000040716.1
ENSG00000243004.5	9.25796	5.1651	1.3932	3.70738	0.000209417	0.000572051	AC005062.2	noncoding	chr7	19918981	20140453	221473	-	HAVANA	gene	ENSG00000243004.5	sense_overlapping	KNOWN	AC005062.2	1	OTTHUMG00000152535.1
ENSG00000229855.8	10.9452	5.16335	1.46217	3.53131	0.000413515	0.00107363	CTC-546K23.1	noncoding	chr5	121199704	121357398	157695	+	HAVANA	gene	ENSG00000229855.8	lincRNA	KNOWN	CTC-546K23.1	2	OTTHUMG00000162941.5
ENSG00000177640.15	9.26194	5.15753	1.32991	3.8781	0.000105276	0.00030158	CASC2	noncoding	chr10	118046279	118210153	163875	+	HAVANA	gene	ENSG00000177640.15	antisense	KNOWN	CASC2	2	OTTHUMG00000019127.8
ENSG00000225439.2	27.6644	5.155	0.970581	5.31125	1.08874e-07	4.77308e-07	BOLA3-AS1	noncoding	chr2	74148009	74150061	2053	+	HAVANA	gene	ENSG00000225439.2	antisense	KNOWN	BOLA3-AS1	1	OTTHUMG00000152835.2
ENSG00000215241.3	9.13001	5.14834	1.3758	3.74208	0.000182502	0.000503448	RP11-266K4.9	noncoding	chr12	8235415	8242564	7150	+	HAVANA	gene	ENSG00000215241.3	lincRNA	KNOWN	RP11-266K4.9	1	OTTHUMG00000168640.1
ENSG00000234327.7	7.13051	5.1462	1.34657	3.82171	0.000132531	0.000373327	AC012146.7	noncoding	chr17	5111468	5115004	3537	+	HAVANA	gene	ENSG00000234327.7	processed_transcript	KNOWN	AC012146.7	2	OTTHUMG00000132913.2
ENSG00000272316.1	107.294	5.13878	0.649396	7.91318	2.50905e-15	2.80617e-14	XXbac-BPGBPG55C20.2	noncoding	chr6	57908560	57913911	5352	-	HAVANA	gene	ENSG00000272316.1	lincRNA	KNOWN	XXbac-BPGBPG55C20.2	2	OTTHUMG00000185767.1
ENSG00000230658.1	8.25444	5.13105	1.33534	3.84252	0.000121778	0.000345314	KLHL7-AS1	noncoding	chr7	23101228	23105703	4476	-	HAVANA	gene	ENSG00000230658.1	lincRNA	KNOWN	KLHL7-AS1	2	OTTHUMG00000152580.1
ENSG00000270362.1	16.7797	5.11171	1.18772	4.3038	1.67897e-05	5.46401e-05	HMGN3-AS1	noncoding	chr6	79233718	79236797	3080	+	HAVANA	gene	ENSG00000270362.1	antisense	KNOWN	HMGN3-AS1	2	OTTHUMG00000185118.1
ENSG00000271347.1	16.4796	5.09576	1.19241	4.27349	1.92437e-05	6.20402e-05	RP11-701H24.7	noncoding	chr15	24991486	24991753	268	+	HAVANA	gene	ENSG00000271347.1	sense_intronic	KNOWN	RP11-701H24.7	2	OTTHUMG00000184195.1
ENSG00000228014.1	7.94698	5.07098	1.3294	3.8145	0.00013646	0.000383561	ZNF680P1	noncoding	chr7	64469185	64470653	1469	+	HAVANA	gene	ENSG00000228014.1	processed_pseudogene	KNOWN	ZNF680P1	2	OTTHUMG00000156541.1
ENSG00000254343.2	7.17135	5.06531	1.38672	3.65273	0.000259468	0.000698661	RP11-760H22.2	noncoding	chr8	120052180	120056201	4022	+	HAVANA	gene	ENSG00000254343.2	lincRNA	KNOWN	RP11-760H22.2	1	OTTHUMG00000165053.2
ENSG00000196656.7	9.43276	5.05092	1.34981	3.74194	0.000182602	0.000503662	AC004057.1	noncoding	chr4	113214046	113217170	3125	-	HAVANA	gene	ENSG00000196656.7	transcribed_processed_pseudogene	KNOWN	AC004057.1	1	OTTHUMG00000157547.2
ENSG00000253213.1	7.52194	5.03077	1.33915	3.75667	0.000172186	0.000476733	RP11-546B8.3	noncoding	chr5	171251866	171252982	1117	+	HAVANA	gene	ENSG00000253213.1	processed_pseudogene	KNOWN	RP11-546B8.3	1	OTTHUMG00000163202.1
ENSG00000225338.1	8.644	4.99888	1.30032	3.84434	0.000120875	0.000342927	RPL23AP18	noncoding	chr1	212309051	212309518	468	-	HAVANA	gene	ENSG00000225338.1	processed_pseudogene	KNOWN	RPL23AP18	1	OTTHUMG00000036748.1
ENSG00000214870.8	8.03147	4.98938	1.35939	3.67032	0.000242244	0.000655164	AC004540.5	noncoding	chr7	26398593	26494256	95664	+	HAVANA	gene	ENSG00000214870.8	lincRNA	KNOWN	AC004540.5	2	OTTHUMG00000152806.2
ENSG00000216775.2	94.4014	4.98626	0.64381	7.74492	9.5639e-15	1.00465e-13	RP1-152L7.5	noncoding	chr6	52665148	52669155	4008	+	HAVANA	gene	ENSG00000216775.2	transcribed_unprocessed_pseudogene	KNOWN	RP1-152L7.5	2	OTTHUMG00000014854.2
ENSG00000272654.1	7.92633	4.97537	1.29947	3.82877	0.000128785	0.000363501	RP11-422P24.11	noncoding	chr1	153977743	153979160	1418	+	HAVANA	gene	ENSG00000272654.1	lincRNA	KNOWN	RP11-422P24.11	2	OTTHUMG00000186418.1
ENSG00000262410.1	6.60293	4.95642	1.38322	3.58326	0.000339331	0.000893832	RP11-388C12.8	noncoding	chr17	82745068	82745709	642	+	HAVANA	gene	ENSG00000262410.1	sense_intronic	KNOWN	RP11-388C12.8	2	OTTHUMG00000177848.1
ENSG00000268364.1	17.4655	4.94927	1.13864	4.34663	1.38244e-05	4.56207e-05	SMC5-AS1	noncoding	chr9	70193997	70258866	64870	-	HAVANA	gene	ENSG00000268364.1	antisense	KNOWN	SMC5-AS1	2	OTTHUMG00000182521.1
ENSG00000272335.1	18.5234	4.9489	1.08576	4.55801	5.16415e-06	1.81214e-05	RP11-53O19.3	noncoding	chr5	44826076	44828592	2517	+	HAVANA	gene	ENSG00000272335.1	lincRNA	KNOWN	RP11-53O19.3	2	OTTHUMG00000185479.1
ENSG00000232677.6	82.3154	4.93178	0.654946	7.53007	5.07135e-14	4.91257e-13	LINC00665	noncoding	chr19	36313067	36331718	18652	-	HAVANA	gene	ENSG00000232677.6	lincRNA	KNOWN	LINC00665	1	OTTHUMG00000048145.3
ENSG00000249859.7	177.347	4.89921	0.560219	8.74518	2.22667e-18	3.51357e-17	PVT1	noncoding	chr8	127794533	128101253	306721	+	HAVANA	gene	ENSG00000249859.8	lincRNA	KNOWN	PVT1	2	OTTHUMG00000164871.1
ENSG00000224822.1	7.10207	4.89576	1.40967	3.47299	0.000514688	0.00131298	THRB-IT1	noncoding	chr3	24455136	24459434	4299	-	HAVANA	gene	ENSG00000224822.1	sense_intronic	KNOWN	THRB-IT1	2	OTTHUMG00000155680.1
ENSG00000247516.4	7.54097	4.885	1.32601	3.68399	0.000229615	0.000623314	MIR4458HG	noncoding	chr5	8450743	8463095	12353	+	HAVANA	gene	ENSG00000247516.5	lincRNA	KNOWN	MIR4458HG	1	OTTHUMG00000161710.2
ENSG00000229666.1	6.29987	4.88407	1.36265	3.58424	0.000338067	0.000890813	MAST4-AS1	noncoding	chr5	67001383	67003953	2571	-	HAVANA	gene	ENSG00000229666.1	antisense	KNOWN	MAST4-AS1	1	OTTHUMG00000152480.1
ENSG00000228065.10	91.1966	4.87942	0.746989	6.53211	6.48483e-11	4.23985e-10	LINC01515	noncoding	chr10	65570338	65768835	198498	+	HAVANA	gene	ENSG00000228065.10	lincRNA	KNOWN	LINC01515	1	OTTHUMG00000018330.10
ENSG00000234456.7	122.855	4.84933	0.63348	7.65506	1.93218e-14	1.96851e-13	MAGI2-AS3	noncoding	chr7	79452877	79471208	18332	+	HAVANA	gene	ENSG00000234456.7	processed_transcript	KNOWN	MAGI2-AS3	2	OTTHUMG00000155465.4
ENSG00000256673.1	31.6297	4.82275	1.11657	4.31924	1.56564e-05	5.12039e-05	RP11-599J14.2	noncoding	chr12	9398355	9414851	16497	-	HAVANA	gene	ENSG00000256673.1	unprocessed_pseudogene	KNOWN	RP11-599J14.2	2	OTTHUMG00000168578.2
ENSG00000267254.5	30.8862	4.82069	0.916816	5.25808	1.45568e-07	6.29407e-07	ZNF790-AS1	noncoding	chr19	36797518	36828115	30598	+	HAVANA	gene	ENSG00000267254.5	antisense	KNOWN	ZNF790-AS1	2	OTTHUMG00000180904.1
ENSG00000267383.6	76.4892	4.81996	0.735813	6.55052	5.73373e-11	3.77932e-10	CTC-260E6.6	noncoding	chr19	20125377	20321305	195929	-	HAVANA	gene	ENSG00000267383.6	antisense	KNOWN	CTC-260E6.6	2	OTTHUMG00000180742.2
ENSG00000271109.1	5.65129	4.81812	1.36311	3.53465	0.000408319	0.00106099	CTC-523E23.11	noncoding	chr19	34849278	34860576	11299	-	HAVANA	gene	ENSG00000271109.1	lincRNA	KNOWN	CTC-523E23.11	2	OTTHUMG00000185144.1
ENSG00000273108.1	7.32313	4.81256	1.43714	3.3487	0.000811908	0.0020011	RP11-416N2.4	noncoding	chr10	103608619	103610050	1432	+	HAVANA	gene	ENSG00000273108.1	antisense	KNOWN	RP11-416N2.4	2	OTTHUMG00000186512.1
ENSG00000202408.2	61.4517	4.80917	0.842745	5.70655	1.1529e-08	5.70855e-08	RNU1-122P	noncoding	chr1	148334612	148334767	156	-	ENSEMBL	gene	ENSG00000202408.2	snRNA	KNOWN	RNU1-122P	3	NA
ENSG00000212452.1	6.3794	4.80853	1.42292	3.37935	0.000726582	0.00180494	SNORD69	noncoding	chr3	52692736	52692812	77	+	ENSEMBL	gene	ENSG00000212452.1	snoRNA	KNOWN	SNORD69	3	NA
ENSG00000221031.1	6.5386	4.80152	1.46494	3.27763	0.00104684	0.00252383	CoTC_ribozyme	noncoding	chr11	5224448	5224639	192	-	ENSEMBL	gene	ENSG00000221031.1	ribozyme	KNOWN	CoTC_ribozyme	3	NA
ENSG00000272871.1	15.6988	4.79775	1.18127	4.06153	4.87519e-05	0.000147793	RP11-408A13.4	noncoding	chr9	14588797	14590065	1269	-	HAVANA	gene	ENSG00000272871.1	lincRNA	KNOWN	RP11-408A13.4	2	OTTHUMG00000185911.1
ENSG00000261061.1	46.5652	4.7888	0.80617	5.94018	2.8471e-09	1.51187e-08	RP11-303E16.2	noncoding	chr16	81030770	81031485	716	+	HAVANA	gene	ENSG00000261061.1	sense_intronic	KNOWN	RP11-303E16.2	2	OTTHUMG00000176424.1
ENSG00000257151.1	46.551	4.77762	0.842547	5.67045	1.42422e-08	6.95166e-08	PWAR6	noncoding	chr15	25031873	25036490	4618	+	HAVANA	gene	ENSG00000257151.1	lincRNA	KNOWN	PWAR6	2	OTTHUMG00000170276.1
ENSG00000228791.7	6.99767	4.76447	1.48695	3.20419	0.00135442	0.00320064	THRB-AS1	noncoding	chr3	24494087	24681711	187625	+	HAVANA	gene	ENSG00000228791.7	processed_transcript	KNOWN	THRB-AS1	1	OTTHUMG00000155683.6
ENSG00000272129.1	7.29328	4.75848	1.319	3.60763	0.000309006	0.000821596	RP11-250B2.6	noncoding	chr6	80355424	80356859	1436	+	HAVANA	gene	ENSG00000272129.1	lincRNA	KNOWN	RP11-250B2.6	2	OTTHUMG00000185792.1
ENSG00000270100.1	6.93289	4.74315	1.35189	3.50853	0.000450593	0.00116177	RP11-130L8.1	noncoding	chr2	20678254	20678932	679	-	HAVANA	gene	ENSG00000270100.1	lincRNA	KNOWN	RP11-130L8.1	2	OTTHUMG00000183969.1
ENSG00000224934.2	7.72848	4.73522	1.3541	3.49695	0.000470608	0.0012098	RP11-441O15.3	noncoding	chr10	99431191	99438117	6927	+	HAVANA	gene	ENSG00000224934.2	lincRNA	KNOWN	RP11-441O15.3	2	OTTHUMG00000018883.2
ENSG00000228657.1	7.23468	4.72334	1.33747	3.53154	0.00041314	0.00107278	RPL23AP58	noncoding	chr10	102572757	102573225	469	-	HAVANA	gene	ENSG00000228657.1	processed_pseudogene	KNOWN	RPL23AP58	1	OTTHUMG00000018963.1
ENSG00000258561.1	6.44705	4.6942	1.4046	3.34203	0.000831675	0.00204692	RP11-72M17.1	noncoding	chr14	66212810	66509394	296585	-	HAVANA	gene	ENSG00000258561.1	lincRNA	KNOWN	RP11-72M17.1	2	OTTHUMG00000171191.1
ENSG00000257954.1	6.88069	4.6731	1.32219	3.53436	0.000408763	0.00106202	RP11-161H23.10	noncoding	chr12	49389516	49390162	647	+	HAVANA	gene	ENSG00000257954.1	processed_pseudogene	KNOWN	RP11-161H23.10	1	OTTHUMG00000169734.1
ENSG00000237819.5	35.2254	4.66673	0.993606	4.69676	2.64317e-06	9.68335e-06	AC002454.1	noncoding	chr7	92836483	92917187	80705	+	HAVANA	gene	ENSG00000237819.5	antisense	KNOWN	AC002454.1	2	OTTHUMG00000155818.1
ENSG00000226632.1	14.3171	4.66527	1.13364	4.11531	3.86663e-05	0.000119096	UBE2V1P1	noncoding	chr20	3361880	3362324	445	-	HAVANA	gene	ENSG00000226632.1	processed_pseudogene	KNOWN	UBE2V1P1	1	OTTHUMG00000031743.1
ENSG00000230818.1	5.97083	4.66111	1.44877	3.2173	0.00129405	0.00307241	MTND2P16	noncoding	chr10	19747823	19748621	799	+	HAVANA	gene	ENSG00000230818.1	processed_pseudogene	KNOWN	MTND2P16	2	OTTHUMG00000017778.1
ENSG00000232422.1	12.6583	4.6608	1.19375	3.90432	9.44917e-05	0.000273244	KNOP1P4	noncoding	chr6	72986313	72987750	1438	+	HAVANA	gene	ENSG00000232422.1	processed_pseudogene	KNOWN	KNOP1P4	1	OTTHUMG00000015016.2
ENSG00000252473.1	6.69226	4.65694	1.32124	3.52468	0.000423988	0.00109793	SNORA67	noncoding	chr2	39283657	39283791	135	-	ENSEMBL	gene	ENSG00000252473.1	snoRNA	KNOWN	SNORA67	3	NA
ENSG00000234817.2	5.01193	4.63496	1.39032	3.33372	0.000856914	0.00210538	RP3-400B16.1	noncoding	chr6	4136072	4157385	21314	+	HAVANA	gene	ENSG00000234817.2	lincRNA	KNOWN	RP3-400B16.1	2	OTTHUMG00000014161.2
ENSG00000232346.1	6.20571	4.62904	1.35397	3.41887	0.000628814	0.00158185	SC22CB-1E7.1	noncoding	chr22	32039490	32039896	407	+	HAVANA	gene	ENSG00000232346.1	processed_pseudogene	KNOWN	SC22CB-1E7.1	1	OTTHUMG00000030769.2
ENSG00000260743.1	5.85803	4.62585	1.35783	3.40679	0.000657305	0.00164566	RP11-255C15.3	noncoding	chr3	179340322	179341887	1566	+	HAVANA	gene	ENSG00000260743.1	lincRNA	KNOWN	RP11-255C15.3	2	OTTHUMG00000175849.1
ENSG00000234494.7	11.4466	4.62481	1.20661	3.83291	0.000126636	0.000358008	SP2-AS1	noncoding	chr17	47897330	47941410	44081	-	HAVANA	gene	ENSG00000234494.7	antisense	KNOWN	SP2-AS1	2	OTTHUMG00000132519.4
ENSG00000235244.3	28.5739	4.62454	0.951058	4.86252	1.15899e-06	4.44746e-06	DANT2	noncoding	chrX	115917271	115969089	51819	-	HAVANA	gene	ENSG00000235244.3	lincRNA	KNOWN	DANT2	2	OTTHUMG00000022240.1
ENSG00000242268.2	7.11974	4.61123	1.50069	3.07275	0.00212096	0.00483449	RP11-368I23.2	noncoding	chr3	168903366	168921996	18631	+	HAVANA	gene	ENSG00000242268.2	lincRNA	KNOWN	RP11-368I23.2	2	OTTHUMG00000158577.1
ENSG00000225975.6	31.944	4.61049	0.862754	5.34392	9.09589e-08	4.02902e-07	LINC01534	noncoding	chr19	36685440	36687449	2010	-	HAVANA	gene	ENSG00000225975.6	lincRNA	KNOWN	LINC01534	1	OTTHUMG00000048158.2
ENSG00000226823.1	10.408	4.60832	1.20265	3.83182	0.000127199	0.000359382	SUGT1P	noncoding	chr9	33503655	33510711	7057	-	HAVANA	gene	ENSG00000226823.1	unprocessed_pseudogene	KNOWN	SUGT1P	2	OTTHUMG00000019782.2
ENSG00000252585.1	5.60835	4.60103	1.40349	3.27827	0.00104447	0.00251892	Y_RNA	noncoding	chr12	27752874	27752986	113	+	ENSEMBL	gene	ENSG00000252585.1	misc_RNA	KNOWN	Y_RNA	3	NA
ENSG00000265470.1	5.4368	4.59647	1.35813	3.38442	0.000713291	0.00177465	MIR548AQ	noncoding	chr3	185767847	185767904	58	-	ENSEMBL	gene	ENSG00000265470.1	miRNA	KNOWN	MIR548AQ	3	NA
ENSG00000270722.1	144.298	4.59395	0.639562	7.18295	6.82222e-13	5.76529e-12	U1	noncoding	chr1	145465617	145465780	164	-	ENSEMBL	gene	ENSG00000270722.1	snRNA	KNOWN	U1	3	NA
ENSG00000229689.3	5.83711	4.58799	1.38651	3.30901	0.000936249	0.00228346	AC009237.8	noncoding	chr2	95525345	95532405	7061	+	HAVANA	gene	ENSG00000229689.3	transcribed_unprocessed_pseudogene	KNOWN	AC009237.8	2	OTTHUMG00000155156.3
ENSG00000276007.1	28.504	4.58635	0.931083	4.92582	8.40077e-07	3.28036e-06	RP11-358L22.3	noncoding	chr16	78123243	78124332	1090	+	HAVANA	gene	ENSG00000276007.1	sense_intronic	KNOWN	RP11-358L22.3	2	OTTHUMG00000187001.1
ENSG00000233968.6	57.6858	4.5852	0.983476	4.66224	3.12787e-06	1.13235e-05	RP11-354E11.2	noncoding	chr10	19710328	19728550	18223	-	HAVANA	gene	ENSG00000233968.6	antisense	KNOWN	RP11-354E11.2	2	OTTHUMG00000017777.2
ENSG00000272502.1	12.7583	4.57953	1.21021	3.78407	0.000154287	0.00043028	RP11-713M15.2	noncoding	chr8	120812219	120813359	1141	+	HAVANA	gene	ENSG00000272502.1	antisense	KNOWN	RP11-713M15.2	2	OTTHUMG00000185517.1
ENSG00000237248.4	6.78467	4.57011	1.3915	3.28431	0.00102232	0.00247051	LINC00987	noncoding	chr12	9240003	9243052	3050	+	HAVANA	gene	ENSG00000237248.4	lincRNA	KNOWN	LINC00987	2	OTTHUMG00000168332.2
ENSG00000257883.1	6.56274	4.56531	1.48544	3.07337	0.00211659	0.00482598	RP11-497G19.1	noncoding	chr12	116661582	116698065	36484	+	HAVANA	gene	ENSG00000257883.1	lincRNA	KNOWN	RP11-497G19.1	2	OTTHUMG00000169385.1
ENSG00000259994.1	13.9772	4.56072	1.12333	4.06001	4.90713e-05	0.000148675	RP11-305E6.4	noncoding	chr10	30302826	30306066	3241	-	HAVANA	gene	ENSG00000259994.1	sense_overlapping	KNOWN	RP11-305E6.4	2	OTTHUMG00000176157.1
ENSG00000243926.1	14.6829	4.55461	1.1055	4.11997	3.78925e-05	0.000116872	TIPARP-AS1	noncoding	chr3	156671862	156674378	2517	-	HAVANA	gene	ENSG00000243926.1	antisense	KNOWN	TIPARP-AS1	1	OTTHUMG00000158643.1
ENSG00000268785.1	6.01014	4.53757	1.34958	3.36222	0.000773195	0.00191172	RPL7P50	noncoding	chr19	6593329	6594055	727	+	HAVANA	gene	ENSG00000268785.1	processed_pseudogene	KNOWN	RPL7P50	1	OTTHUMG00000157978.2
ENSG00000272234.1	5.53353	4.52797	1.4376	3.14967	0.00163453	0.00381197	CTD-2325A15.5	noncoding	chr5	42806394	42806997	604	+	HAVANA	gene	ENSG00000272234.1	antisense	KNOWN	CTD-2325A15.5	2	OTTHUMG00000185470.1
ENSG00000136315.4	267.505	4.507	1.20515	3.73979	0.000184176	0.000507571	RP11-84C10.2	noncoding	chr14	20919361	20920299	939	+	HAVANA	gene	ENSG00000136315.4	lincRNA	KNOWN	RP11-84C10.2	2	OTTHUMG00000171041.1
ENSG00000274840.4	11.0733	4.50489	1.25904	3.57803	0.000346197	0.000910436	RP11-320G10.1	noncoding	chr3	18013226	18041603	28378	+	HAVANA	gene	ENSG00000274840.4	lincRNA	KNOWN	RP11-320G10.1	2	OTTHUMG00000189276.1
ENSG00000257752.1	6.2696	4.4936	1.40634	3.19525	0.00139711	0.00329121	RP11-474L23.3	noncoding	chr12	88057876	88058578	703	-	HAVANA	gene	ENSG00000257752.1	processed_pseudogene	KNOWN	RP11-474L23.3	1	OTTHUMG00000169872.1
ENSG00000244183.1	6.06611	4.4926	1.3294	3.37941	0.000726424	0.00180474	RP11-641C17.1	noncoding	chr3	60732144	60732636	493	-	HAVANA	gene	ENSG00000244183.1	processed_pseudogene	KNOWN	RP11-641C17.1	1	OTTHUMG00000158653.1
ENSG00000242163.1	4.86479	4.49085	1.4176	3.16792	0.00153536	0.00359631	RP11-299L17.1	noncoding	chr14	81332961	81333361	401	-	HAVANA	gene	ENSG00000242163.1	processed_pseudogene	KNOWN	RP11-299L17.1	1	OTTHUMG00000158077.1
ENSG00000214776.9	167.253	4.48989	0.661361	6.78887	1.13014e-11	8.1255e-11	RP11-726G1.1	noncoding	chr12	9467552	9576275	108724	+	HAVANA	gene	ENSG00000214776.9	transcribed_unprocessed_pseudogene	KNOWN	RP11-726G1.1	1	OTTHUMG00000164997.3
ENSG00000251867.3	32.5537	4.48629	0.909832	4.93089	8.18538e-07	3.20177e-06	RP11-48B3.5	noncoding	chr8	80484561	80485619	1059	-	HAVANA	gene	ENSG00000251867.3	antisense	KNOWN	RP11-48B3.5	2	OTTHUMG00000185497.1
ENSG00000233396.7	10.9525	4.47941	1.37488	3.25804	0.00112186	0.00269408	RP11-458D21.1	noncoding	chr1	146052566	146061948	9383	+	HAVANA	gene	ENSG00000233396.7	lincRNA	KNOWN	RP11-458D21.1	2	OTTHUMG00000042244.5
ENSG00000251348.1	24.2469	4.47887	0.881269	5.08229	3.7291e-07	1.52559e-06	HSPD1P11	noncoding	chr5	95768999	95770700	1702	+	HAVANA	gene	ENSG00000251348.1	processed_pseudogene	KNOWN	HSPD1P11	1	OTTHUMG00000162737.1
ENSG00000253154.1	11.2609	4.47634	1.3009	3.44095	0.000579672	0.00146735	CTA-392E5.1	noncoding	chr8	85839705	85951083	111379	+	HAVANA	gene	ENSG00000253154.1	lincRNA	KNOWN	CTA-392E5.1	2	OTTHUMG00000163604.2
ENSG00000246695.7	4.94075	4.47485	1.43226	3.12432	0.00178214	0.00412487	RASSF8-AS1	noncoding	chr12	25939329	25959765	20437	-	HAVANA	gene	ENSG00000246695.7	antisense	KNOWN	RASSF8-AS1	2	OTTHUMG00000169126.2
ENSG00000226889.3	11.6756	4.46962	1.28486	3.47867	0.000503907	0.00128707	RP11-474I16.8	noncoding	chr1	161765325	161766227	903	-	HAVANA	gene	ENSG00000226889.3	antisense	KNOWN	RP11-474I16.8	2	OTTHUMG00000034539.2
ENSG00000215424.9	34.2066	4.46899	0.874301	5.1115	3.19604e-07	1.31799e-06	MCM3AP-AS1	noncoding	chr21	46229217	46259390	30174	+	HAVANA	gene	ENSG00000215424.9	antisense	KNOWN	MCM3AP-AS1	2	OTTHUMG00000090639.2
ENSG00000273162.1	11.2175	4.46241	1.16845	3.81908	0.000133948	0.000377038	RP11-108L7.15	noncoding	chr10	101060029	101061005	977	-	HAVANA	gene	ENSG00000273162.1	lincRNA	KNOWN	RP11-108L7.15	2	OTTHUMG00000186479.1
ENSG00000271576.1	4.69111	4.45412	1.38143	3.22429	0.00126286	0.00300464	RP11-486G15.2	noncoding	chr1	84076331	84077931	1601	-	HAVANA	gene	ENSG00000271576.1	lincRNA	KNOWN	RP11-486G15.2	2	OTTHUMG00000185155.1
ENSG00000206688.1	23.5028	4.44444	0.962068	4.61967	3.84344e-06	1.37275e-05	SNORD116-18	noncoding	chr15	25085385	25085476	92	+	ENSEMBL	gene	ENSG00000206688.1	snoRNA	KNOWN	SNORD116-18	3	NA
ENSG00000234886.1	11.8795	4.43769	1.19325	3.719	0.000200016	0.000547691	MTND5P26	noncoding	chrX	102803041	102806138	3098	+	HAVANA	gene	ENSG00000234886.1	processed_pseudogene	KNOWN	MTND5P26	2	OTTHUMG00000022064.1
ENSG00000263603.1	13.3549	4.43704	1.15337	3.84703	0.000119556	0.000339568	CTD-2349P21.5	noncoding	chr17	30729469	30731202	1734	+	HAVANA	gene	ENSG00000263603.1	lincRNA	KNOWN	CTD-2349P21.5	2	OTTHUMG00000178993.2
ENSG00000175772.10	5.01281	4.43073	1.46931	3.01553	0.0025653	0.00576036	LINC01106	noncoding	chr2	110375138	110384442	9305	-	HAVANA	gene	ENSG00000175772.10	lincRNA	KNOWN	LINC01106	1	OTTHUMG00000155034.3
ENSG00000234917.2	4.46367	4.42123	1.41457	3.12549	0.0017751	0.00411069	RP5-994D16.3	noncoding	chr1	42678735	42681659	2925	+	HAVANA	gene	ENSG00000234917.2	lincRNA	KNOWN	RP5-994D16.3	2	OTTHUMG00000007522.2
ENSG00000271270.5	108.348	4.4206	0.743683	5.94419	2.77824e-09	1.47738e-08	TMCC1-AS1	noncoding	chr3	129893871	129918575	24705	+	HAVANA	gene	ENSG00000271270.5	antisense	KNOWN	TMCC1-AS1	2	OTTHUMG00000185164.1
ENSG00000200997.1	16.4553	4.41794	1.04848	4.21367	2.51254e-05	7.97423e-05	RNU1-85P	noncoding	chr17	58679527	58679690	164	-	ENSEMBL	gene	ENSG00000200997.1	snRNA	KNOWN	RNU1-85P	3	NA
ENSG00000189149.11	9.31543	4.41142	1.27928	3.44836	0.000563996	0.00143103	CRYM-AS1	noncoding	chr16	21300849	21318591	17743	+	HAVANA	gene	ENSG00000189149.11	bidirectional_promoter_lncRNA	KNOWN	CRYM-AS1	2	OTTHUMG00000156701.2
ENSG00000230832.3	4.529	4.4029	1.3726	3.20771	0.00133799	0.00316609	RP11-325P15.2	noncoding	chr1	147082338	147083578	1241	-	HAVANA	gene	ENSG00000230832.3	processed_pseudogene	KNOWN	RP11-325P15.2	1	OTTHUMG00000041048.2
ENSG00000265683.1	4.92259	4.39248	1.41291	3.10881	0.00187841	0.00432735	RP11-173M1.5	noncoding	chr17	27351858	27352584	727	-	HAVANA	gene	ENSG00000265683.1	processed_pseudogene	KNOWN	RP11-173M1.5	1	OTTHUMG00000179154.1
ENSG00000276449.1	10.667	4.3826	1.20454	3.6384	0.000274334	0.000734933	AC004076.5	noncoding	chr19	57449689	57453011	3323	+	HAVANA	gene	ENSG00000276449.1	antisense	KNOWN	AC004076.5	2	OTTHUMG00000183379.1
ENSG00000251669.5	9.96293	4.37702	1.19584	3.66021	0.00025201	0.000679954	FAM86EP	noncoding	chr4	3941760	3955419	13660	-	HAVANA	gene	ENSG00000251669.5	transcribed_unprocessed_pseudogene	KNOWN	FAM86EP	1	OTTHUMG00000159867.7
ENSG00000238317.2	54.6527	4.37559	0.680896	6.42622	1.30812e-10	8.24785e-10	SNORD11	noncoding	chr2	202293051	202293134	84	+	ENSEMBL	gene	ENSG00000238317.2	snoRNA	KNOWN	SNORD11	3	NA
ENSG00000226950.6	167.833	4.36993	0.551095	7.92953	2.19974e-15	2.47612e-14	DANCR	noncoding	chr4	52712404	52720351	7948	+	HAVANA	gene	ENSG00000226950.6	processed_transcript	KNOWN	DANCR	2	OTTHUMG00000154670.3
ENSG00000259985.1	18.5825	4.36374	1.00097	4.35952	1.30347e-05	4.31403e-05	RP11-549B18.1	noncoding	chr18	31685655	31686823	1169	+	HAVANA	gene	ENSG00000259985.1	antisense	KNOWN	RP11-549B18.1	2	OTTHUMG00000176154.1
ENSG00000259429.5	36.496	4.36348	0.99716	4.37591	1.20926e-05	4.02517e-05	UBE2Q2P2	noncoding	chr15	82355142	82420075	64934	+	HAVANA	gene	ENSG00000259429.5	transcribed_unprocessed_pseudogene	KNOWN	UBE2Q2P2	2	OTTHUMG00000172604.3
ENSG00000272168.5	67.5898	4.35903	0.989499	4.40529	1.05644e-05	3.54567e-05	CASC15	noncoding	chr6	21664772	22368328	703557	+	HAVANA	gene	ENSG00000272168.6	lincRNA	KNOWN	CASC15	2	OTTHUMG00000014345.5
ENSG00000275185.1	18.7307	4.35463	1.00018	4.35384	1.33771e-05	4.42025e-05	RP13-753N3.3	noncoding	chr17	30899110	30899651	542	+	HAVANA	gene	ENSG00000275185.1	antisense	KNOWN	RP13-753N3.3	2	OTTHUMG00000186639.1
ENSG00000274605.1	10.5798	4.35305	1.19337	3.64769	0.000264613	0.000711413	RP11-12G12.7	noncoding	chr13	100086031	100088848	2818	-	HAVANA	gene	ENSG00000274605.1	lincRNA	KNOWN	RP11-12G12.7	2	OTTHUMG00000187284.1
ENSG00000254319.5	4.91833	4.35004	1.3598	3.19904	0.00137887	0.00325196	RP11-134O21.1	noncoding	chr8	2666079	2728451	62373	-	HAVANA	gene	ENSG00000254319.5	lincRNA	KNOWN	RP11-134O21.1	2	OTTHUMG00000163608.2
ENSG00000268379.1	5.21357	4.3494	1.42571	3.05069	0.00228318	0.00517716	CTC-360J11.4	noncoding	chr19	57175233	57177921	2689	+	HAVANA	gene	ENSG00000268379.1	processed_pseudogene	KNOWN	CTC-360J11.4	1	OTTHUMG00000183103.1
ENSG00000203288.3	4.36396	4.34266	1.40662	3.08731	0.00201974	0.00462332	RP11-98D18.9	noncoding	chr1	151790804	151794402	3599	+	HAVANA	gene	ENSG00000203288.3	antisense	KNOWN	RP11-98D18.9	1	OTTHUMG00000013060.2
ENSG00000258708.1	4.46558	4.33094	1.45771	2.97106	0.00296771	0.00657917	SLC25A21-AS1	noncoding	chr14	37171888	37173811	1924	+	HAVANA	gene	ENSG00000258708.1	antisense	KNOWN	SLC25A21-AS1	2	OTTHUMG00000170737.1
ENSG00000274253.4	8.73357	4.32936	1.26615	3.41931	0.000627796	0.00157964	RP11-566K19.6	noncoding	chr15	22757857	22778741	20885	+	HAVANA	gene	ENSG00000274253.4	sense_overlapping	KNOWN	RP11-566K19.6	2	OTTHUMG00000171917.4
ENSG00000224259.5	49.7934	4.32811	0.784997	5.51354	3.51683e-08	1.63786e-07	LINC01133	noncoding	chr1	159961218	159984750	23533	+	HAVANA	gene	ENSG00000224259.6	lincRNA	KNOWN	LINC01133	2	OTTHUMG00000024077.2
ENSG00000267453.6	13.4837	4.32443	1.25673	3.44101	0.000579548	0.00146735	AC004791.2	noncoding	chr19	15851993	15864904	12912	-	HAVANA	gene	ENSG00000267453.6	lincRNA	KNOWN	AC004791.2	2	OTTHUMG00000182288.2
ENSG00000256341.1	4.91714	4.32365	1.51293	2.85781	0.00426577	0.00914618	RP11-21A7A.3	noncoding	chr11	64118272	64119210	939	-	HAVANA	gene	ENSG00000256341.1	antisense	KNOWN	RP11-21A7A.3	2	OTTHUMG00000167910.1
ENSG00000281392.1	9.29497	4.31825	1.25753	3.43392	0.000594916	0.00150242	LINC00506	noncoding	chr3	87089129	87157069	67941	+	HAVANA	gene	ENSG00000281392.1	lincRNA	KNOWN	LINC00506	2	OTTHUMG00000189538.1
ENSG00000230291.5	12.4762	4.31167	1.20004	3.59293	0.000326983	0.000864422	RP11-244J10.1	noncoding	chr12	80102899	80103333	435	-	HAVANA	gene	ENSG00000230291.5	processed_pseudogene	KNOWN	RP11-244J10.1	1	OTTHUMG00000157628.1
ENSG00000232046.6	4.7404	4.30349	1.48744	2.89322	0.00381317	0.00825629	AC007392.3	noncoding	chr2	66574030	66730157	156128	+	HAVANA	gene	ENSG00000232046.6	lincRNA	KNOWN	AC007392.3	2	OTTHUMG00000152838.2
ENSG00000212493.1	4.41675	4.29902	1.47059	2.92332	0.00346321	0.0075629	SNORD19	noncoding	chr3	52689248	52689315	68	+	ENSEMBL	gene	ENSG00000212493.1	snoRNA	KNOWN	SNORD19	3	NA
ENSG00000250222.1	4.61208	4.28862	1.38074	3.10603	0.00189614	0.00436466	CTC-338M12.5	noncoding	chr5	181191924	181194429	2506	+	HAVANA	gene	ENSG00000250222.1	antisense	KNOWN	CTC-338M12.5	1	OTTHUMG00000163004.1
ENSG00000232623.1	4.78245	4.28845	1.44675	2.96421	0.00303465	0.00670917	AP000266.7	noncoding	chr21	32306464	32308737	2274	-	HAVANA	gene	ENSG00000232623.1	antisense	KNOWN	AP000266.7	2	OTTHUMG00000085304.1
ENSG00000247081.7	10.11	4.28	1.17229	3.65097	0.00026125	0.000702873	BAALC-AS1	noncoding	chr8	103156990	103298772	141783	-	HAVANA	gene	ENSG00000247081.7	antisense	KNOWN	BAALC-AS1	1	OTTHUMG00000164798.4
ENSG00000255769.7	4.35013	4.27914	1.40105	3.05424	0.00225633	0.00512141	GOLGA2P10	noncoding	chr15	82472993	82513950	40958	-	HAVANA	gene	ENSG00000255769.7	transcribed_unprocessed_pseudogene	KNOWN	GOLGA2P10	2	OTTHUMG00000170549.4
ENSG00000236200.5	4.72891	4.27653	1.39038	3.0758	0.00209936	0.00479007	KDM4A-AS1	noncoding	chr1	43699765	43708138	8374	-	HAVANA	gene	ENSG00000236200.5	antisense	KNOWN	KDM4A-AS1	2	OTTHUMG00000007557.1
ENSG00000228614.1	4.07402	4.27551	1.44126	2.96652	0.00301192	0.00666347	RP13-476E20.1	noncoding	chr6	53790875	53794274	3400	-	HAVANA	gene	ENSG00000228614.1	antisense	KNOWN	RP13-476E20.1	1	OTTHUMG00000014884.1
ENSG00000258827.2	19.2231	4.27228	1.09171	3.91337	9.10152e-05	0.000263831	RP11-537P22.2	noncoding	chr14	37097062	37098563	1502	-	HAVANA	gene	ENSG00000258827.2	sense_intronic	KNOWN	RP11-537P22.2	2	OTTHUMG00000170736.2
ENSG00000229044.1	4.27453	4.26891	1.48487	2.87493	0.00404116	0.00870416	RP11-266K22.2	noncoding	chr1	31333067	31346799	13733	-	HAVANA	gene	ENSG00000229044.1	antisense	KNOWN	RP11-266K22.2	1	OTTHUMG00000003794.1
ENSG00000280434.1	65.9107	4.26694	0.633299	6.73764	1.60982e-11	1.13509e-10	RP4-671O14.6	noncoding	chr22	44139365	44153626	14262	+	HAVANA	gene	ENSG00000280434.1	sense_overlapping	KNOWN	RP4-671O14.6	2	OTTHUMG00000189193.1
ENSG00000232648.3	4.63409	4.26482	1.42195	2.99928	0.00270618	0.00604135	RP11-367N14.2	noncoding	chr4	183494938	183504494	9557	-	HAVANA	gene	ENSG00000232648.3	antisense	KNOWN	RP11-367N14.2	1	OTTHUMG00000160630.1
ENSG00000242779.6	21.544	4.26376	0.903411	4.71962	2.36285e-06	8.71844e-06	ZNF702P	noncoding	chr19	52968251	53037898	69648	-	HAVANA	gene	ENSG00000242779.6	transcribed_processed_pseudogene	KNOWN	ZNF702P	2	OTTHUMG00000150515.2
ENSG00000266401.1	4.1268	4.26277	1.44876	2.94237	0.00325714	0.00715289	RP11-874J12.4	noncoding	chr18	3653410	3656282	2873	+	HAVANA	gene	ENSG00000266401.1	antisense	KNOWN	RP11-874J12.4	2	OTTHUMG00000178410.1
ENSG00000242082.1	4.67244	4.26083	1.53067	2.78363	0.0053754	0.0112902	RP1-90G24.10	noncoding	chr22	32205115	32269666	64552	+	HAVANA	gene	ENSG00000242082.1	antisense	KNOWN	RP1-90G24.10	2	OTTHUMG00000150008.1
ENSG00000231205.11	68.209	4.25934	0.68092	6.25527	3.96839e-10	2.35586e-09	ZNF826P	noncoding	chr19	20340269	20424969	84701	-	HAVANA	gene	ENSG00000231205.11	transcribed_unprocessed_pseudogene	KNOWN	ZNF826P	1	OTTHUMG00000162773.4
ENSG00000270189.1	47.5044	4.25799	0.728732	5.84302	5.12643e-09	2.63452e-08	RP11-258C19.7	noncoding	chrX	53169097	53170914	1818	+	HAVANA	gene	ENSG00000270189.1	lincRNA	KNOWN	RP11-258C19.7	2	OTTHUMG00000184227.1
ENSG00000233723.7	29.3605	4.25299	1.5203	2.79747	0.00515044	0.01086	LINC01122	noncoding	chr2	58427799	59063766	635968	+	HAVANA	gene	ENSG00000233723.7	lincRNA	KNOWN	LINC01122	1	OTTHUMG00000152613.4
ENSG00000281657.2	4.46505	4.25132	1.42921	2.9746	0.00293372	0.00650955	LINC00976	noncoding	chr8	128904773	128966001	61229	-	HAVANA	gene	ENSG00000281657.2	lincRNA	KNOWN	LINC00976	2	OTTHUMG00000189736.1
ENSG00000225361.3	4.25071	4.25054	1.39503	3.04691	0.00231209	0.0052359	PPP1R26-AS1	noncoding	chr9	135462727	135480777	18051	-	HAVANA	gene	ENSG00000225361.3	antisense	KNOWN	PPP1R26-AS1	1	OTTHUMG00000020905.3
ENSG00000261269.1	3.90293	4.24979	1.43168	2.96839	0.00299366	0.00662819	RP11-389C8.2	noncoding	chr5	72439903	72442387	2485	-	HAVANA	gene	ENSG00000261269.1	sense_overlapping	KNOWN	RP11-389C8.2	2	OTTHUMG00000173465.1
ENSG00000227135.1	5.01963	4.24751	1.5175	2.79902	0.00512576	0.01081	GCSAML-AS1	noncoding	chr1	247524679	247526752	2074	-	HAVANA	gene	ENSG00000227135.1	antisense	KNOWN	GCSAML-AS1	2	OTTHUMG00000040649.1
ENSG00000213609.3	4.65857	4.24496	1.36124	3.11846	0.00181801	0.00420188	RP11-170M17.2	noncoding	chr10	63902451	63903245	795	-	HAVANA	gene	ENSG00000213609.3	processed_pseudogene	KNOWN	RP11-170M17.2	1	OTTHUMG00000018321.1
ENSG00000246448.2	9.494	4.24462	1.18101	3.59406	0.000325571	0.000861192	RP13-578N3.3	noncoding	chr4	143700257	143865072	164816	+	HAVANA	gene	ENSG00000246448.2	antisense	KNOWN	RP13-578N3.3	2	OTTHUMG00000161580.1
ENSG00000235437.7	51.7731	4.24416	0.721094	5.88572	3.96319e-09	2.06483e-08	LINC01278	noncoding	chrX	63343227	63561071	217845	-	HAVANA	gene	ENSG00000235437.7	processed_transcript	KNOWN	LINC01278	2	OTTHUMG00000021699.2
ENSG00000244692.3	4.6036	4.24365	1.45851	2.90959	0.00361904	0.00786679	RN7SL724P	noncoding	chr3	139609669	139609939	271	-	ENSEMBL	gene	ENSG00000244692.3	misc_RNA	KNOWN	RN7SL724P	3	NA
ENSG00000231652.2	5.00353	4.23941	1.47792	2.8685	0.00412426	0.00886711	RP11-553A21.3	noncoding	chr6	73693903	73696131	2229	-	HAVANA	gene	ENSG00000231652.2	antisense	KNOWN	RP11-553A21.3	2	OTTHUMG00000015038.2
ENSG00000250321.1	50.4649	4.23589	0.797206	5.31342	1.07589e-07	4.71948e-07	RP11-478C6.4	noncoding	chr4	342821	342962	142	-	HAVANA	gene	ENSG00000250321.1	processed_pseudogene	KNOWN	RP11-478C6.4	1	OTTHUMG00000159937.1
ENSG00000261970.1	4.04342	4.22786	1.44172	2.93251	0.00336233	0.00736674	RP11-342L8.2	noncoding	chr6	79552794	79553160	367	+	HAVANA	gene	ENSG00000261970.1	processed_pseudogene	KNOWN	RP11-342L8.2	1	OTTHUMG00000177331.1
ENSG00000228192.7	4.37391	4.22365	1.4197	2.97504	0.00292953	0.00650151	RP11-342M1.3	noncoding	chr1	42834681	42846422	11742	-	HAVANA	gene	ENSG00000228192.7	antisense	KNOWN	RP11-342M1.3	2	OTTHUMG00000007621.1
ENSG00000279039.1	8.33086	4.2226	1.26756	3.33129	0.000864439	0.00212203	CTC-260E6.3	noncoding	chr19	20207192	20209789	2598	-	HAVANA	gene	ENSG00000279039.1	TEC	KNOWN	CTC-260E6.3	2	OTTHUMG00000175722.1
ENSG00000220517.2	27.7836	4.21813	0.985997	4.27804	1.88546e-05	6.08375e-05	ASS1P1	noncoding	chr6	25023247	25024483	1237	-	HAVANA	gene	ENSG00000220517.2	processed_pseudogene	KNOWN	ASS1P1	1	OTTHUMG00000014378.2
ENSG00000279670.1	46.0449	4.21755	0.861385	4.89625	9.76841e-07	3.77986e-06	RP11-70L8.5	noncoding	chr9	21892188	21893857	1670	+	HAVANA	gene	ENSG00000279670.1	TEC	KNOWN	RP11-70L8.5	2	OTTHUMG00000179357.1
ENSG00000231409.3	9.65794	4.21714	1.20039	3.51314	0.000442851	0.00114351	RP11-83J16.1	noncoding	chr15	34943080	34943394	315	+	HAVANA	gene	ENSG00000231409.3	processed_pseudogene	KNOWN	RP11-83J16.1	1	OTTHUMG00000157892.1
ENSG00000261126.7	8.82795	4.21342	1.22346	3.44385	0.000573489	0.001453	RP11-795F19.1	noncoding	chr18	80046900	80095482	48583	+	HAVANA	gene	ENSG00000261126.7	lincRNA	KNOWN	RP11-795F19.1	2	OTTHUMG00000176254.3
ENSG00000272143.1	4.22638	4.21267	1.40736	2.99332	0.00275957	0.00615206	FGF14-AS2	noncoding	chr13	102394630	102395703	1074	+	HAVANA	gene	ENSG00000272143.1	lincRNA	KNOWN	FGF14-AS2	2	OTTHUMG00000185723.1
ENSG00000230006.7	203.326	4.20756	0.564513	7.45344	9.09388e-14	8.53536e-13	ANKRD36BP2	noncoding	chr2	88765807	88806612	40806	+	HAVANA	gene	ENSG00000230006.7	transcribed_unprocessed_pseudogene	KNOWN	ANKRD36BP2	1	OTTHUMG00000151690.4
ENSG00000251602.6	9.63624	4.20508	1.17137	3.58989	0.000330813	0.000872988	RP11-521B24.3	noncoding	chr14	105416884	105419739	2856	-	HAVANA	gene	ENSG00000251602.6	antisense	KNOWN	RP11-521B24.3	2	OTTHUMG00000170424.1
ENSG00000279329.1	20.6226	4.20444	0.890017	4.724	2.31252e-06	8.5411e-06	CTD-2553L13.9	noncoding	chr19	34675717	34677581	1865	-	HAVANA	gene	ENSG00000279329.1	TEC	KNOWN	CTD-2553L13.9	2	OTTHUMG00000184883.2
ENSG00000247796.2	8.6388	4.20312	1.22149	3.44097	0.000579635	0.00146735	CTD-2366F13.1	noncoding	chr5	53109842	53115126	5285	+	HAVANA	gene	ENSG00000247796.2	antisense	KNOWN	CTD-2366F13.1	1	OTTHUMG00000162191.1
ENSG00000234773.6	10.9101	4.19773	1.2439	3.37466	0.000739066	0.00183414	CTD-2666L21.1	noncoding	chr19	12195015	12237767	42753	+	HAVANA	gene	ENSG00000234773.7	transcribed_unprocessed_pseudogene	KNOWN	CTD-2666L21.1	2	OTTHUMG00000156425.2
ENSG00000230772.1	4.6363	4.19721	1.42715	2.94098	0.00327177	0.00718433	VN1R108P	noncoding	chr20	25734264	25735093	830	+	HAVANA	gene	ENSG00000230772.1	unprocessed_pseudogene	KNOWN	VN1R108P	2	OTTHUMG00000032139.1
ENSG00000205861.11	4.14221	4.19552	1.38302	3.0336	0.00241657	0.00545667	C1QTNF9B-AS1	noncoding	chr13	23888889	23897263	8375	+	HAVANA	gene	ENSG00000205861.11	antisense	KNOWN	C1QTNF9B-AS1	2	OTTHUMG00000016571.1
ENSG00000214548.14	34.2259	4.19109	1.12819	3.71489	0.00020329	0.000556052	MEG3	noncoding	chr14	100779410	100861031	81622	+	HAVANA	gene	ENSG00000214548.14	lincRNA	KNOWN	MEG3	1	OTTHUMG00000029052.8
ENSG00000254731.1	4.20027	4.18983	1.44343	2.90269	0.00369977	0.00802993	CTD-2005H7.1	noncoding	chr11	86703099	86714092	10994	+	HAVANA	gene	ENSG00000254731.1	lincRNA	KNOWN	CTD-2005H7.1	2	OTTHUMG00000167224.1
ENSG00000275367.1	4.82683	4.1805	1.45765	2.86798	0.00413108	0.00887926	RP11-266K4.14	noncoding	chr12	8217758	8221115	3358	+	HAVANA	gene	ENSG00000275367.1	lincRNA	KNOWN	RP11-266K4.14	2	OTTHUMG00000187119.1
ENSG00000274428.1	48.4064	4.17216	0.803605	5.19181	2.08262e-07	8.83117e-07	U1	noncoding	chr1	146409903	146410062	160	+	ENSEMBL	gene	ENSG00000274428.1	snRNA	KNOWN	U1	3	NA
ENSG00000241993.1	3.83526	4.17112	1.47621	2.82557	0.00471968	0.0100226	RPL38P1	noncoding	chr3	148695994	148696204	211	-	HAVANA	gene	ENSG00000241993.1	processed_pseudogene	KNOWN	RPL38P1	1	OTTHUMG00000157394.1
ENSG00000267500.1	8.5404	4.16062	1.20732	3.44615	0.000568632	0.00144182	ZNF887P	noncoding	chr19	11648364	11652877	4514	+	HAVANA	gene	ENSG00000267500.1	transcribed_unprocessed_pseudogene	KNOWN	ZNF887P	2	OTTHUMG00000156530.1
ENSG00000226686.7	8.39887	4.15656	1.37233	3.02883	0.00245505	0.00553308	LINC01535	noncoding	chr19	37251912	37265535	13624	+	HAVANA	gene	ENSG00000226686.7	lincRNA	KNOWN	LINC01535	1	OTTHUMG00000048167.2
ENSG00000253347.1	5.00368	4.15426	1.44652	2.87191	0.00408005	0.00878123	CTD-2026D20.2	noncoding	chr17	47409322	47423526	14205	-	HAVANA	gene	ENSG00000253347.1	antisense	KNOWN	CTD-2026D20.2	2	OTTHUMG00000164768.1
ENSG00000214047.4	14.8505	4.15153	1.21183	3.42585	0.000612889	0.00154505	RPS11P7	noncoding	chrX	39865424	39865888	465	+	HAVANA	gene	ENSG00000214047.4	processed_pseudogene	KNOWN	RPS11P7	1	OTTHUMG00000021364.4
ENSG00000244089.1	27.3517	4.14831	0.858077	4.83442	1.33531e-06	5.08187e-06	HMGB1P30	noncoding	chr3	148824782	148825387	606	-	HAVANA	gene	ENSG00000244089.1	processed_pseudogene	KNOWN	HMGB1P30	1	OTTHUMG00000159519.1
ENSG00000229140.8	61.811	4.14483	0.624458	6.63749	3.19059e-11	2.17325e-10	CCDC26	noncoding	chr8	129351691	129680239	328549	-	HAVANA	gene	ENSG00000229140.8	lincRNA	KNOWN	CCDC26	2	OTTHUMG00000164848.1
ENSG00000244300.2	18.3932	4.13706	0.912868	4.53194	5.84439e-06	2.03699e-05	GATA2-AS1	noncoding	chr3	128489212	128502348	13137	+	HAVANA	gene	ENSG00000244300.2	antisense	KNOWN	GATA2-AS1	2	OTTHUMG00000159693.1
ENSG00000171084.15	7.93426	4.13496	1.25463	3.29575	0.000981582	0.00238196	FAM86JP	noncoding	chr3	125916620	125930024	13405	+	HAVANA	gene	ENSG00000171084.15	transcribed_unprocessed_pseudogene	KNOWN	FAM86JP	2	OTTHUMG00000159586.1
ENSG00000272800.1	4.23082	4.13275	1.37132	3.01369	0.00258087	0.00578958	RP11-438L19.1	noncoding	chr2	183214319	183215400	1082	+	HAVANA	gene	ENSG00000272800.1	lincRNA	KNOWN	RP11-438L19.1	2	OTTHUMG00000186271.1
ENSG00000273058.2	9.43094	4.13107	1.18827	3.47654	0.000507922	0.0012966	RP11-385F5.5	noncoding	chr1	236536162	236536704	543	-	HAVANA	gene	ENSG00000273058.2	antisense	KNOWN	RP11-385F5.5	2	OTTHUMG00000185854.2
ENSG00000279377.1	15.9268	4.12495	1.0497	3.92967	8.50638e-05	0.000247435	AC003973.3	noncoding	chr19	21965708	21968529	2822	-	HAVANA	gene	ENSG00000279377.1	TEC	KNOWN	AC003973.3	2	OTTHUMG00000182914.1
ENSG00000228649.8	56.3241	4.12382	0.618584	6.66656	2.6187e-11	1.79995e-10	AC005682.5	noncoding	chr7	22854178	22861579	7402	+	HAVANA	gene	ENSG00000228649.8	processed_transcript	KNOWN	AC005682.5	2	OTTHUMG00000152563.5
ENSG00000261754.2	4.87031	4.11319	1.44608	2.84437	0.00444989	0.00950228	CTC-523E23.1	noncoding	chr19	34811589	34814345	2757	-	HAVANA	gene	ENSG00000261754.2	lincRNA	KNOWN	CTC-523E23.1	2	OTTHUMG00000175768.2
ENSG00000122548.5	10.4867	4.1115	1.40419	2.92801	0.00341136	0.00746333	KIAA0087	noncoding	chr7	26533121	26538788	5668	-	HAVANA	gene	ENSG00000122548.5	lincRNA	KNOWN	KIAA0087	2	OTTHUMG00000023321.2
ENSG00000241549.8	33.6011	4.10582	0.774218	5.30319	1.13798e-07	4.97451e-07	GUSBP2	noncoding	chr6	26871484	26956554	85071	-	HAVANA	gene	ENSG00000241549.8	transcribed_unprocessed_pseudogene	KNOWN	GUSBP2	2	OTTHUMG00000014462.5
ENSG00000275585.1	4.20502	4.09667	1.44151	2.84194	0.00448404	0.00956797	CH17-118O6.3	noncoding	chr1	120985692	121052167	66476	-	HAVANA	gene	ENSG00000275585.2	transcribed_unprocessed_pseudogene	KNOWN	CH17-118O6.3	2	OTTHUMG00000185017.2
ENSG00000183298.5	23.8229	4.09105	0.860529	4.75411	1.99319e-06	7.42097e-06	RPSAP19	noncoding	chr1	101786340	101787219	880	-	HAVANA	gene	ENSG00000183298.5	processed_pseudogene	KNOWN	RPSAP19	2	OTTHUMG00000010943.1
ENSG00000198155.5	23.8356	4.0837	0.933334	4.37539	1.21218e-05	4.03311e-05	ZNF876P	noncoding	chr4	212610	255985	43376	+	HAVANA	gene	ENSG00000198155.5	transcribed_unprocessed_pseudogene	KNOWN	ZNF876P	2	OTTHUMG00000159874.2
ENSG00000258603.3	3.99099	4.07953	1.46501	2.78465	0.00535863	0.0112654	RP3-414A15.10	noncoding	chr14	73616700	73633941	17242	-	HAVANA	gene	ENSG00000258603.3	antisense	KNOWN	RP3-414A15.10	2	OTTHUMG00000171669.3
ENSG00000262943.7	31.5412	4.07776	0.810354	5.03207	4.85204e-07	1.95497e-06	ALOX12P2	noncoding	chr17	6853861	6954107	100247	+	HAVANA	gene	ENSG00000262943.7	transcribed_unprocessed_pseudogene	KNOWN	ALOX12P2	2	OTTHUMG00000177324.4
ENSG00000273727.1	44.7348	4.067	0.853163	4.76696	1.87025e-06	6.99083e-06	U1	noncoding	chr1	120354987	120355148	162	+	ENSEMBL	gene	ENSG00000273727.1	snRNA	KNOWN	U1	3	NA
ENSG00000186019.10	3.81212	4.06698	1.39651	2.91224	0.00358843	0.00781075	AC084219.4	noncoding	chr19	44105463	44113145	7683	-	HAVANA	gene	ENSG00000186019.10	antisense	KNOWN	AC084219.4	2	OTTHUMG00000182335.1
ENSG00000266237.1	7.03022	4.04905	1.28521	3.15049	0.00162994	0.00380312	RP11-25D3.1	noncoding	chr18	26266009	26267409	1401	+	HAVANA	gene	ENSG00000266237.1	sense_intronic	KNOWN	RP11-25D3.1	2	OTTHUMG00000179431.1
ENSG00000253540.5	3.68074	4.04856	1.39529	2.90158	0.00371285	0.008056	FAM86HP	noncoding	chr3	130099092	130111472	12381	-	HAVANA	gene	ENSG00000253540.5	transcribed_unprocessed_pseudogene	KNOWN	FAM86HP	2	OTTHUMG00000159796.5
ENSG00000280079.1	50.2942	4.04261	0.688944	5.86784	4.41508e-09	2.28764e-08	CTC-260E6.4	noncoding	chr19	20220597	20222186	1590	-	HAVANA	gene	ENSG00000280079.1	TEC	KNOWN	CTC-260E6.4	2	OTTHUMG00000175724.1
ENSG00000261390.5	3.95306	4.0401	1.46548	2.75684	0.00583626	0.01216	MAFTRR	noncoding	chr16	79715232	79770563	55332	-	HAVANA	gene	ENSG00000261390.5	lincRNA	KNOWN	MAFTRR	2	OTTHUMG00000176976.2
ENSG00000236296.7	24.1164	4.0383	0.802882	5.02976	4.91099e-07	1.97661e-06	GUSBP5	noncoding	chr4	143559472	143649305	89834	+	HAVANA	gene	ENSG00000236296.7	transcribed_processed_pseudogene	KNOWN	GUSBP5	1	OTTHUMG00000150378.4
ENSG00000225506.2	3.46027	4.03823	1.48277	2.72343	0.00646075	0.0133207	CYP4A22-AS1	noncoding	chr1	47096653	47179271	82619	-	HAVANA	gene	ENSG00000225506.2	lincRNA	KNOWN	CYP4A22-AS1	2	OTTHUMG00000007848.2
ENSG00000197332.8	3.92867	4.03502	1.43087	2.81997	0.00480285	0.0101783	CTC-499B15.5	noncoding	chr19	11639776	11686569	46794	+	HAVANA	gene	ENSG00000197332.8	lincRNA	KNOWN	CTC-499B15.5	2	OTTHUMG00000182037.2
ENSG00000280177.1	3.78996	4.02648	1.48966	2.70295	0.00687269	0.0140802	RP5-906A24.1	noncoding	chr17	39165073	39167849	2777	+	HAVANA	gene	ENSG00000280177.1	TEC	KNOWN	RP5-906A24.1	2	OTTHUMG00000178975.1
ENSG00000253187.2	18.1436	4.02388	0.981634	4.09916	4.1465e-05	0.000126991	HOXA10-AS	noncoding	chr7	27168619	27171915	3297	+	HAVANA	gene	ENSG00000253187.2	antisense	KNOWN	HOXA10-AS	1	OTTHUMG00000158203.3
ENSG00000226056.1	7.79552	4.01887	1.22093	3.29166	0.00099599	0.00241357	MTND4P32	noncoding	chrX	102799942	102801399	1458	+	HAVANA	gene	ENSG00000226056.1	processed_pseudogene	KNOWN	MTND4P32	2	OTTHUMG00000022063.1
ENSG00000234311.1	3.62095	4.00881	1.41006	2.84302	0.00446887	0.0095392	RP11-432J24.3	noncoding	chr10	132433733	132441484	7752	-	HAVANA	gene	ENSG00000234311.1	antisense	KNOWN	RP11-432J24.3	2	OTTHUMG00000019288.1
ENSG00000246898.1	3.37726	4.00879	1.46413	2.738	0.00618141	0.0128061	LINC00920	noncoding	chr16	66408524	66412135	3612	+	HAVANA	gene	ENSG00000246898.1	lincRNA	KNOWN	LINC00920	2	OTTHUMG00000175510.1
ENSG00000223813.2	3.50104	4.00802	1.47002	2.72651	0.00640072	0.0132097	AC007255.8	noncoding	chr7	29514225	29563670	49446	-	HAVANA	gene	ENSG00000223813.2	antisense	KNOWN	AC007255.8	2	OTTHUMG00000152753.2
ENSG00000220868.2	3.36815	4.00301	1.47599	2.71208	0.00668628	0.013729	MRPL35P1	noncoding	chr6	13949095	13949666	572	+	HAVANA	gene	ENSG00000220868.2	processed_pseudogene	KNOWN	MRPL35P1	1	OTTHUMG00000014281.2
ENSG00000230148.8	8.01191	3.99956	1.20589	3.31669	0.000910923	0.00222792	HOXB-AS1	noncoding	chr17	48543551	48551250	7700	+	HAVANA	gene	ENSG00000230148.8	antisense	KNOWN	HOXB-AS1	2	OTTHUMG00000132491.5
ENSG00000224843.6	3.82604	3.99913	1.42275	2.81084	0.0049413	0.0104433	LINC00240	noncoding	chr6	26956992	27023924	66933	+	HAVANA	gene	ENSG00000224843.6	lincRNA	KNOWN	LINC00240	2	OTTHUMG00000014466.2
ENSG00000274471.1	26.8909	3.99448	0.874683	4.56677	4.95292e-06	1.74183e-05	RP11-228M15.1	noncoding	chr15	23309607	23313276	3670	+	HAVANA	gene	ENSG00000274471.1	unprocessed_pseudogene	KNOWN	RP11-228M15.1	2	OTTHUMG00000171926.4
ENSG00000277806.1	3.80085	3.99402	1.42056	2.81157	0.00492999	0.0104233	RP11-15A1.8	noncoding	chr19	43976815	43977448	634	+	HAVANA	gene	ENSG00000277806.1	sense_intronic	KNOWN	RP11-15A1.8	2	OTTHUMG00000189065.1
ENSG00000276292.1	3.37364	3.99221	1.42124	2.80896	0.00497011	0.0104959	RP11-33N14.5	noncoding	chr12	118037869	118038081	213	+	HAVANA	gene	ENSG00000276292.1	antisense	KNOWN	RP11-33N14.5	2	OTTHUMG00000187214.1
ENSG00000233585.1	4.081	3.99098	1.39009	2.87102	0.00409146	0.00880245	AC115617.2	noncoding	chrX	48775993	48776970	978	-	HAVANA	gene	ENSG00000233585.1	processed_pseudogene	KNOWN	AC115617.2	1	OTTHUMG00000024126.1
ENSG00000186481.15	20.7303	3.99078	1.03824	3.84377	0.000121157	0.000343683	ANKRD20A5P	noncoding	chr18	14179097	14252140	73044	+	HAVANA	gene	ENSG00000186481.16	transcribed_unprocessed_pseudogene	KNOWN	ANKRD20A5P	1	OTTHUMG00000191817.1
ENSG00000276434.1	3.29398	3.98932	1.46205	2.72858	0.00636072	0.0131368	RP11-391H12.8	noncoding	chr13	113339450	113339958	509	-	HAVANA	gene	ENSG00000276434.1	sense_intronic	KNOWN	RP11-391H12.8	2	OTTHUMG00000187208.1
ENSG00000236088.9	49.4448	3.98836	0.651336	6.12335	9.16287e-10	5.19711e-09	COX10-AS1	noncoding	chr17	13756478	14069495	313018	-	HAVANA	gene	ENSG00000236088.9	processed_transcript	KNOWN	COX10-AS1	2	OTTHUMG00000058771.6
ENSG00000227627.1	8.4387	3.98646	1.2101	3.29432	0.00098659	0.00239309	RP1-101K10.6	noncoding	chr6	152983331	152990541	7211	+	HAVANA	gene	ENSG00000227627.2	antisense	KNOWN	RP1-101K10.6	2	OTTHUMG00000015856.2
ENSG00000242615.1	7.39496	3.98373	1.23743	3.21937	0.00128474	0.00305253	CTC-359D24.3	noncoding	chr19	12141806	12143322	1517	-	HAVANA	gene	ENSG00000242615.1	transcribed_processed_pseudogene	KNOWN	CTC-359D24.3	2	OTTHUMG00000158017.1
ENSG00000229989.3	449.127	3.981	0.640025	6.22007	4.96947e-10	2.91275e-09	MIR181A1HG	noncoding	chr1	198807493	198937429	129937	-	HAVANA	gene	ENSG00000229989.3	lincRNA	KNOWN	MIR181A1HG	2	OTTHUMG00000035888.2
ENSG00000229425.1	54.5802	3.98089	1.73879	2.28945	0.022053	0.0402463	AJ006998.2	noncoding	chr21	15370500	15627342	256843	-	HAVANA	gene	ENSG00000229425.2	lincRNA	KNOWN	AJ006998.2	2	OTTHUMG00000074333.3
ENSG00000253966.1	6.76484	3.97493	1.24253	3.19905	0.00137879	0.00325196	CTC-455F18.3	noncoding	chr5	170896929	170904461	7533	+	HAVANA	gene	ENSG00000253966.1	processed_pseudogene	KNOWN	CTC-455F18.3	1	OTTHUMG00000163204.1
ENSG00000248092.7	82.5054	3.96016	0.603169	6.56559	5.18285e-11	3.43722e-10	NNT-AS1	noncoding	chr5	43571594	43603230	31637	-	HAVANA	gene	ENSG00000248092.7	antisense	KNOWN	NNT-AS1	1	OTTHUMG00000162220.2
ENSG00000269559.2	7.15977	3.95968	1.31833	3.00355	0.00266854	0.00596615	RP11-629B11.5	noncoding	chr4	74156511	74158373	1863	-	HAVANA	gene	ENSG00000269559.2	antisense	KNOWN	RP11-629B11.5	2	OTTHUMG00000187203.1
ENSG00000260608.1	3.94218	3.95804	1.53823	2.57311	0.0100788	0.0199427	RP11-382A20.7	noncoding	chr15	83012661	83061845	49185	+	HAVANA	gene	ENSG00000260608.1	antisense	KNOWN	RP11-382A20.7	2	OTTHUMG00000172771.1
ENSG00000225218.1	3.49754	3.95793	1.44135	2.74599	0.00603291	0.0125317	AP001628.6	noncoding	chr21	42831040	42836477	5438	-	HAVANA	gene	ENSG00000225218.1	lincRNA	KNOWN	AP001628.6	1	OTTHUMG00000086824.1
ENSG00000249307.5	7.35311	3.95731	1.27048	3.11482	0.00184057	0.0042497	LINC01088	noncoding	chr4	78971748	79308798	337051	+	HAVANA	gene	ENSG00000249307.5	antisense	KNOWN	LINC01088	2	OTTHUMG00000160858.4
ENSG00000227360.1	3.48095	3.95551	1.50945	2.62049	0.00878025	0.0176196	RP11-518I13.1	noncoding	chr6	156493226	156499771	6546	-	HAVANA	gene	ENSG00000227360.1	lincRNA	KNOWN	RP11-518I13.1	2	OTTHUMG00000015885.1
ENSG00000264801.1	3.59391	3.95489	1.44432	2.73824	0.00617695	0.0127981	ERVFRD-3	noncoding	chr9	21929457	21931073	1617	+	HAVANA	gene	ENSG00000264801.1	transcribed_processed_pseudogene	KNOWN	ERVFRD-3	2	OTTHUMG00000179358.1
ENSG00000278627.1	4.03616	3.95229	1.42738	2.76891	0.00562438	0.0117662	RP11-506H21.5	noncoding	chr17	58202352	58203003	652	-	HAVANA	gene	ENSG00000278627.1	antisense	KNOWN	RP11-506H21.5	2	OTTHUMG00000186674.1
ENSG00000160172.10	6.98837	3.93813	1.26299	3.11809	0.00182026	0.00420623	FAM86C2P	noncoding	chr11	67791648	67805336	13689	-	HAVANA	gene	ENSG00000160172.10	transcribed_unprocessed_pseudogene	KNOWN	FAM86C2P	2	OTTHUMG00000167222.2
ENSG00000253520.1	14.3864	3.9329	1.08092	3.63848	0.000274252	0.000734799	RP11-798K23.5	noncoding	chr5	179527224	179527513	290	-	HAVANA	gene	ENSG00000253520.1	processed_pseudogene	KNOWN	RP11-798K23.5	1	OTTHUMG00000163568.1
ENSG00000234129.7	18.3177	3.93225	0.880763	4.46459	8.02207e-06	2.74613e-05	RP11-120D5.1	noncoding	chrX	10847877	11111141	263265	-	HAVANA	gene	ENSG00000234129.7	lincRNA	KNOWN	RP11-120D5.1	2	OTTHUMG00000021129.3
ENSG00000255571.6	38.1993	3.92363	0.769671	5.0978	3.43623e-07	1.41164e-06	MIR9-3HG	noncoding	chr15	89361579	89398487	36909	+	HAVANA	gene	ENSG00000255571.7	lincRNA	KNOWN	MIR9-3HG	2	OTTHUMG00000171992.6
ENSG00000201558.1	129.205	3.92043	0.659865	5.94127	2.82828e-09	1.50258e-08	RNVU1-6	noncoding	chr1	146052081	146052244	164	-	ENSEMBL	gene	ENSG00000201558.1	snRNA	KNOWN	RNVU1-6	3	NA
ENSG00000279347.1	34.0258	3.91927	0.732574	5.35	8.79534e-08	3.90276e-07	RP11-85I17.2	noncoding	chr8	119838736	119840385	1650	-	HAVANA	gene	ENSG00000279347.1	TEC	KNOWN	RP11-85I17.2	2	OTTHUMG00000165011.2
ENSG00000225573.4	8.49965	3.91632	1.18799	3.2966	0.000978641	0.0023761	RPL35P5	noncoding	chr7	66606738	66607107	370	-	HAVANA	gene	ENSG00000225573.4	processed_pseudogene	KNOWN	RPL35P5	1	OTTHUMG00000156759.1
ENSG00000243236.6	3.20471	3.91603	1.50154	2.60801	0.00910707	0.0182029	GSTA9P	noncoding	chr6	52939726	52957521	17796	-	HAVANA	gene	ENSG00000243236.6	transcribed_unprocessed_pseudogene	KNOWN	GSTA9P	2	OTTHUMG00000014863.2
ENSG00000278834.1	19.1407	3.91512	0.901988	4.34055	1.42128e-05	4.68206e-05	RP11-458J1.1	noncoding	chr17	40648300	40649718	1419	+	HAVANA	gene	ENSG00000278834.1	antisense	KNOWN	RP11-458J1.1	2	OTTHUMG00000186647.1
ENSG00000235651.1	7.28235	3.91386	1.20552	3.24663	0.0011678	0.00279513	AC064850.4	noncoding	chr2	135510546	135511943	1398	-	HAVANA	gene	ENSG00000235651.1	processed_pseudogene	KNOWN	AC064850.4	1	OTTHUMG00000150476.1
ENSG00000233766.7	15.6338	3.91296	0.981638	3.98615	6.71532e-05	0.000198757	AC098617.1	noncoding	chr2	191846539	192044525	197987	+	HAVANA	gene	ENSG00000233766.7	antisense	KNOWN	AC098617.1	1	OTTHUMG00000154332.4
ENSG00000233674.2	7.87257	3.90939	1.26975	3.07886	0.00207795	0.00474696	RP11-184I16.3	noncoding	chr1	43743471	43743741	271	+	HAVANA	gene	ENSG00000233674.2	processed_pseudogene	KNOWN	RP11-184I16.3	1	OTTHUMG00000007559.2
ENSG00000241556.1	7.2756	3.90794	1.23776	3.15726	0.00159261	0.00372195	RP11-490G8.1	noncoding	chr12	95467397	95467861	465	-	HAVANA	gene	ENSG00000241556.1	processed_pseudogene	KNOWN	RP11-490G8.1	1	OTTHUMG00000157673.1
ENSG00000243914.1	3.2809	3.89843	1.47933	2.63527	0.00840711	0.0169278	RPL5P14	noncoding	chr5	31847271	31848148	878	+	HAVANA	gene	ENSG00000243914.1	processed_pseudogene	KNOWN	RPL5P14	1	OTTHUMG00000157661.1
ENSG00000280321.1	3.41736	3.89286	1.44262	2.69847	0.00696585	0.0142577	RP11-1110F20.1	noncoding	chr11	36196248	36197901	1654	+	HAVANA	gene	ENSG00000280321.1	TEC	KNOWN	RP11-1110F20.1	2	OTTHUMG00000166315.1
ENSG00000251774.1	3.41002	3.89237	1.45994	2.66611	0.00767338	0.0155723	RNU6-377P	noncoding	chr3	12514706	12514807	102	+	ENSEMBL	gene	ENSG00000251774.1	snRNA	KNOWN	RNU6-377P	3	NA
ENSG00000273007.1	3.11732	3.88718	1.48838	2.61169	0.00900971	0.0180353	RP11-170N16.3	noncoding	chr4	122881878	122884712	2835	-	HAVANA	gene	ENSG00000273007.1	antisense	KNOWN	RP11-170N16.3	2	OTTHUMG00000186036.1
ENSG00000268375.1	3.52344	3.8848	1.45871	2.66317	0.0077408	0.0157049	CTD-2568A17.8	noncoding	chr19	50792685	50793584	900	-	HAVANA	gene	ENSG00000268375.1	antisense	KNOWN	CTD-2568A17.8	2	OTTHUMG00000182962.1
ENSG00000279138.1	3.16006	3.87575	1.43352	2.70366	0.00685805	0.0140562	KB-1742H10.3	noncoding	chr8	104478539	104480783	2245	-	HAVANA	gene	ENSG00000279138.1	TEC	KNOWN	KB-1742H10.3	2	OTTHUMG00000173419.1
ENSG00000279836.1	3.79424	3.87368	1.4842	2.60994	0.00905579	0.0181196	RP11-648O15.2	noncoding	chr11	87121058	87121596	539	+	HAVANA	gene	ENSG00000279836.1	TEC	KNOWN	RP11-648O15.2	2	OTTHUMG00000167249.1
ENSG00000251432.6	36.613	3.86788	0.713229	5.42306	5.85878e-08	2.65965e-07	RP11-420A23.1	noncoding	chr4	128292751	128519394	226644	+	HAVANA	gene	ENSG00000251432.6	lincRNA	KNOWN	RP11-420A23.1	2	OTTHUMG00000161321.3
ENSG00000280274.1	3.19913	3.86381	1.44081	2.6817	0.00732494	0.0149374	RP11-556H2.1	noncoding	chr16	79016136	79017429	1294	+	HAVANA	gene	ENSG00000280274.1	TEC	KNOWN	RP11-556H2.1	2	OTTHUMG00000176934.1
ENSG00000257953.1	7.39754	3.86201	1.31114	2.94555	0.00322381	0.00708519	RP11-620J15.1	noncoding	chr12	57837092	57842745	5654	+	HAVANA	gene	ENSG00000257953.1	antisense	KNOWN	RP11-620J15.1	2	OTTHUMG00000170484.1
ENSG00000261167.1	26.6971	3.85978	0.765279	5.04363	4.56783e-07	1.8467e-06	RP11-517B11.7	noncoding	chr3	131455126	131458598	3473	-	HAVANA	gene	ENSG00000261167.1	sense_overlapping	KNOWN	RP11-517B11.7	2	OTTHUMG00000175784.1
ENSG00000213057.5	8.04458	3.85726	1.23087	3.13376	0.00172581	0.00400596	C1orf220	noncoding	chr1	178542752	178548889	6138	+	HAVANA	gene	ENSG00000213057.5	lincRNA	KNOWN	C1orf220	2	OTTHUMG00000035078.2
ENSG00000231728.3	3.87148	3.85327	1.45759	2.64359	0.00820308	0.0165523	LL0XNC01-116E7.2	noncoding	chrX	103917411	103919548	2138	-	HAVANA	gene	ENSG00000231728.3	antisense	KNOWN	LL0XNC01-116E7.2	2	OTTHUMG00000022115.3
ENSG00000240225.10	95.6505	3.85229	0.51066	7.54376	4.5661e-14	4.45938e-13	ZNF542P	noncoding	chr19	56368099	56379828	11730	+	HAVANA	gene	ENSG00000240225.10	transcribed_unprocessed_pseudogene	KNOWN	ZNF542P	2	OTTHUMG00000140382.3
ENSG00000245857.2	21.0016	3.85004	1.03168	3.7318	0.000190118	0.000522738	GS1-24F4.2	noncoding	chr8	6835554	6885276	49723	+	HAVANA	gene	ENSG00000245857.2	lincRNA	KNOWN	GS1-24F4.2	2	OTTHUMG00000165210.1
ENSG00000259673.5	51.3191	3.83798	0.700163	5.48155	4.21608e-08	1.94314e-07	IQCH-AS1	noncoding	chr15	67403619	67521844	118226	-	HAVANA	gene	ENSG00000259673.5	lincRNA	KNOWN	IQCH-AS1	2	OTTHUMG00000172247.1
ENSG00000259674.1	4.5023	3.83641	1.59258	2.40893	0.0159994	0.0301963	RP11-356M20.1	noncoding	chr15	59406963	59408154	1192	-	HAVANA	gene	ENSG00000259674.1	processed_pseudogene	KNOWN	RP11-356M20.1	1	OTTHUMG00000171923.1
ENSG00000267640.5	3.03766	3.83263	1.49119	2.57019	0.0101644	0.0200876	CTD-2554C21.2	noncoding	chr19	37817359	37832160	14802	+	HAVANA	gene	ENSG00000267640.6	transcribed_unprocessed_pseudogene	KNOWN	CTD-2554C21.2	2	OTTHUMG00000182155.3
ENSG00000230267.7	3.09703	3.83113	1.4417	2.65737	0.00787527	0.0159491	HERC2P4	noncoding	chr16	32103245	32188107	84863	-	HAVANA	gene	ENSG00000230267.7	transcribed_unprocessed_pseudogene	KNOWN	HERC2P4	1	OTTHUMG00000176563.1
ENSG00000266705.1	3.63906	3.82438	1.49142	2.56426	0.0103397	0.0204002	MIR4437	noncoding	chr2	181305593	181305652	60	-	ENSEMBL	gene	ENSG00000266705.1	miRNA	KNOWN	MIR4437	3	NA
ENSG00000250802.6	21.5445	3.81676	0.891077	4.28331	1.84133e-05	5.95526e-05	ZBED3-AS1	noncoding	chr5	77086740	77166909	80170	+	HAVANA	gene	ENSG00000250802.6	antisense	KNOWN	ZBED3-AS1	1	OTTHUMG00000162473.3
ENSG00000273723.1	6.75228	3.81336	1.22636	3.10948	0.00187414	0.00431928	RP11-93H24.3	noncoding	chr13	52651305	52652279	975	-	HAVANA	gene	ENSG00000273723.1	lincRNA	KNOWN	RP11-93H24.3	2	OTTHUMG00000187324.1
ENSG00000270343.1	3.28446	3.8117	1.51061	2.52328	0.0116266	0.0226693	UNGP3	noncoding	chr14	81259565	81260239	675	-	HAVANA	gene	ENSG00000270343.1	processed_pseudogene	KNOWN	UNGP3	1	OTTHUMG00000184395.1
ENSG00000231119.2	3.16973	3.80846	1.42534	2.67196	0.00754098	0.0153246	RP4-569M23.2	noncoding	chr20	47352561	47354633	2073	+	HAVANA	gene	ENSG00000231119.2	antisense	KNOWN	RP4-569M23.2	1	OTTHUMG00000032668.2
ENSG00000281706.2	6.52082	3.80787	1.32177	2.88089	0.00396553	0.0085616	LINC01012	noncoding	chr6	27694035	27710222	16188	+	HAVANA	gene	ENSG00000281706.2	lincRNA	KNOWN	LINC01012	2	OTTHUMG00000189539.1
ENSG00000280123.1	48.0053	3.80687	0.832734	4.57153	4.84183e-06	1.70541e-05	RP11-267M23.1	noncoding	chr8	94427712	94429888	2177	-	HAVANA	gene	ENSG00000280123.1	TEC	KNOWN	RP11-267M23.1	2	OTTHUMG00000164425.1
ENSG00000226803.7	7.8174	3.80535	1.32175	2.87902	0.00398916	0.00860444	RP11-203B9.4	noncoding	chr6	57114894	57174236	59343	-	HAVANA	gene	ENSG00000226803.7	antisense	KNOWN	RP11-203B9.4	2	OTTHUMG00000014917.4
ENSG00000277245.1	3.01803	3.80031	1.48701	2.55567	0.0105982	0.0208449	RP11-48G14.3	noncoding	chr15	56447120	56447697	578	+	HAVANA	gene	ENSG00000277245.1	antisense	KNOWN	RP11-48G14.3	2	OTTHUMG00000186901.1
ENSG00000207652.1	15.528	3.79929	1.02503	3.70652	0.000210124	0.000573845	MIR621	noncoding	chr13	40810766	40810861	96	+	ENSEMBL	gene	ENSG00000207652.1	miRNA	KNOWN	MIR621	3	NA
ENSG00000249464.5	15.0327	3.79713	0.964951	3.93505	8.31797e-05	0.000242484	LINC01091	noncoding	chr4	123650267	123930406	280140	+	HAVANA	gene	ENSG00000249464.5	lincRNA	KNOWN	LINC01091	2	OTTHUMG00000161162.3
ENSG00000248668.2	2.91709	3.79693	1.48315	2.56004	0.010466	0.0206188	OXCT1-AS1	noncoding	chr5	41870030	41872241	2212	+	HAVANA	gene	ENSG00000248668.2	processed_transcript	KNOWN	OXCT1-AS1	2	OTTHUMG00000162087.2
ENSG00000215256.3	83.3266	3.79168	0.676076	5.60835	2.04259e-08	9.79046e-08	DHRS4-AS1	noncoding	chr14	23938731	23988839	50109	-	HAVANA	gene	ENSG00000215256.3	antisense	KNOWN	DHRS4-AS1	1	OTTHUMG00000171901.1
ENSG00000233101.10	3.3636	3.78412	1.54203	2.45399	0.0141282	0.0270067	HOXB-AS3	noncoding	chr17	48549630	48606414	56785	+	HAVANA	gene	ENSG00000233101.10	antisense	KNOWN	HOXB-AS3	2	OTTHUMG00000159919.3
ENSG00000267272.5	5.81467	3.77515	1.29979	2.90443	0.00367917	0.00798829	LINC01140	noncoding	chr1	87129765	87169198	39434	+	HAVANA	gene	ENSG00000267272.5	lincRNA	KNOWN	LINC01140	2	OTTHUMG00000181765.1
ENSG00000261069.3	70.9842	3.77223	0.628895	5.99819	1.9953e-09	1.08187e-08	RP11-701H24.4	noncoding	chr15	25087661	25088896	1236	+	HAVANA	gene	ENSG00000261069.3	lincRNA	KNOWN	RP11-701H24.4	2	OTTHUMG00000176878.1
ENSG00000246627.6	16.4885	3.76275	0.943701	3.98723	6.68504e-05	0.000197964	CACNA1C-AS1	noncoding	chr12	2676001	2691200	15200	-	HAVANA	gene	ENSG00000246627.6	antisense	KNOWN	CACNA1C-AS1	2	OTTHUMG00000168139.1
ENSG00000269921.1	15.1965	3.75756	0.979724	3.83533	0.000125398	0.000354735	RP11-646I6.5	noncoding	chr4	56387625	56388153	529	+	HAVANA	gene	ENSG00000269921.1	lincRNA	KNOWN	RP11-646I6.5	2	OTTHUMG00000183997.1
ENSG00000236849.5	3.2431	3.75742	1.45909	2.57519	0.0100185	0.019839	LINC01474	noncoding	chr9	72871728	72874109	2382	-	HAVANA	gene	ENSG00000236849.5	lincRNA	KNOWN	LINC01474	2	OTTHUMG00000020015.1
ENSG00000274964.1	6.3775	3.75717	1.35903	2.7646	0.00569932	0.0119021	RP11-817I4.1	noncoding	chr12	32339368	32340724	1357	+	HAVANA	gene	ENSG00000274964.1	sense_intronic	KNOWN	RP11-817I4.1	2	OTTHUMG00000187236.2
ENSG00000251815.1	2.82324	3.75198	1.50173	2.49844	0.012474	0.0241545	SNORD116-26	noncoding	chr15	25099499	25099594	96	+	ENSEMBL	gene	ENSG00000251815.1	snoRNA	KNOWN	SNORD116-26	3	NA
ENSG00000272137.1	3.09831	3.75109	1.50926	2.48537	0.0129415	0.0249659	RP11-177G23.2	noncoding	chr6	79561132	79561602	471	+	HAVANA	gene	ENSG00000272137.1	lincRNA	KNOWN	RP11-177G23.2	2	OTTHUMG00000185791.1
ENSG00000260645.1	7.09634	3.75051	1.24017	3.02418	0.0024931	0.00561493	RP11-250B2.5	noncoding	chr6	80466958	80469080	2123	+	HAVANA	gene	ENSG00000260645.1	lincRNA	KNOWN	RP11-250B2.5	2	OTTHUMG00000175925.1
ENSG00000248794.1	11.7554	3.74937	1.13338	3.30814	0.000939183	0.00228987	CTD-2248H3.1	noncoding	chr5	81242330	81242599	270	-	HAVANA	gene	ENSG00000248794.1	processed_pseudogene	KNOWN	CTD-2248H3.1	1	OTTHUMG00000162652.1
ENSG00000258655.2	6.39089	3.74657	1.24346	3.01301	0.00258669	0.0058009	ARHGAP5-AS1	noncoding	chr14	32074946	32076793	1848	-	HAVANA	gene	ENSG00000258655.2	antisense	KNOWN	ARHGAP5-AS1	2	OTTHUMG00000170588.2
ENSG00000237484.5	27.2105	3.74584	0.860319	4.35401	1.33668e-05	4.41751e-05	AP000476.1	noncoding	chr21	24428740	24547942	119203	+	HAVANA	gene	ENSG00000237484.5	lincRNA	KNOWN	AP000476.1	2	OTTHUMG00000078326.2
ENSG00000246792.2	10.0909	3.74544	1.09948	3.40654	0.000657911	0.001647	RP11-68L18.1	noncoding	chr8	90646441	90656598	10158	+	HAVANA	gene	ENSG00000246792.2	antisense	KNOWN	RP11-68L18.1	1	OTTHUMG00000164007.1
ENSG00000255062.1	3.04484	3.74137	1.50939	2.47873	0.0131852	0.0253906	RP11-712L6.5	noncoding	chr11	126294298	126304318	10021	-	HAVANA	gene	ENSG00000255062.1	antisense	KNOWN	RP11-712L6.5	1	OTTHUMG00000165828.1
ENSG00000225377.5	14.0672	3.73975	0.958806	3.90042	9.60264e-05	0.000277222	NRSN2-AS1	noncoding	chr20	320313	348224	27912	-	HAVANA	gene	ENSG00000225377.5	antisense	KNOWN	NRSN2-AS1	2	OTTHUMG00000031624.1
ENSG00000244026.6	67.6268	3.7366	0.605683	6.16924	6.86194e-10	3.94941e-09	FAM86DP	noncoding	chr3	75421552	75435110	13559	-	HAVANA	gene	ENSG00000244026.6	transcribed_unprocessed_pseudogene	KNOWN	FAM86DP	2	OTTHUMG00000158855.2
ENSG00000261326.2	28.2925	3.73272	0.843291	4.42638	9.58283e-06	3.24267e-05	LINC01355	noncoding	chr1	23281309	23286752	5444	-	HAVANA	gene	ENSG00000261326.2	lincRNA	KNOWN	LINC01355	2	OTTHUMG00000175761.2
ENSG00000224553.1	3.23774	3.73265	1.51075	2.47072	0.0134842	0.0259201	AC008065.1	noncoding	chr2	171374931	171375278	348	-	HAVANA	gene	ENSG00000224553.1	processed_pseudogene	KNOWN	AC008065.1	1	OTTHUMG00000151624.1
ENSG00000231128.5	7.62353	3.73184	1.30189	2.86649	0.00415056	0.00891774	RP5-1073O3.2	noncoding	chr1	113812379	113829171	16793	+	HAVANA	gene	ENSG00000231128.5	antisense	KNOWN	RP5-1073O3.2	2	OTTHUMG00000011939.2
ENSG00000166770.10	41.2887	3.72493	0.717286	5.19309	2.06833e-07	8.77711e-07	ZNF667-AS1	noncoding	chr19	56477250	56500666	23417	+	HAVANA	gene	ENSG00000166770.10	lincRNA	KNOWN	ZNF667-AS1	2	OTTHUMG00000181942.4
ENSG00000261879.5	15.4725	3.721	0.960954	3.87219	0.000107861	0.000308479	RP11-333E1.1	noncoding	chr17	5192084	5248069	55986	+	HAVANA	gene	ENSG00000261879.5	antisense	KNOWN	RP11-333E1.1	2	OTTHUMG00000177801.2
ENSG00000233844.1	76.6654	3.72016	0.551912	6.7405	1.57842e-11	1.11365e-10	KCNQ5-IT1	noncoding	chr6	72630495	72678558	48064	+	HAVANA	gene	ENSG00000233844.1	sense_intronic	KNOWN	KCNQ5-IT1	2	OTTHUMG00000015014.2
ENSG00000260782.1	2.85726	3.71937	1.49679	2.4849	0.0129589	0.0249949	RP11-480G7.2	noncoding	chr16	46789898	46792040	2143	+	HAVANA	gene	ENSG00000260782.1	processed_pseudogene	KNOWN	RP11-480G7.2	1	OTTHUMG00000175602.1
ENSG00000235381.1	23.7411	3.71203	0.833207	4.45511	8.38486e-06	2.86081e-05	RP11-477D19.2	noncoding	chr6	155253139	155256724	3586	-	HAVANA	gene	ENSG00000235381.1	antisense	KNOWN	RP11-477D19.2	1	OTTHUMG00000015879.1
ENSG00000264911.1	8.92505	3.71183	1.1083	3.34912	0.00081069	0.00199853	RP11-107K17.2	noncoding	chr18	26348347	26349004	658	+	HAVANA	gene	ENSG00000264911.1	processed_pseudogene	KNOWN	RP11-107K17.2	2	OTTHUMG00000179432.1
ENSG00000236636.2	2.8853	3.71036	1.50241	2.46961	0.0135262	0.0259919	RP11-211A18.1	noncoding	chr1	227264776	227265207	432	-	HAVANA	gene	ENSG00000236636.2	processed_pseudogene	KNOWN	RP11-211A18.1	1	OTTHUMG00000037612.2
ENSG00000260816.2	21.7209	3.7093	0.803992	4.61361	3.95743e-06	1.41058e-05	RP11-319G9.3	noncoding	chr16	78895361	78899644	4284	+	HAVANA	gene	ENSG00000260816.2	sense_intronic	KNOWN	RP11-319G9.3	2	OTTHUMG00000176931.2
ENSG00000259658.3	6.65898	3.70576	1.21297	3.05512	0.00224971	0.00510743	RP11-89K11.1	noncoding	chr15	101737099	101746870	9772	-	HAVANA	gene	ENSG00000259658.4	transcribed_unprocessed_pseudogene	KNOWN	RP11-89K11.1	1	OTTHUMG00000172150.4
ENSG00000253522.3	8.87918	3.7029	1.46793	2.52254	0.0116512	0.0227128	MIR3142HG	noncoding	chr5	160468268	160487426	19159	+	HAVANA	gene	ENSG00000253522.4	lincRNA	KNOWN	MIR3142HG	2	OTTHUMG00000163553.1
ENSG00000234160.1	14.1192	3.70254	0.943678	3.92352	8.72645e-05	0.00025338	RP11-613M10.6	noncoding	chr9	37509150	37510299	1150	+	HAVANA	gene	ENSG00000234160.1	antisense	KNOWN	RP11-613M10.6	2	OTTHUMG00000019924.1
ENSG00000249348.1	10.9807	3.69871	1.08488	3.40933	0.00065123	0.0016328	UGDH-AS1	noncoding	chr4	39528019	39594707	66689	+	HAVANA	gene	ENSG00000249348.1	antisense	KNOWN	UGDH-AS1	2	OTTHUMG00000160540.2
ENSG00000258072.1	3.23104	3.69269	1.5643	2.3606	0.0182455	0.033946	RP11-554D14.2	noncoding	chr12	107903270	107903948	679	-	HAVANA	gene	ENSG00000258072.1	processed_pseudogene	KNOWN	RP11-554D14.2	1	OTTHUMG00000169724.1
ENSG00000219747.1	7.38802	3.68751	1.22847	3.0017	0.00268477	0.00599769	RP1-292B18.1	noncoding	chr6	151099529	151099933	405	+	HAVANA	gene	ENSG00000219747.1	processed_pseudogene	KNOWN	RP1-292B18.1	1	OTTHUMG00000015827.1
ENSG00000214784.4	16.2695	3.68673	0.897785	4.10648	4.01738e-05	0.000123387	AC010468.1	noncoding	chr5	111192226	111193042	817	-	HAVANA	gene	ENSG00000214784.4	processed_pseudogene	KNOWN	AC010468.1	1	OTTHUMG00000157820.1
ENSG00000261618.1	2.69701	3.68199	1.49067	2.47002	0.0135106	0.0259642	RP11-79H23.3	noncoding	chr8	78837529	78840522	2994	+	HAVANA	gene	ENSG00000261618.1	lincRNA	KNOWN	RP11-79H23.3	2	OTTHUMG00000173421.1
ENSG00000231312.6	7.70111	3.6778	1.30012	2.82881	0.00467221	0.00993393	AC007246.3	noncoding	chr2	39436637	39665343	228707	+	HAVANA	gene	ENSG00000231312.6	antisense	KNOWN	AC007246.3	2	OTTHUMG00000152299.2
ENSG00000259336.1	2.74214	3.67777	1.45273	2.53162	0.0113536	0.0222045	RP11-323I15.5	noncoding	chr15	35099022	35169698	70677	-	HAVANA	gene	ENSG00000259336.1	lincRNA	KNOWN	RP11-323I15.5	2	OTTHUMG00000172320.1
ENSG00000196951.10	10.7269	3.67749	1.03138	3.56558	0.000363048	0.000952206	SCOC-AS1	noncoding	chr4	140283724	140373381	89658	-	HAVANA	gene	ENSG00000196951.10	antisense	KNOWN	SCOC-AS1	2	OTTHUMG00000161377.2
ENSG00000254837.2	12.4914	3.67635	1.09061	3.3709	0.000749232	0.00185693	AP001372.2	noncoding	chr11	74493366	74498533	5168	+	HAVANA	gene	ENSG00000254837.2	lincRNA	KNOWN	AP001372.2	2	OTTHUMG00000150368.2
ENSG00000203279.3	5.73647	3.67431	1.31608	2.79186	0.00524062	0.0110368	RP11-498P14.5	noncoding	chr9	97200475	97238700	38226	-	HAVANA	gene	ENSG00000203279.3	lincRNA	KNOWN	RP11-498P14.5	2	OTTHUMG00000020321.2
ENSG00000233922.2	29.6583	3.67243	0.739211	4.96804	6.76315e-07	2.66896e-06	AL133493.2	noncoding	chr21	45593654	45603056	9403	+	HAVANA	gene	ENSG00000233922.2	lincRNA	KNOWN	AL133493.2	1	OTTHUMG00000090408.2
ENSG00000241743.2	2.67469	3.66564	1.50698	2.43245	0.0149971	0.0285304	XACT	noncoding	chrX	113616300	113938218	321919	-	HAVANA	gene	ENSG00000241743.2	lincRNA	KNOWN	XACT	2	OTTHUMG00000022220.3
ENSG00000260400.1	10.9355	3.66514	1.14078	3.21283	0.00131434	0.00311569	RP11-119F7.5	noncoding	chr10	68698500	68700794	2295	+	HAVANA	gene	ENSG00000260400.1	sense_overlapping	KNOWN	RP11-119F7.5	2	OTTHUMG00000176181.1
ENSG00000231365.5	66.1626	3.66338	0.558164	6.56327	5.2641e-11	3.48804e-10	RP11-418J17.1	noncoding	chr1	119140396	119275973	135578	+	HAVANA	gene	ENSG00000231365.5	antisense	KNOWN	RP11-418J17.1	2	OTTHUMG00000012342.1
ENSG00000236144.6	82.0939	3.65791	0.609043	6.006	1.90158e-09	1.03502e-08	TMEM147-AS1	noncoding	chr19	35540738	35546029	5292	-	HAVANA	gene	ENSG00000236144.6	antisense	KNOWN	TMEM147-AS1	1	OTTHUMG00000048104.2
ENSG00000278472.1	2.82824	3.65236	1.51134	2.41663	0.0156647	0.0296263	RP11-74D7.3	noncoding	chr15	33972059	33972515	457	-	HAVANA	gene	ENSG00000278472.1	sense_intronic	KNOWN	RP11-74D7.3	2	OTTHUMG00000186806.1
ENSG00000265158.1	3.29403	3.65003	1.58194	2.30732	0.0210371	0.0385507	LRRC37A7P	noncoding	chr18	31724198	31726956	2759	+	HAVANA	gene	ENSG00000265158.1	transcribed_processed_pseudogene	KNOWN	LRRC37A7P	2	OTTHUMG00000179653.1
ENSG00000278156.1	16.9558	3.64992	1.10399	3.30612	0.000945964	0.00230415	TSC22D1-AS1	noncoding	chr13	44575893	44580432	4540	+	HAVANA	gene	ENSG00000278156.1	antisense	KNOWN	TSC22D1-AS1	2	OTTHUMG00000187411.1
ENSG00000279822.1	2.85792	3.64969	1.51735	2.40531	0.0161588	0.0304742	RP11-541M12.6	noncoding	chr10	48443836	48445820	1985	-	HAVANA	gene	ENSG00000279822.1	TEC	KNOWN	RP11-541M12.6	2	OTTHUMG00000176172.1
ENSG00000256667.6	23.9739	3.64886	0.779651	4.68012	2.86702e-06	1.04309e-05	KLRA1P	noncoding	chr12	10588063	10599669	11607	-	HAVANA	gene	ENSG00000256667.6	transcribed_unprocessed_pseudogene	KNOWN	KLRA1P	2	OTTHUMG00000160127.3
ENSG00000254317.1	2.97897	3.64721	1.54814	2.35587	0.0184795	0.0343164	RP11-473O4.5	noncoding	chr8	129832301	129844504	12204	+	HAVANA	gene	ENSG00000254317.1	antisense	KNOWN	RP11-473O4.5	2	OTTHUMG00000164852.1
ENSG00000177234.7	2.66347	3.64701	1.51941	2.40028	0.0163827	0.0308373	LINC01561	noncoding	chr10	120597949	120600124	2176	+	HAVANA	gene	ENSG00000177234.7	lincRNA	KNOWN	LINC01561	2	OTTHUMG00000019167.3
ENSG00000281398.2	57.1511	3.6447	0.787304	4.62935	3.66818e-06	1.31472e-05	SNHG4	noncoding	chr5	139274102	139283244	9143	+	HAVANA	gene	ENSG00000281398.2	processed_transcript	KNOWN	SNHG4	2	OTTHUMG00000189582.1
ENSG00000235374.2	6.64656	3.64303	1.2479	2.91932	0.0035079	0.00765238	SSR4P1	noncoding	chr21	45070952	45074165	3214	-	HAVANA	gene	ENSG00000235374.2	transcribed_processed_pseudogene	KNOWN	SSR4P1	1	OTTHUMG00000090297.4
ENSG00000221740.1	2.79427	3.63856	1.4758	2.46547	0.0136833	0.0262559	SNORD93	noncoding	chr7	22856613	22856686	74	+	ENSEMBL	gene	ENSG00000221740.1	snoRNA	KNOWN	SNORD93	3	NA
ENSG00000226472.7	6.00147	3.63467	1.28846	2.82093	0.00478841	0.0101505	RP11-551L14.4	noncoding	chr12	30978308	31006010	27703	-	HAVANA	gene	ENSG00000226472.8	transcribed_unprocessed_pseudogene	KNOWN	RP11-551L14.4	2	OTTHUMG00000168485.5
ENSG00000213540.3	2.88117	3.63288	1.53384	2.36849	0.0178607	0.0333177	RP11-486G15.1	noncoding	chr1	84085741	84086233	493	+	HAVANA	gene	ENSG00000213540.3	processed_pseudogene	KNOWN	RP11-486G15.1	1	OTTHUMG00000009974.1
ENSG00000259768.5	132.545	3.63184	0.613253	5.92226	3.1755e-09	1.67604e-08	RP5-991G20.1	noncoding	chr16	72665170	72791624	126455	+	HAVANA	gene	ENSG00000259768.5	antisense	KNOWN	RP5-991G20.1	2	OTTHUMG00000172559.5
ENSG00000225493.1	21.0178	3.62956	0.999496	3.63139	0.000281897	0.000754033	LINC01107	noncoding	chr2	238510690	238555054	44365	-	HAVANA	gene	ENSG00000225493.1	lincRNA	KNOWN	LINC01107	2	OTTHUMG00000152849.1
ENSG00000234851.4	45.73	3.62918	0.637894	5.68932	1.27547e-08	6.27428e-08	RPL23AP42	noncoding	chr3	161429127	161429597	471	-	HAVANA	gene	ENSG00000234851.4	processed_pseudogene	KNOWN	RPL23AP42	1	OTTHUMG00000159072.1
ENSG00000231125.2	7.42373	3.62801	1.19537	3.03506	0.0024049	0.00543303	AF129075.5	noncoding	chr21	29058073	29060095	2023	-	HAVANA	gene	ENSG00000231125.2	sense_intronic	KNOWN	AF129075.5	2	OTTHUMG00000078807.2
ENSG00000256101.5	2.96519	3.62791	1.51957	2.38745	0.0169656	0.031805	RP11-90D4.3	noncoding	chr12	8321876	8329614	7739	+	HAVANA	gene	ENSG00000256101.5	lincRNA	KNOWN	RP11-90D4.3	2	OTTHUMG00000168666.1
ENSG00000237015.1	5.41037	3.61988	1.35364	2.67419	0.00749108	0.0152324	CTA-984G1.5	noncoding	chr22	29260889	29262037	1149	+	HAVANA	gene	ENSG00000237015.1	antisense	KNOWN	CTA-984G1.5	1	OTTHUMG00000151156.1
ENSG00000254876.5	35.4558	3.61456	0.782366	4.62004	3.8366e-06	1.37053e-05	RP11-23J9.5	noncoding	chr9	97238449	97297314	58866	+	HAVANA	gene	ENSG00000254876.5	processed_transcript	KNOWN	RP11-23J9.5	2	OTTHUMG00000166998.1
ENSG00000261377.5	23.8325	3.60323	0.762636	4.7247	2.30454e-06	8.51438e-06	PDCD6IPP2	noncoding	chr15	28789664	28859007	69344	+	HAVANA	gene	ENSG00000261377.5	transcribed_unprocessed_pseudogene	KNOWN	PDCD6IPP2	2	OTTHUMG00000176344.3
ENSG00000249684.5	2.56396	3.60251	1.46692	2.45583	0.0140559	0.0268888	RP11-423H2.3	noncoding	chr5	177950335	177963960	13626	+	HAVANA	gene	ENSG00000249684.5	antisense	KNOWN	RP11-423H2.3	2	OTTHUMG00000163453.1
ENSG00000256271.1	6.01595	3.58761	1.24659	2.87794	0.00400279	0.00863136	CACNA1C-AS2	noncoding	chr12	2668500	2672220	3721	-	HAVANA	gene	ENSG00000256271.1	antisense	KNOWN	CACNA1C-AS2	2	OTTHUMG00000168138.1
ENSG00000230400.1	2.71415	3.58528	1.51905	2.36021	0.0182644	0.03397	RP11-359G22.2	noncoding	chr20	22668484	22685344	16861	-	HAVANA	gene	ENSG00000230400.2	lincRNA	KNOWN	RP11-359G22.2	2	OTTHUMG00000032047.2
ENSG00000269397.1	6.32999	3.58269	1.27177	2.81708	0.00484622	0.0102596	CTB-92J24.2	noncoding	chr19	23927788	23929287	1500	+	HAVANA	gene	ENSG00000269397.1	sense_intronic	KNOWN	CTB-92J24.2	2	OTTHUMG00000183390.1
ENSG00000257582.5	2.98742	3.57463	1.56939	2.27771	0.0227438	0.0413536	LINC01475	noncoding	chr10	99526350	99531177	4828	-	HAVANA	gene	ENSG00000257582.5	lincRNA	KNOWN	LINC01475	2	OTTHUMG00000170536.1
ENSG00000272189.1	2.65888	3.57385	1.47288	2.42644	0.0152479	0.0289565	RP3-325F22.5	noncoding	chr6	136550661	136552554	1894	+	HAVANA	gene	ENSG00000272189.1	antisense	KNOWN	RP3-325F22.5	2	OTTHUMG00000185823.1
ENSG00000202337.1	10.25	3.57315	1.08721	3.28653	0.00101428	0.00245291	RNU6-8	noncoding	chr14	32203163	32203269	107	-	ENSEMBL	gene	ENSG00000202337.1	snRNA	KNOWN	RNU6-8	3	NA
ENSG00000277534.1	9.44208	3.56557	1.07848	3.3061	0.000946057	0.00230415	RP11-9E17.1	noncoding	chr18	26542971	26545791	2821	-	HAVANA	gene	ENSG00000277534.1	sense_intronic	KNOWN	RP11-9E17.1	2	OTTHUMG00000186526.1
ENSG00000277977.1	2.84652	3.55683	1.5726	2.26175	0.0237126	0.0429668	CTD-3018O17.5	noncoding	chr19	52392659	52392755	97	+	HAVANA	gene	ENSG00000277977.1	unprocessed_pseudogene	KNOWN	CTD-3018O17.5	2	OTTHUMG00000188029.1
ENSG00000280106.1	7.45879	3.55579	1.21371	2.92969	0.00339299	0.00742673	CTC-523E23.3	noncoding	chr19	34949038	34951205	2168	-	HAVANA	gene	ENSG00000280106.1	TEC	KNOWN	CTC-523E23.3	2	OTTHUMG00000175770.1
ENSG00000246174.7	10.0175	3.55498	1.23254	2.88426	0.00392331	0.00847612	KCTD21-AS1	noncoding	chr11	78139771	78175323	35553	+	HAVANA	gene	ENSG00000246174.7	antisense	KNOWN	KCTD21-AS1	1	OTTHUMG00000166595.1
ENSG00000251434.1	5.53753	3.54927	1.30615	2.71735	0.00658079	0.0135369	RP11-315A17.1	noncoding	chr4	31350284	31351725	1442	+	HAVANA	gene	ENSG00000251434.1	lincRNA	KNOWN	RP11-315A17.1	2	OTTHUMG00000160363.1
ENSG00000234345.2	2.77464	3.54834	1.55273	2.28522	0.0222999	0.0406346	LL0XNC01-116E7.1	noncoding	chrX	103910305	103911352	1048	-	HAVANA	gene	ENSG00000234345.2	processed_pseudogene	KNOWN	LL0XNC01-116E7.1	1	OTTHUMG00000022114.2
ENSG00000206585.1	38.6506	3.54566	0.870678	4.0723	4.65507e-05	0.000141552	RNVU1-7	noncoding	chr1	148038753	148038916	164	-	ENSEMBL	gene	ENSG00000206585.1	snRNA	KNOWN	RNVU1-7	3	NA
ENSG00000229671.1	12.648	3.54404	0.981678	3.61018	0.000305979	0.000814026	LINC01150	noncoding	chr11	1902647	1907915	5269	+	HAVANA	gene	ENSG00000229671.1	lincRNA	KNOWN	LINC01150	2	OTTHUMG00000150032.1
ENSG00000210194.1	15.4613	3.53807	1.16591	3.0346	0.00240858	0.00544025	MT-TE	noncoding	chrM	14674	14742	69	-	ENSEMBL	gene	ENSG00000210194.1	Mt_tRNA	KNOWN	MT-TE	3	NA
ENSG00000263400.6	12.5729	3.53753	1.07143	3.30168	0.000961075	0.00233696	TMEM220-AS1	noncoding	chr17	10729777	10815164	85388	+	HAVANA	gene	ENSG00000263400.6	antisense	KNOWN	TMEM220-AS1	2	OTTHUMG00000178046.4
ENSG00000272463.1	2.76744	3.53406	1.55784	2.26856	0.023295	0.0422949	RP11-532F6.3	noncoding	chr6	708592	711405	2814	-	HAVANA	gene	ENSG00000272463.1	lincRNA	KNOWN	RP11-532F6.3	2	OTTHUMG00000185335.1
ENSG00000279786.1	2.67187	3.53357	1.49309	2.36661	0.0179516	0.0334569	CTD-2014D20.1	noncoding	chr8	140820599	140822414	1816	-	HAVANA	gene	ENSG00000279786.1	TEC	KNOWN	CTD-2014D20.1	2	OTTHUMG00000164255.1
ENSG00000214273.4	2.79445	3.52743	1.49956	2.35231	0.0186573	0.0346325	AGGF1P1	noncoding	chr4	190041342	190043414	2073	+	HAVANA	gene	ENSG00000214273.4	processed_pseudogene	KNOWN	AGGF1P1	1	OTTHUMG00000160174.1
ENSG00000236992.2	12.7508	3.52206	1.01671	3.46417	0.000531871	0.00135468	RPL12P12	noncoding	chr20	19823443	19823943	501	-	HAVANA	gene	ENSG00000236992.2	processed_pseudogene	KNOWN	RPL12P12	2	OTTHUMG00000031995.1
ENSG00000231999.6	8.97898	3.52188	1.07233	3.28431	0.00102232	0.00247051	FLJ27354	noncoding	chr1	89583241	89632894	49654	-	HAVANA	gene	ENSG00000231999.6	antisense	KNOWN	FLJ27354	1	OTTHUMG00000010130.3
ENSG00000241362.2	2.53871	3.51557	1.48165	2.37274	0.0176565	0.0329719	RPL36AP43	noncoding	chr15	89687937	89688243	307	-	HAVANA	gene	ENSG00000241362.2	processed_pseudogene	KNOWN	RPL36AP43	1	OTTHUMG00000158054.3
ENSG00000278819.1	2.39933	3.51144	1.51076	2.32428	0.0201105	0.0370505	RP5-1099C19.2	noncoding	chr7	92540268	92557877	17610	-	HAVANA	gene	ENSG00000278819.1	unprocessed_pseudogene	KNOWN	RP5-1099C19.2	2	OTTHUMG00000187687.1
ENSG00000266146.1	2.47804	3.50188	1.54402	2.26803	0.0233272	0.0423431	MIR5190	noncoding	chr18	13459947	13460026	80	+	ENSEMBL	gene	ENSG00000266146.1	miRNA	KNOWN	MIR5190	3	NA
ENSG00000214188.9	59.6097	3.49472	0.631368	5.53516	3.10946e-08	1.45894e-07	ST7-OT4	noncoding	chr7	116953899	117098806	144908	+	HAVANA	gene	ENSG00000214188.9	sense_intronic	KNOWN	ST7-OT4	1	OTTHUMG00000063631.5
ENSG00000233967.6	6.23501	3.49089	1.22834	2.84195	0.00448382	0.00956797	RP11-250B2.3	noncoding	chr6	80443344	80465927	22584	+	HAVANA	gene	ENSG00000233967.6	lincRNA	KNOWN	RP11-250B2.3	2	OTTHUMG00000015092.2
ENSG00000204177.10	61.0564	3.49079	0.692951	5.03758	4.71461e-07	1.90197e-06	BMS1P1	noncoding	chr10	46786674	46811989	25316	+	HAVANA	gene	ENSG00000204177.10	transcribed_unprocessed_pseudogene	KNOWN	BMS1P1	2	OTTHUMG00000018098.5
ENSG00000213742.6	39.312	3.48173	0.716778	4.85748	1.18889e-06	4.55639e-06	ZNF337-AS1	noncoding	chr20	25624045	25678074	54030	+	HAVANA	gene	ENSG00000213742.6	antisense	KNOWN	ZNF337-AS1	2	OTTHUMG00000032129.1
ENSG00000227403.1	49.2174	3.48172	0.732993	4.75	2.03416e-06	7.56481e-06	AC009299.3	noncoding	chr2	161244739	161249050	4312	+	HAVANA	gene	ENSG00000227403.1	lincRNA	KNOWN	AC009299.3	1	OTTHUMG00000151885.1
ENSG00000266916.5	5.55909	3.46798	1.23919	2.79858	0.0051328	0.0108238	ZNF793-AS1	noncoding	chr19	37497159	37507046	9888	-	HAVANA	gene	ENSG00000266916.5	antisense	KNOWN	ZNF793-AS1	2	OTTHUMG00000181988.2
ENSG00000276564.1	13.9914	3.4573	0.944331	3.66111	0.000251128	0.000677734	CTA-276F8.1	noncoding	chr16	14150833	14153235	2403	+	HAVANA	gene	ENSG00000276564.1	lincRNA	KNOWN	CTA-276F8.1	2	OTTHUMG00000177380.1
ENSG00000250132.6	23.6036	3.45385	0.760223	4.54321	5.54039e-06	1.93555e-05	RP11-359B12.2	noncoding	chr12	974133	991190	17058	-	HAVANA	gene	ENSG00000250132.6	antisense	KNOWN	RP11-359B12.2	2	OTTHUMG00000185787.1
ENSG00000231599.1	2.33147	3.45336	1.50184	2.29941	0.0214817	0.0393113	LINC01037	noncoding	chr1	187443606	187477222	33617	+	HAVANA	gene	ENSG00000231599.1	lincRNA	KNOWN	LINC01037	2	OTTHUMG00000035479.1
ENSG00000223179.2	2.40675	3.45242	1.48347	2.32726	0.0199513	0.0367723	RNU6-373P	noncoding	chr5	119007571	119007668	98	+	ENSEMBL	gene	ENSG00000223179.3	snRNA	KNOWN	RNU6-373P	3	NA
ENSG00000182397.14	9.37069	3.45236	1.05512	3.27199	0.00106792	0.00257135	DNM1P46	noncoding	chr15	99790156	99806927	16772	-	HAVANA	gene	ENSG00000182397.14	transcribed_unprocessed_pseudogene	KNOWN	DNM1P46	2	OTTHUMG00000149852.2
ENSG00000224905.6	5.66944	3.44949	1.31754	2.61813	0.00884133	0.0177312	AP001347.6	noncoding	chr21	14027421	14144468	117048	+	HAVANA	gene	ENSG00000224905.6	antisense	KNOWN	AP001347.6	2	OTTHUMG00000074260.1
ENSG00000247708.7	28.1667	3.44739	0.703198	4.90245	9.46482e-07	3.66928e-06	STX18-AS1	noncoding	chr4	4542131	4710938	168808	+	HAVANA	gene	ENSG00000247708.7	antisense	KNOWN	STX18-AS1	2	OTTHUMG00000159923.2
ENSG00000235141.1	8.57232	3.44526	1.24076	2.77674	0.00549069	0.0115078	COX6CP17	noncoding	chr10	7295106	7295290	185	-	HAVANA	gene	ENSG00000235141.1	processed_pseudogene	KNOWN	COX6CP17	1	OTTHUMG00000017629.1
ENSG00000224830.2	2.54064	3.44303	1.55068	2.22033	0.0263962	0.0472101	OR2X1P	noncoding	chr1	247938973	247939659	687	+	HAVANA	gene	ENSG00000224830.2	unprocessed_pseudogene	KNOWN	OR2X1P	2	OTTHUMG00000040210.2
ENSG00000268912.1	13.5605	3.43772	0.933925	3.68093	0.000232383	0.000630301	CTD-2619J13.17	noncoding	chr19	58428632	58431148	2517	-	HAVANA	gene	ENSG00000268912.1	lincRNA	KNOWN	CTD-2619J13.17	2	OTTHUMG00000183536.1
ENSG00000279885.1	11.9508	3.43449	1.06421	3.22726	0.00124982	0.00297644	RP11-637N19.1	noncoding	chr18	6394847	6398020	3174	-	HAVANA	gene	ENSG00000279885.1	TEC	KNOWN	RP11-637N19.1	2	OTTHUMG00000131573.3
ENSG00000273447.1	2.53867	3.41727	1.51089	2.26176	0.0237122	0.0429668	AC004067.5	noncoding	chr4	109692004	109692703	700	+	HAVANA	gene	ENSG00000273447.1	antisense	KNOWN	AC004067.5	2	OTTHUMG00000186339.1
ENSG00000279717.1	9.14989	3.41134	1.0883	3.13456	0.00172115	0.00399555	LLNLF-158E9.1	noncoding	chr19	15904556	15907234	2679	+	HAVANA	gene	ENSG00000279717.1	TEC	KNOWN	LLNLF-158E9.1	2	OTTHUMG00000186034.1
ENSG00000231747.1	9.79093	3.409	1.02746	3.3179	0.00090696	0.00221919	AC079922.2	noncoding	chr2	112621809	112622167	359	-	HAVANA	gene	ENSG00000231747.1	processed_pseudogene	KNOWN	AC079922.2	1	OTTHUMG00000153301.1
ENSG00000210196.2	97.1309	3.40827	0.877453	3.88427	0.000102636	0.000294614	MT-TP	noncoding	chrM	15956	16023	68	-	ENSEMBL	gene	ENSG00000210196.2	Mt_tRNA	KNOWN	MT-TP	3	NA
ENSG00000189212.12	7.19449	3.40821	1.16548	2.92429	0.00345242	0.00754369	DPY19L2P1	noncoding	chr7	35079989	35186041	106053	-	HAVANA	gene	ENSG00000189212.12	transcribed_unprocessed_pseudogene	KNOWN	DPY19L2P1	1	OTTHUMG00000155026.1
ENSG00000244560.6	9.06693	3.40429	1.04346	3.26251	0.00110431	0.00265391	RP4-800G7.2	noncoding	chr7	149285281	149297312	12032	+	HAVANA	gene	ENSG00000244560.6	transcribed_unprocessed_pseudogene	KNOWN	RP4-800G7.2	2	OTTHUMG00000155009.4
ENSG00000274191.1	6.16117	3.40383	1.25408	2.7142	0.00664365	0.0136501	RP11-324E6.10	noncoding	chr12	122634130	122634673	544	+	HAVANA	gene	ENSG00000274191.1	lincRNA	KNOWN	RP11-324E6.10	2	OTTHUMG00000187273.2
ENSG00000226419.6	23.5051	3.40232	0.806512	4.21855	2.45873e-05	7.8155e-05	SLC16A1-AS1	noncoding	chr1	112956415	113047055	90641	+	HAVANA	gene	ENSG00000226419.7	antisense	KNOWN	SLC16A1-AS1	2	OTTHUMG00000012128.3
ENSG00000251468.2	2.24817	3.40089	1.54075	2.2073	0.0272933	0.048615	RP11-369K16.1	noncoding	chr8	12958387	12962200	3814	+	HAVANA	gene	ENSG00000251468.2	unprocessed_pseudogene	KNOWN	RP11-369K16.1	2	OTTHUMG00000160399.2
ENSG00000260766.1	22.5894	3.39989	0.89174	3.81265	0.000137484	0.000386177	RP11-226L15.5	noncoding	chr1	160024953	160026794	1842	-	HAVANA	gene	ENSG00000260766.1	sense_overlapping	KNOWN	RP11-226L15.5	2	OTTHUMG00000176110.1
ENSG00000175886.10	5.23485	3.3975	1.2883	2.6372	0.00835938	0.0168422	RPL7AP66	noncoding	chr18	39334872	39335672	801	-	HAVANA	gene	ENSG00000175886.10	processed_pseudogene	KNOWN	RPL7AP66	2	OTTHUMG00000155303.2
ENSG00000235947.1	6.50709	3.3808	1.28489	2.6312	0.00850835	0.0171165	EGOT	noncoding	chr3	4749192	4751590	2399	-	HAVANA	gene	ENSG00000235947.1	lincRNA	KNOWN	EGOT	2	OTTHUMG00000156235.2
ENSG00000271852.1	15.6302	3.37216	0.988162	3.41256	0.00064355	0.00161485	SNORD11B	noncoding	chr2	202291332	202291421	90	+	ENSEMBL	gene	ENSG00000271852.1	snoRNA	KNOWN	SNORD11B	3	NA
ENSG00000257698.1	347.459	3.36861	0.399087	8.44081	3.15148e-17	4.34418e-16	RP11-620J15.3	noncoding	chr12	57931528	57936175	4648	-	HAVANA	gene	ENSG00000257698.1	lincRNA	KNOWN	RP11-620J15.3	2	OTTHUMG00000170492.1
ENSG00000261697.5	4.87025	3.36291	1.39264	2.41477	0.0157451	0.0297634	RP11-178L8.5	noncoding	chr16	87262759	87292438	29680	-	HAVANA	gene	ENSG00000261697.5	sense_intronic	KNOWN	RP11-178L8.5	2	OTTHUMG00000175683.1
ENSG00000260912.1	10.2254	3.36137	0.992365	3.38723	0.000706027	0.00175715	RP11-363E7.4	noncoding	chr9	19453209	19455173	1965	+	HAVANA	gene	ENSG00000260912.1	sense_overlapping	KNOWN	RP11-363E7.4	2	OTTHUMG00000175502.1
ENSG00000214796.8	44.018	3.35657	0.656772	5.11071	3.20948e-07	1.32281e-06	RP11-480I12.5	noncoding	chr1	202851828	202861620	9793	-	HAVANA	gene	ENSG00000214796.8	transcribed_unprocessed_pseudogene	KNOWN	RP11-480I12.5	2	OTTHUMG00000041379.1
ENSG00000240342.3	735.518	3.34365	0.618202	5.40867	6.34956e-08	2.86807e-07	RPS2P5	noncoding	chr12	118246084	118246962	879	+	HAVANA	gene	ENSG00000240342.3	processed_pseudogene	KNOWN	RPS2P5	2	OTTHUMG00000157753.1
ENSG00000228956.8	125.038	3.34236	0.551013	6.06585	1.31255e-09	7.30028e-09	SATB1-AS1	noncoding	chr3	18445024	18920401	475378	+	HAVANA	gene	ENSG00000228956.8	processed_transcript	KNOWN	SATB1-AS1	2	OTTHUMG00000155346.8
ENSG00000234883.3	18.5634	3.34125	0.914889	3.65208	0.000260122	0.000700254	MIR155HG	noncoding	chr21	25561909	25575168	13260	+	HAVANA	gene	ENSG00000234883.4	lincRNA	KNOWN	MIR155HG	2	OTTHUMG00000078367.1
ENSG00000280190.1	12.2599	3.34112	0.955238	3.49769	0.000469312	0.00120674	RP11-319G9.1	noncoding	chr16	78890231	78892302	2072	+	HAVANA	gene	ENSG00000280190.1	TEC	KNOWN	RP11-319G9.1	2	OTTHUMG00000176929.1
ENSG00000210107.1	65.8121	3.33864	1.00466	3.32315	0.000890074	0.00218023	MT-TQ	noncoding	chrM	4329	4400	72	-	ENSEMBL	gene	ENSG00000210107.1	Mt_tRNA	KNOWN	MT-TQ	3	NA
ENSG00000282393.1	9.49835	3.3375	1.1641	2.86701	0.00414369	0.00890383	CTD-3113P16.11	noncoding	chr19	248551	251571	3021	-	HAVANA	gene	ENSG00000282393.1	lincRNA	KNOWN	CTD-3113P16.11	2	OTTHUMG00000187448.2
ENSG00000248596.6	11.721	3.32725	1.11795	2.9762	0.00291844	0.00647928	RP11-844P9.5	noncoding	chr5	176143085	176185155	42071	-	HAVANA	gene	ENSG00000248596.7	processed_transcript	KNOWN	RP11-844P9.5	2	OTTHUMG00000163191.3
ENSG00000225192.1	5.45716	3.31405	1.31759	2.51524	0.0118951	0.0231464	ZNF33BP1	noncoding	chr10	37794276	37796109	1834	-	HAVANA	gene	ENSG00000225192.1	processed_pseudogene	KNOWN	ZNF33BP1	2	OTTHUMG00000017978.1
ENSG00000230470.1	4.51946	3.31119	1.30374	2.53977	0.0110925	0.0217438	GS1-115G20.1	noncoding	chr1	184408337	184412360	4024	+	HAVANA	gene	ENSG00000230470.1	sense_intronic	KNOWN	GS1-115G20.1	2	OTTHUMG00000035468.1
ENSG00000272936.1	18.607	3.3025	0.799321	4.13163	3.60201e-05	0.000111659	RP11-700J17.2	noncoding	chr4	44704405	44704965	561	+	HAVANA	gene	ENSG00000272936.1	antisense	KNOWN	RP11-700J17.2	2	OTTHUMG00000186268.1
ENSG00000223960.6	140.962	3.29395	0.494217	6.66498	2.64703e-11	1.81666e-10	AC009948.5	noncoding	chr2	178413939	178440243	26305	+	HAVANA	gene	ENSG00000223960.6	antisense	KNOWN	AC009948.5	1	OTTHUMG00000154423.2
ENSG00000245694.8	14.3465	3.29355	0.944057	3.48872	0.000485341	0.00124428	CRNDE	noncoding	chr16	54845189	54929189	84001	-	HAVANA	gene	ENSG00000245694.9	lincRNA	KNOWN	CRNDE	2	OTTHUMG00000172236.3
ENSG00000270696.1	55.0723	3.29293	0.564083	5.83767	5.29371e-09	2.71864e-08	RP11-342K6.1	noncoding	chr2	75660462	75662208	1747	+	HAVANA	gene	ENSG00000270696.1	antisense	KNOWN	RP11-342K6.1	2	OTTHUMG00000185090.1
ENSG00000242692.1	66.2273	3.28663	0.677626	4.85021	1.23329e-06	4.71419e-06	RPS27AP1	noncoding	chr17	10258762	10259232	471	+	HAVANA	gene	ENSG00000242692.1	processed_pseudogene	KNOWN	RPS27AP1	1	OTTHUMG00000157706.1
ENSG00000262879.5	94.735	3.28516	0.500757	6.56039	5.36662e-11	3.55389e-10	RP11-156P1.3	noncoding	chr17	46984045	47100323	116279	-	HAVANA	gene	ENSG00000262879.5	processed_transcript	KNOWN	RP11-156P1.3	2	OTTHUMG00000178188.1
ENSG00000268357.1	28.5021	3.27683	0.755966	4.33463	1.46009e-05	4.80291e-05	VN1R81P	noncoding	chr19	21123817	21124188	372	+	HAVANA	gene	ENSG00000268357.1	unprocessed_pseudogene	KNOWN	VN1R81P	2	OTTHUMG00000182834.1
ENSG00000259915.2	11.3134	3.27373	1.01747	3.21752	0.00129304	0.00307032	RP11-410E4.1	noncoding	chr2	186354570	186356773	2204	-	HAVANA	gene	ENSG00000259915.2	lincRNA	KNOWN	RP11-410E4.1	2	OTTHUMG00000176270.2
ENSG00000251600.5	4.71944	3.2689	1.3063	2.5024	0.0123354	0.0239229	RP11-673E1.1	noncoding	chr4	143912331	143982454	70124	+	HAVANA	gene	ENSG00000251600.5	lincRNA	KNOWN	RP11-673E1.1	2	OTTHUMG00000161311.2
ENSG00000269609.5	144.961	3.26811	0.553615	5.90322	3.56473e-09	1.86983e-08	RPARP-AS1	noncoding	chr10	102449817	102461106	11290	+	HAVANA	gene	ENSG00000269609.5	processed_transcript	KNOWN	RPARP-AS1	2	OTTHUMG00000182529.1
ENSG00000251209.7	17.5465	3.2677	0.946333	3.45302	0.000554354	0.00140769	LINC00923	noncoding	chr15	97572185	97874550	302366	-	HAVANA	gene	ENSG00000251209.7	lincRNA	KNOWN	LINC00923	2	OTTHUMG00000172044.2
ENSG00000248049.6	83.3221	3.26682	0.644371	5.06978	3.98277e-07	1.6235e-06	UBA6-AS1	noncoding	chr4	67701280	68080952	379673	+	HAVANA	gene	ENSG00000248049.6	antisense	KNOWN	UBA6-AS1	2	OTTHUMG00000160769.4
ENSG00000224078.12	238.569	3.25304	0.514656	6.3208	2.60211e-10	1.57911e-09	SNHG14	noncoding	chr15	24978583	25419462	440880	+	HAVANA	gene	ENSG00000224078.12	processed_transcript	KNOWN	SNHG14	2	OTTHUMG00000056661.10
ENSG00000251495.1	8.36123	3.25132	1.07258	3.0313	0.00243501	0.00549339	PPIAP11	noncoding	chr5	82009602	82010094	493	-	HAVANA	gene	ENSG00000251495.1	processed_pseudogene	KNOWN	PPIAP11	2	OTTHUMG00000162554.1
ENSG00000230091.6	5.73083	3.25087	1.25684	2.58654	0.00969452	0.019253	TMEM254-AS1	noncoding	chr10	80046860	80078912	32053	-	HAVANA	gene	ENSG00000230091.6	antisense	KNOWN	TMEM254-AS1	2	OTTHUMG00000018601.2
ENSG00000249741.2	6.8489	3.24773	1.1946	2.71868	0.00655429	0.0134947	RP11-673E1.3	noncoding	chr4	143911514	143912053	540	-	HAVANA	gene	ENSG00000249741.2	processed_pseudogene	KNOWN	RP11-673E1.3	1	OTTHUMG00000161401.2
ENSG00000215105.4	29.8056	3.23959	0.697031	4.6477	3.35655e-06	1.21146e-05	TTC3P1	noncoding	chrX	75740831	75746911	6081	-	HAVANA	gene	ENSG00000215105.4	processed_pseudogene	KNOWN	TTC3P1	1	OTTHUMG00000021869.1
ENSG00000257298.1	4.003	3.23688	1.3695	2.36354	0.0181012	0.0337108	RP3-405J10.3	noncoding	chr12	50185580	50191363	5784	-	HAVANA	gene	ENSG00000257298.1	sense_intronic	KNOWN	RP3-405J10.3	2	OTTHUMG00000169883.1
ENSG00000245556.2	49.2311	3.23542	0.58291	5.55045	2.84929e-08	1.34333e-07	SCAMP1-AS1	noncoding	chr5	78342365	78360507	18143	-	HAVANA	gene	ENSG00000245556.2	lincRNA	KNOWN	SCAMP1-AS1	1	OTTHUMG00000162481.1
ENSG00000242282.6	7.4728	3.23521	1.14936	2.81479	0.00488097	0.0103254	AC108488.4	noncoding	chr2	3531813	3536873	5061	-	HAVANA	gene	ENSG00000242282.6	lincRNA	KNOWN	AC108488.4	2	OTTHUMG00000151418.2
ENSG00000252826.1	4.169	3.23453	1.34111	2.41183	0.0158729	0.0299783	RNU1-92P	noncoding	chr1	143720510	143720644	135	-	ENSEMBL	gene	ENSG00000252826.1	snRNA	KNOWN	RNU1-92P	3	NA
ENSG00000227354.6	15.886	3.23036	0.835043	3.86849	0.00010951	0.00031272	RBM26-AS1	noncoding	chr13	79406309	79424328	18020	+	HAVANA	gene	ENSG00000227354.6	antisense	KNOWN	RBM26-AS1	2	OTTHUMG00000017131.2
ENSG00000262050.1	5.25446	3.22021	1.27398	2.52767	0.0114821	0.0224216	RP11-74E22.3	noncoding	chr17	2712309	2712833	525	+	HAVANA	gene	ENSG00000262050.1	antisense	KNOWN	RP11-74E22.3	2	OTTHUMG00000177804.1
ENSG00000262877.4	4.85203	3.21632	1.37893	2.33248	0.0196756	0.036322	RP11-1055B8.4	noncoding	chr17	81388126	81390256	2131	-	HAVANA	gene	ENSG00000262877.4	lincRNA	KNOWN	RP11-1055B8.4	2	OTTHUMG00000177951.4
ENSG00000271754.1	4.62548	3.20828	1.29306	2.48114	0.0130962	0.02523	RP3-337H4.9	noncoding	chr6	43519180	43519724	545	-	HAVANA	gene	ENSG00000271754.1	antisense	KNOWN	RP3-337H4.9	2	OTTHUMG00000185749.1
ENSG00000226777.7	28.9874	3.20612	1.09987	2.915	0.00355687	0.0077511	KIAA0125	noncoding	chr14	105917979	105932642	14664	+	HAVANA	gene	ENSG00000226777.7	lincRNA	KNOWN	KIAA0125	1	OTTHUMG00000152318.3
ENSG00000226849.1	5.23392	3.20135	1.37152	2.33416	0.0195873	0.0361778	RP4-635E18.7	noncoding	chr1	11068471	11073097	4627	+	HAVANA	gene	ENSG00000226849.1	antisense	KNOWN	RP4-635E18.7	2	OTTHUMG00000034707.1
ENSG00000268105.1	6.27513	3.20003	1.19533	2.67711	0.00742609	0.0151206	RP11-369G6.2	noncoding	chr19	23125665	23128543	2879	+	HAVANA	gene	ENSG00000268105.1	processed_pseudogene	KNOWN	RP11-369G6.2	1	OTTHUMG00000183228.1
ENSG00000232995.7	26.5405	3.19992	0.785921	4.07156	4.67e-05	0.000141968	RGS5	noncoding	chr1	163244505	163321894	77390	-	HAVANA	gene	ENSG00000232995.7	antisense	KNOWN	RGS5	1	OTTHUMG00000033150.2
ENSG00000264176.1	4.08654	3.18618	1.34572	2.36764	0.0179019	0.0333725	MAGOH2P	noncoding	chr17	10716002	10716511	510	-	HAVANA	gene	ENSG00000264176.1	transcribed_processed_pseudogene	KNOWN	MAGOH2P	1	OTTHUMG00000178044.2
ENSG00000272686.1	28.886	3.18229	0.711444	4.473	7.71296e-06	2.64712e-05	RP11-390E23.6	noncoding	chr7	123749068	123751166	2099	+	HAVANA	gene	ENSG00000272686.1	antisense	KNOWN	RP11-390E23.6	2	OTTHUMG00000186321.1
ENSG00000234882.1	15.4062	3.18044	0.865008	3.67678	0.000236197	0.000639802	EIF3EP1	noncoding	chr6	73291962	73293277	1316	+	HAVANA	gene	ENSG00000234882.1	processed_pseudogene	KNOWN	EIF3EP1	1	OTTHUMG00000015029.2
ENSG00000243406.6	36.3533	3.17704	0.875637	3.62826	0.000285336	0.000762783	MRPS31P5	noncoding	chr13	52167709	52194465	26757	-	HAVANA	gene	ENSG00000243406.6	transcribed_unprocessed_pseudogene	KNOWN	MRPS31P5	2	OTTHUMG00000016960.1
ENSG00000224032.6	161.881	3.17051	0.505199	6.27577	3.47903e-10	2.07733e-09	EPB41L4A-AS1	noncoding	chr5	112160526	112164276	3751	+	HAVANA	gene	ENSG00000224032.6	lincRNA	KNOWN	EPB41L4A-AS1	2	OTTHUMG00000128803.3
ENSG00000248632.1	3.74083	3.16632	1.37447	2.30366	0.0212417	0.0389068	RP11-366M4.11	noncoding	chr4	164968587	164970002	1416	-	HAVANA	gene	ENSG00000248632.1	processed_pseudogene	KNOWN	RP11-366M4.11	1	OTTHUMG00000161270.1
ENSG00000270638.1	18.7418	3.16596	0.83255	3.80272	0.000143114	0.00040055	RP3-466P17.1	noncoding	chr6	145735570	145737218	1649	+	HAVANA	gene	ENSG00000270638.1	lincRNA	KNOWN	RP3-466P17.1	2	OTTHUMG00000184940.1
ENSG00000189014.7	3.97454	3.15221	1.35699	2.32294	0.0201824	0.0371558	FAM35DP	noncoding	chr10	47689707	47730436	40730	+	HAVANA	gene	ENSG00000189014.7	unprocessed_pseudogene	KNOWN	FAM35DP	1	OTTHUMG00000018121.1
ENSG00000224019.1	10.0289	3.1521	1.04322	3.02152	0.00251513	0.00565947	RPL21P32	noncoding	chr2	185956587	185957063	477	-	HAVANA	gene	ENSG00000224019.1	processed_pseudogene	KNOWN	RPL21P32	1	OTTHUMG00000154236.2
ENSG00000255717.6	1220.9	3.14853	0.431443	7.29768	2.92765e-13	2.59107e-12	SNHG1	noncoding	chr11	62851988	62855914	3927	-	HAVANA	gene	ENSG00000255717.6	processed_transcript	KNOWN	SNHG1	2	OTTHUMG00000167743.1
ENSG00000267587.1	13.4596	3.14819	0.952218	3.30617	0.000945818	0.00230406	RP11-687F6.4	noncoding	chr18	46852632	46853882	1251	-	HAVANA	gene	ENSG00000267587.1	processed_pseudogene	KNOWN	RP11-687F6.4	1	OTTHUMG00000179392.1
ENSG00000278291.1	8.59875	3.14438	1.24771	2.52013	0.0117312	0.0228491	RP11-172H24.4	noncoding	chr13	20699307	20703718	4412	-	HAVANA	gene	ENSG00000278291.1	antisense	KNOWN	RP11-172H24.4	2	OTTHUMG00000187101.2
ENSG00000227540.1	13.2559	3.1397	0.956522	3.28241	0.00102923	0.00248481	DNAJC9-AS1	noncoding	chr10	73252791	73254349	1559	+	HAVANA	gene	ENSG00000227540.1	antisense	KNOWN	DNAJC9-AS1	1	OTTHUMG00000018458.1
ENSG00000214888.2	7.05861	3.13752	1.31368	2.38834	0.0169245	0.0317386	XXyac-YM21GA2.7	noncoding	chr9	87857015	87859399	2385	-	HAVANA	gene	ENSG00000214888.2	antisense	KNOWN	XXyac-YM21GA2.7	2	OTTHUMG00000168028.1
ENSG00000215146.4	32.6888	3.13547	1.03576	3.0272	0.00246829	0.00556181	RP11-313J2.1	noncoding	chr10	42331866	42367974	36109	-	HAVANA	gene	ENSG00000215146.4	transcribed_unprocessed_pseudogene	KNOWN	RP11-313J2.1	2	OTTHUMG00000018008.2
ENSG00000260000.2	17.9843	3.12797	0.778384	4.01854	5.85588e-05	0.000175442	RP3-467N11.1	noncoding	chr6	100881471	100882987	1517	+	HAVANA	gene	ENSG00000260000.2	antisense	KNOWN	RP3-467N11.1	2	OTTHUMG00000175935.2
ENSG00000272870.1	8.77207	3.12474	1.04129	3.00084	0.00269236	0.00601289	RP11-798M19.6	noncoding	chr4	173363780	173370446	6667	-	HAVANA	gene	ENSG00000272870.1	antisense	KNOWN	RP11-798M19.6	2	OTTHUMG00000186433.1
ENSG00000279192.1	77.6573	3.11602	0.567771	5.48816	4.06149e-08	1.87418e-07	PWAR5	noncoding	chr15	24985053	24988232	3180	+	HAVANA	gene	ENSG00000279192.1	TEC	KNOWN	PWAR5	2	OTTHUMG00000184194.1
ENSG00000255647.3	6.89834	3.11522	1.11253	2.80011	0.00510847	0.0107755	CTD-2373J6.2	noncoding	chr5	90410000	90410669	670	+	HAVANA	gene	ENSG00000255647.3	processed_transcript	KNOWN	CTD-2373J6.2	2	OTTHUMG00000186592.2
ENSG00000234788.1	16.8814	3.11055	0.821227	3.78768	0.000152059	0.000424535	HSPA8P3	noncoding	chr10	26714622	26715832	1211	+	HAVANA	gene	ENSG00000234788.1	processed_pseudogene	KNOWN	HSPA8P3	1	OTTHUMG00000017846.1
ENSG00000269887.1	7.33576	3.10173	1.2113	2.56066	0.0104473	0.0205837	RP11-477H21.2	noncoding	chr1	164680085	164680799	715	+	HAVANA	gene	ENSG00000269887.1	sense_intronic	KNOWN	RP11-477H21.2	2	OTTHUMG00000184145.1
ENSG00000280216.1	3.59528	3.09891	1.40865	2.19991	0.0278136	0.0494406	RP3-333H23.9	noncoding	chr22	39379610	39380015	406	+	HAVANA	gene	ENSG00000280216.1	TEC	KNOWN	RP3-333H23.9	2	OTTHUMG00000184136.1
ENSG00000260625.2	7.30193	3.09886	1.15779	2.67653	0.00743882	0.015141	RP11-452L6.7	noncoding	chr16	31508471	31509256	786	+	HAVANA	gene	ENSG00000260625.2	antisense	KNOWN	RP11-452L6.7	2	OTTHUMG00000176621.2
ENSG00000259408.2	10.7691	3.09657	0.944401	3.27887	0.00104223	0.00251379	RP11-3D4.3	noncoding	chr15	33851785	33856809	5025	-	HAVANA	gene	ENSG00000259408.2	antisense	KNOWN	RP11-3D4.3	2	OTTHUMG00000172337.2
ENSG00000233170.4	20.7502	3.09199	0.860853	3.59178	0.00032843	0.000867741	RP11-863K10.4	noncoding	chr8	37747338	37748004	667	-	HAVANA	gene	ENSG00000233170.4	processed_pseudogene	KNOWN	RP11-863K10.4	1	OTTHUMG00000164006.3
ENSG00000267249.1	6.66336	3.08998	1.12216	2.7536	0.00589444	0.0122689	RP11-973H7.3	noncoding	chr18	12670426	12671145	720	-	HAVANA	gene	ENSG00000267249.1	sense_intronic	KNOWN	RP11-973H7.3	2	OTTHUMG00000180892.1
ENSG00000220515.2	10.5623	3.08058	1.00391	3.06859	0.00215072	0.00489542	PGAM1P10	noncoding	chr6	73055097	73055857	761	+	HAVANA	gene	ENSG00000220515.2	processed_pseudogene	KNOWN	PGAM1P10	1	OTTHUMG00000015017.2
ENSG00000240024.5	34.2172	3.07927	0.617917	4.98331	6.25057e-07	2.47791e-06	LINC00888	noncoding	chr3	183447608	183456013	8406	+	HAVANA	gene	ENSG00000240024.5	transcribed_unprocessed_pseudogene	KNOWN	LINC00888	2	OTTHUMG00000158437.1
ENSG00000225807.1	3.41839	3.07818	1.38908	2.21599	0.0266924	0.0476683	RP11-44M6.1	noncoding	chr7	100509717	100519926	10210	+	HAVANA	gene	ENSG00000225807.1	lincRNA	KNOWN	RP11-44M6.1	2	OTTHUMG00000156028.1
ENSG00000272858.1	4.45061	3.07337	1.28808	2.38601	0.0170325	0.0319252	CTA-292E10.8	noncoding	chr22	28814914	28815662	749	+	HAVANA	gene	ENSG00000272858.1	sense_intronic	KNOWN	CTA-292E10.8	2	OTTHUMG00000186156.1
ENSG00000234797.5	93.2775	3.06851	0.505853	6.06602	1.31117e-09	7.29438e-09	RPS3AP6	noncoding	chr15	59768352	59769146	795	+	HAVANA	gene	ENSG00000234797.5	processed_pseudogene	KNOWN	RPS3AP6	2	OTTHUMG00000157954.1
ENSG00000272764.1	14.2079	3.06286	0.891365	3.43615	0.000590048	0.00149095	RP11-318E3.9	noncoding	chr10	5813985	5814441	457	+	HAVANA	gene	ENSG00000272764.1	lincRNA	KNOWN	RP11-318E3.9	2	OTTHUMG00000186103.1
ENSG00000256546.1	4.08545	3.0537	1.3706	2.228	0.0258802	0.0463898	AC156455.1	noncoding	chr12	122063306	122068616	5311	+	HAVANA	gene	ENSG00000256546.1	processed_transcript	KNOWN	AC156455.1	2	OTTHUMG00000168952.1
ENSG00000231584.8	19.8508	3.04955	0.756622	4.03048	5.56634e-05	0.000167308	FAHD2CP	noncoding	chr2	96010551	96023380	12830	+	HAVANA	gene	ENSG00000231584.8	transcribed_unprocessed_pseudogene	KNOWN	FAHD2CP	2	OTTHUMG00000155210.3
ENSG00000275084.3	6.62343	3.04478	1.21769	2.50046	0.0124034	0.0240362	SNORD91B	noncoding	chr17	2329016	2329237	222	-	HAVANA	gene	ENSG00000275084.3	snoRNA	KNOWN	SNORD91B	2	OTTHUMG00000185960.2
ENSG00000207137.1	6.29247	3.03552	1.12399	2.70066	0.00692024	0.0141683	SNORD116-13	noncoding	chr15	25079058	25079149	92	+	ENSEMBL	gene	ENSG00000207137.1	snoRNA	KNOWN	SNORD116-13	3	NA
ENSG00000224739.2	19.8628	3.02575	0.954403	3.1703	0.00152281	0.00357024	AC016735.1	noncoding	chr2	43001355	43006060	4706	-	HAVANA	gene	ENSG00000224739.2	lincRNA	KNOWN	AC016735.1	2	OTTHUMG00000152375.3
ENSG00000235989.3	7.75004	3.02377	1.16511	2.59527	0.00945163	0.0188169	MORC2-AS1	noncoding	chr22	30922308	30932449	10142	+	HAVANA	gene	ENSG00000235989.3	antisense	KNOWN	MORC2-AS1	1	OTTHUMG00000150197.3
ENSG00000275854.1	6.8737	3.01979	1.12478	2.68479	0.00725755	0.0148107	RP11-278C7.5	noncoding	chr12	32736930	32737660	731	-	HAVANA	gene	ENSG00000275854.1	sense_intronic	KNOWN	RP11-278C7.5	2	OTTHUMG00000187264.1
ENSG00000214534.4	6.86849	3.01782	1.22969	2.45413	0.0141225	0.0270003	ZNF705E	noncoding	chr11	71814045	71821548	7504	-	HAVANA	gene	ENSG00000214534.4	transcribed_unprocessed_pseudogene	KNOWN	ZNF705E	2	OTTHUMG00000167482.1
ENSG00000120664.10	12.8187	3.00991	0.927454	3.24535	0.00117305	0.0028063	SPG20-AS1	noncoding	chr13	36346431	36369601	23171	+	HAVANA	gene	ENSG00000120664.10	antisense	KNOWN	SPG20-AS1	2	OTTHUMG00000016732.3
ENSG00000215417.10	50.6365	3.00975	0.70211	4.28673	1.81326e-05	5.87338e-05	MIR17HG	noncoding	chr13	91347820	91354579	6760	+	HAVANA	gene	ENSG00000215417.11	processed_transcript	KNOWN	MIR17HG	2	OTTHUMG00000017195.3
ENSG00000247092.6	94.6259	3.00548	0.432229	6.95343	3.56502e-12	2.74534e-11	SNHG10	noncoding	chr14	95532297	95534872	2576	-	HAVANA	gene	ENSG00000247092.6	antisense	KNOWN	SNHG10	2	OTTHUMG00000171635.1
ENSG00000263235.1	3.39194	2.99955	1.34946	2.22278	0.0262308	0.0469438	RP11-461A8.4	noncoding	chr16	3650636	3651703	1068	-	HAVANA	gene	ENSG00000263235.1	sense_overlapping	KNOWN	RP11-461A8.4	2	OTTHUMG00000177736.1
ENSG00000204789.4	9.13393	2.99584	1.0829	2.76648	0.00566643	0.0118433	ZNF204P	noncoding	chr6	27357825	27360221	2397	-	HAVANA	gene	ENSG00000204789.4	processed_pseudogene	KNOWN	ZNF204P	2	OTTHUMG00000016415.1
ENSG00000272909.1	3.91587	2.99451	1.30814	2.28914	0.0220715	0.0402767	CTD-2555O16.4	noncoding	chr14	64440369	64442238	1870	-	HAVANA	gene	ENSG00000272909.1	antisense	KNOWN	CTD-2555O16.4	2	OTTHUMG00000185881.1
ENSG00000225465.8	14.7257	2.98266	1.10202	2.70653	0.006799	0.0139428	RFPL1S	noncoding	chr22	29436534	29478175	41642	-	HAVANA	gene	ENSG00000225465.8	antisense	KNOWN	RFPL1S	2	OTTHUMG00000030476.7
ENSG00000258525.1	33.3414	2.97926	0.797313	3.73662	0.00018651	0.000513691	RP11-829H16.3	noncoding	chr14	30876179	30889808	13630	-	HAVANA	gene	ENSG00000258525.1	antisense	KNOWN	RP11-829H16.3	2	OTTHUMG00000170583.1
ENSG00000248008.2	18.805	2.96255	0.746477	3.96872	7.22605e-05	0.000212872	NRAV	noncoding	chr12	120490328	120495940	5613	-	HAVANA	gene	ENSG00000248008.2	antisense	KNOWN	NRAV	2	OTTHUMG00000169374.1
ENSG00000272455.1	16.8809	2.95954	0.78497	3.77026	0.000163079	0.00045329	RP4-758J18.13	noncoding	chr1	1409096	1410618	1523	+	HAVANA	gene	ENSG00000272455.1	lincRNA	KNOWN	RP4-758J18.13	2	OTTHUMG00000185586.1
ENSG00000181524.6	14.6245	2.95848	0.911817	3.2446	0.00117615	0.00281283	RPL24P4	noncoding	chr6	42956345	42956765	421	-	HAVANA	gene	ENSG00000181524.6	processed_pseudogene	KNOWN	RPL24P4	1	OTTHUMG00000014711.2
ENSG00000234176.1	16.95	2.953	0.940555	3.13963	0.0016916	0.00393501	HSPA8P1	noncoding	chrX	121203182	121205014	1833	-	HAVANA	gene	ENSG00000234176.1	processed_pseudogene	KNOWN	HSPA8P1	1	OTTHUMG00000022322.1
ENSG00000279354.1	7.39903	2.94216	1.11786	2.63196	0.00848927	0.0170811	RP11-776B3.1	noncoding	chr18	46915021	46915623	603	-	HAVANA	gene	ENSG00000279354.1	TEC	KNOWN	RP11-776B3.1	2	OTTHUMG00000179320.1
ENSG00000257497.2	14.1211	2.94154	0.854927	3.44069	0.000580229	0.00146844	RP11-585P4.5	noncoding	chr12	75483454	75489820	6367	-	HAVANA	gene	ENSG00000257497.2	antisense	KNOWN	RP11-585P4.5	2	OTTHUMG00000169758.2
ENSG00000279463.1	6.52411	2.94035	1.22109	2.40797	0.0160416	0.0302708	RP11-157H4.1	noncoding	chr13	73844683	73845130	448	-	HAVANA	gene	ENSG00000279463.1	sense_intronic	KNOWN	RP11-157H4.1	2	OTTHUMG00000189132.1
ENSG00000228274.3	16.6897	2.93643	0.833295	3.52388	0.000425274	0.00110101	RP3-508I15.9	noncoding	chr22	38667585	38681820	14236	-	HAVANA	gene	ENSG00000228274.3	antisense	KNOWN	RP3-508I15.9	1	OTTHUMG00000150989.7
ENSG00000242125.3	1120.76	2.91719	0.27561	10.5845	3.51645e-26	1.17637e-24	SNHG3	noncoding	chr1	28505980	28510892	4913	+	HAVANA	gene	ENSG00000242125.3	sense_intronic	KNOWN	SNHG3	2	OTTHUMG00000003657.2
ENSG00000272777.1	14.5277	2.91217	0.852924	3.41433	0.000639384	0.00160541	RP11-571L19.8	noncoding	chr4	99067256	99068125	870	-	HAVANA	gene	ENSG00000272777.1	lincRNA	KNOWN	RP11-571L19.8	2	OTTHUMG00000186323.1
ENSG00000242607.1	12.1833	2.90557	0.973866	2.98354	0.00284937	0.00633603	RPS3AP34	noncoding	chr8	12570350	12571130	781	-	HAVANA	gene	ENSG00000242607.1	processed_pseudogene	KNOWN	RPS3AP34	1	OTTHUMG00000158124.1
ENSG00000274976.1	10.8487	2.90206	1.06911	2.71446	0.00663841	0.0136406	RP11-8P13.5	noncoding	chr12	32820142	32820567	426	-	HAVANA	gene	ENSG00000274976.1	sense_intronic	KNOWN	RP11-8P13.5	2	OTTHUMG00000187269.1
ENSG00000260077.1	8.47636	2.90133	1.04986	2.76354	0.00571778	0.011934	RP11-254F7.2	noncoding	chr2	10039092	10040663	1572	-	HAVANA	gene	ENSG00000260077.1	lincRNA	KNOWN	RP11-254F7.2	2	OTTHUMG00000175729.1
ENSG00000235159.1	8.35205	2.87522	1.07195	2.68224	0.00731311	0.0149147	RP6-109B7.4	noncoding	chr22	46067356	46069891	2536	-	HAVANA	gene	ENSG00000235159.1	lincRNA	KNOWN	RP6-109B7.4	1	OTTHUMG00000150445.1
ENSG00000237943.6	83.5226	2.87489	0.519336	5.5357	3.09991e-08	1.45476e-07	PRKCQ-AS1	noncoding	chr10	6580419	6616452	36034	+	HAVANA	gene	ENSG00000237943.6	processed_transcript	KNOWN	PRKCQ-AS1	2	OTTHUMG00000017622.4
ENSG00000272053.1	29.7364	2.87253	0.738707	3.88859	0.000100828	0.000290085	RP11-367G6.3	noncoding	chr6	25014952	25042170	27219	-	HAVANA	gene	ENSG00000272053.1	lincRNA	KNOWN	RP11-367G6.3	2	OTTHUMG00000185692.1
ENSG00000266907.1	9.4047	2.86939	0.94066	3.05041	0.00228532	0.00517994	AC006116.22	noncoding	chr19	56319790	56322310	2521	-	HAVANA	gene	ENSG00000266907.1	processed_pseudogene	KNOWN	AC006116.22	1	OTTHUMG00000182140.1
ENSG00000229852.2	12.9044	2.8628	0.920848	3.10888	0.00187801	0.00432687	RP11-398K22.12	noncoding	chr6	73263215	73301401	38187	+	HAVANA	gene	ENSG00000229852.2	antisense	KNOWN	RP11-398K22.12	2	OTTHUMG00000047278.4
ENSG00000278897.1	94.3588	2.86056	0.493508	5.79638	6.77635e-09	3.43797e-08	AC020951.1	noncoding	chr19	11856032	11858302	2271	+	HAVANA	gene	ENSG00000278897.1	TEC	KNOWN	AC020951.1	2	OTTHUMG00000182302.1
ENSG00000234335.1	5.59608	2.85804	1.21384	2.35455	0.0185453	0.0344359	RPS4XP11	noncoding	chr10	32102522	32103293	772	-	HAVANA	gene	ENSG00000234335.1	processed_pseudogene	KNOWN	RPS4XP11	1	OTTHUMG00000017915.1
ENSG00000276141.4	123.318	2.84996	0.536323	5.31388	1.07317e-07	4.70848e-07	WHAMMP3	noncoding	chr15	22664359	22686213	21855	+	HAVANA	gene	ENSG00000276141.4	transcribed_unprocessed_pseudogene	KNOWN	WHAMMP3	2	OTTHUMG00000188382.1
ENSG00000207460.1	7.53476	2.84887	1.07949	2.63907	0.00831331	0.0167587	SNORD116-19	noncoding	chr15	25086527	25086618	92	+	ENSEMBL	gene	ENSG00000207460.1	snoRNA	KNOWN	SNORD116-19	3	NA
ENSG00000279175.1	43.3809	2.84464	0.755782	3.76384	0.000167327	0.000464186	CTA-414D7.1	noncoding	chr22	44102779	44116232	13454	+	HAVANA	gene	ENSG00000279175.1	sense_intronic	KNOWN	CTA-414D7.1	2	OTTHUMG00000189192.1
ENSG00000225125.2	6.47435	2.83242	1.26104	2.24611	0.024697	0.0445085	RANP4	noncoding	chrX	136807223	136807877	655	-	HAVANA	gene	ENSG00000225125.2	processed_pseudogene	KNOWN	RANP4	1	OTTHUMG00000022514.2
ENSG00000231503.4	20.3444	2.82034	0.766755	3.67829	0.000234807	0.000636418	PTMAP4	noncoding	chr12	9239986	9240331	346	-	HAVANA	gene	ENSG00000231503.4	processed_pseudogene	KNOWN	PTMAP4	1	OTTHUMG00000168331.1
ENSG00000276550.4	289.839	2.82031	0.407229	6.92562	4.34069e-12	3.31226e-11	HERC2P2	noncoding	chr15	22495570	22590815	95246	+	HAVANA	gene	ENSG00000276550.4	transcribed_unprocessed_pseudogene	KNOWN	HERC2P2	1	OTTHUMG00000188262.2
ENSG00000239719.1	10.0346	2.80483	0.990077	2.83294	0.00461214	0.0098145	RP4-800G7.1	noncoding	chr7	149191043	149191223	181	-	HAVANA	gene	ENSG00000239719.1	processed_pseudogene	KNOWN	RP4-800G7.1	1	OTTHUMG00000158966.1
ENSG00000178440.5	17.6128	2.80036	0.776473	3.60651	0.000310341	0.000824916	LINC00843	noncoding	chr10	49972763	49982053	9291	+	HAVANA	gene	ENSG00000178440.5	lincRNA	KNOWN	LINC00843	2	OTTHUMG00000018218.2
ENSG00000259585.2	5.47938	2.79939	1.17099	2.39061	0.0168203	0.0315692	RBM17P4	noncoding	chr15	35298249	35299440	1192	-	HAVANA	gene	ENSG00000259585.2	processed_pseudogene	KNOWN	RBM17P4	1	OTTHUMG00000172344.2
ENSG00000232472.1	9.83768	2.79231	0.972373	2.87164	0.00408343	0.00878768	EEF1B2P3	noncoding	chrX	24788392	24789069	678	-	HAVANA	gene	ENSG00000232472.1	processed_pseudogene	KNOWN	EEF1B2P3	2	OTTHUMG00000021274.1
ENSG00000274104.1	13.9191	2.78269	0.894547	3.11072	0.0018663	0.00430296	CTD-2553L13.10	noncoding	chr19	34733298	34733837	540	-	HAVANA	gene	ENSG00000274104.1	lincRNA	KNOWN	CTD-2553L13.10	2	OTTHUMG00000186722.1
ENSG00000232872.2	11.0297	2.7817	1.00489	2.76815	0.00563749	0.0117904	CTAGE3P	noncoding	chr13	51908218	51910621	2404	-	HAVANA	gene	ENSG00000232872.2	processed_pseudogene	KNOWN	CTAGE3P	1	OTTHUMG00000016951.1
ENSG00000226314.7	16.8074	2.78015	0.834362	3.33207	0.000862023	0.00211656	ZNF192P1	noncoding	chr6	28161781	28169594	7814	+	HAVANA	gene	ENSG00000226314.7	transcribed_unprocessed_pseudogene	KNOWN	ZNF192P1	2	OTTHUMG00000014513.2
ENSG00000261072.2	32.1976	2.77684	0.664931	4.17614	2.96503e-05	9.30342e-05	RP11-5N19.3	noncoding	chr15	56192353	56193262	910	-	HAVANA	gene	ENSG00000261072.2	processed_pseudogene	KNOWN	RP11-5N19.3	1	OTTHUMG00000176399.2
ENSG00000229587.2	9.13902	2.77517	0.97996	2.83192	0.00462701	0.00984429	RP11-197P3.5	noncoding	chr9	75009828	75016036	6209	-	HAVANA	gene	ENSG00000229587.2	sense_intronic	KNOWN	RP11-197P3.5	1	OTTHUMG00000020030.2
ENSG00000233924.1	5.20667	2.76944	1.23754	2.23787	0.0252296	0.0453419	RPSAP13	noncoding	chr14	55004813	55005687	875	-	HAVANA	gene	ENSG00000233924.1	processed_pseudogene	KNOWN	RPSAP13	1	OTTHUMG00000150485.1
ENSG00000234741.7	1776.75	2.76572	0.401064	6.89596	5.35008e-12	4.02286e-11	GAS5	noncoding	chr1	173863900	173868882	4983	-	HAVANA	gene	ENSG00000234741.7	processed_transcript	KNOWN	GAS5	2	OTTHUMG00000037216.5
ENSG00000245552.6	47.3271	2.7644	0.614325	4.49989	6.79872e-06	2.34901e-05	RP11-712B9.2	noncoding	chr11	95150539	95234104	83566	+	HAVANA	gene	ENSG00000245552.6	antisense	KNOWN	RP11-712B9.2	2	OTTHUMG00000167830.2
ENSG00000272842.1	4.75161	2.76305	1.22101	2.26292	0.0236404	0.0428566	RP11-513M16.7	noncoding	chr9	19371386	19371945	560	-	HAVANA	gene	ENSG00000272842.1	antisense	KNOWN	RP11-513M16.7	2	OTTHUMG00000185919.1
ENSG00000244618.3	7.82423	2.76204	1.10825	2.49225	0.0126936	0.0245274	RN7SL334P	noncoding	chr6	25031009	25031287	279	-	ENSEMBL	gene	ENSG00000244618.3	misc_RNA	KNOWN	RN7SL334P	3	NA
ENSG00000269893.6	372.811	2.75003	0.411585	6.68157	2.36402e-11	1.63432e-10	SNHG8	noncoding	chr4	118278709	118279823	1115	+	HAVANA	gene	ENSG00000269893.6	lincRNA	KNOWN	SNHG8	2	OTTHUMG00000183991.1
ENSG00000267506.5	10.9126	2.74478	0.939667	2.92102	0.00348888	0.00761454	RP11-13K12.1	noncoding	chr17	77546940	77563243	16304	+	HAVANA	gene	ENSG00000267506.5	lincRNA	KNOWN	RP11-13K12.1	2	OTTHUMG00000176089.5
ENSG00000241155.1	7.27013	2.73624	1.15507	2.36889	0.0178415	0.0332901	ARHGAP31-AS1	noncoding	chr3	119314293	119322760	8468	-	HAVANA	gene	ENSG00000241155.1	antisense	KNOWN	ARHGAP31-AS1	2	OTTHUMG00000159360.1
ENSG00000234261.3	12.7877	2.72566	0.987871	2.75913	0.00579561	0.012082	RP11-146I2.1	noncoding	chr6	14661829	15090003	428175	-	HAVANA	gene	ENSG00000234261.3	lincRNA	KNOWN	RP11-146I2.1	2	OTTHUMG00000014290.2
ENSG00000260855.1	29.8744	2.71382	0.641178	4.23256	2.31045e-05	7.37416e-05	RP11-439E19.10	noncoding	chr1	246772301	246775772	3472	+	HAVANA	gene	ENSG00000260855.1	antisense	KNOWN	RP11-439E19.10	2	OTTHUMG00000176476.1
ENSG00000233654.1	5.21374	2.71007	1.19141	2.27467	0.0229257	0.0416711	AC093388.3	noncoding	chr2	190534855	190568102	33248	+	HAVANA	gene	ENSG00000233654.1	antisense	KNOWN	AC093388.3	1	OTTHUMG00000154455.2
ENSG00000225489.6	17.5563	2.70259	1.0462	2.58325	0.00978742	0.0194154	RP11-390F4.3	noncoding	chr9	6716495	6727438	10944	+	HAVANA	gene	ENSG00000225489.6	lincRNA	KNOWN	RP11-390F4.3	2	OTTHUMG00000019530.3
ENSG00000236576.1	8.37952	2.69876	1.04324	2.58691	0.00968422	0.0192359	RP11-22B10.3	noncoding	chrX	51856968	51858066	1099	+	HAVANA	gene	ENSG00000236576.1	processed_pseudogene	KNOWN	RP11-22B10.3	2	OTTHUMG00000021537.1
ENSG00000260966.1	73.6309	2.69283	0.520428	5.17426	2.28814e-07	9.64128e-07	RP11-690D19.3	noncoding	chr11	103050687	103055799	5113	-	HAVANA	gene	ENSG00000260966.1	sense_overlapping	KNOWN	RP11-690D19.3	2	OTTHUMG00000173208.1
ENSG00000205664.10	110.833	2.68498	0.473057	5.67581	1.38035e-08	6.75644e-08	RP11-706O15.1	noncoding	chrX	3817528	3843857	26330	-	HAVANA	gene	ENSG00000205664.10	lincRNA	KNOWN	RP11-706O15.1	2	OTTHUMG00000067412.3
ENSG00000247877.6	13.6118	2.6654	0.955244	2.79028	0.00526623	0.0110856	CTD-2001C12.1	noncoding	chr5	100449754	100535262	85509	-	HAVANA	gene	ENSG00000247877.6	lincRNA	KNOWN	CTD-2001C12.1	2	OTTHUMG00000162801.1
ENSG00000279481.1	12.5138	2.65942	0.884826	3.00559	0.00265069	0.005931	RP11-181K12.1	noncoding	chr4	145830456	145832980	2525	-	HAVANA	gene	ENSG00000279481.1	TEC	KNOWN	RP11-181K12.1	2	OTTHUMG00000161591.1
ENSG00000236901.4	68.7206	2.65483	0.583432	4.55037	5.35506e-06	1.87539e-05	MIR600HG	noncoding	chr9	123109494	123115477	5984	-	HAVANA	gene	ENSG00000236901.5	sense_intronic	KNOWN	MIR600HG	2	OTTHUMG00000020635.2
ENSG00000274227.1	11.2135	2.65235	0.920914	2.88012	0.00397518	0.00857591	RP1-267L14.6	noncoding	chr12	112018804	112019430	627	-	HAVANA	gene	ENSG00000274227.1	antisense	KNOWN	RP1-267L14.6	2	OTTHUMG00000187449.1
ENSG00000233184.6	36.2669	2.63434	0.666803	3.9507	7.79227e-05	0.000228186	RP11-421L21.3	noncoding	chr1	101025878	101087268	61391	+	HAVANA	gene	ENSG00000233184.6	antisense	KNOWN	RP11-421L21.3	2	OTTHUMG00000010831.2
ENSG00000253919.1	8.61342	2.62153	1.0255	2.55634	0.010578	0.0208142	THAP12P7	noncoding	chr8	78760142	78762431	2290	-	HAVANA	gene	ENSG00000253919.1	processed_pseudogene	KNOWN	THAP12P7	1	OTTHUMG00000164621.1
ENSG00000259363.5	19.3453	2.60956	0.734215	3.55422	0.000379101	0.000991557	CTD-2054N24.2	noncoding	chr15	99807023	99877148	70126	+	HAVANA	gene	ENSG00000259363.5	lincRNA	KNOWN	CTD-2054N24.2	2	OTTHUMG00000172118.3
ENSG00000259660.2	12.1832	2.60908	0.914028	2.85448	0.0043107	0.0092329	DNM1P47	noncoding	chr15	101751032	101794302	43271	+	HAVANA	gene	ENSG00000259660.2	transcribed_unprocessed_pseudogene	KNOWN	DNM1P47	2	OTTHUMG00000172265.2
ENSG00000206828.1	141.067	2.58187	0.623004	4.14423	3.40957e-05	0.000106042	U1	noncoding	chr1	149636766	149636929	164	+	ENSEMBL	gene	ENSG00000206828.1	snRNA	KNOWN	U1	3	NA
ENSG00000273568.1	10.0081	2.57376	1.03017	2.49838	0.0124762	0.0241567	RP11-417L19.6	noncoding	chr12	131934642	131934928	287	+	HAVANA	gene	ENSG00000273568.1	sense_intronic	KNOWN	RP11-417L19.6	2	OTTHUMG00000187337.1
ENSG00000253704.1	8.01125	2.5732	1.04478	2.4629	0.0137817	0.0264246	RP11-267M23.4	noncoding	chr8	94553722	94569745	16024	+	HAVANA	gene	ENSG00000253704.1	lincRNA	KNOWN	RP11-267M23.4	1	OTTHUMG00000164453.1
ENSG00000231160.9	32.7283	2.56947	0.851888	3.0162	0.00255961	0.0057504	KLF3-AS1	noncoding	chr4	38612701	38664883	52183	-	HAVANA	gene	ENSG00000231160.9	processed_transcript	KNOWN	KLF3-AS1	2	OTTHUMG00000160386.5
ENSG00000229954.1	15.0871	2.56873	0.856201	3.00015	0.00269843	0.00602464	MTND2P2	noncoding	chrX	102786813	102788387	1575	+	HAVANA	gene	ENSG00000229954.1	processed_pseudogene	KNOWN	MTND2P2	2	OTTHUMG00000022068.1
ENSG00000233836.7	67.5871	2.55205	0.622422	4.10019	4.1282e-05	0.000126465	RP11-255H23.2	noncoding	chr19	23762944	23833314	70371	+	HAVANA	gene	ENSG00000233836.7	transcribed_unprocessed_pseudogene	KNOWN	RP11-255H23.2	1	OTTHUMG00000158123.3
ENSG00000237877.6	34.3778	2.54938	0.650877	3.91683	8.97199e-05	0.000260176	LINC01473	noncoding	chr2	186032891	186083233	50343	-	HAVANA	gene	ENSG00000237877.6	lincRNA	KNOWN	LINC01473	1	OTTHUMG00000154250.4
ENSG00000131401.11	46.1942	2.54147	0.740297	3.43304	0.000596864	0.001507	NAPSB	noncoding	chr19	50333796	50344767	10972	-	HAVANA	gene	ENSG00000131401.11	transcribed_unprocessed_pseudogene	KNOWN	NAPSB	2	OTTHUMG00000166192.3
ENSG00000273344.1	51.8411	2.53937	0.500141	5.07731	3.82812e-07	1.56384e-06	PAXIP1-AS1	noncoding	chr7	155003448	155005703	2256	+	HAVANA	gene	ENSG00000273344.1	lincRNA	KNOWN	PAXIP1-AS1	2	OTTHUMG00000186376.1
ENSG00000228409.5	106.797	2.53686	0.482939	5.25297	1.49665e-07	6.46183e-07	CCT6P1	noncoding	chr7	65751142	65763354	12213	+	HAVANA	gene	ENSG00000228409.5	transcribed_unprocessed_pseudogene	KNOWN	CCT6P1	2	OTTHUMG00000156733.1
ENSG00000238142.1	9.33853	2.53418	0.92089	2.75188	0.00592541	0.0123254	RP11-108M9.4	noncoding	chr1	16888538	16889649	1112	-	HAVANA	gene	ENSG00000238142.1	lincRNA	KNOWN	RP11-108M9.4	1	OTTHUMG00000002204.1
ENSG00000269906.1	7.71747	2.52931	1.03963	2.4329	0.0149783	0.0285018	RP11-248J18.2	noncoding	chr14	50662511	50663178	668	-	HAVANA	gene	ENSG00000269906.1	sense_intronic	KNOWN	RP11-248J18.2	2	OTTHUMG00000183927.1
ENSG00000210151.2	29.5385	2.50274	1.01064	2.4764	0.0132715	0.0255388	MT-TS1	noncoding	chrM	7446	7514	69	-	ENSEMBL	gene	ENSG00000210151.2	Mt_tRNA	KNOWN	MT-TS1	3	NA
ENSG00000277610.1	166.059	2.49635	0.469659	5.31524	1.06514e-07	4.67777e-07	RNVU1-4	noncoding	chr1	120942600	120942763	164	+	ENSEMBL	gene	ENSG00000277610.1	snRNA	KNOWN	RNVU1-4	3	NA
ENSG00000212534.1	11.6267	2.48409	1.03791	2.39336	0.0166949	0.031365	SNORD70	noncoding	chr2	202276431	202276518	88	+	ENSEMBL	gene	ENSG00000212534.1	snoRNA	KNOWN	SNORD70	3	NA
ENSG00000232282.1	15.3447	2.47473	0.857855	2.88478	0.00391683	0.00846534	MTND1P32	noncoding	chrX	102785667	102786604	938	+	HAVANA	gene	ENSG00000232282.1	processed_pseudogene	KNOWN	MTND1P32	2	OTTHUMG00000022067.1
ENSG00000185641.6	37.3788	2.47298	0.603161	4.10003	4.1309e-05	0.00012653	CTD-2287O16.1	noncoding	chr5	116051917	116052289	373	-	HAVANA	gene	ENSG00000185641.6	processed_pseudogene	KNOWN	CTD-2287O16.1	2	OTTHUMG00000157822.2
ENSG00000264350.1	23.7781	2.44403	0.655184	3.73029	0.000191256	0.000525611	SNRPGP2	noncoding	chr18	54406889	54407114	226	-	HAVANA	gene	ENSG00000264350.1	processed_pseudogene	KNOWN	SNRPGP2	1	OTTHUMG00000179764.1
ENSG00000267260.1	7.39356	2.42689	1.04749	2.31687	0.020511	0.0376995	CTD-2162K18.4	noncoding	chr19	36773153	36777078	3926	+	HAVANA	gene	ENSG00000267260.1	lincRNA	KNOWN	CTD-2162K18.4	1	OTTHUMG00000180901.1
ENSG00000245688.1	15.0998	2.4216	1.0771	2.24826	0.0245599	0.044286	CTB-26E19.1	noncoding	chr5	178438681	178443094	4414	-	HAVANA	gene	ENSG00000245688.1	sense_intronic	KNOWN	CTB-26E19.1	2	OTTHUMG00000163611.1
ENSG00000227896.2	10.4419	2.42012	0.876341	2.76162	0.00575151	0.0119992	RP11-77P6.2	noncoding	chr10	86521945	86525101	3157	+	HAVANA	gene	ENSG00000227896.2	antisense	KNOWN	RP11-77P6.2	2	OTTHUMG00000018652.2
ENSG00000235363.1	61.0609	2.41162	0.568756	4.24016	2.23356e-05	7.14082e-05	SNRPGP10	noncoding	chr1	205351247	205351471	225	+	HAVANA	gene	ENSG00000235363.1	processed_pseudogene	KNOWN	SNRPGP10	1	OTTHUMG00000037198.1
ENSG00000237668.1	7.34576	2.38744	1.02845	2.32139	0.0202656	0.0372909	RPS15AP38	noncoding	chr22	36421273	36421644	372	-	HAVANA	gene	ENSG00000237668.1	processed_pseudogene	KNOWN	RPS15AP38	1	OTTHUMG00000150595.1
ENSG00000196756.11	228.467	2.37562	0.415383	5.71909	1.07093e-08	5.32131e-08	SNHG17	noncoding	chr20	38420588	38435353	14766	-	HAVANA	gene	ENSG00000196756.11	processed_transcript	KNOWN	SNHG17	2	OTTHUMG00000032442.3
ENSG00000131797.12	69.6561	2.37012	0.639652	3.70532	0.000211122	0.000576292	CLUHP3	noncoding	chr16	31700590	31711986	11397	+	HAVANA	gene	ENSG00000131797.12	transcribed_unprocessed_pseudogene	KNOWN	CLUHP3	2	OTTHUMG00000132462.6
ENSG00000269918.1	15.1816	2.34529	0.903094	2.59695	0.00940547	0.0187365	AF131215.9	noncoding	chr8	11104691	11106704	2014	-	HAVANA	gene	ENSG00000269918.1	sense_intronic	KNOWN	AF131215.9	2	OTTHUMG00000184046.1
ENSG00000146677.7	14.0671	2.33508	0.777503	3.00331	0.00267062	0.00596961	AC004453.8	noncoding	chr7	44467897	44468304	408	+	HAVANA	gene	ENSG00000146677.7	processed_pseudogene	KNOWN	AC004453.8	2	OTTHUMG00000155305.2
ENSG00000227953.6	20.6527	2.33455	0.867778	2.69026	0.00713962	0.0145897	LINC01341	noncoding	chr1	246776013	246792385	16373	+	HAVANA	gene	ENSG00000227953.6	processed_transcript	KNOWN	LINC01341	2	OTTHUMG00000040519.2
ENSG00000245573.7	7.9334	2.30904	0.936711	2.46505	0.0136993	0.0262845	BDNF-AS	noncoding	chr11	27506838	27698174	191337	+	HAVANA	gene	ENSG00000245573.7	antisense	KNOWN	BDNF-AS	2	OTTHUMG00000166125.5
ENSG00000258365.1	18.2479	2.29144	0.726979	3.15201	0.00162153	0.00378445	RP11-1105G2.3	noncoding	chr12	94277758	94282844	5087	-	HAVANA	gene	ENSG00000258365.1	antisense	KNOWN	RP11-1105G2.3	1	OTTHUMG00000170239.1
ENSG00000260924.2	8.43262	2.29047	1.00663	2.27538	0.0228833	0.0416006	LINC01311	noncoding	chr22	19171395	19172839	1445	+	HAVANA	gene	ENSG00000260924.2	antisense	KNOWN	LINC01311	2	OTTHUMG00000172740.2
ENSG00000225032.5	24.3958	2.2795	0.736659	3.09438	0.00197224	0.00452143	RP11-228B15.4	noncoding	chr9	127816066	127822520	6455	+	HAVANA	gene	ENSG00000225032.5	antisense	KNOWN	RP11-228B15.4	2	OTTHUMG00000020714.1
ENSG00000261353.1	9.00928	2.26977	1.03092	2.20169	0.0276875	0.0492551	CTA-14H9.5	noncoding	chr6	26527063	26527404	342	+	HAVANA	gene	ENSG00000261353.1	lincRNA	KNOWN	CTA-14H9.5	2	OTTHUMG00000175905.1
ENSG00000182841.12	106.799	2.264	0.47881	4.72837	2.26324e-06	8.37958e-06	RRP7BP	noncoding	chr22	42555223	42582038	26816	-	HAVANA	gene	ENSG00000182841.12	transcribed_unprocessed_pseudogene	KNOWN	RRP7BP	1	OTTHUMG00000150889.3
ENSG00000233058.1	42.1102	2.25658	0.652019	3.46092	0.000538337	0.00136961	LINC00884	noncoding	chr3	194487454	194518279	30826	+	HAVANA	gene	ENSG00000233058.1	antisense	KNOWN	LINC00884	1	OTTHUMG00000156037.1
ENSG00000255310.2	22.6679	2.22915	0.669077	3.33167	0.000863256	0.00211935	AF131215.2	noncoding	chr8	11107788	11109726	1939	-	HAVANA	gene	ENSG00000255310.2	sense_intronic	KNOWN	AF131215.2	2	OTTHUMG00000165424.2
ENSG00000228223.2	93.8922	2.20708	0.505208	4.36864	1.2502e-05	4.14927e-05	HCG11	noncoding	chr6	26523450	26526579	3130	+	HAVANA	gene	ENSG00000228223.2	lincRNA	KNOWN	HCG11	2	OTTHUMG00000014456.2
ENSG00000266490.1	23.9992	2.20314	0.719493	3.06207	0.00219811	0.00499826	CTD-2349P21.9	noncoding	chr17	30792372	30792833	462	+	HAVANA	gene	ENSG00000266490.1	lincRNA	KNOWN	CTD-2349P21.9	2	OTTHUMG00000179007.1
ENSG00000261373.1	9.64918	2.18977	0.967671	2.26293	0.02364	0.0428566	VPS9D1-AS1	noncoding	chr16	89711856	89718165	6310	+	HAVANA	gene	ENSG00000261373.1	antisense	KNOWN	VPS9D1-AS1	2	OTTHUMG00000173220.1
ENSG00000274421.1	34.2117	2.18868	0.526799	4.15468	3.25747e-05	0.000101605	RP11-386J22.3	noncoding	chr9	70310875	70312120	1246	+	HAVANA	gene	ENSG00000274421.1	sense_intronic	KNOWN	RP11-386J22.3	2	OTTHUMG00000188620.1
ENSG00000223930.5	12.0699	2.1771	0.830181	2.62243	0.0087304	0.0175274	RP11-33A14.1	noncoding	chr3	178202050	178385417	183368	-	HAVANA	gene	ENSG00000223930.5	lincRNA	KNOWN	RP11-33A14.1	1	OTTHUMG00000157254.2
ENSG00000250159.6	17.4445	2.17464	0.747666	2.90857	0.00363089	0.00789045	RP11-381K20.2	noncoding	chr5	137814333	137889336	75004	-	HAVANA	gene	ENSG00000250159.6	antisense	KNOWN	RP11-381K20.2	2	OTTHUMG00000163307.2
ENSG00000226471.6	114.323	2.17095	0.644937	3.36615	0.000762259	0.00188674	CTA-292E10.6	noncoding	chr22	28800683	28848559	47877	+	HAVANA	gene	ENSG00000226471.6	antisense	KNOWN	CTA-292E10.6	1	OTTHUMG00000151093.2
ENSG00000246225.6	9.3236	2.16483	0.926958	2.33541	0.019522	0.0360778	RP11-17A1.3	noncoding	chr11	22829380	22945393	116014	+	HAVANA	gene	ENSG00000246225.6	antisense	KNOWN	RP11-17A1.3	2	OTTHUMG00000166073.2
ENSG00000205871.5	9.16162	2.16366	0.897107	2.41181	0.0158734	0.0299783	RPS3AP47	noncoding	chr15	43115702	43116493	792	-	HAVANA	gene	ENSG00000205871.5	processed_pseudogene	KNOWN	RPS3AP47	1	OTTHUMG00000157905.1
ENSG00000232466.1	13.1988	2.11706	0.796201	2.65895	0.00783854	0.0158847	RP11-337A23.5	noncoding	chr9	26880178	26880549	372	-	HAVANA	gene	ENSG00000232466.1	processed_pseudogene	KNOWN	RP11-337A23.5	1	OTTHUMG00000019707.1
ENSG00000273038.2	12.5376	2.06699	0.848633	2.43567	0.0148643	0.0282967	RP11-479G22.8	noncoding	chr10	32887255	32889311	2057	-	HAVANA	gene	ENSG00000273038.2	lincRNA	KNOWN	RP11-479G22.8	2	OTTHUMG00000186205.2
ENSG00000272711.1	25.0716	2.06279	0.896535	2.30085	0.0214	0.0391745	RP11-259N19.1	noncoding	chr2	74832655	74833987	1333	-	HAVANA	gene	ENSG00000272711.1	lincRNA	KNOWN	RP11-259N19.1	2	OTTHUMG00000185987.1
ENSG00000239040.1	15.1619	2.04489	0.860555	2.37624	0.0174901	0.0326963	Y_RNA	noncoding	chr4	55412636	55412738	103	+	ENSEMBL	gene	ENSG00000239040.1	misc_RNA	KNOWN	Y_RNA	3	NA
ENSG00000244332.1	13.4486	2.03839	0.848741	2.40167	0.0163206	0.0307384	RP11-119K6.6	noncoding	chr10	94577439	94611238	33800	+	HAVANA	gene	ENSG00000244332.1	sense_overlapping	KNOWN	RP11-119K6.6	2	OTTHUMG00000018792.1
ENSG00000237021.2	49.7022	2.01081	0.829801	2.42325	0.0153824	0.0291825	RP3-486I3.7	noncoding	chr6	116254207	116256743	2537	+	HAVANA	gene	ENSG00000237021.2	lincRNA	KNOWN	RP3-486I3.7	2	OTTHUMG00000015433.2
ENSG00000254936.4	18.5357	2.00031	0.909127	2.20026	0.0277885	0.0493998	AF131215.3	noncoding	chr8	11123381	11126064	2684	-	HAVANA	gene	ENSG00000254936.4	sense_intronic	KNOWN	AF131215.3	2	OTTHUMG00000165425.2

## Sheet: transient module
	baseMean	log2FoldChange	lfcSE	stat	pvalue	padj	FINAL_SYMBOL	FINAL_TYPE	seqnames	start	end	width	strand	source	type	gene_id	gene_type	gene_status	gene_name	level	havana_gene
ENSG00000180437.5	35.4948	7.59246	0.873935	8.68768	3.69926e-18	7.92626e-17	OR6K4P	noncoding	chr1	158724113	158725067	955	-	HAVANA	gene	ENSG00000180437.5	unprocessed_pseudogene	KNOWN	OR6K4P	2	OTTHUMG00000022777.1
ENSG00000250390.2	30.2194	7.52745	0.877529	8.57801	9.65303e-18	1.9743e-16	RP11-338H14.1	noncoding	chr11	95482406	95497553	15148	+	HAVANA	gene	ENSG00000250390.2	lincRNA	KNOWN	RP11-338H14.1	2	OTTHUMG00000167737.1
ENSG00000204791.8	24.3204	7.49328	1.0089	7.42717	1.10946e-13	1.39461e-12	SMPD5	noncoding	chr8	144049129	144051522	2394	+	HAVANA	gene	ENSG00000204791.8	antisense	KNOWN	SMPD5	2	OTTHUMG00000165434.2
ENSG00000200830.1	39.2945	7.38334	0.844741	8.74036	2.32372e-18	5.09784e-17	RN7SKP134	noncoding	chr12	14553702	14553970	269	-	ENSEMBL	gene	ENSG00000200830.1	misc_RNA	KNOWN	RN7SKP134	3	NA
ENSG00000254781.1	84.7057	7.26621	1.27883	5.68192	1.33187e-08	8.67508e-08	GVINP2	noncoding	chr11	6748131	6750324	2194	+	HAVANA	gene	ENSG00000254781.1	processed_pseudogene	KNOWN	GVINP2	2	OTTHUMG00000165734.1
ENSG00000230773.6	106.318	7.15882	0.54473	13.142	1.89249e-39	2.70945e-37	AC079807.4	noncoding	chr2	47941696	48240983	299288	-	HAVANA	gene	ENSG00000230773.6	lincRNA	KNOWN	AC079807.4	2	OTTHUMG00000151756.5
ENSG00000226949.1	31.6957	7.14546	0.843682	8.46937	2.46722e-17	4.79694e-16	OR6K5P	noncoding	chr1	158742146	158743415	1270	-	HAVANA	gene	ENSG00000226949.1	unprocessed_pseudogene	KNOWN	OR6K5P	2	OTTHUMG00000022778.1
ENSG00000226473.2	10.139	7.02237	1.11983	6.27091	3.58936e-10	2.8946e-09	AC079807.1	noncoding	chr2	47939738	47940218	481	-	HAVANA	gene	ENSG00000226473.2	processed_pseudogene	KNOWN	AC079807.1	1	OTTHUMG00000151738.1
ENSG00000226031.5	22.2326	6.5566	0.877874	7.46873	8.09737e-14	1.03496e-12	FGF13-AS1	noncoding	chrX	138711452	138716617	5166	+	HAVANA	gene	ENSG00000226031.5	antisense	KNOWN	FGF13-AS1	2	OTTHUMG00000137416.1
ENSG00000180409.3	44.0525	6.36634	0.645606	9.86103	6.14136e-23	2.13572e-21	OR10AA1P	noncoding	chr1	158808399	158809335	937	-	HAVANA	gene	ENSG00000180409.3	unprocessed_pseudogene	KNOWN	OR10AA1P	2	OTTHUMG00000022779.1
ENSG00000259119.1	6.3729	6.16713	1.178	5.23524	1.64773e-07	9.15785e-07	RP11-1127D7.1	noncoding	chr14	98925137	98927805	2669	-	HAVANA	gene	ENSG00000259119.1	lincRNA	KNOWN	RP11-1127D7.1	2	OTTHUMG00000171474.1
ENSG00000226798.1	8.26814	5.93965	1.16305	5.10695	3.27397e-07	1.73479e-06	RP11-289F5.1	noncoding	chr9	80869758	80871295	1538	-	HAVANA	gene	ENSG00000226798.1	lincRNA	KNOWN	RP11-289F5.1	2	OTTHUMG00000020080.1
ENSG00000272825.1	53.4324	5.91207	0.564438	10.4742	1.13436e-25	5.08339e-24	LL21NC02-1C16.2	noncoding	chr21	44936303	44936954	652	+	HAVANA	gene	ENSG00000272825.1	antisense	KNOWN	LL21NC02-1C16.2	2	OTTHUMG00000186258.1
ENSG00000257835.1	4.67894	5.50552	1.3994	3.93419	8.34761e-05	0.000288748	RP1-97G4.1	noncoding	chr12	77379820	77390864	11045	+	HAVANA	gene	ENSG00000257835.1	lincRNA	KNOWN	RP1-97G4.1	1	OTTHUMG00000169975.1
ENSG00000253079.1	6.16917	5.40269	1.13941	4.74165	2.11983e-06	9.77168e-06	NRON	noncoding	chr9	126408041	126408410	370	-	ENSEMBL	gene	ENSG00000253079.1	misc_RNA	KNOWN	NRON	3	NA
ENSG00000214659.4	78.6675	5.31144	0.577111	9.20349	3.46522e-20	9.1718e-19	KRT8P26	noncoding	chr11	65726939	65728214	1276	+	HAVANA	gene	ENSG00000214659.4	processed_pseudogene	KNOWN	KRT8P26	1	OTTHUMG00000166591.1
ENSG00000253315.1	31.6531	5.29442	0.755437	7.00841	2.41035e-12	2.59405e-11	CTB-11I22.2	noncoding	chr5	159227715	159245127	17413	+	HAVANA	gene	ENSG00000253315.1	lincRNA	KNOWN	CTB-11I22.2	2	OTTHUMG00000163520.1
ENSG00000227589.1	5.63452	5.28728	1.12825	4.68629	2.78206e-06	1.25695e-05	RP5-1092A11.5	noncoding	chr1	3658938	3668772	9835	-	HAVANA	gene	ENSG00000227589.1	antisense	KNOWN	RP5-1092A11.5	1	OTTHUMG00000041605.1
ENSG00000231079.7	7.94267	5.03616	1.01378	4.96772	6.77434e-07	3.40915e-06	AC105402.4	noncoding	chr2	148866470	148888823	22354	-	HAVANA	gene	ENSG00000231079.7	antisense	KNOWN	AC105402.4	2	OTTHUMG00000153737.5
ENSG00000268093.1	11.6301	4.83616	0.908033	5.32597	1.00416e-07	5.78063e-07	AC022154.7	noncoding	chr19	48619272	48624132	4861	-	HAVANA	gene	ENSG00000268093.1	antisense	KNOWN	AC022154.7	2	OTTHUMG00000183317.1
ENSG00000225963.7	21.362	4.78743	0.712781	6.71656	1.8607e-11	1.78388e-10	AC009950.2	noncoding	chr2	230121370	230174223	52854	+	HAVANA	gene	ENSG00000225963.7	antisense	KNOWN	AC009950.2	1	OTTHUMG00000154963.4
ENSG00000278090.1	26.5683	4.75468	0.645135	7.37006	1.70556e-13	2.09962e-12	RP11-6O2.2	noncoding	chr15	99028538	99031053	2516	+	HAVANA	gene	ENSG00000278090.1	lincRNA	KNOWN	RP11-6O2.2	2	OTTHUMG00000173033.1
ENSG00000204959.4	36.8931	4.68711	0.587138	7.98298	1.42844e-15	2.24706e-14	ARHGEF34P	noncoding	chr7	144272445	144286966	14522	-	HAVANA	gene	ENSG00000204959.4	unprocessed_pseudogene	KNOWN	ARHGEF34P	2	OTTHUMG00000158008.1
ENSG00000237836.5	3.24495	4.64381	1.28482	3.61437	0.000301085	0.000944015	PHKA2-AS1	noncoding	chrX	18890296	18894497	4202	+	HAVANA	gene	ENSG00000237836.5	antisense	KNOWN	PHKA2-AS1	2	OTTHUMG00000021220.1
ENSG00000232082.1	21.3698	4.54885	0.647626	7.02389	2.15777e-12	2.33552e-11	RPS6KA2-IT1	noncoding	chr6	166460663	166465383	4721	-	HAVANA	gene	ENSG00000232082.1	sense_intronic	KNOWN	RPS6KA2-IT1	2	OTTHUMG00000046164.1
ENSG00000225401.2	29.7512	4.41003	0.757786	5.81962	5.89812e-09	4.0348e-08	TGIF2P1	noncoding	chr1	244394976	244395660	685	-	HAVANA	gene	ENSG00000225401.2	processed_pseudogene	KNOWN	TGIF2P1	1	OTTHUMG00000040101.2
ENSG00000269927.1	17.0603	4.23005	0.71411	5.92353	3.15101e-09	2.21889e-08	RP6-91H8.3	noncoding	chr14	71141125	71143253	2129	-	HAVANA	gene	ENSG00000269927.1	lincRNA	KNOWN	RP6-91H8.3	2	OTTHUMG00000172968.1
ENSG00000275597.1	5.6196	4.14811	1.14972	3.60793	0.000308648	0.000965944	RP11-1378G18.1	noncoding	chr2	87980714	87992858	12145	-	HAVANA	gene	ENSG00000275597.1	unprocessed_pseudogene	KNOWN	RP11-1378G18.1	2	OTTHUMG00000187608.1
ENSG00000203799.10	49.2357	4.13994	0.755991	5.47618	4.34601e-08	2.63534e-07	CCDC162P	noncoding	chr6	109165833	109355063	189231	+	HAVANA	gene	ENSG00000203799.11	unitary_pseudogene	KNOWN	CCDC162P	2	OTTHUMG00000015342.6
ENSG00000236882.7	20.1912	4.09779	0.64673	6.33616	2.35556e-10	1.94006e-09	LINC01554	noncoding	chr5	95852232	95860133	7902	+	HAVANA	gene	ENSG00000236882.7	lincRNA	KNOWN	LINC01554	2	OTTHUMG00000122084.4
ENSG00000235008.1	74.5945	4.06478	0.490815	8.28169	1.21435e-16	2.15745e-15	RP3-497J21.1	noncoding	chr6	166701094	166702839	1746	-	HAVANA	gene	ENSG00000235008.1	processed_pseudogene	KNOWN	RP3-497J21.1	1	OTTHUMG00000016004.1
ENSG00000235822.1	9.28071	4.05705	0.842692	4.81439	1.4765e-06	6.99183e-06	LINC01073	noncoding	chr13	31985685	31990997	5313	+	HAVANA	gene	ENSG00000235822.1	lincRNA	KNOWN	LINC01073	2	OTTHUMG00000153574.1
ENSG00000223929.1	4.88367	4.04368	1.11041	3.64162	0.000270932	0.000855802	MIR4432HG	noncoding	chr2	60359216	60391375	32160	-	HAVANA	gene	ENSG00000223929.1	lincRNA	KNOWN	MIR4432HG	2	OTTHUMG00000152618.1
ENSG00000278732.1	3.41342	4.00592	1.27746	3.13585	0.00171358	0.00456733	Metazoa_SRP	noncoding	chr13	31975167	31975448	282	+	ENSEMBL	gene	ENSG00000278732.1	misc_RNA	KNOWN	Metazoa_SRP	3	NA
ENSG00000271941.1	42.8583	3.86591	0.500681	7.7213	1.15152e-14	1.63272e-13	RP11-188P20.3	noncoding	chr3	43346923	43347643	721	-	HAVANA	gene	ENSG00000271941.1	antisense	KNOWN	RP11-188P20.3	2	OTTHUMG00000185494.1
ENSG00000268849.5	52.9321	3.74738	0.431727	8.67997	3.95877e-18	8.43314e-17	SIGLEC22P	noncoding	chr19	51211080	51212088	1009	+	HAVANA	gene	ENSG00000268849.5	transcribed_unprocessed_pseudogene	KNOWN	SIGLEC22P	2	OTTHUMG00000183132.1
ENSG00000238164.6	10.158	3.68231	0.870261	4.23127	2.32378e-05	8.90885e-05	RP3-395M20.8	noncoding	chr1	2549920	2557031	7112	-	HAVANA	gene	ENSG00000238164.6	antisense	KNOWN	RP3-395M20.8	2	OTTHUMG00000000818.3
ENSG00000242861.1	127.249	3.60801	0.430428	8.38239	5.18652e-17	9.63374e-16	RP11-285F7.2	noncoding	chr1	225840883	225846522	5640	-	HAVANA	gene	ENSG00000242861.1	antisense	KNOWN	RP11-285F7.2	2	OTTHUMG00000041221.1
ENSG00000258461.5	149.112	3.58979	0.490018	7.32582	2.37444e-13	2.87015e-12	RP11-164J13.1	noncoding	chr15	42348103	42412317	64215	+	HAVANA	gene	ENSG00000258461.5	processed_transcript	KNOWN	RP11-164J13.1	2	OTTHUMG00000171261.1
ENSG00000267882.2	13.6244	3.57242	0.794433	4.49682	6.89788e-06	2.90348e-05	RP4-569M23.5	noncoding	chr20	47318502	47320754	2253	+	HAVANA	gene	ENSG00000267882.2	antisense	KNOWN	RP4-569M23.5	2	OTTHUMG00000187320.2
ENSG00000244479.6	17.0348	3.50643	0.662874	5.28974	1.2249e-07	6.95509e-07	OR2A1-AS1	noncoding	chr7	144251264	144356181	104918	-	HAVANA	gene	ENSG00000244479.6	antisense	KNOWN	OR2A1-AS1	2	OTTHUMG00000158050.1
ENSG00000223583.1	22.1428	3.48056	0.585424	5.94537	2.75829e-09	1.95797e-08	RP3-476K8.4	noncoding	chr1	26454653	26455187	535	-	HAVANA	gene	ENSG00000223583.1	processed_pseudogene	KNOWN	RP3-476K8.4	1	OTTHUMG00000003553.1
ENSG00000254286.5	17.9539	3.33383	0.627628	5.31179	1.08555e-07	6.21827e-07	RP11-89K10.1	noncoding	chr8	126557875	126713415	155541	+	HAVANA	gene	ENSG00000254286.5	antisense	KNOWN	RP11-89K10.1	2	OTTHUMG00000165045.2
ENSG00000279803.1	100.561	3.32524	0.409512	8.12	4.66191e-16	7.71087e-15	RP11-407G23.5	noncoding	chr16	57142652	57144936	2285	+	HAVANA	gene	ENSG00000279803.1	TEC	KNOWN	RP11-407G23.5	2	OTTHUMG00000176659.1
ENSG00000268833.1	66.0945	3.27197	0.690844	4.73619	2.1777e-06	1.00196e-05	AC011513.4	noncoding	chr19	41757898	41786893	28996	-	HAVANA	gene	ENSG00000268833.1	antisense	KNOWN	AC011513.4	2	OTTHUMG00000182657.1
ENSG00000263366.2	9.68333	3.17554	0.903254	3.51566	0.000438661	0.00133034	ABHD17AP5	noncoding	chr22	22114844	22118005	3162	-	HAVANA	gene	ENSG00000263366.2	processed_pseudogene	KNOWN	ABHD17AP5	1	OTTHUMG00000188359.1
ENSG00000223916.1	23.8044	3.16103	0.52424	6.02974	1.64227e-09	1.20443e-08	RP11-353H3.1	noncoding	chr3	43484972	43485880	909	-	HAVANA	gene	ENSG00000223916.1	processed_pseudogene	KNOWN	RP11-353H3.1	1	OTTHUMG00000156492.1
ENSG00000273824.1	13.7043	3.11565	0.775237	4.01896	5.84556e-05	0.000208111	RP11-81H14.1	noncoding	chr12	68426331	68427737	1407	-	HAVANA	gene	ENSG00000273824.1	lincRNA	KNOWN	RP11-81H14.1	2	OTTHUMG00000169140.1
ENSG00000240003.2	34.3405	3.11331	0.559256	5.56688	2.59345e-08	1.62398e-07	RPL7P24	noncoding	chr5	80500332	80501400	1069	+	HAVANA	gene	ENSG00000240003.2	processed_pseudogene	KNOWN	RPL7P24	1	OTTHUMG00000157787.2
ENSG00000231769.2	23.8577	3.0232	0.558662	5.4115	6.24987e-08	3.71021e-07	RP1-8B1.4	noncoding	chr6	46097093	46129706	32614	-	HAVANA	gene	ENSG00000231769.2	antisense	KNOWN	RP1-8B1.4	2	OTTHUMG00000014778.2
ENSG00000248734.2	70.2185	2.98789	0.39524	7.55967	4.04093e-14	5.38661e-13	CTD-2260A17.1	noncoding	chr5	96784777	96785999	1223	+	HAVANA	gene	ENSG00000248734.2	antisense	KNOWN	CTD-2260A17.1	2	OTTHUMG00000162841.2
ENSG00000223692.1	61.9285	2.94697	0.391422	7.52888	5.11772e-14	6.7244e-13	DIP2A-IT1	noncoding	chr21	46462471	46469306	6836	+	HAVANA	gene	ENSG00000223692.1	sense_intronic	KNOWN	DIP2A-IT1	2	OTTHUMG00000090716.1
ENSG00000229715.4	68.0025	2.94215	0.432737	6.79892	1.05407e-11	1.04403e-10	EEF1DP3	noncoding	chr13	31846841	31953472	106632	+	HAVANA	gene	ENSG00000229715.4	transcribed_unprocessed_pseudogene	KNOWN	EEF1DP3	1	OTTHUMG00000016691.3
ENSG00000254362.1	4.80836	2.83966	0.99102	2.8654	0.00416488	0.0101076	RP11-14I17.3	noncoding	chr8	26440491	26442595	2105	+	HAVANA	gene	ENSG00000254362.1	sense_intronic	KNOWN	RP11-14I17.3	2	OTTHUMG00000164015.1
ENSG00000232916.1	14.7227	2.81093	0.70506	3.98679	6.6972e-05	0.000235765	HMGN2P27	noncoding	chr5	116218026	116218295	270	-	HAVANA	gene	ENSG00000232916.1	processed_pseudogene	KNOWN	HMGN2P27	2	OTTHUMG00000162924.1
ENSG00000279319.1	8.49133	2.79558	0.845077	3.30807	0.00093941	0.0026537	RP11-693M3.1	noncoding	chr18	44986109	44989203	3095	+	HAVANA	gene	ENSG00000279319.1	TEC	KNOWN	RP11-693M3.1	2	OTTHUMG00000179033.1
ENSG00000260517.2	80.3997	2.77924	0.485104	5.72917	1.00926e-08	6.67833e-08	RP11-426C22.5	noncoding	chr16	29116127	29217860	101734	+	HAVANA	gene	ENSG00000260517.2	lincRNA	KNOWN	RP11-426C22.5	2	OTTHUMG00000176111.2
ENSG00000270574.1	347.649	2.64727	0.415832	6.36621	1.93756e-10	1.61693e-09	RP11-171I2.2	noncoding	chr2	178578790	178580906	2117	+	HAVANA	gene	ENSG00000270574.1	antisense	KNOWN	RP11-171I2.2	2	OTTHUMG00000180307.1
ENSG00000278448.1	10.3916	2.63732	0.875235	3.01327	0.00258449	0.00660365	CTD-2240J17.3	noncoding	chr15	81393625	81394082	458	+	HAVANA	gene	ENSG00000278448.1	lincRNA	KNOWN	CTD-2240J17.3	2	OTTHUMG00000186980.1
ENSG00000197847.12	17.1735	2.55126	0.597333	4.27109	1.94518e-05	7.57995e-05	SLC22A20	noncoding	chr11	65213840	65242757	28918	+	HAVANA	gene	ENSG00000197847.12	transcribed_unitary_pseudogene	KNOWN	SLC22A20	2	OTTHUMG00000165615.1
ENSG00000275703.1	10.2245	2.54646	0.740428	3.43917	0.000583505	0.00172617	U47924.32	noncoding	chr12	6899752	6900212	461	+	HAVANA	gene	ENSG00000275703.1	lincRNA	KNOWN	U47924.32	2	OTTHUMG00000187114.1
ENSG00000278029.1	16.4496	2.53323	0.640427	3.95554	7.63626e-05	0.000266105	CTD-2240J17.2	noncoding	chr15	81392759	81393384	626	+	HAVANA	gene	ENSG00000278029.1	lincRNA	KNOWN	CTD-2240J17.2	2	OTTHUMG00000186979.1
ENSG00000271011.1	124.991	2.53106	0.427346	5.92274	3.16627e-09	2.22821e-08	RP11-171I2.5	noncoding	chr2	178577103	178577622	520	+	HAVANA	gene	ENSG00000271011.1	antisense	KNOWN	RP11-171I2.5	2	OTTHUMG00000185186.1
ENSG00000277152.1	14.8774	2.48276	0.690905	3.59349	0.000326283	0.00101709	RP11-622C24.2	noncoding	chr15	66860303	66867023	6721	+	HAVANA	gene	ENSG00000277152.1	lincRNA	KNOWN	RP11-622C24.2	2	OTTHUMG00000186940.1
ENSG00000275350.1	8.53308	2.46922	0.767102	3.21889	0.00128688	0.00353215	RP11-329N22.2	noncoding	chr1	38383838	38384422	585	-	HAVANA	gene	ENSG00000275350.1	processed_pseudogene	KNOWN	RP11-329N22.2	2	OTTHUMG00000187523.1
ENSG00000237732.9	4.72087	2.41335	0.970933	2.4856	0.0129333	0.0275112	AC010980.2	noncoding	chr2	222318275	222352989	34715	+	HAVANA	gene	ENSG00000237732.9	transcribed_unprocessed_pseudogene	KNOWN	AC010980.2	1	OTTHUMG00000153406.3
ENSG00000261824.6	318.765	2.38498	0.341485	6.98413	2.86626e-12	3.05144e-11	LINC00662	noncoding	chr19	27684580	27793940	109361	-	HAVANA	gene	ENSG00000261824.6	lincRNA	KNOWN	LINC00662	2	OTTHUMG00000175754.2
ENSG00000219433.2	36.704	2.38074	0.540877	4.40162	1.07445e-05	4.37397e-05	BTBD10P2	noncoding	chr6	149794763	149795746	984	+	HAVANA	gene	ENSG00000219433.2	processed_pseudogene	KNOWN	BTBD10P2	1	OTTHUMG00000015797.2
ENSG00000239636.1	15.0705	2.32351	0.658791	3.52694	0.000420397	0.00128024	RP4-728D4.2	noncoding	chr1	35569813	35577729	7917	-	HAVANA	gene	ENSG00000239636.1	antisense	KNOWN	RP4-728D4.2	2	OTTHUMG00000004372.1
ENSG00000262482.1	36.4675	2.32132	0.429826	5.40061	6.64161e-08	3.93007e-07	LA16c-321D4.2	noncoding	chr16	2939714	2954276	14563	-	HAVANA	gene	ENSG00000262482.1	antisense	KNOWN	LA16c-321D4.2	2	OTTHUMG00000177366.1
ENSG00000249042.5	100.107	2.23321	0.507715	4.39854	1.08982e-05	4.42756e-05	CTD-2015H6.3	noncoding	chr5	80482293	80488063	5771	-	HAVANA	gene	ENSG00000249042.5	antisense	KNOWN	CTD-2015H6.3	2	OTTHUMG00000162534.1
ENSG00000214110.3	31.5246	2.23204	0.47058	4.74317	2.10398e-06	9.71082e-06	LDHAP4	noncoding	chr9	14921337	14922334	998	-	HAVANA	gene	ENSG00000214110.3	processed_pseudogene	KNOWN	LDHAP4	1	OTTHUMG00000019577.2
ENSG00000235672.1	10.3822	2.21504	0.683706	3.23976	0.00119629	0.003304	AC090286.2	noncoding	chr17	18908279	18908865	587	+	HAVANA	gene	ENSG00000235672.1	transcribed_processed_pseudogene	KNOWN	AC090286.2	1	OTTHUMG00000059404.1
ENSG00000280166.1	86.1685	2.19935	0.554753	3.96456	7.35327e-05	0.000257122	RP11-354E23.3	noncoding	chr10	72730557	72731175	619	+	HAVANA	gene	ENSG00000280166.1	TEC	KNOWN	RP11-354E23.3	2	OTTHUMG00000184253.1
ENSG00000272434.1	6.17727	2.18699	0.884213	2.47337	0.0133844	0.0283286	RP13-131K19.6	noncoding	chr3	49029316	49029706	391	+	HAVANA	gene	ENSG00000272434.1	antisense	KNOWN	RP13-131K19.6	2	OTTHUMG00000185526.1
ENSG00000207005.1	274.19	2.18418	0.53419	4.08878	4.33654e-05	0.000158403	RNU1-2	noncoding	chr1	16895980	16896143	164	+	ENSEMBL	gene	ENSG00000207005.1	snRNA	KNOWN	RNU1-2	3	NA
ENSG00000259343.5	43.8075	2.17374	0.530159	4.10018	4.12833e-05	0.00015126	TMC3-AS1	noncoding	chr15	81324377	81362037	37661	+	HAVANA	gene	ENSG00000259343.5	antisense	KNOWN	TMC3-AS1	2	OTTHUMG00000172313.1
ENSG00000237361.2	9.74016	2.15228	0.827455	2.60108	0.00929306	0.0205902	TUSC8	noncoding	chr13	44400250	44405984	5735	-	HAVANA	gene	ENSG00000237361.2	lincRNA	KNOWN	TUSC8	1	OTTHUMG00000016834.2
ENSG00000274979.1	163.345	2.15146	0.533491	4.0328	5.51166e-05	0.000197158	RP11-1143G9.5	noncoding	chr12	69326574	69331882	5309	-	HAVANA	gene	ENSG00000274979.1	lincRNA	KNOWN	RP11-1143G9.5	2	OTTHUMG00000187272.1
ENSG00000279598.1	463.986	2.12077	0.408099	5.19672	2.02837e-07	1.11303e-06	RP11-65L3.3	noncoding	chr2	178554561	178558966	4406	+	HAVANA	gene	ENSG00000279598.1	TEC	KNOWN	RP11-65L3.3	2	OTTHUMG00000180306.1
ENSG00000245719.1	15.0631	2.08062	0.757457	2.74685	0.00601714	0.0140165	RP11-34F13.2	noncoding	chr15	67834310	67838879	4570	-	HAVANA	gene	ENSG00000245719.1	lincRNA	KNOWN	RP11-34F13.2	2	OTTHUMG00000172251.1
ENSG00000277999.1	15.2162	2.07073	0.738325	2.80464	0.00503735	0.0119978	RP11-426C22.8	noncoding	chr16	29272220	29272772	553	+	HAVANA	gene	ENSG00000277999.1	lincRNA	KNOWN	RP11-426C22.8	2	OTTHUMG00000186853.1
ENSG00000103472.9	487.063	2.05048	0.305776	6.70582	2.00277e-11	1.91239e-10	RRN3P2	noncoding	chr16	29074976	29116718	41743	+	HAVANA	gene	ENSG00000103472.9	transcribed_unprocessed_pseudogene	KNOWN	RRN3P2	1	OTTHUMG00000176711.1
ENSG00000259372.2	7.2625	2.03844	0.834073	2.44396	0.014527	0.0304488	CTD-2240J17.1	noncoding	chr15	81410517	81419127	8611	+	HAVANA	gene	ENSG00000259372.2	lincRNA	KNOWN	CTD-2240J17.1	2	OTTHUMG00000172163.2

## Sheet: differentiation module
	baseMean	log2FoldChange	lfcSE	stat	pvalue	padj	FINAL_SYMBOL	FINAL_TYPE	seqnames	start	end	width	strand	source	type	gene_id	gene_type	gene_status	gene_name	level	havana_gene
ENSG00000259651.2	272.078	10.6823	0.958143	11.149	7.24562e-29	3.16793e-27	MTCO3P23	noncoding	chr15	58150275	58150563	289	+	HAVANA	gene	ENSG00000259651.2	processed_pseudogene	KNOWN	MTCO3P23	2	OTTHUMG00000171994.2
ENSG00000178803.10	319.477	10.3963	0.810828	12.8218	1.23789e-37	1.25159e-35	ADORA2A-AS1	noncoding	chr22	24429206	24495074	65869	-	HAVANA	gene	ENSG00000178803.10	antisense	KNOWN	ADORA2A-AS1	1	OTTHUMG00000150735.5
ENSG00000254826.1	168.351	9.972	0.881458	11.3131	1.13048e-29	5.25733e-28	CTD-2530H12.2	noncoding	chr11	75775904	75776929	1026	+	HAVANA	gene	ENSG00000254826.1	sense_intronic	KNOWN	CTD-2530H12.2	2	OTTHUMG00000165339.1
ENSG00000259717.1	67.4569	9.8856	1.04691	9.44269	3.63318e-21	7.48719e-20	LINC00677	noncoding	chr14	103120847	103123007	2161	-	HAVANA	gene	ENSG00000259717.1	lincRNA	KNOWN	LINC00677	2	OTTHUMG00000171889.1
ENSG00000243438.1	46.0895	9.52905	1.05335	9.04645	1.47688e-19	2.63788e-18	LARP1BP2	noncoding	chr7	106315225	106315743	519	+	HAVANA	gene	ENSG00000243438.1	processed_pseudogene	KNOWN	LARP1BP2	1	OTTHUMG00000157589.1
ENSG00000222852.1	97.2619	9.42341	0.980955	9.60637	7.51526e-22	1.65892e-20	Y_RNA	noncoding	chr5	180909838	180909927	90	+	ENSEMBL	gene	ENSG00000222852.1	misc_RNA	KNOWN	Y_RNA	3	NA
ENSG00000279741.1	46.7964	9.33113	1.00669	9.26913	1.87672e-20	3.65154e-19	RP11-44F14.9	noncoding	chr16	53389886	53390563	678	+	HAVANA	gene	ENSG00000279741.1	TEC	KNOWN	RP11-44F14.9	2	OTTHUMG00000177940.1
ENSG00000262714.1	181.232	9.29115	0.791783	11.7345	8.48569e-32	4.87776e-30	RP11-44F14.8	noncoding	chr16	53386944	53389085	2142	+	HAVANA	gene	ENSG00000262714.1	lincRNA	KNOWN	RP11-44F14.8	2	OTTHUMG00000176690.2
ENSG00000261055.1	105.911	9.28227	0.959072	9.67838	3.72582e-22	8.45515e-21	RP11-195M16.3	noncoding	chr1	109895973	109897861	1889	+	HAVANA	gene	ENSG00000261055.1	lincRNA	KNOWN	RP11-195M16.3	2	OTTHUMG00000175953.1
ENSG00000277715.1	190.203	9.23987	0.796191	11.6051	3.88251e-31	2.11373e-29	RP11-651L5.3	noncoding	chr12	106250759	106252786	2028	+	HAVANA	gene	ENSG00000277715.1	antisense	KNOWN	RP11-651L5.3	2	OTTHUMG00000187254.1
ENSG00000218809.1	895.042	9.23706	0.504101	18.3238	5.34057e-75	1.34392e-71	RP1-229K20.5	noncoding	chr6	41269875	41270239	365	-	HAVANA	gene	ENSG00000218809.1	unprocessed_pseudogene	KNOWN	RP1-229K20.5	2	OTTHUMG00000014676.1
ENSG00000259671.1	149.624	9.12465	1.48465	6.146	7.94628e-10	4.55498e-09	MTCYBP23	noncoding	chr15	58154960	58156061	1102	+	HAVANA	gene	ENSG00000259671.1	processed_pseudogene	KNOWN	MTCYBP23	2	OTTHUMG00000171999.1
ENSG00000258512.1	38.0939	9.12116	0.992195	9.19291	3.82363e-20	7.22851e-19	LINC00239	noncoding	chr14	101730437	101732522	2086	+	HAVANA	gene	ENSG00000258512.1	lincRNA	KNOWN	LINC00239	1	OTTHUMG00000171596.1
ENSG00000231105.1	119.277	9.04852	0.788792	11.4714	1.83748e-30	9.30991e-29	RP5-1071N3.1	noncoding	chr1	21293290	21299774	6485	+	HAVANA	gene	ENSG00000231105.1	antisense	KNOWN	RP5-1071N3.1	2	OTTHUMG00000002777.1
ENSG00000248323.5	3495.35	9.03898	0.685476	13.1864	1.05055e-39	1.27234e-37	LUCAT1	noncoding	chr5	91303029	91314402	11374	-	HAVANA	gene	ENSG00000248323.5	lincRNA	KNOWN	LUCAT1	2	OTTHUMG00000162611.1
ENSG00000259600.2	295.066	9.01354	1.2148	7.41976	1.17337e-13	1.08379e-12	RP11-925D8.3	noncoding	chr15	58151033	58152513	1481	+	HAVANA	gene	ENSG00000259600.2	processed_pseudogene	KNOWN	RP11-925D8.3	2	OTTHUMG00000171996.2
ENSG00000224397.5	460.574	8.9066	0.719469	12.3794	3.37803e-35	2.67503e-33	LINC01272	noncoding	chr20	50267486	50279795	12310	+	HAVANA	gene	ENSG00000224397.5	lincRNA	KNOWN	LINC01272	2	OTTHUMG00000032721.1
ENSG00000261804.1	103.585	8.89789	0.775224	11.4778	1.70513e-30	8.67814e-29	RP11-44F14.2	noncoding	chr16	53373493	53384745	11253	+	HAVANA	gene	ENSG00000261804.1	lincRNA	KNOWN	RP11-44F14.2	2	OTTHUMG00000173195.1
ENSG00000256581.1	51.3691	8.68341	0.916067	9.47901	2.56713e-21	5.39836e-20	NLRP9P1	noncoding	chr12	129013336	129016663	3328	+	HAVANA	gene	ENSG00000256581.1	unprocessed_pseudogene	KNOWN	NLRP9P1	1	OTTHUMG00000168439.1
ENSG00000250274.1	96.424	8.62845	0.706846	12.207	2.85344e-34	2.0713e-32	CTB-114C7.4	noncoding	chr5	170308701	170312716	4016	-	HAVANA	gene	ENSG00000250274.1	lincRNA	KNOWN	CTB-114C7.4	2	OTTHUMG00000163119.1
ENSG00000255355.1	47.8389	8.60718	0.915641	9.40016	5.44805e-21	1.10562e-19	AP000640.2	noncoding	chr11	59669312	59676041	6730	+	HAVANA	gene	ENSG00000255355.1	processed_transcript	KNOWN	AP000640.2	2	OTTHUMG00000167349.1
ENSG00000258355.1	389.565	8.53156	0.618205	13.8005	2.52963e-43	3.95111e-41	RP11-651L5.2	noncoding	chr12	106245613	106246956	1344	-	HAVANA	gene	ENSG00000258355.1	sense_intronic	KNOWN	RP11-651L5.2	1	OTTHUMG00000170086.1
ENSG00000232334.1	40.8929	8.50145	1.05304	8.07321	6.84732e-16	8.13631e-15	RP11-47G11.2	noncoding	chr10	124004304	124004828	525	-	HAVANA	gene	ENSG00000232334.1	processed_pseudogene	KNOWN	RP11-47G11.2	2	OTTHUMG00000019209.1
ENSG00000203999.8	69.0753	8.46847	0.861898	9.82538	8.75453e-23	2.11378e-21	LINC01270	noncoding	chr20	50292720	50314922	22203	+	HAVANA	gene	ENSG00000203999.8	lincRNA	KNOWN	LINC01270	2	OTTHUMG00000032719.1
ENSG00000279719.1	273.223	8.36141	0.722539	11.5723	5.69603e-31	3.03538e-29	RP11-81A1.7	noncoding	chr15	79989905	79990606	702	+	HAVANA	gene	ENSG00000279719.1	TEC	KNOWN	RP11-81A1.7	2	OTTHUMG00000176727.1
ENSG00000253736.1	54.0458	8.33867	0.914507	9.11821	7.63744e-20	1.39946e-18	RP11-779O18.3	noncoding	chr5	172762980	172777774	14795	+	HAVANA	gene	ENSG00000253736.1	antisense	KNOWN	RP11-779O18.3	1	OTTHUMG00000163303.1
ENSG00000276471.1	28.8982	8.33142	0.960167	8.67705	4.06168e-18	6.24077e-17	RP11-398A8.5	noncoding	chr3	72080564	72084641	4078	-	HAVANA	gene	ENSG00000276471.1	lincRNA	KNOWN	RP11-398A8.5	2	OTTHUMG00000188113.1
ENSG00000259626.2	98.2628	8.31238	0.919173	9.04333	1.51977e-19	2.70595e-18	MTND3P12	noncoding	chr15	58150635	58150962	328	+	HAVANA	gene	ENSG00000259626.2	processed_pseudogene	KNOWN	MTND3P12	2	OTTHUMG00000171995.2
ENSG00000229644.6	370.366	8.30116	0.599275	13.852	1.23719e-43	2.00142e-41	NAMPTP1	noncoding	chr10	36521721	36524234	2514	-	HAVANA	gene	ENSG00000229644.6	processed_pseudogene	KNOWN	NAMPTP1	2	OTTHUMG00000017964.1
ENSG00000280181.1	30.2894	8.28152	0.951436	8.70424	3.1972e-18	4.963e-17	RP11-629N8.4	noncoding	chr12	64709458	64710513	1056	+	HAVANA	gene	ENSG00000280181.1	TEC	KNOWN	RP11-629N8.4	2	OTTHUMG00000172918.1
ENSG00000261471.1	226.684	8.22774	0.66054	12.4561	1.29575e-35	1.06713e-33	RP11-61F12.1	noncoding	chr16	84594393	84596826	2434	+	HAVANA	gene	ENSG00000261471.1	antisense	KNOWN	RP11-61F12.1	2	OTTHUMG00000176769.1
ENSG00000251127.2	162.085	8.22472	1.44585	5.68849	1.28169e-08	6.29941e-08	RP11-280G9.1	noncoding	chr8	61759094	61765969	6876	-	HAVANA	gene	ENSG00000251127.2	lincRNA	KNOWN	RP11-280G9.1	2	OTTHUMG00000164337.1
ENSG00000235027.1	33.175	8.21506	0.907581	9.05159	1.40898e-19	2.52457e-18	AC068580.6	noncoding	chr11	1760348	1762486	2139	+	HAVANA	gene	ENSG00000235027.1	antisense	KNOWN	AC068580.6	2	OTTHUMG00000045360.2
ENSG00000238160.1	723.571	8.21274	0.686092	11.9703	5.0831e-33	3.23377e-31	AC116366.5	noncoding	chr5	132419416	132426714	7299	-	HAVANA	gene	ENSG00000238160.1	antisense	KNOWN	AC116366.5	1	OTTHUMG00000059494.1
ENSG00000228923.1	71.583	8.21241	0.854941	9.60582	7.55545e-22	1.66617e-20	AP000355.2	noncoding	chr22	24516508	24518386	1879	+	HAVANA	gene	ENSG00000228923.1	antisense	KNOWN	AP000355.2	2	OTTHUMG00000150750.1
ENSG00000207980.1	273.527	8.2076	0.665994	12.3238	6.7416e-35	5.17572e-33	MIR23A	noncoding	chr19	13836587	13836659	73	-	ENSEMBL	gene	ENSG00000207980.1	miRNA	KNOWN	MIR23A	3	NA
ENSG00000234292.3	87.0905	8.16821	0.735992	11.0982	1.27957e-28	5.44731e-27	RP11-213H15.1	noncoding	chr5	91280097	91281142	1046	-	HAVANA	gene	ENSG00000234292.3	lincRNA	KNOWN	RP11-213H15.1	2	OTTHUMG00000162618.1
ENSG00000260078.3	889.418	8.16635	0.463172	17.6313	1.41556e-69	1.60298e-66	RP11-44F14.1	noncoding	chr16	53364982	53373083	8102	-	HAVANA	gene	ENSG00000260078.3	transcribed_unprocessed_pseudogene	KNOWN	RP11-44F14.1	2	OTTHUMG00000173193.2
ENSG00000279884.1	20.5618	8.12808	1.1505	7.06484	1.60805e-12	1.29605e-11	RP11-483E17.1	noncoding	chr2	174545385	174546335	951	-	HAVANA	gene	ENSG00000279884.1	TEC	KNOWN	RP11-483E17.1	2	OTTHUMG00000176283.1
ENSG00000228329.1	19.458	8.12709	1.05618	7.69479	1.41726e-14	1.463e-13	AC097495.3	noncoding	chr2	68832816	68837192	4377	-	HAVANA	gene	ENSG00000228329.1	lincRNA	KNOWN	AC097495.3	1	OTTHUMG00000152624.1
ENSG00000242113.3	29.7777	8.11981	0.97916	8.29263	1.10773e-16	1.44515e-15	RN7SL124P	noncoding	chr2	151372003	151372287	285	+	ENSEMBL	gene	ENSG00000242113.3	misc_RNA	KNOWN	RN7SL124P	3	NA
ENSG00000280121.1	140.873	8.05891	0.717843	11.2266	3.02019e-29	1.36529e-27	CTD-3137H5.4	noncoding	chr19	18448275	18448805	531	-	HAVANA	gene	ENSG00000280121.1	TEC	KNOWN	CTD-3137H5.4	2	OTTHUMG00000185913.3
ENSG00000258404.1	26.1319	8.03315	0.976243	8.22864	1.89346e-16	2.40511e-15	RP11-1029J19.5	noncoding	chr14	101634454	101731108	96655	-	HAVANA	gene	ENSG00000258404.1	lincRNA	KNOWN	RP11-1029J19.5	2	OTTHUMG00000171691.2
ENSG00000237803.5	281.571	7.92966	0.683877	11.5952	4.36049e-31	2.35695e-29	LINC00211	noncoding	chr2	37826247	37876274	50028	-	HAVANA	gene	ENSG00000237803.5	lincRNA	KNOWN	LINC00211	2	OTTHUMG00000152169.2
ENSG00000258623.1	34.0772	7.89648	0.856483	9.21966	2.98046e-20	5.68673e-19	CTD-2325P2.3	noncoding	chr14	68683411	68685565	2155	-	HAVANA	gene	ENSG00000258623.1	antisense	KNOWN	CTD-2325P2.3	2	OTTHUMG00000171759.1
ENSG00000278869.1	49.692	7.88137	0.953579	8.26504	1.39654e-16	1.80016e-15	CITF22-49E9.3	noncoding	chr22	49933198	49934074	877	-	HAVANA	gene	ENSG00000278869.1	lincRNA	KNOWN	CITF22-49E9.3	2	OTTHUMG00000189148.1
ENSG00000272512.1	32.732	7.87675	1.09025	7.22475	5.0203e-13	4.31171e-12	RP11-54O7.17	noncoding	chr1	995966	998051	2086	-	HAVANA	gene	ENSG00000272512.1	lincRNA	KNOWN	RP11-54O7.17	2	OTTHUMG00000185581.1
ENSG00000236213.1	36.7917	7.87126	0.882921	8.91502	4.87738e-19	8.26201e-18	AC006369.2	noncoding	chr2	37600136	37646698	46563	+	HAVANA	gene	ENSG00000236213.1	antisense	KNOWN	AC006369.2	2	OTTHUMG00000152557.1
ENSG00000254477.1	43.9679	7.86435	0.800822	9.82034	9.20349e-23	2.21745e-21	AP000640.10	noncoding	chr11	59753015	59754975	1961	-	HAVANA	gene	ENSG00000254477.1	antisense	KNOWN	AP000640.10	2	OTTHUMG00000167407.1
ENSG00000223336.1	85.9585	7.84759	0.902222	8.69807	3.37573e-18	5.21156e-17	RNU2-6P	noncoding	chr13	46374401	46374590	190	-	ENSEMBL	gene	ENSG00000223336.1	snRNA	KNOWN	RNU2-6P	3	NA
ENSG00000256843.1	15.3799	7.79467	1.16195	6.70825	1.96977e-11	1.37647e-10	RP11-467L13.4	noncoding	chr12	31748100	31748240	141	-	HAVANA	gene	ENSG00000256843.1	processed_pseudogene	KNOWN	RP11-467L13.4	2	OTTHUMG00000169237.2
ENSG00000261026.1	305.735	7.7648	1.44224	5.38386	7.29067e-08	3.27098e-07	CTD-3247F14.2	noncoding	chr8	22679013	22684009	4997	-	HAVANA	gene	ENSG00000261026.1	sense_overlapping	KNOWN	CTD-3247F14.2	2	OTTHUMG00000173366.1
ENSG00000273272.1	276.737	7.74551	0.723094	10.7116	8.97798e-27	3.18704e-25	CTA-384D8.34	noncoding	chr22	50542650	50543011	362	+	HAVANA	gene	ENSG00000273272.1	lincRNA	KNOWN	CTA-384D8.34	2	OTTHUMG00000186142.1
ENSG00000273742.1	19.8764	7.74266	1.04565	7.40467	1.3148e-13	1.20655e-12	MIR6075	noncoding	chr5	1510762	1510856	95	-	ENSEMBL	gene	ENSG00000273742.1	miRNA	KNOWN	MIR6075	3	NA
ENSG00000260152.2	33.6647	7.72488	0.878218	8.79609	1.41671e-18	2.28368e-17	RP11-69H7.4	noncoding	chr15	75114261	75114868	608	+	HAVANA	gene	ENSG00000260152.2	processed_pseudogene	KNOWN	RP11-69H7.4	1	OTTHUMG00000172818.2
ENSG00000254554.1	70.0743	7.72436	0.70305	10.9869	4.41643e-28	1.77346e-26	RP11-351I24.1	noncoding	chr11	10302657	10303704	1048	-	HAVANA	gene	ENSG00000254554.1	antisense	KNOWN	RP11-351I24.1	1	OTTHUMG00000165894.1
ENSG00000259374.2	46.4106	7.68816	0.783025	9.81854	9.36922e-23	2.25499e-21	NDUFB4P11	noncoding	chr14	103139675	103141959	2285	+	HAVANA	gene	ENSG00000259374.2	transcribed_processed_pseudogene	KNOWN	NDUFB4P11	1	OTTHUMG00000171891.1
ENSG00000254333.1	15.4715	7.6881	1.0888	7.0611	1.65187e-12	1.32806e-11	CTC-367J11.1	noncoding	chr5	150475531	150485968	10438	-	HAVANA	gene	ENSG00000254333.1	lincRNA	KNOWN	CTC-367J11.1	2	OTTHUMG00000163588.1
ENSG00000214812.3	15.4797	7.67529	1.05535	7.27277	3.52198e-13	3.08095e-12	RP5-1053E7.3	noncoding	chr1	28120449	28121321	873	-	HAVANA	gene	ENSG00000214812.3	processed_pseudogene	KNOWN	RP5-1053E7.3	1	OTTHUMG00000003952.2
ENSG00000251304.3	13.4244	7.65707	1.13134	6.76816	1.30426e-11	9.28606e-11	RP11-321E2.5	noncoding	chr5	17486231	17486825	595	+	HAVANA	gene	ENSG00000251304.3	processed_pseudogene	KNOWN	RP11-321E2.5	1	OTTHUMG00000161868.1
ENSG00000186594.12	34.5388	7.64717	0.813054	9.40549	5.17892e-21	1.05195e-19	MIR22HG	noncoding	chr17	1711493	1717174	5682	-	HAVANA	gene	ENSG00000186594.13	lincRNA	KNOWN	MIR22HG	2	OTTHUMG00000132197.7
ENSG00000231233.1	144.434	7.63984	0.692469	11.0328	2.65613e-28	1.08781e-26	CFAP58-AS1	noncoding	chr10	104351591	104353575	1985	-	HAVANA	gene	ENSG00000231233.1	antisense	KNOWN	CFAP58-AS1	1	OTTHUMG00000019005.1
ENSG00000253981.5	233.104	7.58117	0.710843	10.6651	1.48319e-26	5.12843e-25	ALG1L13P	noncoding	chr8	8236003	8244667	8665	-	HAVANA	gene	ENSG00000253981.5	transcribed_unprocessed_pseudogene	KNOWN	ALG1L13P	2	OTTHUMG00000163708.2
ENSG00000263800.1	13.0429	7.55106	1.22837	6.14724	7.88423e-10	4.5217e-09	MIR5684	noncoding	chr19	12787128	12787192	65	+	ENSEMBL	gene	ENSG00000263800.1	miRNA	KNOWN	MIR5684	3	NA
ENSG00000269220.1	2260.39	7.53027	0.50521	14.9052	3.04733e-50	8.84819e-48	LINC00528	noncoding	chr22	17777322	17779481	2160	+	HAVANA	gene	ENSG00000269220.1	lincRNA	KNOWN	LINC00528	2	OTTHUMG00000186097.1
ENSG00000259418.1	14.2452	7.52449	1.10952	6.78172	1.18752e-11	8.51646e-11	RP11-109D20.1	noncoding	chr15	45041716	45058707	16992	-	HAVANA	gene	ENSG00000259418.1	antisense	KNOWN	RP11-109D20.1	2	OTTHUMG00000171971.1
ENSG00000229512.1	54.3482	7.51406	0.900365	8.34557	7.08707e-17	9.45276e-16	AC068580.5	noncoding	chr11	1763009	1763749	741	-	HAVANA	gene	ENSG00000229512.1	sense_intronic	KNOWN	AC068580.5	2	OTTHUMG00000045359.1
ENSG00000266389.1	216.911	7.49703	0.583705	12.8439	9.30971e-38	9.62768e-36	CTB-41I6.1	noncoding	chr17	8965896	8967070	1175	+	HAVANA	gene	ENSG00000266389.1	lincRNA	KNOWN	CTB-41I6.1	2	OTTHUMG00000178278.1
ENSG00000274986.1	17.2236	7.46846	1.0004	7.4655	8.29865e-14	7.84424e-13	MIR6750	noncoding	chr11	64898363	64898437	75	-	ENSEMBL	gene	ENSG00000274986.1	miRNA	KNOWN	MIR6750	3	NA
ENSG00000260859.1	19.413	7.46287	1.00408	7.43256	1.06513e-13	9.90274e-13	RP11-254F19.2	noncoding	chr16	84828263	84829242	980	+	HAVANA	gene	ENSG00000260859.1	sense_intronic	KNOWN	RP11-254F19.2	2	OTTHUMG00000176783.1
ENSG00000251139.2	255.754	7.46189	0.767152	9.72675	2.31892e-22	5.38102e-21	RP11-701P16.2	noncoding	chr4	184813619	184821300	7682	+	HAVANA	gene	ENSG00000251139.2	antisense	KNOWN	RP11-701P16.2	1	OTTHUMG00000160549.3
ENSG00000232680.2	46.2339	7.45667	0.822367	9.06733	1.2197e-19	2.19236e-18	AC002511.3	noncoding	chr19	35432957	35434642	1686	-	HAVANA	gene	ENSG00000232680.2	lincRNA	KNOWN	AC002511.3	1	OTTHUMG00000048097.2
ENSG00000268240.1	688.371	7.4422	0.564131	13.1923	9.71506e-40	1.18294e-37	RP11-678G14.4	noncoding	chr19	21587432	21594628	7197	-	HAVANA	gene	ENSG00000268240.1	lincRNA	KNOWN	RP11-678G14.4	2	OTTHUMG00000182864.2
ENSG00000224187.1	14.8497	7.35554	1.0761	6.83534	8.18091e-12	5.99034e-11	RP11-132N15.3	noncoding	chr3	187958775	187976407	17633	-	HAVANA	gene	ENSG00000224187.1	lincRNA	KNOWN	RP11-132N15.3	1	OTTHUMG00000156391.1
ENSG00000255801.1	50.0016	7.35086	0.997842	7.36675	1.74833e-13	1.58068e-12	RP11-561P12.5	noncoding	chr12	8548361	8567613	19253	-	HAVANA	gene	ENSG00000255801.1	lincRNA	KNOWN	RP11-561P12.5	2	OTTHUMG00000168702.1
ENSG00000246016.2	23.0227	7.31127	0.972299	7.51957	5.49552e-14	5.29628e-13	LINC01513	noncoding	chr5	10479371	10482309	2939	+	HAVANA	gene	ENSG00000246016.2	antisense	KNOWN	LINC01513	2	OTTHUMG00000162053.1
ENSG00000254963.1	14.0192	7.2854	1.06317	6.85256	7.25405e-12	5.34276e-11	CTD-2562J17.9	noncoding	chr11	75264289	75265170	882	+	HAVANA	gene	ENSG00000254963.1	antisense	KNOWN	CTD-2562J17.9	2	OTTHUMG00000165447.1
ENSG00000259354.5	98.0235	7.28245	1.3402	5.43386	5.51487e-08	2.51107e-07	RP11-519G16.3	noncoding	chr15	45448427	45513767	65341	+	HAVANA	gene	ENSG00000259354.5	antisense	KNOWN	RP11-519G16.3	2	OTTHUMG00000172025.1
ENSG00000279155.1	23.3283	7.27848	0.946491	7.68996	1.47185e-14	1.51658e-13	LL0XNC01-36H8.1	noncoding	chrX	48939992	48940808	817	+	HAVANA	gene	ENSG00000279155.1	TEC	KNOWN	LL0XNC01-36H8.1	2	OTTHUMG00000186881.1
ENSG00000262636.1	13.5084	7.27607	1.03366	7.0391	1.93487e-12	1.54191e-11	CTD-3088G3.4	noncoding	chr16	11380859	11381118	260	-	HAVANA	gene	ENSG00000262636.1	processed_pseudogene	KNOWN	CTD-3088G3.4	1	OTTHUMG00000177412.1
ENSG00000249173.5	9.49734	7.26462	1.20479	6.02976	1.64198e-09	9.01519e-09	LINC01093	noncoding	chr4	184893871	184899454	5584	-	HAVANA	gene	ENSG00000249173.5	lincRNA	KNOWN	LINC01093	1	OTTHUMG00000160603.1
ENSG00000235834.1	15.3992	7.25075	0.994721	7.28923	3.11727e-13	2.74922e-12	RP1-60N8.1	noncoding	chrX	17528435	17587160	58726	+	HAVANA	gene	ENSG00000235834.1	sense_intronic	KNOWN	RP1-60N8.1	2	OTTHUMG00000021202.1
ENSG00000265666.1	274.996	7.2434	0.768324	9.42754	4.19818e-21	8.60456e-20	RARA-AS1	noncoding	chr17	40340867	40343136	2270	-	HAVANA	gene	ENSG00000265666.1	antisense	KNOWN	RARA-AS1	2	OTTHUMG00000179631.1
ENSG00000279491.1	382.349	7.23505	0.561682	12.881	5.75622e-38	6.17852e-36	RP11-810P12.7	noncoding	chr11	61967794	61969490	1697	+	HAVANA	gene	ENSG00000279491.1	TEC	KNOWN	RP11-810P12.7	2	OTTHUMG00000187461.1
ENSG00000279447.1	28.6217	7.22869	0.867288	8.33483	7.76126e-17	1.03035e-15	RP4-737E23.6	noncoding	chr20	23071547	23072722	1176	-	HAVANA	gene	ENSG00000279447.1	TEC	KNOWN	RP4-737E23.6	2	OTTHUMG00000175626.1
ENSG00000254281.1	418.953	7.19924	0.820991	8.76897	1.80308e-18	2.87175e-17	KB-1507C5.4	noncoding	chr8	102978785	103000184	21400	+	HAVANA	gene	ENSG00000254281.1	lincRNA	KNOWN	KB-1507C5.4	2	OTTHUMG00000164837.1
ENSG00000249138.1	1260.31	7.18563	0.775408	9.2669	1.91639e-20	3.72553e-19	SLED1	noncoding	chr4	184798296	184799046	751	-	HAVANA	gene	ENSG00000249138.1	transcribed_processed_pseudogene	KNOWN	SLED1	1	OTTHUMG00000160490.1
ENSG00000273320.1	2191.59	7.17941	0.699196	10.2681	9.81299e-25	2.88629e-23	RP11-22N19.2	noncoding	chr7	106285480	106286326	847	+	HAVANA	gene	ENSG00000273320.1	antisense	KNOWN	RP11-22N19.2	2	OTTHUMG00000186298.1
ENSG00000229719.3	193.363	7.17731	0.554099	12.9531	2.25634e-38	2.49276e-36	MIR194-2HG	noncoding	chr11	64889560	64893449	3890	-	HAVANA	gene	ENSG00000229719.4	lincRNA	KNOWN	MIR194-2HG	2	OTTHUMG00000066834.2
ENSG00000207132.1	13.465	7.14534	1.15114	6.20721	5.39329e-10	3.14575e-09	Y_RNA	noncoding	chr17	30344503	30344604	102	-	ENSEMBL	gene	ENSG00000207132.1	misc_RNA	KNOWN	Y_RNA	3	NA
ENSG00000236438.6	28.9805	7.0877	0.973075	7.28382	3.24496e-13	2.85183e-12	FAM157A	noncoding	chr3	198153287	198222513	69227	+	HAVANA	gene	ENSG00000236438.7	transcribed_unprocessed_pseudogene	KNOWN	FAM157A	1	OTTHUMG00000187506.3
ENSG00000248544.2	11.95	7.08089	1.0401	6.80787	9.90552e-12	7.17659e-11	CTB-47B11.3	noncoding	chr5	157375741	157384950	9210	-	HAVANA	gene	ENSG00000248544.2	antisense	KNOWN	CTB-47B11.3	1	OTTHUMG00000163483.2
ENSG00000279164.1	98.3631	7.08038	0.640917	11.0473	2.25962e-28	9.3047e-27	RP4-737E23.5	noncoding	chr20	23148086	23149939	1854	+	HAVANA	gene	ENSG00000279164.1	TEC	KNOWN	RP4-737E23.5	2	OTTHUMG00000175579.1
ENSG00000239948.2	601.018	7.07271	0.604902	11.6923	1.39532e-31	7.80279e-30	RN7SL368P	noncoding	chr19	43660500	43660776	277	-	ENSEMBL	gene	ENSG00000239948.2	misc_RNA	KNOWN	RN7SL368P	3	NA
ENSG00000259912.1	9.02396	7.0186	1.27094	5.52236	3.3447e-08	1.56252e-07	CTC-527H23.2	noncoding	chr16	48620319	48622033	1715	+	HAVANA	gene	ENSG00000259912.1	lincRNA	KNOWN	CTC-527H23.2	2	OTTHUMG00000174454.1
ENSG00000225889.7	881.169	7.01768	0.523865	13.396	6.38471e-41	8.40703e-39	AC074289.1	noncoding	chr2	64143239	64252859	109621	+	HAVANA	gene	ENSG00000225889.7	antisense	KNOWN	AC074289.1	2	OTTHUMG00000152632.5
ENSG00000278546.1	9.66972	6.95499	1.16472	5.9714	2.35221e-09	1.26119e-08	RP1-41C23.4	noncoding	chr17	31560132	31560573	442	+	HAVANA	gene	ENSG00000278546.1	lincRNA	KNOWN	RP1-41C23.4	2	OTTHUMG00000186640.1
ENSG00000213073.4	526.343	6.93443	0.407547	17.0151	6.35162e-65	4.9604e-62	RP11-288H12.3	noncoding	chr6	160093082	160096212	3131	+	HAVANA	gene	ENSG00000213073.4	transcribed_processed_pseudogene	KNOWN	RP11-288H12.3	1	OTTHUMG00000015946.2
ENSG00000280035.1	296.939	6.89696	0.546259	12.6258	1.52187e-36	1.3732e-34	RP11-10J21.2	noncoding	chr8	141224288	141226947	2660	-	HAVANA	gene	ENSG00000280035.1	TEC	KNOWN	RP11-10J21.2	2	OTTHUMG00000164476.1
ENSG00000279821.1	220.135	6.89395	0.594144	11.6032	3.97106e-31	2.15159e-29	RP11-1334A24.5	noncoding	chr5	177476631	177479656	3026	-	HAVANA	gene	ENSG00000279821.1	TEC	KNOWN	RP11-1334A24.5	2	OTTHUMG00000163397.1
ENSG00000214797.3	81.8743	6.89331	0.882456	7.81151	5.65066e-15	6.08252e-14	RP11-1036E20.9	noncoding	chr11	59268876	59284033	15158	-	HAVANA	gene	ENSG00000214797.3	lincRNA	KNOWN	RP11-1036E20.9	2	OTTHUMG00000167437.1
ENSG00000204283.3	116.178	6.88422	0.82753	8.31899	8.87142e-17	1.17086e-15	FLJ45079	noncoding	chr17	77879027	77884087	5061	-	HAVANA	gene	ENSG00000204283.3	lincRNA	KNOWN	FLJ45079	2	OTTHUMG00000177433.2
ENSG00000241163.7	1504.56	6.87343	0.57227	12.0108	3.11691e-33	2.02269e-31	LINC00877	noncoding	chr3	72035300	72279503	244204	-	HAVANA	gene	ENSG00000241163.7	lincRNA	KNOWN	LINC00877	2	OTTHUMG00000158784.4
ENSG00000241333.3	18.3729	6.87109	0.956519	7.18343	6.79827e-13	5.74934e-12	RN7SL385P	noncoding	chr22	37669464	37669739	276	-	ENSEMBL	gene	ENSG00000241333.3	misc_RNA	KNOWN	RN7SL385P	3	NA
ENSG00000249309.1	27.3551	6.86773	0.784317	8.75632	2.0173e-18	3.19943e-17	RP11-153M7.5	noncoding	chr4	153720327	153727722	7396	+	HAVANA	gene	ENSG00000249309.1	antisense	KNOWN	RP11-153M7.5	2	OTTHUMG00000161558.1
ENSG00000249662.5	63.8318	6.85962	0.712918	9.6219	6.4625e-22	1.43775e-20	RP11-321E2.4	noncoding	chr5	17444010	17483946	39937	+	HAVANA	gene	ENSG00000249662.5	lincRNA	KNOWN	RP11-321E2.4	2	OTTHUMG00000161869.1
ENSG00000184106.8	77.0987	6.82925	0.889494	7.67768	1.61994e-14	1.66161e-13	TREML3P	noncoding	chr6	41208713	41217947	9235	-	HAVANA	gene	ENSG00000184106.8	transcribed_unprocessed_pseudogene	KNOWN	TREML3P	2	OTTHUMG00000177313.1
ENSG00000259473.1	7.52366	6.82408	1.2524	5.44882	5.07046e-08	2.31664e-07	RP11-96C21.1	noncoding	chr15	70503907	70505928	2022	-	HAVANA	gene	ENSG00000259473.1	lincRNA	KNOWN	RP11-96C21.1	2	OTTHUMG00000172125.1
ENSG00000240934.2	9.96495	6.82362	1.12417	6.06993	1.27965e-09	7.12954e-09	RP11-925D8.1	noncoding	chr15	58200606	58201018	413	+	HAVANA	gene	ENSG00000240934.2	processed_pseudogene	KNOWN	RP11-925D8.1	1	OTTHUMG00000157940.2
ENSG00000258082.1	1096.57	6.81438	0.558356	12.2044	2.94541e-34	2.13123e-32	RP11-443B7.3	noncoding	chr1	234979647	234980804	1158	-	HAVANA	gene	ENSG00000258082.1	lincRNA	KNOWN	RP11-443B7.3	2	OTTHUMG00000170191.1
ENSG00000260943.1	10.3735	6.80258	1.13901	5.97235	2.33867e-09	1.25512e-08	RP11-476D10.1	noncoding	chr12	40140926	40142876	1951	-	HAVANA	gene	ENSG00000260943.1	lincRNA	KNOWN	RP11-476D10.1	2	OTTHUMG00000172895.1
ENSG00000234290.2	2351.66	6.80169	0.497504	13.6716	1.4999e-42	2.22024e-40	AC116366.6	noncoding	chr5	132468890	132473043	4154	-	HAVANA	gene	ENSG00000234290.2	antisense	KNOWN	AC116366.6	1	OTTHUMG00000059495.2
ENSG00000253307.1	210.903	6.7421	0.583378	11.557	6.80561e-31	3.60968e-29	RP11-10J21.4	noncoding	chr8	141252286	141253292	1007	-	HAVANA	gene	ENSG00000253307.1	antisense	KNOWN	RP11-10J21.4	2	OTTHUMG00000164479.1
ENSG00000241721.1	109.117	6.73863	0.606867	11.104	1.20005e-28	5.13776e-27	SUMO1P1	noncoding	chr20	53875252	53875557	306	-	HAVANA	gene	ENSG00000241721.1	processed_pseudogene	KNOWN	SUMO1P1	1	OTTHUMG00000032770.2
ENSG00000226644.5	14.0849	6.72827	1.0983	6.12608	9.00701e-10	5.11383e-09	RP11-128M1.1	noncoding	chr20	2207217	2213151	5935	+	HAVANA	gene	ENSG00000226644.5	lincRNA	KNOWN	RP11-128M1.1	1	OTTHUMG00000031689.1
ENSG00000264548.1	49.7963	6.72046	0.789016	8.51752	1.63004e-17	2.32622e-16	RP13-516M14.2	noncoding	chr17	82214227	82217352	3126	+	HAVANA	gene	ENSG00000264548.1	antisense	KNOWN	RP13-516M14.2	2	OTTHUMG00000178600.1
ENSG00000270972.1	11.826	6.71018	1.02219	6.56449	5.22111e-11	3.46057e-10	RP11-326C3.15	noncoding	chr11	333192	333688	497	+	HAVANA	gene	ENSG00000270972.1	lincRNA	KNOWN	RP11-326C3.15	2	OTTHUMG00000184167.1
ENSG00000279861.1	222.859	6.70376	0.782268	8.56965	1.03803e-17	1.52065e-16	RP11-43N16.4	noncoding	chr19	47487638	47489519	1882	-	HAVANA	gene	ENSG00000279861.1	TEC	KNOWN	RP11-43N16.4	2	OTTHUMG00000183421.1
ENSG00000264757.1	129.597	6.69064	0.606777	11.0265	2.84661e-28	1.16162e-26	MIR3198-1	noncoding	chr22	17764180	17764259	80	-	ENSEMBL	gene	ENSG00000264757.1	miRNA	KNOWN	MIR3198-1	3	NA
ENSG00000253174.2	13.2447	6.68891	1.01541	6.58742	4.47547e-11	3.00238e-10	RP11-360L9.7	noncoding	chr8	41540381	41545044	4664	-	HAVANA	gene	ENSG00000253174.2	antisense	KNOWN	RP11-360L9.7	2	OTTHUMG00000164081.2
ENSG00000177112.7	18.3932	6.67643	0.902222	7.39998	1.36203e-13	1.24736e-12	MRVI1-AS1	noncoding	chr11	10541272	10599932	58661	+	HAVANA	gene	ENSG00000177112.7	antisense	KNOWN	MRVI1-AS1	2	OTTHUMG00000165772.2
ENSG00000234383.1	15.53	6.66157	1.10648	6.02049	1.73886e-09	9.51478e-09	CTBP2P8	noncoding	chr1	68161761	68163090	1330	-	HAVANA	gene	ENSG00000234383.1	processed_pseudogene	KNOWN	CTBP2P8	1	OTTHUMG00000009154.1
ENSG00000202272.1	33.1102	6.61795	1.03907	6.3691	1.90144e-10	1.17628e-09	Y_RNA	noncoding	chrX	23782210	23782310	101	+	ENSEMBL	gene	ENSG00000202272.1	misc_RNA	KNOWN	Y_RNA	3	NA
ENSG00000234506.5	246.796	6.60681	0.50731	13.0232	9.02735e-39	1.02226e-36	LINC01506	noncoding	chr9	68543541	68546589	3049	-	HAVANA	gene	ENSG00000234506.5	lincRNA	KNOWN	LINC01506	2	OTTHUMG00000019968.1
ENSG00000214407.3	156.904	6.59096	0.740507	8.9006	5.55465e-19	9.35329e-18	RP11-221J22.1	noncoding	chr3	101940859	101997926	57068	+	HAVANA	gene	ENSG00000214407.3	lincRNA	KNOWN	RP11-221J22.1	2	OTTHUMG00000159212.1
ENSG00000257094.1	9.27652	6.57647	1.08668	6.05188	1.43164e-09	7.91402e-09	RP11-50I19.1	noncoding	chr12	32007127	32007435	309	+	HAVANA	gene	ENSG00000257094.1	processed_pseudogene	KNOWN	RP11-50I19.1	1	OTTHUMG00000169292.1
ENSG00000272941.1	249.955	6.54061	0.644409	10.1498	3.32088e-24	9.33143e-23	RP11-134L10.1	noncoding	chr7	135168403	135169547	1145	+	HAVANA	gene	ENSG00000272941.1	antisense	KNOWN	RP11-134L10.1	2	OTTHUMG00000186343.1
ENSG00000258819.1	14.5389	6.53242	1.00115	6.52493	6.80343e-11	4.43407e-10	RP11-7F17.3	noncoding	chr14	77069180	77076344	7165	-	HAVANA	gene	ENSG00000258819.1	lincRNA	KNOWN	RP11-7F17.3	2	OTTHUMG00000171581.1
ENSG00000237272.1	58.0998	6.52196	0.719648	9.0627	1.2726e-19	2.28382e-18	OR51R1P	noncoding	chr11	4418060	4419011	952	+	HAVANA	gene	ENSG00000237272.2	unitary_pseudogene	KNOWN	OR51R1P	2	OTTHUMG00000154338.2
ENSG00000272666.1	42.9842	6.49627	0.684088	9.49624	2.17602e-21	4.59297e-20	CTA-384D8.35	noncoding	chr22	50542305	50542906	602	-	HAVANA	gene	ENSG00000272666.1	lincRNA	KNOWN	CTA-384D8.35	2	OTTHUMG00000186141.1
ENSG00000240669.1	22.9345	6.48869	0.881299	7.36264	1.80308e-13	1.62954e-12	RP11-555K12.2	noncoding	chr4	152613875	152614333	459	-	HAVANA	gene	ENSG00000240669.1	processed_pseudogene	KNOWN	RP11-555K12.2	1	OTTHUMG00000157586.1
ENSG00000262580.5	37.1598	6.4629	0.986698	6.55003	5.7525e-11	3.79059e-10	RP11-334C17.5	noncoding	chr17	80200673	80205949	5277	-	HAVANA	gene	ENSG00000262580.5	antisense	KNOWN	RP11-334C17.5	2	OTTHUMG00000177568.3
ENSG00000207965.1	14.8727	6.45585	1.0121	6.37867	1.78634e-10	1.10841e-09	MIR629	noncoding	chr15	70079372	70079468	97	-	ENSEMBL	gene	ENSG00000207965.1	miRNA	KNOWN	MIR629	3	NA
ENSG00000280194.1	496.063	6.44962	0.566753	11.38	5.26245e-30	2.5576e-28	AD000864.6	noncoding	chr19	35901561	35903855	2295	-	HAVANA	gene	ENSG00000280194.1	TEC	KNOWN	AD000864.6	2	OTTHUMG00000181738.1
ENSG00000225342.2	192.007	6.42462	0.557296	11.5282	9.51012e-31	4.97426e-29	AC079630.4	noncoding	chr12	40186009	40224915	38907	-	HAVANA	gene	ENSG00000225342.2	antisense	KNOWN	AC079630.4	2	OTTHUMG00000133699.2
ENSG00000270030.1	22.1757	6.4149	0.887242	7.23016	4.82437e-13	4.14972e-12	RP11-326C3.13	noncoding	chr11	325703	326294	592	-	HAVANA	gene	ENSG00000270030.1	lincRNA	KNOWN	RP11-326C3.13	2	OTTHUMG00000184138.1
ENSG00000237264.4	18.4903	6.39463	0.914421	6.99309	2.68888e-12	2.09631e-11	FTH1P11	noncoding	chr8	81521682	81522232	551	-	HAVANA	gene	ENSG00000237264.4	processed_pseudogene	KNOWN	FTH1P11	1	OTTHUMG00000164678.2
ENSG00000228485.1	92.9896	6.38591	0.743036	8.59434	8.37418e-18	1.24041e-16	GRK5-IT1	noncoding	chr10	119208531	119211760	3230	+	HAVANA	gene	ENSG00000228485.1	sense_intronic	KNOWN	GRK5-IT1	1	OTTHUMG00000019145.1
ENSG00000265134.1	46.0209	6.3791	0.943767	6.75919	1.38768e-11	9.85824e-11	MIR3190	noncoding	chr19	47226942	47227021	80	+	ENSEMBL	gene	ENSG00000265134.1	miRNA	KNOWN	MIR3190	3	NA
ENSG00000233013.8	76.4277	6.37859	0.565291	11.2837	1.57918e-29	7.25464e-28	FAM157B	noncoding	chr9	138216187	138252994	36808	+	HAVANA	gene	ENSG00000233013.8	lincRNA	KNOWN	FAM157B	2	OTTHUMG00000021000.2
ENSG00000277595.1	156.097	6.31118	0.650074	9.7084	2.77665e-22	6.4169e-21	RP11-946P6.6	noncoding	chr12	110032245	110032803	559	+	HAVANA	gene	ENSG00000277595.1	sense_intronic	KNOWN	RP11-946P6.6	2	OTTHUMG00000187458.1
ENSG00000242853.3	56.6729	6.31008	0.84352	7.48065	7.39556e-14	7.02873e-13	RN7SL749P	noncoding	chr10	119212857	119213146	290	+	ENSEMBL	gene	ENSG00000242853.3	misc_RNA	KNOWN	RN7SL749P	3	NA
ENSG00000225101.4	121.264	6.30224	0.588084	10.7166	8.50989e-27	3.03038e-25	OR52K3P	noncoding	chr11	4474813	4475755	943	+	HAVANA	gene	ENSG00000225101.4	unprocessed_pseudogene	KNOWN	OR52K3P	2	OTTHUMG00000165704.1
ENSG00000203709.9	7964.36	6.28665	0.353626	17.7777	1.05187e-70	1.32349e-67	C1orf132	noncoding	chr1	207801518	207879096	77579	-	HAVANA	gene	ENSG00000203709.10	lincRNA	KNOWN	C1orf132	2	OTTHUMG00000036553.3
ENSG00000270120.1	98.6074	6.27088	0.696582	9.00235	2.20942e-19	3.85805e-18	RP11-327F22.6	noncoding	chr16	50712844	50713589	746	+	HAVANA	gene	ENSG00000270120.1	sense_intronic	KNOWN	RP11-327F22.6	2	OTTHUMG00000184115.1
ENSG00000265975.1	168.76	6.24899	0.476311	13.1196	2.5443e-39	2.97158e-37	CTB-41I6.2	noncoding	chr17	8967523	8976995	9473	+	HAVANA	gene	ENSG00000265975.1	lincRNA	KNOWN	CTB-41I6.2	2	OTTHUMG00000178279.1
ENSG00000273837.1	128.646	6.2484	0.485493	12.8702	6.6225e-38	6.97611e-36	LLNLR-470E3.1	noncoding	chr19	51639478	51639931	454	-	HAVANA	gene	ENSG00000273837.1	sense_intronic	KNOWN	LLNLR-470E3.1	2	OTTHUMG00000183498.3
ENSG00000243953.1	7.9869	6.22858	1.16667	5.33875	9.35886e-08	4.13802e-07	RP11-439C8.2	noncoding	chr3	154969283	154970223	941	-	HAVANA	gene	ENSG00000243953.1	lincRNA	KNOWN	RP11-439C8.2	2	OTTHUMG00000159132.1
ENSG00000229853.1	5.48429	6.21852	1.30529	4.76408	1.89713e-06	7.08313e-06	RP5-1049G16.4	noncoding	chr20	47630266	47631438	1173	-	HAVANA	gene	ENSG00000229853.1	processed_pseudogene	KNOWN	RP5-1049G16.4	1	OTTHUMG00000032671.1
ENSG00000269303.1	12.3865	6.21197	1.091	5.69384	1.24212e-08	6.11953e-08	CTD-2527I21.7	noncoding	chr19	34998233	35000170	1938	-	HAVANA	gene	ENSG00000269303.1	antisense	KNOWN	CTD-2527I21.7	2	OTTHUMG00000182471.1
ENSG00000273253.2	33.0162	6.19836	0.848756	7.30288	2.81668e-13	2.49676e-12	RP3-402G11.26	noncoding	chr22	50199090	50200837	1748	-	HAVANA	gene	ENSG00000273253.2	antisense	KNOWN	RP3-402G11.26	2	OTTHUMG00000186123.4
ENSG00000233791.5	227.617	6.15162	0.46694	13.1743	1.23326e-39	1.46235e-37	LINC01136	noncoding	chr1	203298758	203305309	6552	-	HAVANA	gene	ENSG00000233791.5	lincRNA	KNOWN	LINC01136	2	OTTHUMG00000035835.2
ENSG00000251405.2	4.98555	6.13595	1.30499	4.7019	2.57748e-06	9.45648e-06	CTB-109A12.1	noncoding	chr5	157362615	157460078	97464	-	HAVANA	gene	ENSG00000251405.2	sense_overlapping	KNOWN	CTB-109A12.1	1	OTTHUMG00000163480.2
ENSG00000259070.5	30.6209	6.09078	0.734033	8.29769	1.06153e-16	1.38808e-15	LINC00639	noncoding	chr14	38749339	38948273	198935	-	HAVANA	gene	ENSG00000259070.5	lincRNA	KNOWN	LINC00639	2	OTTHUMG00000170746.2
ENSG00000276900.1	1307.45	6.08637	0.553123	11.0036	3.67044e-28	1.48443e-26	RP11-467L13.7	noncoding	chr12	31729117	31731204	2088	+	HAVANA	gene	ENSG00000276900.1	antisense	KNOWN	RP11-467L13.7	2	OTTHUMG00000187205.1
ENSG00000258976.1	13.0206	6.07604	1.04734	5.80139	6.57692e-09	3.34053e-08	CTD-2207P18.2	noncoding	chr14	74614693	74616647	1955	-	HAVANA	gene	ENSG00000258976.1	lincRNA	KNOWN	CTD-2207P18.2	2	OTTHUMG00000171478.1
ENSG00000230789.1	79.7685	6.06761	0.686236	8.84187	9.41257e-19	1.54252e-17	ARHGAP26-IT1	noncoding	chr5	143192500	143194166	1667	+	HAVANA	gene	ENSG00000230789.1	sense_intronic	KNOWN	ARHGAP26-IT1	1	OTTHUMG00000067192.1
ENSG00000278330.1	164.778	6.04804	0.475946	12.7074	5.37887e-37	5.11852e-35	RP11-4B16.4	noncoding	chr18	77112602	77115726	3125	+	HAVANA	gene	ENSG00000278330.1	antisense	KNOWN	RP11-4B16.4	2	OTTHUMG00000186683.1
ENSG00000262172.1	4.77457	6.01039	1.31879	4.55749	5.17694e-06	1.8161e-05	CTD-2529O21.1	noncoding	chr17	79991944	79992841	898	-	HAVANA	gene	ENSG00000262172.1	sense_intronic	KNOWN	CTD-2529O21.1	2	OTTHUMG00000177535.1
ENSG00000238005.2	227.163	5.96552	0.595916	10.0107	1.36814e-23	3.59461e-22	RP11-443B7.1	noncoding	chr1	234957342	234970062	12721	-	HAVANA	gene	ENSG00000238005.2	lincRNA	KNOWN	RP11-443B7.1	2	OTTHUMG00000038014.2
ENSG00000255328.1	22.8746	5.95234	0.928902	6.40793	1.47508e-10	9.24139e-10	RP11-326C3.12	noncoding	chr11	327171	330122	2952	+	HAVANA	gene	ENSG00000255328.1	lincRNA	KNOWN	RP11-326C3.12	2	OTTHUMG00000165544.2
ENSG00000264653.1	452.833	5.94322	0.521763	11.3907	4.65434e-30	2.27671e-28	MIR5194	noncoding	chr8	130008334	130008453	120	-	ENSEMBL	gene	ENSG00000264653.1	miRNA	KNOWN	MIR5194	3	NA
ENSG00000233214.1	7.70368	5.9294	1.08822	5.4487	5.07397e-08	2.31778e-07	AC002511.2	noncoding	chr19	35424062	35424652	591	-	HAVANA	gene	ENSG00000233214.1	lincRNA	KNOWN	AC002511.2	2	OTTHUMG00000048096.2
ENSG00000229563.6	4.7488	5.92277	1.35501	4.37101	1.23671e-05	4.1075e-05	LINC01204	noncoding	chrX	45505388	45630202	124815	+	HAVANA	gene	ENSG00000229563.6	lincRNA	KNOWN	LINC01204	2	OTTHUMG00000021406.2
ENSG00000240710.1	21.473	5.90935	0.841426	7.02303	2.17115e-12	1.71511e-11	RP11-430C7.4	noncoding	chr1	204603035	204616565	13531	+	HAVANA	gene	ENSG00000240710.1	antisense	KNOWN	RP11-430C7.4	1	OTTHUMG00000037031.1
ENSG00000263584.1	12.8506	5.90814	1.04641	5.6461	1.64124e-08	7.9323e-08	MIR4480	noncoding	chr10	12578753	12578823	71	+	ENSEMBL	gene	ENSG00000263584.1	miRNA	KNOWN	MIR4480	3	NA
ENSG00000242330.3	64.0415	5.90776	0.769761	7.6748	1.65676e-14	1.69784e-13	RN7SL683P	noncoding	chr14	71448689	71448958	270	+	ENSEMBL	gene	ENSG00000242330.3	misc_RNA	KNOWN	RN7SL683P	3	NA
ENSG00000260070.1	26.3295	5.90266	0.740647	7.9696	1.59187e-15	1.82176e-14	RP11-182J23.1	noncoding	chr7	36319775	36320479	705	+	HAVANA	gene	ENSG00000260070.1	antisense	KNOWN	RP11-182J23.1	2	OTTHUMG00000173154.1
ENSG00000223552.1	10.0317	5.90188	1.01364	5.82244	5.79953e-09	2.96429e-08	RP11-24F11.2	noncoding	chr3	46364955	46407059	42105	-	HAVANA	gene	ENSG00000223552.1	antisense	KNOWN	RP11-24F11.2	2	OTTHUMG00000156326.1
ENSG00000255224.1	36.0076	5.89144	0.88097	6.68744	2.27101e-11	1.57579e-10	CTD-3065J16.9	noncoding	chr8	144078002	144079265	1264	-	HAVANA	gene	ENSG00000255224.1	antisense	KNOWN	CTD-3065J16.9	2	OTTHUMG00000165436.1
ENSG00000227297.1	4.39375	5.88171	1.36969	4.2942	1.75326e-05	5.688e-05	RP4-718J7.4	noncoding	chr20	57599695	57601200	1506	-	HAVANA	gene	ENSG00000227297.1	lincRNA	KNOWN	RP4-718J7.4	2	OTTHUMG00000032826.2
ENSG00000249993.1	4.51172	5.8695	1.33512	4.39624	1.10141e-05	3.68568e-05	BFSP2-AS1	noncoding	chr3	133429269	133455776	26508	-	HAVANA	gene	ENSG00000249993.1	antisense	KNOWN	BFSP2-AS1	2	OTTHUMG00000159721.1
ENSG00000223722.3	4.2683	5.86735	1.33371	4.39927	1.08618e-05	3.63794e-05	RP11-467L13.5	noncoding	chr12	31754720	31755121	402	+	HAVANA	gene	ENSG00000223722.3	processed_pseudogene	KNOWN	RP11-467L13.5	1	OTTHUMG00000169238.1
ENSG00000243609.1	205.756	5.85374	0.638415	9.16917	4.76671e-20	8.9294e-19	RPS2P44	noncoding	chr16	48577524	48578369	846	-	HAVANA	gene	ENSG00000243609.1	processed_pseudogene	KNOWN	RPS2P44	1	OTTHUMG00000175442.1
ENSG00000235119.1	13.8952	5.83179	0.950386	6.13623	8.4503e-10	4.81829e-09	RP11-9M16.2	noncoding	chr9	114396724	114398503	1780	-	HAVANA	gene	ENSG00000235119.1	lincRNA	KNOWN	RP11-9M16.2	2	OTTHUMG00000020540.1
ENSG00000250616.2	14.8527	5.82968	0.953788	6.11213	9.83125e-10	5.55534e-09	RP11-455F5.3	noncoding	chr16	30096430	30104116	7687	+	HAVANA	gene	ENSG00000250616.2	antisense	KNOWN	RP11-455F5.3	2	OTTHUMG00000176855.1
ENSG00000207444.1	20.0482	5.81565	0.769731	7.55542	4.17497e-14	4.09683e-13	SNORD56B	noncoding	chr14	71398337	71398407	71	+	ENSEMBL	gene	ENSG00000207444.1	snoRNA	KNOWN	SNORD56B	3	NA
ENSG00000231830.1	5.88499	5.7997	1.1668	4.9706	6.67467e-07	2.63634e-06	XX-FW83128A1.2	noncoding	chrX	154333960	154335037	1078	-	HAVANA	gene	ENSG00000231830.1	antisense	KNOWN	XX-FW83128A1.2	2	OTTHUMG00000022655.2
ENSG00000218713.1	43.1666	5.78698	0.633089	9.14087	6.19527e-20	1.14795e-18	RP1-34L19.1	noncoding	chr6	53206598	53208697	2100	-	HAVANA	gene	ENSG00000218713.1	processed_pseudogene	KNOWN	RP1-34L19.1	1	OTTHUMG00000014873.1
ENSG00000253519.1	4.58184	5.78615	1.42843	4.0507	5.10644e-05	0.000154386	AC106801.1	noncoding	chr5	157565964	157569098	3135	+	HAVANA	gene	ENSG00000253519.1	antisense	KNOWN	AC106801.1	2	OTTHUMG00000163509.1
ENSG00000222346.1	11.1751	5.78296	1.30732	4.42353	9.71029e-06	3.28286e-05	RNA5SP237	noncoding	chr7	111953653	111953765	113	-	ENSEMBL	gene	ENSG00000222346.1	rRNA	KNOWN	RNA5SP237	3	NA
ENSG00000261222.2	7.44309	5.78218	1.20514	4.79794	1.60305e-06	6.05298e-06	CTD-2006K23.1	noncoding	chr17	74599840	74607229	7390	+	HAVANA	gene	ENSG00000261222.2	lincRNA	KNOWN	CTD-2006K23.1	2	OTTHUMG00000176084.2
ENSG00000243273.1	95.6572	5.76041	0.771769	7.4639	8.39963e-14	7.92315e-13	RP11-166N6.2	noncoding	chr3	150890636	151038818	148183	+	HAVANA	gene	ENSG00000243273.1	antisense	KNOWN	RP11-166N6.2	2	OTTHUMG00000159849.1
ENSG00000259496.2	3.93261	5.75021	1.34378	4.27915	1.8761e-05	6.05855e-05	RP11-19J5.1	noncoding	chr15	69803316	69804046	731	-	HAVANA	gene	ENSG00000259496.2	processed_pseudogene	KNOWN	RP11-19J5.1	1	OTTHUMG00000172100.2
ENSG00000236345.1	61.6545	5.73405	0.676347	8.47797	2.29156e-17	3.22957e-16	RP11-59D5__B.2	noncoding	chr6	63806836	63822642	15807	+	HAVANA	gene	ENSG00000236345.1	antisense	KNOWN	RP11-59D5__B.2	2	OTTHUMG00000014954.1
ENSG00000230257.1	58.9504	5.73015	0.761348	7.52631	5.21938e-14	5.04949e-13	NFE4	noncoding	chr7	102973522	102988856	15335	+	HAVANA	gene	ENSG00000230257.1	antisense	KNOWN	NFE4	2	OTTHUMG00000157208.1
ENSG00000267783.1	27.6633	5.72754	0.929076	6.16477	7.05844e-10	4.06044e-09	CTB-55O6.10	noncoding	chr19	14119106	14119537	432	+	HAVANA	gene	ENSG00000267783.1	antisense	KNOWN	CTB-55O6.10	2	OTTHUMG00000182137.1
ENSG00000259438.1	43.6801	5.71715	0.647544	8.82898	1.05635e-18	1.7224e-17	CTD-2650P22.1	noncoding	chr15	52010999	52019095	8097	-	HAVANA	gene	ENSG00000259438.1	lincRNA	KNOWN	CTD-2650P22.1	2	OTTHUMG00000172595.1
ENSG00000253616.5	26.39	5.68298	0.88273	6.43795	1.21094e-10	7.6586e-10	RP11-875O11.3	noncoding	chr8	23071377	23074488	3112	-	HAVANA	gene	ENSG00000253616.5	antisense	KNOWN	RP11-875O11.3	2	OTTHUMG00000163772.1
ENSG00000266498.1	66.8536	5.66307	0.624419	9.06934	1.19735e-19	2.1572e-18	RP11-45M22.5	noncoding	chr17	17235433	17236118	686	-	HAVANA	gene	ENSG00000266498.1	lincRNA	KNOWN	RP11-45M22.5	2	OTTHUMG00000179384.1
ENSG00000262703.1	4.03475	5.65261	1.46646	3.8546	0.000115919	0.000329981	RP11-485G7.6	noncoding	chr16	11348143	11349321	1179	-	HAVANA	gene	ENSG00000262703.1	antisense	KNOWN	RP11-485G7.6	2	OTTHUMG00000177410.1
ENSG00000255026.1	38.7923	5.65172	0.817837	6.91057	4.82716e-12	3.65637e-11	RP11-326C3.2	noncoding	chr11	287305	288987	1683	+	HAVANA	gene	ENSG00000255026.1	antisense	KNOWN	RP11-326C3.2	2	OTTHUMG00000165353.1
ENSG00000266970.1	7.60623	5.65062	1.192	4.74045	2.1324e-06	7.90938e-06	RP11-806H10.4	noncoding	chr17	78360453	78373911	13459	+	HAVANA	gene	ENSG00000266970.1	lincRNA	KNOWN	RP11-806H10.4	2	OTTHUMG00000177663.1
ENSG00000272555.1	3.97064	5.62936	1.46646	3.83874	0.000123666	0.000350405	RP11-459I19.1	noncoding	chr2	218818690	218819144	455	+	HAVANA	gene	ENSG00000272555.1	lincRNA	KNOWN	RP11-459I19.1	2	OTTHUMG00000186315.1
ENSG00000224276.1	4.58897	5.60602	1.48375	3.77828	0.000157918	0.000439918	RP11-336K24.5	noncoding	chr1	155991390	156001787	10398	+	HAVANA	gene	ENSG00000224276.1	antisense	KNOWN	RP11-336K24.5	1	OTTHUMG00000017459.1
ENSG00000208028.1	481.312	5.60233	0.56163	9.97512	1.95865e-23	5.04086e-22	MIR616	noncoding	chr12	57519163	57519259	97	-	ENSEMBL	gene	ENSG00000208028.1	miRNA	KNOWN	MIR616	3	NA
ENSG00000234518.2	89.3314	5.59181	0.848846	6.58755	4.47144e-11	3.00057e-10	PTGES3P1	noncoding	chr1	89104285	89104767	483	-	HAVANA	gene	ENSG00000234518.2	processed_pseudogene	KNOWN	PTGES3P1	2	OTTHUMG00000010660.1
ENSG00000261407.1	58.9314	5.59119	0.720319	7.76211	8.35291e-15	8.8359e-14	RP11-326A19.3	noncoding	chr15	89087078	89088267	1190	-	HAVANA	gene	ENSG00000261407.1	antisense	KNOWN	RP11-326A19.3	2	OTTHUMG00000172882.1
ENSG00000260651.1	49.9554	5.58773	0.723182	7.72658	1.1047e-14	1.14979e-13	AF213884.2	noncoding	chr4	102500841	102501319	479	-	HAVANA	gene	ENSG00000260651.1	antisense	KNOWN	AF213884.2	2	OTTHUMG00000176287.1
ENSG00000262533.1	6.77333	5.58596	1.15306	4.84445	1.26964e-06	4.84496e-06	RP11-667K14.4	noncoding	chr17	2042900	2043425	526	-	HAVANA	gene	ENSG00000262533.1	antisense	KNOWN	RP11-667K14.4	2	OTTHUMG00000177679.1
ENSG00000272735.1	138.618	5.57858	0.549975	10.1433	3.54808e-24	9.92062e-23	RP11-467P9.1	noncoding	chr2	71067519	71068125	607	-	HAVANA	gene	ENSG00000272735.1	lincRNA	KNOWN	RP11-467P9.1	2	OTTHUMG00000185975.1
ENSG00000277452.1	98.4975	5.56409	0.448301	12.4115	2.26408e-35	1.84449e-33	RN7SL473P	noncoding	chr1	150566562	150566860	299	-	ENSEMBL	gene	ENSG00000277452.1	misc_RNA	KNOWN	RN7SL473P	3	NA
ENSG00000270640.1	540.025	5.5618	0.36391	15.2835	9.85635e-53	3.33174e-50	RP11-373D23.2	noncoding	chr2	28396815	28397110	296	+	HAVANA	gene	ENSG00000270640.1	sense_intronic	KNOWN	RP11-373D23.2	2	OTTHUMG00000185291.1
ENSG00000225195.2	28.1359	5.55079	0.781299	7.10457	1.20701e-12	9.89013e-12	RP11-338E21.2	noncoding	chr12	64628344	64629976	1633	+	HAVANA	gene	ENSG00000225195.2	sense_intronic	KNOWN	RP11-338E21.2	2	OTTHUMG00000168813.1
ENSG00000206337.10	56.2754	5.54605	0.630651	8.79416	1.4412e-18	2.31984e-17	HCP5	noncoding	chr6	31400702	31477506	76805	+	HAVANA	gene	ENSG00000206337.10	sense_overlapping	KNOWN	HCP5	1	OTTHUMG00000031282.4
ENSG00000228013.1	14.6597	5.54391	0.846066	6.55257	5.65536e-11	3.73528e-10	RP11-350G8.5	noncoding	chr1	154402328	154406564	4237	-	HAVANA	gene	ENSG00000228013.1	antisense	KNOWN	RP11-350G8.5	2	OTTHUMG00000036070.1
ENSG00000199627.1	55.3627	5.54156	0.695933	7.96278	1.68213e-15	1.91924e-14	RNU6-1010P	noncoding	chr7	131054886	131054992	107	-	ENSEMBL	gene	ENSG00000199627.1	snRNA	KNOWN	RNU6-1010P	3	NA
ENSG00000279811.1	78.1997	5.52029	0.68092	8.10711	5.18376e-16	6.25476e-15	RP11-862L9.2	noncoding	chr18	77002849	77006846	3998	-	HAVANA	gene	ENSG00000279811.1	TEC	KNOWN	RP11-862L9.2	2	OTTHUMG00000179334.1
ENSG00000124224.16	615.352	5.51285	0.395058	13.9545	2.95161e-44	4.9517e-42	PPP4R1L	noncoding	chr20	58228940	58309439	80500	-	HAVANA	gene	ENSG00000124224.16	transcribed_unprocessed_pseudogene	KNOWN	PPP4R1L	1	OTTHUMG00000032838.11
ENSG00000271806.1	10.1413	5.50572	0.927883	5.93364	2.96284e-09	1.57002e-08	RP5-892K4.1	noncoding	chr1	2141084	2145279	4196	-	HAVANA	gene	ENSG00000271806.1	antisense	KNOWN	RP5-892K4.1	2	OTTHUMG00000185365.1
ENSG00000266320.1	35.1643	5.49657	0.64287	8.55005	1.23037e-17	1.78511e-16	MIR3909	noncoding	chr22	35335640	35335758	119	+	ENSEMBL	gene	ENSG00000266320.1	miRNA	KNOWN	MIR3909	3	NA
ENSG00000233559.1	28.1943	5.48906	0.681469	8.05475	7.9641e-16	9.36505e-15	AC016831.7	noncoding	chr7	130853720	130928649	74930	+	HAVANA	gene	ENSG00000233559.1	lincRNA	KNOWN	AC016831.7	2	OTTHUMG00000155022.1
ENSG00000203721.5	32.2249	5.48815	0.870263	6.30631	2.85767e-10	1.72496e-09	LINC00862	noncoding	chr1	200253419	200400705	147287	-	HAVANA	gene	ENSG00000203721.6	lincRNA	KNOWN	LINC00862	2	OTTHUMG00000035722.3
ENSG00000235172.7	182.648	5.47215	0.561178	9.75117	1.82348e-22	4.26634e-21	LINC01366	noncoding	chr5	170331429	170333879	2451	+	HAVANA	gene	ENSG00000235172.7	lincRNA	KNOWN	LINC01366	1	OTTHUMG00000163120.1
ENSG00000265845.2	115.977	5.47172	0.740227	7.39196	1.44682e-13	1.32127e-12	RP11-20B24.5	noncoding	chr17	28926275	28944749	18475	+	HAVANA	gene	ENSG00000265845.2	antisense	KNOWN	RP11-20B24.5	2	OTTHUMG00000179499.2
ENSG00000231507.1	75.0354	5.46592	0.660497	8.27546	1.2796e-16	1.65697e-15	LINC01353	noncoding	chr1	203287152	203288801	1650	+	HAVANA	gene	ENSG00000231507.1	lincRNA	KNOWN	LINC01353	2	OTTHUMG00000041219.1
ENSG00000267288.2	50.3265	5.45912	0.579782	9.41583	4.69367e-21	9.56817e-20	RP13-890H12.2	noncoding	chr17	45168800	45171584	2785	-	HAVANA	gene	ENSG00000267288.2	antisense	KNOWN	RP13-890H12.2	2	OTTHUMG00000180194.2
ENSG00000263642.1	20.1934	5.4559	0.785557	6.94526	3.77757e-12	2.90113e-11	MIR4802	noncoding	chr4	40502040	40502119	80	-	ENSEMBL	gene	ENSG00000263642.1	miRNA	KNOWN	MIR4802	3	NA
ENSG00000228242.6	310.452	5.45469	0.63906	8.53549	1.39564e-17	2.00816e-16	AC093495.4	noncoding	chr3	14144637	14165978	21342	+	HAVANA	gene	ENSG00000228242.6	antisense	KNOWN	AC093495.4	1	OTTHUMG00000155524.6
ENSG00000237781.3	149.716	5.4128	0.585887	9.23863	2.49665e-20	4.80817e-19	RP11-54A4.2	noncoding	chr1	150548562	150557724	9163	-	HAVANA	gene	ENSG00000237781.3	antisense	KNOWN	RP11-54A4.2	2	OTTHUMG00000034864.3
ENSG00000261430.1	27.0876	5.39653	0.661773	8.15465	3.50188e-16	4.31036e-15	LA16c-390E6.3	noncoding	chr16	1467673	1472684	5012	-	HAVANA	gene	ENSG00000261430.1	sense_intronic	KNOWN	LA16c-390E6.3	2	OTTHUMG00000176555.1
ENSG00000255163.1	36.9312	5.37618	0.770584	6.97676	3.02062e-12	2.34044e-11	HSPE1P18	noncoding	chr11	118208932	118209211	280	-	HAVANA	gene	ENSG00000255163.1	processed_pseudogene	KNOWN	HSPE1P18	1	OTTHUMG00000166995.1
ENSG00000238045.9	12.3146	5.35005	0.876328	6.10507	1.02753e-09	5.79469e-09	AC009133.12	noncoding	chr16	29808636	29821252	12617	-	HAVANA	gene	ENSG00000238045.9	antisense	KNOWN	AC009133.12	2	OTTHUMG00000132117.4
ENSG00000277383.1	5.61602	5.34582	1.20023	4.45401	8.42816e-06	2.87385e-05	CTD-3001H11.2	noncoding	chr19	47607873	47608454	582	-	HAVANA	gene	ENSG00000277383.1	antisense	KNOWN	CTD-3001H11.2	2	OTTHUMG00000186770.1
ENSG00000267212.1	17.9074	5.33372	0.869142	6.13676	8.42211e-10	4.80342e-09	CTD-2659N19.9	noncoding	chr19	12784539	12785101	563	-	HAVANA	gene	ENSG00000267212.1	lincRNA	KNOWN	CTD-2659N19.9	2	OTTHUMG00000180479.1
ENSG00000282508.1	560.528	5.31864	0.552008	9.63509	5.68434e-22	1.27087e-20	LINC01002	noncoding	chr19	198264	239440	41177	-	HAVANA	gene	ENSG00000282508.1	processed_transcript	KNOWN	LINC01002	2	OTTHUMG00000188608.4
ENSG00000274963.1	157.93	5.31851	0.429073	12.3954	2.76892e-35	2.21592e-33	RN7SL600P	noncoding	chr1	150568971	150569269	299	-	ENSEMBL	gene	ENSG00000274963.1	misc_RNA	KNOWN	RN7SL600P	3	NA
ENSG00000250548.6	278.638	5.31423	0.673775	7.88724	3.0895e-15	3.42491e-14	RP11-47I22.2	noncoding	chr14	61556313	61570653	14341	-	HAVANA	gene	ENSG00000250548.6	lincRNA	KNOWN	RP11-47I22.2	2	OTTHUMG00000171534.1
ENSG00000279283.1	352.678	5.3086	0.45286	11.7224	9.78752e-32	5.56954e-30	RP11-417L19.5	noncoding	chr12	131896500	131898239	1740	+	HAVANA	gene	ENSG00000279283.1	TEC	KNOWN	RP11-417L19.5	2	OTTHUMG00000168248.1
ENSG00000231721.6	2330.64	5.30267	0.583578	9.08648	1.02299e-19	1.85201e-18	LINC-PINT	noncoding	chr7	130941760	131110176	168417	-	HAVANA	gene	ENSG00000231721.6	antisense	KNOWN	LINC-PINT	2	OTTHUMG00000155000.2
ENSG00000237576.1	32.9275	5.30156	0.694133	7.63767	2.21191e-14	2.2384e-13	AC097495.2	noncoding	chr2	68832044	68837724	5681	+	HAVANA	gene	ENSG00000237576.1	antisense	KNOWN	AC097495.2	2	OTTHUMG00000152623.1
ENSG00000255680.1	8.00281	5.26984	1.0508	5.0151	5.30069e-07	2.12103e-06	RP11-732A19.9	noncoding	chr11	6618790	6619764	975	+	HAVANA	gene	ENSG00000255680.1	antisense	KNOWN	RP11-732A19.9	2	OTTHUMG00000168089.1
ENSG00000251230.5	549.013	5.26854	0.728013	7.23687	4.59151e-13	3.95996e-12	MIR3945HG	noncoding	chr4	184844585	184855751	11167	-	HAVANA	gene	ENSG00000251230.5	lincRNA	KNOWN	MIR3945HG	2	OTTHUMG00000160604.1
ENSG00000273004.1	295.628	5.26845	0.526132	10.0136	1.32885e-23	3.4995e-22	GS1-279B7.2	noncoding	chr1	185317779	185318530	752	+	HAVANA	gene	ENSG00000273004.1	lincRNA	KNOWN	GS1-279B7.2	2	OTTHUMG00000186480.1
ENSG00000252118.1	16.313	5.26212	0.866804	6.07071	1.27346e-09	7.09676e-09	RNU6ATAC39P	noncoding	chr10	12456483	12456631	149	+	ENSEMBL	gene	ENSG00000252118.1	snRNA	KNOWN	RNU6ATAC39P	3	NA
ENSG00000225731.1	3.30125	5.25015	1.47317	3.56384	0.000365464	0.000958434	AP001627.1	noncoding	chr21	42733594	42741758	8165	-	HAVANA	gene	ENSG00000225731.1	antisense	KNOWN	AP001627.1	2	OTTHUMG00000153501.1
ENSG00000242992.3	6.42984	5.24121	1.22466	4.27971	1.87138e-05	6.04523e-05	FTH1P4	noncoding	chr3	128764466	128765018	553	-	HAVANA	gene	ENSG00000242992.3	processed_pseudogene	KNOWN	FTH1P4	1	OTTHUMG00000159811.1
ENSG00000230492.1	3.41055	5.23222	1.53841	3.40105	0.000671266	0.00167802	RP4-753D10.5	noncoding	chr20	23010209	23030785	20577	-	HAVANA	gene	ENSG00000230492.1	antisense	KNOWN	RP4-753D10.5	2	OTTHUMG00000032052.1
ENSG00000279430.1	282.742	5.23054	0.564734	9.26196	2.00705e-20	3.89842e-19	RP11-190A12.9	noncoding	chr1	159910094	159910554	461	-	HAVANA	gene	ENSG00000279430.1	TEC	KNOWN	RP11-190A12.9	2	OTTHUMG00000187068.1
ENSG00000202019.1	246.588	5.22937	0.693941	7.53575	4.85538e-14	4.72113e-13	Y_RNA	noncoding	chr22	31230071	31230172	102	-	ENSEMBL	gene	ENSG00000202019.1	misc_RNA	KNOWN	Y_RNA	3	NA
ENSG00000225611.1	59.7544	5.2234	0.810698	6.44309	1.17067e-10	7.42878e-10	RP11-70C1.1	noncoding	chr3	42770612	42773635	3024	+	HAVANA	gene	ENSG00000225611.1	antisense	KNOWN	RP11-70C1.1	2	OTTHUMG00000156257.1
ENSG00000229951.5	12.575	5.22155	0.84951	6.14654	7.91914e-10	4.54057e-09	FLJ31356	noncoding	chr2	28384409	28394672	10264	-	HAVANA	gene	ENSG00000229951.5	antisense	KNOWN	FLJ31356	2	OTTHUMG00000151946.1
ENSG00000275437.1	104.339	5.21695	0.609147	8.56436	1.08681e-17	1.5829e-16	RP5-908M14.10	noncoding	chr20	62402236	62405935	3700	-	HAVANA	gene	ENSG00000275437.1	sense_intronic	KNOWN	RP5-908M14.10	2	OTTHUMG00000186989.1
ENSG00000278231.1	146.401	5.21465	0.446017	11.6916	1.4069e-31	7.84816e-30	RP5-906C1.1	noncoding	chr20	48821688	48849458	27771	-	HAVANA	gene	ENSG00000278231.1	lincRNA	KNOWN	RP5-906C1.1	2	OTTHUMG00000186941.1
ENSG00000273176.1	36.8658	5.21382	0.763296	6.83067	8.45182e-12	6.17673e-11	RP3-510H16.3	noncoding	chr22	35298838	35299541	704	-	HAVANA	gene	ENSG00000273176.1	antisense	KNOWN	RP3-510H16.3	2	OTTHUMG00000186162.1
ENSG00000222293.1	17.8278	5.21369	0.790944	6.59173	4.3472e-11	2.92152e-10	RNU2-36P	noncoding	chr9	86422938	86423128	191	-	ENSEMBL	gene	ENSG00000222293.1	snRNA	KNOWN	RNU2-36P	3	NA
ENSG00000240047.2	4.37096	5.21114	1.37683	3.78489	0.000153774	0.000429006	RPS3AP32	noncoding	chr8	74055882	74056647	766	+	HAVANA	gene	ENSG00000240047.2	processed_pseudogene	KNOWN	RPS3AP32	1	OTTHUMG00000158628.3
ENSG00000246334.2	8.97556	5.20675	0.961545	5.41499	6.12938e-08	2.7747e-07	PRR7-AS1	noncoding	chr5	177438503	177447699	9197	-	HAVANA	gene	ENSG00000246334.2	antisense	KNOWN	PRR7-AS1	2	OTTHUMG00000163400.1
ENSG00000253043.1	204.143	5.20021	0.398652	13.0445	6.83154e-39	7.77491e-37	RNU7-181P	noncoding	chr8	130004528	130004601	74	-	ENSEMBL	gene	ENSG00000253043.1	snRNA	KNOWN	RNU7-181P	3	NA
ENSG00000259293.1	6.25619	5.18955	1.19235	4.35239	1.34664e-05	4.4491e-05	LIPC-AS1	noncoding	chr15	58434890	58498735	63846	-	HAVANA	gene	ENSG00000259293.1	antisense	KNOWN	LIPC-AS1	2	OTTHUMG00000171977.1
ENSG00000259548.1	6.9742	5.17731	1.01346	5.10854	3.24663e-07	1.3369e-06	RP11-38G5.2	noncoding	chr15	79832466	79833554	1089	-	HAVANA	gene	ENSG00000259548.1	lincRNA	KNOWN	RP11-38G5.2	2	OTTHUMG00000172076.1
ENSG00000230417.10	35.0805	5.1582	0.833969	6.18512	6.20562e-10	3.5945e-09	LINC00856	noncoding	chr10	78179185	78551355	372171	+	HAVANA	gene	ENSG00000230417.11	lincRNA	KNOWN	LINC00856	2	OTTHUMG00000018552.3
ENSG00000253893.2	28.4835	5.15633	0.633155	8.14387	3.82856e-16	4.69968e-15	FAM85B	noncoding	chr8	8167819	8226614	58796	-	HAVANA	gene	ENSG00000253893.2	antisense	KNOWN	FAM85B	2	OTTHUMG00000163729.2
ENSG00000261888.1	18.3823	5.14004	0.801158	6.41576	1.40123e-10	8.80062e-10	AC144831.1	noncoding	chr17	83104255	83106910	2656	+	HAVANA	gene	ENSG00000261888.1	lincRNA	KNOWN	AC144831.1	2	OTTHUMG00000177772.1
ENSG00000229491.5	7.87361	5.13968	1.23902	4.14818	3.35125e-05	0.000104314	RP11-342D14.1	noncoding	chrX	45183251	45333917	150667	+	HAVANA	gene	ENSG00000229491.5	antisense	KNOWN	RP11-342D14.1	2	OTTHUMG00000021404.1
ENSG00000240143.1	89.3562	5.13711	0.491725	10.4471	1.51023e-25	4.72427e-24	RP4-753P9.3	noncoding	chrX	129794994	129796963	1970	+	HAVANA	gene	ENSG00000240143.1	3prime_overlapping_ncRNA	KNOWN	RP4-753P9.3	1	OTTHUMG00000022374.1
ENSG00000265879.1	8.24097	5.13541	0.949562	5.40819	6.36644e-08	2.87454e-07	MIR4748	noncoding	chr19	10780254	10780335	82	+	ENSEMBL	gene	ENSG00000265879.1	miRNA	KNOWN	MIR4748	3	NA
ENSG00000253408.5	36.1776	5.11887	0.742525	6.89387	5.4296e-12	4.07454e-11	RP11-231D20.2	noncoding	chr8	42233675	42271197	37523	-	HAVANA	gene	ENSG00000253408.5	antisense	KNOWN	RP11-231D20.2	2	OTTHUMG00000164073.1
ENSG00000244267.1	51.4978	5.10903	0.670143	7.6238	2.46314e-14	2.47714e-13	RPL34P22	noncoding	chr11	44629357	44629674	318	+	HAVANA	gene	ENSG00000244267.1	processed_pseudogene	KNOWN	RPL34P22	1	OTTHUMG00000158375.2
ENSG00000241666.2	78.2233	5.07096	0.718332	7.05937	1.67265e-12	1.34239e-11	RP3-455J7.4	noncoding	chr1	167627385	167630674	3290	-	HAVANA	gene	ENSG00000241666.2	antisense	KNOWN	RP3-455J7.4	2	OTTHUMG00000035319.2
ENSG00000266256.1	5.97003	5.06854	1.25703	4.03215	5.527e-05	0.00016628	LINC00683	noncoding	chr18	76615212	76625940	10729	+	HAVANA	gene	ENSG00000266256.1	lincRNA	KNOWN	LINC00683	2	OTTHUMG00000179274.1
ENSG00000221333.1	34.9449	5.06213	0.627269	8.07011	7.02372e-16	8.32844e-15	MIR548K	noncoding	chr11	70283955	70284070	116	+	ENSEMBL	gene	ENSG00000221333.1	miRNA	KNOWN	MIR548K	3	NA
ENSG00000226380.7	727.768	5.05978	0.449164	11.2649	1.95629e-29	8.91469e-28	MIR29A	noncoding	chr7	130876747	130913310	36564	-	HAVANA	gene	ENSG00000226380.8	lincRNA	KNOWN	MIR29A	2	OTTHUMG00000043895.7
ENSG00000281491.1	9.62112	5.05385	0.933421	5.41433	6.15185e-08	2.7832e-07	DNAJB5-AS1	noncoding	chr9	34985410	34989379	3970	-	HAVANA	gene	ENSG00000281491.1	lincRNA	KNOWN	DNAJB5-AS1	2	OTTHUMG00000189564.1
ENSG00000280003.1	12.4378	5.00041	1.05981	4.71823	2.37909e-06	8.77123e-06	RP11-330H6.6	noncoding	chr3	52217016	52219012	1997	-	HAVANA	gene	ENSG00000280003.1	TEC	KNOWN	RP11-330H6.6	2	OTTHUMG00000175714.1
ENSG00000267598.1	17.3128	4.98332	0.800141	6.22805	4.72264e-10	2.7767e-09	CTC-250I14.6	noncoding	chr19	13153071	13154193	1123	-	HAVANA	gene	ENSG00000267598.1	antisense	KNOWN	CTC-250I14.6	2	OTTHUMG00000180791.1
ENSG00000245532.5	66668.8	4.97971	0.49304	10.1	5.52347e-24	1.51081e-22	NEAT1	noncoding	chr11	65422774	65445540	22767	+	HAVANA	gene	ENSG00000245532.6	lincRNA	KNOWN	NEAT1	1	OTTHUMG00000166321.6
ENSG00000268955.2	6.05971	4.97405	1.11494	4.46129	8.14678e-06	2.78671e-05	RP11-556O5.6	noncoding	chr8	8188535	8189195	661	-	HAVANA	gene	ENSG00000268955.2	lincRNA	KNOWN	RP11-556O5.6	2	OTTHUMG00000187186.1
ENSG00000223725.6	65.2881	4.97303	0.593549	8.37846	5.36246e-17	7.24636e-16	AC007879.5	noncoding	chr2	207239864	207529795	289932	-	HAVANA	gene	ENSG00000223725.6	antisense	KNOWN	AC007879.5	1	OTTHUMG00000154795.2
ENSG00000244682.7	139.03	4.97262	0.703092	7.0725	1.52167e-12	1.23038e-11	FCGR2C	noncoding	chr1	161581339	161605662	24324	+	HAVANA	gene	ENSG00000244682.7	polymorphic_pseudogene	KNOWN	FCGR2C	2	OTTHUMG00000074101.5
ENSG00000260452.1	60.4669	4.95369	0.577279	8.5811	9.39727e-18	1.38741e-16	TPRKBP2	noncoding	chr16	28111173	28111647	475	-	HAVANA	gene	ENSG00000260452.1	processed_pseudogene	KNOWN	TPRKBP2	1	OTTHUMG00000176815.1
ENSG00000232453.5	6.82712	4.95145	1.00849	4.90978	9.11777e-07	3.5414e-06	RP4-794H19.1	noncoding	chr1	58882868	58903747	20880	-	HAVANA	gene	ENSG00000232453.6	lincRNA	KNOWN	RP4-794H19.1	2	OTTHUMG00000008375.2
ENSG00000275022.1	8.81951	4.94683	1.0523	4.70097	2.58933e-06	9.49688e-06	MIR6753	noncoding	chr11	68044794	68044957	164	+	ENSEMBL	gene	ENSG00000275022.1	miRNA	KNOWN	MIR6753	3	NA
ENSG00000235005.1	5.8797	4.93642	1.3836	3.5678	0.000359991	0.000944626	RP11-195M16.1	noncoding	chr1	109884176	109886264	2089	-	HAVANA	gene	ENSG00000235005.1	antisense	KNOWN	RP11-195M16.1	2	OTTHUMG00000011641.1
ENSG00000256372.1	9.35762	4.93339	0.969762	5.08722	3.63353e-07	1.48811e-06	RP11-428G5.4	noncoding	chr12	31853021	31853407	387	-	HAVANA	gene	ENSG00000256372.1	processed_pseudogene	KNOWN	RP11-428G5.4	1	OTTHUMG00000169239.1
ENSG00000228382.1	70.6177	4.92506	0.586532	8.39693	4.58315e-17	6.23044e-16	ITPKB-IT1	noncoding	chr1	226656640	226675067	18428	-	HAVANA	gene	ENSG00000228382.1	sense_intronic	KNOWN	ITPKB-IT1	2	OTTHUMG00000037587.1
ENSG00000268635.2	124.185	4.90274	0.739178	6.63269	3.29621e-11	2.24182e-10	RP11-739B23.1	noncoding	chr11	77473371	77477030	3660	+	HAVANA	gene	ENSG00000268635.2	antisense	KNOWN	RP11-739B23.1	2	OTTHUMG00000165139.1
ENSG00000267275.1	82.2793	4.90027	0.95657	5.12274	3.01121e-07	1.24722e-06	CTD-2562J15.6	noncoding	chr19	16283359	16324514	41156	-	HAVANA	gene	ENSG00000267275.1	antisense	KNOWN	CTD-2562J15.6	2	OTTHUMG00000182295.4
ENSG00000257715.1	9.31385	4.89787	1.22851	3.98682	6.69646e-05	0.000198224	RP11-256L6.2	noncoding	chr12	96025323	96027971	2649	+	HAVANA	gene	ENSG00000257715.1	antisense	KNOWN	RP11-256L6.2	2	OTTHUMG00000170356.1
ENSG00000176289.4	7.61937	4.89315	1.08187	4.52284	6.10148e-06	2.11942e-05	IDSP1	noncoding	chrX	149525001	149526043	1043	+	HAVANA	gene	ENSG00000176289.4	unprocessed_pseudogene	KNOWN	IDSP1	2	OTTHUMG00000022620.1
ENSG00000252908.1	45.7774	4.87297	0.688546	7.07719	1.47104e-12	1.19199e-11	RNU6-1003P	noncoding	chr5	17240611	17240715	105	+	ENSEMBL	gene	ENSG00000252908.1	snRNA	KNOWN	RNU6-1003P	3	NA
ENSG00000272384.1	17.1093	4.86067	0.806563	6.0264	1.67656e-09	9.19163e-09	RP11-44N11.2	noncoding	chr8	122779971	122780830	860	-	HAVANA	gene	ENSG00000272384.1	lincRNA	KNOWN	RP11-44N11.2	2	OTTHUMG00000185333.1
ENSG00000279699.1	8.11217	4.85594	1.06113	4.57621	4.73471e-06	1.66976e-05	RP1-102K2.9	noncoding	chr22	30275215	30276951	1737	-	HAVANA	gene	ENSG00000279699.1	TEC	KNOWN	RP1-102K2.9	2	OTTHUMG00000186199.1
ENSG00000203804.4	1163.85	4.83347	0.446984	10.8135	2.97039e-27	1.10104e-25	ADAMTSL4-AS1	noncoding	chr1	150560202	150574552	14351	-	HAVANA	gene	ENSG00000203804.4	processed_transcript	KNOWN	ADAMTSL4-AS1	2	OTTHUMG00000034866.2
ENSG00000228140.1	128.283	4.8258	0.686082	7.03385	2.00912e-12	1.59546e-11	RP3-467K16.4	noncoding	chr1	15402979	15409433	6455	-	HAVANA	gene	ENSG00000228140.1	lincRNA	KNOWN	RP3-467K16.4	2	OTTHUMG00000002257.1
ENSG00000276136.1	73.9028	4.8168	0.580509	8.29755	1.06279e-16	1.38893e-15	RP11-50I19.2	noncoding	chr12	32000375	32001222	848	+	HAVANA	gene	ENSG00000276136.1	lincRNA	KNOWN	RP11-50I19.2	2	OTTHUMG00000187207.1
ENSG00000276103.1	23.7774	4.80795	0.913324	5.26423	1.4078e-07	6.09088e-07	U4	noncoding	chr1	150608507	150608623	117	-	ENSEMBL	gene	ENSG00000276103.1	snRNA	KNOWN	U4	3	NA
ENSG00000278607.1	7.95963	4.79976	0.980696	4.89423	9.86902e-07	3.81488e-06	RP11-405M12.3	noncoding	chr18	75070197	75071091	895	-	HAVANA	gene	ENSG00000278607.1	lincRNA	KNOWN	RP11-405M12.3	2	OTTHUMG00000186676.1
ENSG00000231890.7	191.431	4.79902	0.412066	11.6462	2.39847e-31	1.32167e-29	DARS-AS1	noncoding	chr2	135985176	136022593	37418	+	HAVANA	gene	ENSG00000231890.7	antisense	KNOWN	DARS-AS1	1	OTTHUMG00000153578.5
ENSG00000201098.1	154.976	4.79132	0.644499	7.43418	1.05221e-13	9.79062e-13	RNY1	noncoding	chr7	148987136	148987248	113	-	ENSEMBL	gene	ENSG00000201098.1	misc_RNA	KNOWN	RNY1	3	NA
ENSG00000237054.9	121.447	4.77656	0.683067	6.99281	2.69439e-12	2.09988e-11	PRMT5-AS1	noncoding	chr14	22918947	22926900	7954	+	HAVANA	gene	ENSG00000237054.9	antisense	KNOWN	PRMT5-AS1	1	OTTHUMG00000149898.8
ENSG00000280587.1	16.0345	4.76721	0.887044	5.37426	7.68975e-08	3.44049e-07	LINC01348	noncoding	chr1	235065479	235074220	8742	-	HAVANA	gene	ENSG00000280587.1	lincRNA	KNOWN	LINC01348	2	OTTHUMG00000189738.1
ENSG00000261898.2	3.59646	4.76524	1.34341	3.54711	0.000389484	0.00101683	RP11-314A20.5	noncoding	chr17	4731756	4732371	616	-	HAVANA	gene	ENSG00000261898.2	antisense	KNOWN	RP11-314A20.5	2	OTTHUMG00000177897.2
ENSG00000258667.1	8.37972	4.76358	0.989117	4.816	1.46468e-06	5.55553e-06	HIF1A-AS2	noncoding	chr14	61715558	61751097	35540	-	HAVANA	gene	ENSG00000258667.1	lincRNA	KNOWN	HIF1A-AS2	2	OTTHUMG00000171135.1
ENSG00000264419.1	18.0694	4.75988	0.799866	5.95085	2.66758e-09	1.42187e-08	MIR548AC	noncoding	chr1	116560024	116560111	88	-	ENSEMBL	gene	ENSG00000264419.1	miRNA	KNOWN	MIR548AC	3	NA
ENSG00000267365.1	38.5337	4.74453	0.74804	6.34262	2.25891e-10	1.38195e-09	KCNJ2-AS1	noncoding	chr17	70166961	70169402	2442	-	HAVANA	gene	ENSG00000267365.1	antisense	KNOWN	KCNJ2-AS1	2	OTTHUMG00000180350.1
ENSG00000223799.1	102.655	4.74324	0.474627	9.99361	1.62546e-23	4.23143e-22	IL10RB-AS1	noncoding	chr21	33263873	33266260	2388	-	HAVANA	gene	ENSG00000223799.1	antisense	KNOWN	IL10RB-AS1	2	OTTHUMG00000065125.1
ENSG00000239941.1	10.5019	4.71853	0.972118	4.85387	1.21078e-06	4.63126e-06	RP11-246A10.1	noncoding	chr3	152118173	152151724	33552	-	HAVANA	gene	ENSG00000239941.1	lincRNA	KNOWN	RP11-246A10.1	2	OTTHUMG00000159881.1
ENSG00000230204.1	4.73978	4.71116	1.18265	3.98358	6.78853e-05	0.000200766	FTH1P5	noncoding	chr6	50912712	50913256	545	-	HAVANA	gene	ENSG00000230204.1	processed_pseudogene	KNOWN	FTH1P5	1	OTTHUMG00000014835.1
ENSG00000274695.1	14.3855	4.70916	0.898634	5.24035	1.60272e-07	6.89034e-07	RP11-21K12.3	noncoding	chr12	128826836	128827579	744	+	HAVANA	gene	ENSG00000274695.1	lincRNA	KNOWN	RP11-21K12.3	2	OTTHUMG00000187328.1
ENSG00000228201.1	8.57625	4.70129	1.00881	4.66025	3.15825e-06	1.14244e-05	AL022341.3	noncoding	chr16	648473	649200	728	-	HAVANA	gene	ENSG00000228201.1	antisense	KNOWN	AL022341.3	2	OTTHUMG00000048041.1
ENSG00000179082.3	5.60379	4.67974	1.08239	4.32352	1.53557e-05	5.0293e-05	C9orf106	noncoding	chr9	129321016	129324905	3890	+	HAVANA	gene	ENSG00000179082.3	lincRNA	KNOWN	C9orf106	2	OTTHUMG00000020781.2
ENSG00000267637.1	19.8474	4.67494	0.946294	4.94026	7.80194e-07	3.05495e-06	RP11-619I22.1	noncoding	chr17	59784813	59785035	223	+	HAVANA	gene	ENSG00000267637.1	sense_intronic	KNOWN	RP11-619I22.1	2	OTTHUMG00000179883.1
ENSG00000249096.6	136.191	4.66133	0.664541	7.01436	2.31008e-12	1.82042e-11	RP11-290F5.1	noncoding	chr4	184365183	184382306	17124	-	HAVANA	gene	ENSG00000249096.6	lincRNA	KNOWN	RP11-290F5.1	2	OTTHUMG00000160613.3
ENSG00000274173.1	181.048	4.64818	0.522106	8.90274	5.44836e-19	9.18113e-18	RP4-568C11.4	noncoding	chr20	24931840	24932983	1144	+	HAVANA	gene	ENSG00000274173.1	lincRNA	KNOWN	RP4-568C11.4	2	OTTHUMG00000186741.1
ENSG00000267035.1	10.949	4.64616	0.908248	5.11552	3.12885e-07	1.29193e-06	RP11-1094M14.10	noncoding	chr17	35540039	35540797	759	-	HAVANA	gene	ENSG00000267035.1	lincRNA	KNOWN	RP11-1094M14.10	2	OTTHUMG00000179911.1
ENSG00000220412.1	17.4251	4.64039	0.914158	5.07613	3.85197e-07	1.5733e-06	RP11-95M15.2	noncoding	chr6	137705423	137707201	1779	-	HAVANA	gene	ENSG00000220412.1	processed_pseudogene	KNOWN	RP11-95M15.2	1	OTTHUMG00000015660.1
ENSG00000233746.1	5.28035	4.63561	1.32431	3.50041	0.000464551	0.00119518	LINC00656	noncoding	chr20	23125068	23132621	7554	-	HAVANA	gene	ENSG00000233746.1	lincRNA	KNOWN	LINC00656	2	OTTHUMG00000133099.1
ENSG00000258413.1	65.3841	4.6327	0.613042	7.55689	4.12806e-14	4.0543e-13	RP11-665C16.6	noncoding	chr14	55262767	55272075	9309	-	HAVANA	gene	ENSG00000258413.1	lincRNA	KNOWN	RP11-665C16.6	2	OTTHUMG00000171032.1
ENSG00000224638.1	36.0074	4.61133	0.614826	7.50022	6.37132e-14	6.08337e-13	AC106900.6	noncoding	chr2	173880865	173899428	18564	-	HAVANA	gene	ENSG00000224638.1	lincRNA	KNOWN	AC106900.6	1	OTTHUMG00000154132.1
ENSG00000279500.1	284.982	4.60822	0.698779	6.59468	4.26182e-11	2.8667e-10	RP11-21K12.2	noncoding	chr12	128813186	128814750	1565	-	HAVANA	gene	ENSG00000279500.1	TEC	KNOWN	RP11-21K12.2	2	OTTHUMG00000168417.1
ENSG00000207293.1	3.32242	4.59856	1.40802	3.26596	0.00109092	0.00262312	Y_RNA	noncoding	chr5	57169108	57169209	102	-	ENSEMBL	gene	ENSG00000207293.1	misc_RNA	KNOWN	Y_RNA	3	NA
ENSG00000261693.1	4.32851	4.59346	1.30272	3.52604	0.000421817	0.00109306	RP13-467H17.1	noncoding	chr8	142403652	142407028	3377	+	HAVANA	gene	ENSG00000261693.1	antisense	KNOWN	RP13-467H17.1	2	OTTHUMG00000164869.1
ENSG00000200419.1	15.3724	4.59125	0.85299	5.38254	7.3444e-08	3.29313e-07	Y_RNA	noncoding	chr15	45591984	45592085	102	+	ENSEMBL	gene	ENSG00000200419.1	misc_RNA	KNOWN	Y_RNA	3	NA
ENSG00000227543.4	137.815	4.59063	0.469744	9.77264	1.4756e-22	3.48119e-21	SPAG5-AS1	noncoding	chr17	28598790	28617377	18588	+	HAVANA	gene	ENSG00000227543.4	processed_transcript	KNOWN	SPAG5-AS1	2	OTTHUMG00000132827.4
ENSG00000222112.1	33.721	4.58623	0.720573	6.36469	1.95681e-10	1.20724e-09	RN7SKP16	noncoding	chr1	33336566	33336864	299	-	ENSEMBL	gene	ENSG00000222112.1	misc_RNA	KNOWN	RN7SKP16	3	NA
ENSG00000235426.2	8.21089	4.58621	1.75838	2.6082	0.00910192	0.0181974	RP11-342M3.5	noncoding	chr10	79382328	79409274	26947	+	HAVANA	gene	ENSG00000235426.2	antisense	KNOWN	RP11-342M3.5	2	OTTHUMG00000018564.2
ENSG00000254789.1	10.762	4.58124	1.7117	2.67642	0.0074413	0.0151434	RP11-531H8.2	noncoding	chr11	15571819	15622403	50585	-	HAVANA	gene	ENSG00000254789.2	lincRNA	KNOWN	RP11-531H8.2	2	OTTHUMG00000165840.2
ENSG00000215022.7	191.607	4.55288	0.666085	6.83529	8.18421e-12	5.99082e-11	RP1-257A7.4	noncoding	chr6	13264861	13295586	30726	-	HAVANA	gene	ENSG00000215022.7	antisense	KNOWN	RP1-257A7.4	2	OTTHUMG00000014271.3
ENSG00000229023.1	149.259	4.55139	0.880358	5.16994	2.34175e-07	9.85067e-07	AC067945.3	noncoding	chr2	190992639	190993567	929	-	HAVANA	gene	ENSG00000229023.1	processed_pseudogene	KNOWN	AC067945.3	1	OTTHUMG00000154514.1
ENSG00000232671.5	86.94	4.55017	0.58557	7.7705	7.81788e-15	8.30485e-14	RP11-126K1.2	noncoding	chr1	151280024	151281929	1906	-	HAVANA	gene	ENSG00000232671.5	antisense	KNOWN	RP11-126K1.2	1	OTTHUMG00000012346.6
ENSG00000243797.6	4.41014	4.50709	1.3709	3.28769	0.00101013	0.00244364	CTB-111H14.1	noncoding	chr7	106372251	106770207	397957	-	HAVANA	gene	ENSG00000243797.6	sense_overlapping	KNOWN	CTB-111H14.1	2	OTTHUMG00000157591.2
ENSG00000253372.5	164.475	4.50276	0.758954	5.93285	2.97721e-09	1.57578e-08	RP11-44N11.1	noncoding	chr8	122807746	122816517	8772	+	HAVANA	gene	ENSG00000253372.5	sense_intronic	KNOWN	RP11-44N11.1	2	OTTHUMG00000165078.1
ENSG00000259144.2	5.35437	4.49727	1.06797	4.21102	2.54216e-05	8.05806e-05	RANBP20P	noncoding	chr14	20720742	20723127	2386	-	HAVANA	gene	ENSG00000259144.2	processed_pseudogene	KNOWN	RANBP20P	1	OTTHUMG00000171013.2
ENSG00000225062.1	61.3967	4.49529	0.539858	8.3268	8.30555e-17	1.10002e-15	CATIP-AS1	noncoding	chr2	218366665	218367835	1171	-	HAVANA	gene	ENSG00000225062.1	processed_transcript	KNOWN	CATIP-AS1	1	OTTHUMG00000155067.1
ENSG00000255572.1	7.77537	4.49214	1.08658	4.1342	3.56194e-05	0.000110493	RP11-273B20.3	noncoding	chr12	7166674	7189069	22396	-	HAVANA	gene	ENSG00000255572.1	antisense	KNOWN	RP11-273B20.3	1	OTTHUMG00000168174.1
ENSG00000251161.3	33.7794	4.49158	0.575252	7.80802	5.80928e-15	6.24139e-14	RP11-540O11.1	noncoding	chr15	40906811	40910337	3527	+	HAVANA	gene	ENSG00000251161.3	lincRNA	KNOWN	RP11-540O11.1	2	OTTHUMG00000172510.2
ENSG00000245281.6	27.2576	4.48165	0.585702	7.65175	1.98259e-14	2.01533e-13	CTD-2547L16.1	noncoding	chr8	18084868	18096394	11527	+	HAVANA	gene	ENSG00000245281.6	antisense	KNOWN	CTD-2547L16.1	2	OTTHUMG00000163728.1
ENSG00000270077.1	38.8151	4.47494	0.539037	8.30172	1.02616e-16	1.34494e-15	KB-1958F4.1	noncoding	chr8	97144170	97144723	554	+	HAVANA	gene	ENSG00000270077.1	sense_intronic	KNOWN	KB-1958F4.1	2	OTTHUMG00000184092.1
ENSG00000274245.1	18.2676	4.46461	0.684708	6.52045	7.00966e-11	4.56454e-10	RP11-357P18.2	noncoding	chr1	207372559	207373252	694	+	HAVANA	gene	ENSG00000274245.1	lincRNA	KNOWN	RP11-357P18.2	2	OTTHUMG00000186517.1
ENSG00000279108.1	15.6937	4.45637	0.743061	5.99732	2.00606e-09	1.08718e-08	CTC-490E21.11	noncoding	chr19	40840159	40842039	1881	+	HAVANA	gene	ENSG00000279108.1	TEC	KNOWN	CTC-490E21.11	2	OTTHUMG00000182783.1
ENSG00000207546.1	11.124	4.4555	0.884516	5.03722	4.72347e-07	1.9052e-06	MIR548C	noncoding	chr12	64622509	64622605	97	+	ENSEMBL	gene	ENSG00000207546.1	miRNA	KNOWN	MIR548C	3	NA
ENSG00000206567.9	25.4166	4.44109	0.73182	6.06856	1.29062e-09	7.18534e-09	AC022007.5	noncoding	chr3	10006418	10011209	4792	-	HAVANA	gene	ENSG00000206567.9	lincRNA	KNOWN	AC022007.5	2	OTTHUMG00000155325.3
ENSG00000261644.1	31.7157	4.43998	0.568802	7.80585	5.91036e-15	6.34698e-14	RP11-327F22.1	noncoding	chr16	50727417	50742815	15399	-	HAVANA	gene	ENSG00000261644.2	antisense	KNOWN	RP11-327F22.1	2	OTTHUMG00000173403.2
ENSG00000234975.6	78.7643	4.41274	0.827946	5.32974	9.83514e-08	4.33358e-07	FTH1P2	noncoding	chr1	228687415	228687826	412	+	HAVANA	gene	ENSG00000234975.6	processed_pseudogene	KNOWN	FTH1P2	1	OTTHUMG00000037918.2
ENSG00000260911.2	22.4876	4.40915	0.636334	6.92899	4.23869e-12	3.23879e-11	RP11-196G11.2	noncoding	chr16	31043150	31049868	6719	+	HAVANA	gene	ENSG00000260911.2	lincRNA	KNOWN	RP11-196G11.2	2	OTTHUMG00000176730.2
ENSG00000261079.1	33.843	4.40437	0.575663	7.65095	1.99498e-14	2.02702e-13	RP11-252A24.3	noncoding	chr16	74367462	74369826	2365	+	HAVANA	gene	ENSG00000261079.1	lincRNA	KNOWN	RP11-252A24.3	2	OTTHUMG00000176997.1
ENSG00000215533.8	3.7854	4.39956	1.41663	3.10564	0.00189866	0.00436957	LINC00189	noncoding	chr21	29193480	29288205	94726	+	HAVANA	gene	ENSG00000215533.8	sense_overlapping	KNOWN	LINC00189	2	OTTHUMG00000078876.1
ENSG00000280248.1	28.2928	4.3893	0.667202	6.57866	4.74699e-11	3.16951e-10	CTD-2047H16.3	noncoding	chr17	80339898	80342058	2161	+	HAVANA	gene	ENSG00000280248.1	TEC	KNOWN	CTD-2047H16.3	2	OTTHUMG00000177591.1
ENSG00000219507.4	31.6229	4.38354	0.837302	5.23531	1.64708e-07	7.07301e-07	FTH1P8	noncoding	chrX	148052233	148052746	514	+	HAVANA	gene	ENSG00000219507.4	processed_pseudogene	KNOWN	FTH1P8	1	OTTHUMG00000022607.1
ENSG00000237927.1	8.17691	4.3827	1.17552	3.7283	0.000192779	0.000529412	RP3-393E18.2	noncoding	chr6	159586955	159589169	2215	-	HAVANA	gene	ENSG00000237927.1	lincRNA	KNOWN	RP3-393E18.2	2	OTTHUMG00000141283.1
ENSG00000249502.1	23.4909	4.3783	0.766581	5.71147	1.12006e-08	5.55199e-08	AC006160.5	noncoding	chr4	17587467	17614571	27105	-	HAVANA	gene	ENSG00000249502.1	antisense	KNOWN	AC006160.5	2	OTTHUMG00000160283.1
ENSG00000202538.1	7140.51	4.37495	0.72485	6.03566	1.58314e-09	8.70479e-09	RNU4-2	noncoding	chr12	120291763	120291903	141	-	ENSEMBL	gene	ENSG00000202538.1	snRNA	KNOWN	RNU4-2	3	NA
ENSG00000275371.1	3.52499	4.37367	1.35596	3.22551	0.00125748	0.00299311	RP11-455F5.6	noncoding	chr16	30110895	30111955	1061	+	HAVANA	gene	ENSG00000275371.1	antisense	KNOWN	RP11-455F5.6	2	OTTHUMG00000186865.1
ENSG00000247199.3	17.4505	4.37359	0.86459	5.05857	4.22407e-07	1.71569e-06	RP11-373N22.3	noncoding	chr5	148268307	148383783	115477	-	HAVANA	gene	ENSG00000247199.3	antisense	KNOWN	RP11-373N22.3	2	OTTHUMG00000163558.2
ENSG00000266651.1	14.131	4.36967	0.850661	5.13679	2.79471e-07	1.1635e-06	RP11-138I1.3	noncoding	chr17	16440479	16440952	474	-	HAVANA	gene	ENSG00000266651.1	lincRNA	KNOWN	RP11-138I1.3	2	OTTHUMG00000179325.1
ENSG00000179818.13	3210.93	4.36747	0.37695	11.5863	4.83395e-31	2.60046e-29	PCBP1-AS1	noncoding	chr2	69962263	70103220	140958	-	HAVANA	gene	ENSG00000179818.13	processed_transcript	KNOWN	PCBP1-AS1	2	OTTHUMG00000153728.20
ENSG00000249252.5	4.76776	4.36039	1.12204	3.88615	0.000101848	0.00029276	RP11-665G4.1	noncoding	chr4	15004942	15427914	422973	-	HAVANA	gene	ENSG00000249252.5	antisense	KNOWN	RP11-665G4.1	2	OTTHUMG00000160132.3
ENSG00000255507.5	16.9083	4.35481	1.03445	4.20978	2.55622e-05	8.09759e-05	RP11-535A19.2	noncoding	chr11	75803431	75815406	11976	-	HAVANA	gene	ENSG00000255507.5	antisense	KNOWN	RP11-535A19.2	1	OTTHUMG00000165318.1
ENSG00000255031.5	570.016	4.34879	0.368431	11.8035	3.74222e-32	2.19318e-30	RP11-802E16.3	noncoding	chr11	68050740	68053762	3023	+	HAVANA	gene	ENSG00000255031.5	antisense	KNOWN	RP11-802E16.3	1	OTTHUMG00000167383.2
ENSG00000271780.1	80.991	4.34678	0.489665	8.87705	6.86574e-19	1.14419e-17	RP11-1017G21.5	noncoding	chr14	101948347	101949425	1079	+	HAVANA	gene	ENSG00000271780.1	lincRNA	KNOWN	RP11-1017G21.5	2	OTTHUMG00000185362.1
ENSG00000279433.1	162.706	4.32699	0.593813	7.28678	3.17446e-13	2.79313e-12	RP11-4B16.1	noncoding	chr18	77108284	77110537	2254	-	HAVANA	gene	ENSG00000279433.1	TEC	KNOWN	RP11-4B16.1	2	OTTHUMG00000179335.1
ENSG00000228512.2	3.65278	4.32547	1.33586	3.23797	0.00120383	0.00287417	RP11-281A20.2	noncoding	chr9	117783448	117868071	84624	+	HAVANA	gene	ENSG00000228512.2	lincRNA	KNOWN	RP11-281A20.2	2	OTTHUMG00000020564.2
ENSG00000273797.1	225.601	4.32283	0.376541	11.4804	1.65563e-30	8.44523e-29	RP11-1046B16.3	noncoding	chr14	69617122	69617648	527	+	HAVANA	gene	ENSG00000273797.1	sense_intronic	KNOWN	RP11-1046B16.3	2	OTTHUMG00000188631.1
ENSG00000239151.1	50.5832	4.31431	0.666194	6.47605	9.41564e-11	6.04095e-10	RNU7-195P	noncoding	chr15	89120779	89120840	62	+	ENSEMBL	gene	ENSG00000239151.1	snRNA	KNOWN	RNU7-195P	3	NA
ENSG00000261468.1	63.0771	4.31408	0.613504	7.03188	2.03773e-12	1.61648e-11	RP11-1024P17.1	noncoding	chr3	30697661	30699576	1916	+	HAVANA	gene	ENSG00000261468.1	sense_overlapping	KNOWN	RP11-1024P17.1	2	OTTHUMG00000175700.1
ENSG00000206651.1	75.464	4.31138	0.471641	9.14123	6.17458e-20	1.14531e-18	Y_RNA	noncoding	chr1	156484098	156484210	113	-	ENSEMBL	gene	ENSG00000206651.1	misc_RNA	KNOWN	Y_RNA	3	NA
ENSG00000270426.1	51.2704	4.29793	0.546998	7.85731	3.92478e-15	4.30036e-14	RP11-326I11.5	noncoding	chr4	184471924	184472609	686	-	HAVANA	gene	ENSG00000270426.1	sense_intronic	KNOWN	RP11-326I11.5	2	OTTHUMG00000185263.1
ENSG00000254983.1	4.92983	4.28669	1.32366	3.23852	0.00120151	0.00286924	RP11-573E11.2	noncoding	chr11	12303533	12308216	4684	+	HAVANA	gene	ENSG00000254983.1	sense_intronic	KNOWN	RP11-573E11.2	2	OTTHUMG00000165818.1
ENSG00000260021.1	6.7129	4.27771	1.03571	4.13022	3.6242e-05	0.000112194	RP11-480I12.10	noncoding	chr1	202810238	202810829	592	-	HAVANA	gene	ENSG00000260021.1	antisense	KNOWN	RP11-480I12.10	2	OTTHUMG00000176317.1
ENSG00000229124.6	443.534	4.26899	0.614722	6.94458	3.79586e-12	2.91419e-11	VIM-AS1	noncoding	chr10	17214239	17229985	15747	-	HAVANA	gene	ENSG00000229124.6	antisense	KNOWN	VIM-AS1	2	OTTHUMG00000017743.2
ENSG00000258749.1	44.9404	4.26365	0.608168	7.01065	2.37208e-12	1.86408e-11	RP11-688G15.3	noncoding	chr14	99512501	99513576	1076	+	HAVANA	gene	ENSG00000258749.1	antisense	KNOWN	RP11-688G15.3	2	OTTHUMG00000171507.1
ENSG00000178723.7	6.79353	4.24721	0.955926	4.44304	8.86987e-06	3.01312e-05	GLULP4	noncoding	chr9	34917175	34918296	1122	+	HAVANA	gene	ENSG00000178723.7	processed_pseudogene	KNOWN	GLULP4	1	OTTHUMG00000019842.2
ENSG00000233220.3	86.8559	4.24149	0.623558	6.80208	1.03122e-11	7.4498e-11	LINC00167	noncoding	chr11	130002938	130004356	1419	+	HAVANA	gene	ENSG00000233220.3	lincRNA	KNOWN	LINC00167	2	OTTHUMG00000165763.1
ENSG00000222675.1	18.7696	4.21019	0.815946	5.1599	2.47088e-07	1.03707e-06	RNA5SP146	noncoding	chr3	157173918	157174040	123	-	ENSEMBL	gene	ENSG00000222675.1	rRNA	KNOWN	RNA5SP146	3	NA
ENSG00000265871.1	14.0371	4.20781	0.847984	4.96213	6.97227e-07	2.74622e-06	MIR3174	noncoding	chr15	90006755	90006841	87	+	ENSEMBL	gene	ENSG00000265871.1	miRNA	KNOWN	MIR3174	3	NA
ENSG00000273356.1	75.8522	4.2005	0.456667	9.19817	3.64113e-20	6.895e-19	RP11-804H8.6	noncoding	chr3	50669989	50672048	2060	+	HAVANA	gene	ENSG00000273356.1	lincRNA	KNOWN	RP11-804H8.6	2	OTTHUMG00000175710.2
ENSG00000241886.1	25.1138	4.19996	0.737367	5.6959	1.22724e-08	6.05151e-08	RP11-242C19.2	noncoding	chrX	30698207	30721932	23726	+	HAVANA	gene	ENSG00000241886.1	sense_intronic	KNOWN	RP11-242C19.2	2	OTTHUMG00000159435.1
ENSG00000274008.1	349.773	4.19603	0.665338	6.30661	2.85209e-10	1.72205e-09	Metazoa_SRP	noncoding	chr10	69098496	69098794	299	+	ENSEMBL	gene	ENSG00000274008.1	misc_RNA	KNOWN	Metazoa_SRP	3	NA
ENSG00000225339.3	39.9912	4.19249	0.558734	7.50356	6.2108e-14	5.93762e-13	RP11-513I15.6	noncoding	chr6	34248568	34286768	38201	+	HAVANA	gene	ENSG00000225339.3	processed_transcript	KNOWN	RP11-513I15.6	2	OTTHUMG00000014542.4
ENSG00000259699.2	10.7702	4.18335	0.897713	4.66	3.16204e-06	1.14363e-05	HMGB1P8	noncoding	chr15	89135547	89136495	949	-	HAVANA	gene	ENSG00000259699.2	processed_pseudogene	KNOWN	HMGB1P8	1	OTTHUMG00000171990.2
ENSG00000240219.1	21.4632	4.17782	0.91096	4.58618	4.51439e-06	1.59728e-05	RP11-430C7.5	noncoding	chr1	204626775	204629712	2938	+	HAVANA	gene	ENSG00000240219.1	lincRNA	KNOWN	RP11-430C7.5	2	OTTHUMG00000040691.1
ENSG00000271869.1	65.6862	4.17625	0.658921	6.33801	2.32744e-10	1.42196e-09	RP11-51J9.5	noncoding	chr8	30155830	30156232	403	-	HAVANA	gene	ENSG00000271869.1	lincRNA	KNOWN	RP11-51J9.5	2	OTTHUMG00000185430.1
ENSG00000279641.1	27.3445	4.16373	0.785877	5.29819	1.16956e-07	5.10667e-07	CTD-2545G14.6	noncoding	chr17	7242200	7243814	1615	+	HAVANA	gene	ENSG00000279641.1	TEC	KNOWN	CTD-2545G14.6	2	OTTHUMG00000178009.2
ENSG00000272768.1	166.049	4.16119	0.465355	8.94196	3.8232e-19	6.52509e-18	RP4-673M15.1	noncoding	chr7	44884953	44886393	1441	+	HAVANA	gene	ENSG00000272768.1	antisense	KNOWN	RP4-673M15.1	2	OTTHUMG00000186249.1
ENSG00000260942.1	46.9544	4.15924	0.624586	6.65919	2.75344e-11	1.88627e-10	CAPN10-AS1	noncoding	chr2	240582700	240586699	4000	-	HAVANA	gene	ENSG00000260942.1	antisense	KNOWN	CAPN10-AS1	2	OTTHUMG00000170676.1
ENSG00000213386.3	12.1734	4.15734	0.868752	4.78542	1.7063e-06	6.41613e-06	RP11-779O18.2	noncoding	chr5	172762521	172763258	738	-	HAVANA	gene	ENSG00000213386.3	processed_pseudogene	KNOWN	RP11-779O18.2	1	OTTHUMG00000163292.1
ENSG00000252391.1	119.701	4.15213	0.581236	7.14363	9.08983e-13	7.56862e-12	RNU6-638P	noncoding	chr17	78696694	78696797	104	-	ENSEMBL	gene	ENSG00000252391.1	snRNA	KNOWN	RNU6-638P	3	NA
ENSG00000258922.1	38.0892	4.14609	0.513853	8.06863	7.10891e-16	8.42504e-15	CTD-2313J17.1	noncoding	chr15	92805770	92808567	2798	-	HAVANA	gene	ENSG00000258922.1	sense_intronic	KNOWN	CTD-2313J17.1	2	OTTHUMG00000171750.1
ENSG00000252859.1	19.6431	4.13349	0.767881	5.38298	7.32629e-08	3.28566e-07	RNU6-375P	noncoding	chr22	41168217	41168316	100	+	ENSEMBL	gene	ENSG00000252859.1	snRNA	KNOWN	RNU6-375P	3	NA
ENSG00000233154.5	10.2219	4.13114	1.06255	3.88794	0.000101098	0.000290827	RP4-655J12.4	noncoding	chr1	116423724	116478842	55119	-	HAVANA	gene	ENSG00000233154.5	lincRNA	KNOWN	RP4-655J12.4	2	OTTHUMG00000014035.5
ENSG00000274525.1	9.76708	4.12771	0.972224	4.24564	2.17974e-05	6.98058e-05	CTC-338M12.13	noncoding	chr5	181291673	181295572	3900	+	HAVANA	gene	ENSG00000274525.1	unprocessed_pseudogene	KNOWN	CTC-338M12.13	1	OTTHUMG00000187650.1
ENSG00000230013.1	24.8682	4.12659	0.683611	6.03645	1.57539e-09	8.66429e-09	RP11-217B7.3	noncoding	chr9	104990796	104991781	986	-	HAVANA	gene	ENSG00000230013.1	lincRNA	KNOWN	RP11-217B7.3	1	OTTHUMG00000020419.1
ENSG00000200834.1	28.5266	4.12228	0.679915	6.06293	1.33664e-09	7.42877e-09	Y_RNA	noncoding	chr9	33830978	33831078	101	+	ENSEMBL	gene	ENSG00000200834.1	misc_RNA	KNOWN	Y_RNA	3	NA
ENSG00000260719.1	117.992	4.11474	0.777645	5.29128	1.21464e-07	5.28919e-07	AC009133.17	noncoding	chr16	29745247	29748299	3053	+	HAVANA	gene	ENSG00000260719.1	antisense	KNOWN	AC009133.17	2	OTTHUMG00000177138.1
ENSG00000228817.4	100.518	4.1128	0.47078	8.73613	2.41231e-18	3.79403e-17	BACH1-IT2	noncoding	chr21	29370497	29373709	3213	+	HAVANA	gene	ENSG00000228817.4	lincRNA	KNOWN	BACH1-IT2	1	OTTHUMG00000078880.4
ENSG00000223117.1	43.2306	4.10609	0.718357	5.71595	1.09093e-08	5.41354e-08	RN7SKP296	noncoding	chr3	190642163	190642503	341	+	ENSEMBL	gene	ENSG00000223117.1	misc_RNA	KNOWN	RN7SKP296	3	NA
ENSG00000276744.1	75.0986	4.09693	0.61331	6.68003	2.38889e-11	1.6495e-10	CTD-2562G15.3	noncoding	chr15	75452964	75453947	984	-	HAVANA	gene	ENSG00000276744.1	sense_intronic	KNOWN	CTD-2562G15.3	2	OTTHUMG00000186962.1
ENSG00000225450.1	59.1588	4.09067	0.467918	8.74228	2.28444e-18	3.60042e-17	RP3-508I15.14	noncoding	chr22	38739003	38749041	10039	+	HAVANA	gene	ENSG00000225450.1	antisense	KNOWN	RP3-508I15.14	1	OTTHUMG00000151003.1
ENSG00000267121.5	498.273	4.08971	0.628499	6.50711	7.66109e-11	4.97587e-10	CTD-2020K17.1	noncoding	chr17	45190931	45222222	31292	-	HAVANA	gene	ENSG00000267121.5	antisense	KNOWN	CTD-2020K17.1	2	OTTHUMG00000180195.1
ENSG00000276706.1	16.8879	4.07811	1.6892	2.41422	0.015769	0.0298061	VIS1	noncoding	chr2	144705217	144705419	203	+	ENSEMBL	gene	ENSG00000276706.1	misc_RNA	KNOWN	VIS1	3	NA
ENSG00000280228.1	20.036	4.07759	0.853869	4.77543	1.79327e-06	6.72638e-06	RP11-67L14.1	noncoding	chr2	112840328	112844195	3868	+	HAVANA	gene	ENSG00000280228.1	TEC	KNOWN	RP11-67L14.1	2	OTTHUMG00000176146.1
ENSG00000273129.1	31.1332	4.07395	0.878052	4.63976	3.48813e-06	1.25495e-05	PACERR	noncoding	chr1	186680622	186681446	825	+	HAVANA	gene	ENSG00000273129.1	lincRNA	KNOWN	PACERR	2	OTTHUMG00000186484.1
ENSG00000232774.7	17.0307	4.06031	0.751757	5.40109	6.62369e-08	2.98593e-07	FLJ22447	noncoding	chr14	61570540	61658696	88157	+	HAVANA	gene	ENSG00000232774.7	lincRNA	KNOWN	FLJ22447	2	OTTHUMG00000171535.1
ENSG00000279520.1	719.017	4.05181	0.491999	8.23539	1.78967e-16	2.27967e-15	RP11-20I23.2	noncoding	chr16	2516658	2517999	1342	+	HAVANA	gene	ENSG00000279520.1	TEC	KNOWN	RP11-20I23.2	2	OTTHUMG00000177154.1
ENSG00000196668.3	191.683	4.04233	0.821276	4.92201	8.56611e-07	3.34089e-06	LINC00173	noncoding	chr12	116533422	116536518	3097	+	HAVANA	gene	ENSG00000196668.3	lincRNA	KNOWN	LINC00173	2	OTTHUMG00000157726.1
ENSG00000230454.1	163.54	4.03326	0.525921	7.66896	1.73401e-14	1.7754e-13	U73166.2	noncoding	chr3	50260303	50263358	3056	+	HAVANA	gene	ENSG00000230454.1	lincRNA	KNOWN	U73166.2	1	OTTHUMG00000156937.1
ENSG00000223891.5	118.316	4.0227	0.644896	6.23775	4.4391e-10	2.62156e-09	OSER1-AS1	noncoding	chr20	44210960	44226027	15068	+	HAVANA	gene	ENSG00000223891.5	lincRNA	KNOWN	OSER1-AS1	2	OTTHUMG00000032521.4
ENSG00000272669.1	152.903	4.01432	0.472961	8.48764	2.10876e-17	2.98309e-16	RP3-508I15.21	noncoding	chr22	38742625	38743115	491	+	HAVANA	gene	ENSG00000272669.1	antisense	KNOWN	RP3-508I15.21	2	OTTHUMG00000186188.1
ENSG00000265531.3	34.0142	4.00894	0.698314	5.74088	9.41837e-09	4.70669e-08	FCGR1CP	noncoding	chr1	143874793	143883575	8783	+	HAVANA	gene	ENSG00000265531.3	unprocessed_pseudogene	KNOWN	FCGR1CP	2	OTTHUMG00000156231.5
ENSG00000275898.1	3.69213	4.00699	1.40317	2.85566	0.00429475	0.00920223	RP11-497G19.7	noncoding	chr12	116580974	116583672	2699	+	HAVANA	gene	ENSG00000275898.1	lincRNA	KNOWN	RP11-497G19.7	2	OTTHUMG00000172915.1
ENSG00000251442.5	26.2587	3.9946	0.902942	4.42398	9.68988e-06	3.27645e-05	LINC01094	noncoding	chr4	78645903	78682699	36797	+	HAVANA	gene	ENSG00000251442.5	lincRNA	KNOWN	LINC01094	2	OTTHUMG00000160897.1
ENSG00000274251.1	18.7215	3.98288	0.815811	4.88211	1.04959e-06	4.04614e-06	CTC-1337H24.3	noncoding	chr11	67353629	67354348	720	+	HAVANA	gene	ENSG00000274251.1	lincRNA	KNOWN	CTC-1337H24.3	2	OTTHUMG00000188152.1
ENSG00000229331.1	11.0664	3.97997	0.857605	4.6408	3.47068e-06	1.24887e-05	GK-IT1	noncoding	chrX	30671635	30672166	532	+	HAVANA	gene	ENSG00000229331.1	sense_intronic	KNOWN	GK-IT1	2	OTTHUMG00000021324.1
ENSG00000259642.2	130.552	3.97548	0.567136	7.00974	2.38758e-12	1.87496e-11	ST20-AS1	noncoding	chr15	79922771	79926993	4223	+	HAVANA	gene	ENSG00000259642.2	antisense	KNOWN	ST20-AS1	2	OTTHUMG00000172079.2
ENSG00000207034.1	58.4311	3.97288	0.526585	7.5446	4.53665e-14	4.43253e-13	Y_RNA	noncoding	chr18	2778941	2779057	117	+	ENSEMBL	gene	ENSG00000207034.1	misc_RNA	KNOWN	Y_RNA	3	NA
ENSG00000223262.1	6.41077	3.97134	1.0505	3.78043	0.00015656	0.000436296	RNA5SP492	noncoding	chr21	42221173	42221286	114	+	ENSEMBL	gene	ENSG00000223262.1	rRNA	KNOWN	RNA5SP492	3	NA
ENSG00000279663.2	5.94619	3.97038	1.16767	3.40025	0.00067325	0.00168223	RP11-542H15.1	noncoding	chr2	16541690	16545695	4006	-	HAVANA	gene	ENSG00000279663.2	TEC	KNOWN	RP11-542H15.1	2	OTTHUMG00000191354.1
ENSG00000264773.1	78.4809	3.96162	0.557838	7.10174	1.23194e-12	1.00835e-11	MIR4420	noncoding	chr1	30739156	30739232	77	-	ENSEMBL	gene	ENSG00000264773.1	miRNA	KNOWN	MIR4420	3	NA
ENSG00000266913.1	10.7808	3.95822	0.91112	4.34435	1.39689e-05	4.60505e-05	CTC-548K16.2	noncoding	chr19	14305458	14370196	64739	-	HAVANA	gene	ENSG00000266913.1	lincRNA	KNOWN	CTC-548K16.2	2	OTTHUMG00000182164.1
ENSG00000265396.1	21.0474	3.95522	0.94472	4.18666	2.83088e-05	8.90223e-05	MIR3128	noncoding	chr2	177255945	177256010	66	-	ENSEMBL	gene	ENSG00000265396.1	miRNA	KNOWN	MIR3128	3	NA
ENSG00000226608.3	63.5185	3.95357	0.49672	7.95935	1.72951e-15	1.96636e-14	FTLP3	noncoding	chr20	4023917	4024444	528	+	HAVANA	gene	ENSG00000226608.3	processed_pseudogene	KNOWN	FTLP3	2	OTTHUMG00000031769.2
ENSG00000269246.1	33.8749	3.9523	0.762776	5.18146	2.20153e-07	9.29189e-07	CTC-246B18.10	noncoding	chr19	39341773	39341945	173	-	HAVANA	gene	ENSG00000269246.1	lincRNA	KNOWN	CTC-246B18.10	2	OTTHUMG00000183224.1
ENSG00000231047.1	21.9051	3.94959	0.783245	5.0426	4.59259e-07	1.85539e-06	GCNT1P3	noncoding	chr3	190624595	190625169	575	+	HAVANA	gene	ENSG00000231047.1	processed_pseudogene	KNOWN	GCNT1P3	2	OTTHUMG00000156212.1
ENSG00000265828.1	31.0737	3.94646	0.664012	5.94336	2.79231e-09	1.48451e-08	MIR3939	noncoding	chr6	166997807	166997912	106	-	ENSEMBL	gene	ENSG00000265828.1	miRNA	KNOWN	MIR3939	3	NA
ENSG00000258944.1	79.705	3.94172	0.502537	7.84363	4.37692e-15	4.77267e-14	RP4-647C14.3	noncoding	chr14	73272182	73274081	1900	-	HAVANA	gene	ENSG00000258944.1	antisense	KNOWN	RP4-647C14.3	2	OTTHUMG00000171435.1
ENSG00000272043.1	12.1057	3.9402	0.926472	4.25291	2.11012e-05	6.77488e-05	RP11-44N11.3	noncoding	chr8	122780760	122781071	312	+	HAVANA	gene	ENSG00000272043.1	lincRNA	KNOWN	RP11-44N11.3	2	OTTHUMG00000185334.1
ENSG00000281530.1	53.6736	3.9344	0.534535	7.36042	1.83334e-13	1.65358e-12	DGCR12	noncoding	chr22	19061041	19061843	803	-	HAVANA	gene	ENSG00000281530.1	sense_intronic	KNOWN	DGCR12	2	OTTHUMG00000189728.1
ENSG00000248476.1	93.3339	3.92603	0.408734	9.60534	7.59054e-22	1.67228e-20	BACH1-IT1	noncoding	chr21	29351634	29361894	10261	+	HAVANA	gene	ENSG00000248476.1	sense_intronic	KNOWN	BACH1-IT1	2	OTTHUMG00000078881.1
ENSG00000236947.5	4.06288	3.92347	1.18372	3.31453	0.000917972	0.00224323	RP11-98G7.1	noncoding	chr1	156446412	156456577	10166	-	HAVANA	gene	ENSG00000236947.5	lincRNA	KNOWN	RP11-98G7.1	2	OTTHUMG00000033094.1
ENSG00000228863.8	25.7137	3.89682	0.924824	4.21359	2.51349e-05	7.9761e-05	RP11-404F10.2	noncoding	chr1	160670778	160699761	28984	+	HAVANA	gene	ENSG00000228863.8	antisense	KNOWN	RP11-404F10.2	1	OTTHUMG00000024005.10
ENSG00000241170.2	119.383	3.88618	0.431891	8.99807	2.29721e-19	3.99288e-18	RP11-147I3.1	noncoding	chr11	74876286	74920022	43737	+	HAVANA	gene	ENSG00000241170.2	transcribed_processed_pseudogene	KNOWN	RP11-147I3.1	1	OTTHUMG00000158413.2
ENSG00000203395.2	3.45921	3.88434	1.27766	3.04021	0.00236413	0.00534425	AC015969.3	noncoding	chr2	68361214	68365584	4371	-	HAVANA	gene	ENSG00000203395.2	antisense	KNOWN	AC015969.3	2	OTTHUMG00000152574.1
ENSG00000257221.1	32.6152	3.88425	0.551671	7.04087	1.91037e-12	1.52345e-11	MIR4496	noncoding	chr12	108628687	108641318	12632	+	HAVANA	gene	ENSG00000257221.2	antisense	KNOWN	MIR4496	2	OTTHUMG00000169412.1
ENSG00000238446.1	3.52714	3.87789	1.33061	2.91436	0.00356417	0.0077639	RNU7-38P	noncoding	chr10	71844735	71844794	60	-	ENSEMBL	gene	ENSG00000238446.1	snRNA	KNOWN	RNU7-38P	3	NA
ENSG00000203644.3	407.061	3.87784	0.372772	10.4027	2.40957e-25	7.38456e-24	RP11-332M2.1	noncoding	chr3	129847048	129847957	910	-	HAVANA	gene	ENSG00000203644.3	sense_intronic	KNOWN	RP11-332M2.1	2	OTTHUMG00000186578.1
ENSG00000254671.2	14.2905	3.86681	0.93991	4.11403	3.88814e-05	0.00011971	STT3A-AS1	noncoding	chr11	125570284	125592568	22285	-	HAVANA	gene	ENSG00000254671.2	antisense	KNOWN	STT3A-AS1	2	OTTHUMG00000165869.1
ENSG00000214067.2	85.8785	3.84712	0.485415	7.92543	2.27363e-15	2.55549e-14	RP11-549L6.2	noncoding	chr10	110257064	110257843	780	+	HAVANA	gene	ENSG00000214067.2	processed_pseudogene	KNOWN	RP11-549L6.2	1	OTTHUMG00000019034.1
ENSG00000260708.1	238.35	3.84462	0.425115	9.0437	1.51456e-19	2.70093e-18	CTA-29F11.1	noncoding	chr22	46761894	46762563	670	-	HAVANA	gene	ENSG00000260708.1	antisense	KNOWN	CTA-29F11.1	2	OTTHUMG00000172744.1
ENSG00000226989.1	31.1676	3.84209	0.59676	6.43824	1.20866e-10	7.64627e-10	AL049758.2	noncoding	chr22	42853403	42853799	397	-	HAVANA	gene	ENSG00000226989.1	processed_pseudogene	KNOWN	AL049758.2	1	OTTHUMG00000150717.1
ENSG00000258101.2	123.953	3.84172	0.684721	5.61064	2.01575e-08	9.67014e-08	RP11-977B10.2	noncoding	chr12	49232790	49264756	31967	-	HAVANA	gene	ENSG00000258101.2	antisense	KNOWN	RP11-977B10.2	2	OTTHUMG00000169512.2
ENSG00000262001.1	116.939	3.83504	0.392778	9.76388	1.60885e-22	3.7798e-21	DLGAP1-AS2	noncoding	chr18	3603000	3608336	5337	+	HAVANA	gene	ENSG00000262001.1	antisense	KNOWN	DLGAP1-AS2	2	OTTHUMG00000177864.1
ENSG00000279236.1	131.23	3.83368	0.686151	5.58722	2.30739e-08	1.09808e-07	RP11-120K19.3	noncoding	chr18	62551203	62552505	1303	+	HAVANA	gene	ENSG00000279236.1	TEC	KNOWN	RP11-120K19.3	2	OTTHUMG00000180166.1
ENSG00000233429.9	14.1124	3.81551	0.85237	4.47636	7.59263e-06	2.60938e-05	HOTAIRM1	noncoding	chr7	27095647	27100265	4619	+	HAVANA	gene	ENSG00000233429.9	antisense	KNOWN	HOTAIRM1	1	OTTHUMG00000158089.4
ENSG00000279584.1	36.7186	3.81404	0.703066	5.42486	5.79986e-08	2.63448e-07	AC005593.2	noncoding	chr5	131797415	131797929	515	+	HAVANA	gene	ENSG00000279584.1	TEC	KNOWN	AC005593.2	2	OTTHUMG00000162685.1
ENSG00000230149.2	48.6729	3.79936	0.52255	7.2708	3.57362e-13	3.12492e-12	RP3-508I15.19	noncoding	chr22	38734730	38738990	4261	+	HAVANA	gene	ENSG00000230149.2	antisense	KNOWN	RP3-508I15.19	1	OTTHUMG00000151089.1
ENSG00000233461.5	93.465	3.79479	0.473319	8.01741	1.08002e-15	1.25438e-14	RP11-295G20.2	noncoding	chr1	231522388	231528556	6169	-	HAVANA	gene	ENSG00000233461.5	antisense	KNOWN	RP11-295G20.2	2	OTTHUMG00000039487.1
ENSG00000271204.1	166.039	3.78868	0.463674	8.17099	3.05866e-16	3.79576e-15	RP11-138A9.1	noncoding	chr7	130930209	130932206	1998	-	HAVANA	gene	ENSG00000271204.1	lincRNA	KNOWN	RP11-138A9.1	2	OTTHUMG00000185224.1
ENSG00000277895.1	17.4046	3.78701	0.842663	4.4941	6.98641e-06	2.41091e-05	RP11-114F3.4	noncoding	chr12	64451591	64452901	1311	-	HAVANA	gene	ENSG00000277895.1	antisense	KNOWN	RP11-114F3.4	2	OTTHUMG00000168795.1
ENSG00000251682.1	239.309	3.78606	0.384408	9.84908	6.91735e-23	1.69367e-21	RP11-631M6.3	noncoding	chr5	61347126	61347716	591	+	HAVANA	gene	ENSG00000251682.1	processed_pseudogene	KNOWN	RP11-631M6.3	1	OTTHUMG00000162250.1
ENSG00000279679.1	62.9023	3.78227	0.537428	7.03773	1.95399e-12	1.5566e-11	RP11-278J6.5	noncoding	chr5	143375628	143375883	256	-	HAVANA	gene	ENSG00000279679.1	TEC	KNOWN	RP11-278J6.5	2	OTTHUMG00000188122.1
ENSG00000264853.1	840.602	3.77837	0.399768	9.45141	3.34301e-21	6.9207e-20	RP11-16C1.2	noncoding	chr17	75370947	75373736	2790	-	HAVANA	gene	ENSG00000264853.1	sense_intronic	KNOWN	RP11-16C1.2	2	OTTHUMG00000179609.1
ENSG00000277687.1	434.42	3.76779	0.380193	9.9102	3.75895e-23	9.49083e-22	RP11-427L15.2	noncoding	chr10	118692361	118693535	1175	-	HAVANA	gene	ENSG00000277687.1	sense_intronic	KNOWN	RP11-427L15.2	2	OTTHUMG00000186562.1
ENSG00000267009.6	32.7058	3.75848	0.603229	6.23061	4.64618e-10	2.73529e-09	RP11-120M18.2	noncoding	chr17	68413623	68524949	111327	+	HAVANA	gene	ENSG00000267009.6	processed_transcript	KNOWN	RP11-120M18.2	2	OTTHUMG00000180138.3
ENSG00000262420.3	72.6785	3.75607	0.671242	5.5957	2.19738e-08	1.0486e-07	RP11-490O6.2	noncoding	chr16	11741910	11744506	2597	+	HAVANA	gene	ENSG00000262420.3	antisense	KNOWN	RP11-490O6.2	2	OTTHUMG00000177468.1
ENSG00000224745.1	382.859	3.75552	0.527778	7.11572	1.11331e-12	9.16548e-12	RP11-380G5.2	noncoding	chr10	87878692	87880427	1736	+	HAVANA	gene	ENSG00000224745.1	sense_intronic	KNOWN	RP11-380G5.2	2	OTTHUMG00000018686.1
ENSG00000263050.1	13.4653	3.74696	0.892441	4.19855	2.68631e-05	8.47701e-05	RP11-667K14.3	noncoding	chr17	2043475	2044968	1494	-	HAVANA	gene	ENSG00000263050.1	lincRNA	KNOWN	RP11-667K14.3	2	OTTHUMG00000177680.1
ENSG00000230923.1	39.671	3.74453	0.828568	4.51928	6.20514e-06	2.15378e-05	LINC00309	noncoding	chr2	64185078	64205485	20408	-	HAVANA	gene	ENSG00000230923.1	lincRNA	KNOWN	LINC00309	2	OTTHUMG00000152633.1
ENSG00000237499.6	158.113	3.73024	0.649331	5.74473	9.20667e-09	4.60802e-08	RP11-356I2.4	noncoding	chr6	137823673	137868233	44561	-	HAVANA	gene	ENSG00000237499.6	antisense	KNOWN	RP11-356I2.4	1	OTTHUMG00000015663.3
ENSG00000275693.1	70.7828	3.72901	0.593776	6.28017	3.38207e-10	2.02423e-09	FAS-AS1	noncoding	chr10	88992370	88992539	170	+	ENSEMBL	gene	ENSG00000275693.1	misc_RNA	KNOWN	FAS-AS1	3	NA
ENSG00000228839.5	16.8506	3.71323	0.81402	4.56159	5.07677e-06	1.78234e-05	PIK3IP1-AS1	noncoding	chr22	31292499	31338021	45523	+	HAVANA	gene	ENSG00000228839.5	antisense	KNOWN	PIK3IP1-AS1	1	OTTHUMG00000151249.1
ENSG00000248019.2	611.136	3.71206	0.292894	12.6737	8.27004e-37	7.67622e-35	FAM13A-AS1	noncoding	chr4	88709789	88730103	20315	+	HAVANA	gene	ENSG00000248019.2	antisense	KNOWN	FAM13A-AS1	2	OTTHUMG00000161035.1
ENSG00000199366.1	17.5001	3.7067	0.715137	5.18321	2.18097e-07	9.21715e-07	Y_RNA	noncoding	chr18	23582016	23582121	106	-	ENSEMBL	gene	ENSG00000199366.1	misc_RNA	KNOWN	Y_RNA	3	NA
ENSG00000230562.3	53.9018	3.68721	0.794718	4.63965	3.49007e-06	1.25545e-05	FAM133DP	noncoding	chr2	157379724	157380414	691	-	HAVANA	gene	ENSG00000230562.3	processed_pseudogene	KNOWN	FAM133DP	1	OTTHUMG00000153949.1
ENSG00000222267.1	8.81404	3.67814	0.804429	4.57236	4.82261e-06	1.69917e-05	RNU6-892P	noncoding	chr8	20229779	20229877	99	+	ENSEMBL	gene	ENSG00000222267.1	snRNA	KNOWN	RNU6-892P	3	NA
ENSG00000278829.1	287.613	3.66541	0.431915	8.48643	2.13086e-17	3.01247e-16	RP11-358B23.7	noncoding	chr17	42272069	42275571	3503	-	HAVANA	gene	ENSG00000278829.1	sense_intronic	KNOWN	RP11-358B23.7	2	OTTHUMG00000188116.1
ENSG00000273033.2	635.989	3.65446	0.48593	7.52054	5.45489e-14	5.25936e-13	RP11-67L2.2	noncoding	chr3	122886941	122892416	5476	+	HAVANA	gene	ENSG00000273033.2	lincRNA	KNOWN	RP11-67L2.2	2	OTTHUMG00000185944.2
ENSG00000264678.1	138.095	3.64602	0.397567	9.17084	4.69361e-20	8.79974e-19	MIR3140	noncoding	chr4	152489327	152489416	90	-	ENSEMBL	gene	ENSG00000264678.1	miRNA	KNOWN	MIR3140	3	NA
ENSG00000238987.1	5.71632	3.64036	1.17104	3.10865	0.00187941	0.00432923	RNU7-133P	noncoding	chr6	14156462	14156523	62	+	ENSEMBL	gene	ENSG00000238987.1	snRNA	KNOWN	RNU7-133P	3	NA
ENSG00000269952.1	4.51437	3.63644	1.19442	3.04453	0.00233043	0.00527479	RP11-324I22.3	noncoding	chr10	35210416	35210750	335	+	HAVANA	gene	ENSG00000269952.1	sense_intronic	KNOWN	RP11-324I22.3	2	OTTHUMG00000183936.1
ENSG00000271614.1	490.474	3.63641	0.554571	6.55716	5.48435e-11	3.62868e-10	LINC00936	noncoding	chr12	89708959	89712590	3632	+	HAVANA	gene	ENSG00000271614.1	lincRNA	KNOWN	LINC00936	2	OTTHUMG00000169947.1
ENSG00000278600.1	706.294	3.62262	0.431523	8.39497	4.66032e-17	6.32775e-16	RP11-81A1.6	noncoding	chr15	79920195	79922455	2261	-	HAVANA	gene	ENSG00000278600.1	sense_intronic	KNOWN	RP11-81A1.6	2	OTTHUMG00000176726.2
ENSG00000260352.1	9.41121	3.61741	0.863403	4.18971	2.79305e-05	8.79425e-05	CTD-2288F12.1	noncoding	chr16	18926863	18937043	10181	+	HAVANA	gene	ENSG00000260352.1	antisense	KNOWN	CTD-2288F12.1	2	OTTHUMG00000177196.1
ENSG00000274215.1	13.7427	3.61469	1.04819	3.44853	0.000563654	0.00143032	CTD-2313J17.6	noncoding	chr15	92808451	92809057	607	+	HAVANA	gene	ENSG00000274215.1	lincRNA	KNOWN	CTD-2313J17.6	2	OTTHUMG00000187014.1
ENSG00000242244.1	6.72101	3.60619	1.26026	2.86146	0.00421695	0.00904665	ATP5G1P3	noncoding	chr3	138889255	138889957	703	-	HAVANA	gene	ENSG00000242244.1	processed_pseudogene	KNOWN	ATP5G1P3	1	OTTHUMG00000159895.1
ENSG00000224442.1	50.6185	3.59211	0.518488	6.92804	4.26706e-12	3.25937e-11	AC017035.2	noncoding	chr2	197028711	197030143	1433	-	HAVANA	gene	ENSG00000224442.1	processed_pseudogene	KNOWN	AC017035.2	1	OTTHUMG00000154407.1
ENSG00000262408.1	8.61334	3.59117	0.985331	3.64464	0.000267769	0.000719047	RP11-670E13.3	noncoding	chr17	56884639	56884819	181	-	HAVANA	gene	ENSG00000262408.1	processed_pseudogene	KNOWN	RP11-670E13.3	2	OTTHUMG00000178123.1
ENSG00000226564.1	51.9695	3.5901	0.825103	4.35109	1.35462e-05	4.47482e-05	FTH1P20	noncoding	chr2	180872867	180873414	548	-	HAVANA	gene	ENSG00000226564.1	processed_pseudogene	KNOWN	FTH1P20	1	OTTHUMG00000154191.1
ENSG00000236530.2	4.73345	3.58951	1.21468	2.9551	0.00312569	0.00689094	AC097711.1	noncoding	chr4	80079532	80081122	1591	+	HAVANA	gene	ENSG00000236530.2	processed_pseudogene	KNOWN	AC097711.1	1	OTTHUMG00000151983.2
ENSG00000258738.1	518.924	3.58715	0.465968	7.69829	1.37904e-14	1.42484e-13	RP11-73E17.2	noncoding	chr14	34874343	34876459	2117	+	HAVANA	gene	ENSG00000258738.1	antisense	KNOWN	RP11-73E17.2	2	OTTHUMG00000170792.1
ENSG00000236194.3	378.588	3.58666	0.342409	10.4748	1.12799e-25	3.58801e-24	AC003104.1	noncoding	chr17	42270517	42272683	2167	-	HAVANA	gene	ENSG00000236194.3	sense_intronic	KNOWN	AC003104.1	1	OTTHUMG00000132657.3
ENSG00000225808.1	38.7746	3.58281	0.654478	5.47429	4.3926e-08	2.01792e-07	DNAJC19P5	noncoding	chr2	177229191	177229506	316	-	HAVANA	gene	ENSG00000225808.1	processed_pseudogene	KNOWN	DNAJC19P5	1	OTTHUMG00000154139.1
ENSG00000278434.1	12.4638	3.58247	0.734233	4.8792	1.06518e-06	4.10417e-06	RP11-709D24.8	noncoding	chr16	4532216	4533670	1455	-	HAVANA	gene	ENSG00000278434.1	sense_intronic	KNOWN	RP11-709D24.8	2	OTTHUMG00000186764.1
ENSG00000272023.1	11.4671	3.57203	0.8029	4.44891	8.63054e-06	2.93666e-05	CTC-350I8.1	noncoding	chr5	132963770	132964164	395	+	HAVANA	gene	ENSG00000272023.1	lincRNA	KNOWN	CTC-350I8.1	2	OTTHUMG00000185561.1
ENSG00000257696.1	3.74955	3.56506	1.29921	2.74402	0.00606917	0.012599	RP11-175P13.2	noncoding	chr12	100143058	100144671	1614	+	HAVANA	gene	ENSG00000257696.1	antisense	KNOWN	RP11-175P13.2	2	OTTHUMG00000170243.1
ENSG00000262370.5	261.638	3.55999	0.406775	8.75173	2.10102e-18	3.32522e-17	RP11-473M20.9	noncoding	chr16	3076911	3087100	10190	-	HAVANA	gene	ENSG00000262370.5	lincRNA	KNOWN	RP11-473M20.9	2	OTTHUMG00000177477.1
ENSG00000268658.5	423.237	3.55364	0.427763	8.30751	9.77283e-17	1.28459e-15	LINC00664	noncoding	chr19	21483374	21503238	19865	+	HAVANA	gene	ENSG00000268658.5	lincRNA	KNOWN	LINC00664	2	OTTHUMG00000182847.1
ENSG00000254325.2	504.749	3.55342	0.393349	9.03375	1.6589e-19	2.93981e-18	RP11-318K15.2	noncoding	chr8	55893595	55895739	2145	+	HAVANA	gene	ENSG00000254325.2	sense_intronic	KNOWN	RP11-318K15.2	2	OTTHUMG00000164295.2
ENSG00000261334.1	13.8953	3.54943	0.785658	4.51778	6.24924e-06	2.16742e-05	RP11-65J3.14	noncoding	chr9	129480605	129482538	1934	-	HAVANA	gene	ENSG00000261334.1	lincRNA	KNOWN	RP11-65J3.14	2	OTTHUMG00000175667.1
ENSG00000204054.11	634.099	3.54853	0.441457	8.03823	9.11473e-16	1.06517e-14	LINC00963	noncoding	chr9	129483451	129513686	30236	+	HAVANA	gene	ENSG00000204054.13	processed_transcript	KNOWN	LINC00963	2	OTTHUMG00000020783.9
ENSG00000272831.1	225.27	3.54304	0.497019	7.12857	1.01415e-12	8.39187e-12	RP11-792A8.4	noncoding	chr7	66739829	66740385	557	-	HAVANA	gene	ENSG00000272831.1	antisense	KNOWN	RP11-792A8.4	2	OTTHUMG00000186261.2
ENSG00000257242.6	153.96	3.54201	0.35219	10.0571	8.54727e-24	2.29631e-22	LINC01619	noncoding	chr12	91984976	92142914	157939	-	HAVANA	gene	ENSG00000257242.7	processed_transcript	KNOWN	LINC01619	1	OTTHUMG00000170091.4
ENSG00000209042.1	96.1164	3.5125	0.625507	5.61545	1.96049e-08	9.41699e-08	SNORD12C	noncoding	chr20	49278940	49279028	89	+	ENSEMBL	gene	ENSG00000209042.1	snoRNA	KNOWN	SNORD12C	3	NA
ENSG00000271344.1	10.9875	3.5092	0.755192	4.64677	3.37171e-06	1.21635e-05	RP11-274B21.9	noncoding	chr7	128690451	128691717	1267	+	HAVANA	gene	ENSG00000271344.1	lincRNA	KNOWN	RP11-274B21.9	2	OTTHUMG00000184225.1
ENSG00000278997.1	16.8543	3.50701	0.672503	5.21487	1.83951e-07	7.85467e-07	RP11-131M11.2	noncoding	chr1	33141871	33143230	1360	-	HAVANA	gene	ENSG00000278997.1	TEC	KNOWN	RP11-131M11.2	2	OTTHUMG00000175793.1
ENSG00000228339.1	10.8807	3.50665	0.77381	4.53167	5.85195e-06	2.03931e-05	AMD1P1	noncoding	chr10	20350049	20351100	1052	+	HAVANA	gene	ENSG00000228339.1	processed_pseudogene	KNOWN	AMD1P1	1	OTTHUMG00000017782.1
ENSG00000231794.5	5.47552	3.50555	1.10079	3.18459	0.00144961	0.00340815	AC009542.2	noncoding	chr7	135198401	135209837	11437	+	HAVANA	gene	ENSG00000231794.5	antisense	KNOWN	AC009542.2	2	OTTHUMG00000155446.4
ENSG00000248559.1	64.1904	3.49407	0.702937	4.97067	6.67224e-07	2.63584e-06	RP11-215P8.3	noncoding	chr5	134399495	134401921	2427	+	HAVANA	gene	ENSG00000248559.1	antisense	KNOWN	RP11-215P8.3	1	OTTHUMG00000163068.1
ENSG00000200075.1	35.8801	3.49285	0.619357	5.63949	1.70557e-08	8.23269e-08	SNORA25	noncoding	chr8	129868590	129868716	127	-	ENSEMBL	gene	ENSG00000200075.1	snoRNA	KNOWN	SNORA25	3	NA
ENSG00000258820.5	615.562	3.48341	0.846758	4.11382	3.89162e-05	0.000119782	RP11-293M10.2	noncoding	chr14	75259411	75271950	12540	+	HAVANA	gene	ENSG00000258820.5	antisense	KNOWN	RP11-293M10.2	2	OTTHUMG00000171773.1
ENSG00000237772.1	58.6745	3.47871	0.47852	7.26972	3.60241e-13	3.14644e-12	AC092620.3	noncoding	chr2	138604510	138613167	8658	+	HAVANA	gene	ENSG00000237772.1	lincRNA	KNOWN	AC092620.3	2	OTTHUMG00000153631.1
ENSG00000259935.1	81.3423	3.47357	0.643213	5.40034	6.65131e-08	2.99604e-07	RP11-519C12.1	noncoding	chr15	52648634	52649866	1233	-	HAVANA	gene	ENSG00000259935.1	sense_intronic	KNOWN	RP11-519C12.1	2	OTTHUMG00000172689.1
ENSG00000274213.1	9.69084	3.47356	0.779504	4.45612	8.34551e-06	2.84824e-05	RP11-670E13.6	noncoding	chr17	56914186	56914533	348	+	HAVANA	gene	ENSG00000274213.1	lincRNA	KNOWN	RP11-670E13.6	2	OTTHUMG00000186667.1
ENSG00000248719.1	3.93151	3.47112	1.22522	2.83305	0.00461064	0.00981315	RP11-377G16.2	noncoding	chr4	80183280	80190169	6890	-	HAVANA	gene	ENSG00000248719.1	antisense	KNOWN	RP11-377G16.2	2	OTTHUMG00000160883.1
ENSG00000251022.6	2338.31	3.46782	0.332444	10.4313	1.78474e-25	5.5447e-24	THAP9-AS1	noncoding	chr4	82893009	82900960	7952	-	HAVANA	gene	ENSG00000251022.6	antisense	KNOWN	THAP9-AS1	2	OTTHUMG00000160729.2
ENSG00000281100.1	47.9626	3.46216	0.652793	5.3036	1.13539e-07	4.96414e-07	RP11-640L9.2	noncoding	chr3	36823151	36825158	2008	-	HAVANA	gene	ENSG00000281100.1	TEC	KNOWN	RP11-640L9.2	2	OTTHUMG00000189723.1
ENSG00000279727.1	27.1914	3.46016	0.755944	4.57727	4.71082e-06	1.66262e-05	RP11-640L9.1	noncoding	chr3	36819276	36822498	3223	-	HAVANA	gene	ENSG00000279727.1	lincRNA	KNOWN	RP11-640L9.1	2	OTTHUMG00000189233.1
ENSG00000227200.1	42.0129	3.4552	0.540019	6.39829	1.57128e-10	9.80609e-10	RP11-121A14.3	noncoding	chr9	124262876	124265809	2934	+	HAVANA	gene	ENSG00000227200.1	sense_intronic	KNOWN	RP11-121A14.3	2	OTTHUMG00000020649.1
ENSG00000227811.2	12.1782	3.44553	0.884582	3.8951	9.81592e-05	0.000282946	FAM212B-AS1	noncoding	chr1	111739841	111747798	7958	+	HAVANA	gene	ENSG00000227811.2	antisense	KNOWN	FAM212B-AS1	1	OTTHUMG00000011954.2
ENSG00000177337.7	121.753	3.44341	0.614325	5.6052	2.08019e-08	9.96238e-08	DLGAP1-AS1	noncoding	chr18	3593732	3598352	4621	+	HAVANA	gene	ENSG00000177337.7	antisense	KNOWN	DLGAP1-AS1	2	OTTHUMG00000177863.2
ENSG00000228477.1	14.0127	3.44274	0.773767	4.44932	8.61433e-06	2.93247e-05	RP3-342P20.2	noncoding	chr1	39962680	39963404	725	+	HAVANA	gene	ENSG00000228477.1	processed_pseudogene	KNOWN	RP3-342P20.2	1	OTTHUMG00000009294.1
ENSG00000207547.1	12.0519	3.43185	0.746216	4.59901	4.24509e-06	1.50671e-05	MIR25	noncoding	chr7	100093560	100093643	84	-	ENSEMBL	gene	ENSG00000207547.1	miRNA	KNOWN	MIR25	3	NA
ENSG00000273076.1	30.8235	3.42577	0.603745	5.67421	1.39329e-08	6.81538e-08	RP3-508I15.22	noncoding	chr22	38743495	38743910	416	+	HAVANA	gene	ENSG00000273076.1	antisense	KNOWN	RP3-508I15.22	2	OTTHUMG00000186189.1
ENSG00000271931.1	49.7831	3.42522	0.526851	6.50131	7.96254e-11	5.15289e-10	RP11-63L7.5	noncoding	chr6	89080164	89080667	504	-	HAVANA	gene	ENSG00000271931.1	antisense	KNOWN	RP11-63L7.5	2	OTTHUMG00000185795.1
ENSG00000268170.2	10.081	3.42427	0.953935	3.58963	0.000331151	0.000873709	RP11-556I13.2	noncoding	chr7	143220468	143222267	1800	-	HAVANA	gene	ENSG00000268170.2	antisense	KNOWN	RP11-556I13.2	2	OTTHUMG00000187176.1
ENSG00000273669.1	10.6223	3.39715	0.894993	3.79573	0.00014721	0.000411656	RP11-405M12.4	noncoding	chr18	75073543	75074205	663	+	HAVANA	gene	ENSG00000273669.1	lincRNA	KNOWN	RP11-405M12.4	2	OTTHUMG00000186678.1
ENSG00000259005.1	6.60769	3.39409	0.991904	3.42179	0.000622099	0.00156635	RP3-449M8.6	noncoding	chr14	74474007	74474864	858	-	HAVANA	gene	ENSG00000259005.1	lincRNA	KNOWN	RP3-449M8.6	2	OTTHUMG00000171211.1
ENSG00000260273.1	51.6086	3.39299	0.499387	6.79431	1.08833e-11	7.84235e-11	RP11-425D10.10	noncoding	chr6	109382795	109383666	872	+	HAVANA	gene	ENSG00000260273.1	antisense	KNOWN	RP11-425D10.10	2	OTTHUMG00000175937.1
ENSG00000215267.8	13.952	3.37852	0.71402	4.73169	2.22656e-06	8.24916e-06	AKR1C7P	noncoding	chr10	5275173	5288470	13298	-	HAVANA	gene	ENSG00000215267.8	transcribed_unprocessed_pseudogene	KNOWN	AKR1C7P	2	OTTHUMG00000017588.3
ENSG00000272918.1	120.556	3.35777	0.449918	7.46307	8.4527e-14	7.96326e-13	CTB-152G17.6	noncoding	chr7	105102838	105105483	2646	-	HAVANA	gene	ENSG00000272918.1	antisense	KNOWN	CTB-152G17.6	2	OTTHUMG00000186296.1
ENSG00000274528.1	35.5415	3.34126	0.900995	3.70842	0.000208559	0.000569914	CTD-2650P22.2	noncoding	chr15	52017167	52018032	866	-	HAVANA	gene	ENSG00000274528.1	sense_intronic	KNOWN	CTD-2650P22.2	2	OTTHUMG00000186862.1
ENSG00000226942.2	12.591	3.33714	0.922169	3.61879	0.00029598	0.000788675	IL9RP3	noncoding	chr16	29336	38321	8986	-	HAVANA	gene	ENSG00000226942.2	unprocessed_pseudogene	KNOWN	IL9RP3	2	OTTHUMG00000060718.1
ENSG00000279394.1	22.3904	3.33644	0.673915	4.95083	7.38993e-07	2.90417e-06	RP11-81A1.4	noncoding	chr15	79875920	79878179	2260	-	HAVANA	gene	ENSG00000279394.1	TEC	KNOWN	RP11-81A1.4	2	OTTHUMG00000176725.1
ENSG00000256304.1	84.8905	3.32453	0.441395	7.53186	5.0021e-14	4.85171e-13	CCDC150P1	noncoding	chr12	122322122	122324336	2215	-	HAVANA	gene	ENSG00000256304.1	processed_pseudogene	KNOWN	CCDC150P1	2	OTTHUMG00000168923.1
ENSG00000273382.1	60.6354	3.31955	0.598606	5.54547	2.93164e-08	1.37894e-07	RP5-1065J22.8	noncoding	chr1	109087971	109090858	2888	-	HAVANA	gene	ENSG00000273382.1	antisense	KNOWN	RP5-1065J22.8	2	OTTHUMG00000186359.1
ENSG00000257878.1	105.995	3.31849	0.724506	4.58035	4.64209e-06	1.6399e-05	RP11-256L6.3	noncoding	chr12	95996521	96011489	14969	+	HAVANA	gene	ENSG00000257878.1	antisense	KNOWN	RP11-256L6.3	2	OTTHUMG00000170361.1
ENSG00000202533.1	8.39693	3.31282	0.936683	3.53675	0.000405077	0.00105353	Y_RNA	noncoding	chr5	132468147	132468257	111	+	ENSEMBL	gene	ENSG00000202533.1	misc_RNA	KNOWN	Y_RNA	3	NA
ENSG00000222365.1	310.338	3.30955	0.484347	6.83303	8.31422e-12	6.07813e-11	SNORD12B	noncoding	chr20	49280319	49280409	91	+	ENSEMBL	gene	ENSG00000222365.1	snoRNA	KNOWN	SNORD12B	3	NA
ENSG00000266053.2	57.8338	3.30252	0.465645	7.09236	1.31848e-12	1.07375e-11	NDUFV2-AS1	noncoding	chr18	9121265	9136645	15381	-	HAVANA	gene	ENSG00000266053.2	antisense	KNOWN	NDUFV2-AS1	2	OTTHUMG00000179232.2
ENSG00000224460.1	33.3574	3.30198	0.837935	3.94062	8.12729e-05	0.000237261	RP11-439L18.2	noncoding	chr6	142946047	142956698	10652	-	HAVANA	gene	ENSG00000224460.1	lincRNA	KNOWN	RP11-439L18.2	2	OTTHUMG00000015717.1
ENSG00000261226.1	38.9272	3.29735	0.628234	5.24861	1.53249e-07	6.60975e-07	RP11-830F9.7	noncoding	chr16	88936779	88939651	2873	-	HAVANA	gene	ENSG00000261226.1	sense_intronic	KNOWN	RP11-830F9.7	2	OTTHUMG00000176349.1
ENSG00000258337.1	131.362	3.29136	0.455355	7.22813	4.89702e-13	4.20742e-12	RP11-115H15.2	noncoding	chr12	116174502	116181295	6794	-	HAVANA	gene	ENSG00000258337.1	sense_intronic	KNOWN	RP11-115H15.2	2	OTTHUMG00000169461.1
ENSG00000187621.14	15.913	3.2894	1.03358	3.18253	0.00145994	0.00343137	TCL6	noncoding	chr14	95650498	95679833	29336	+	HAVANA	gene	ENSG00000187621.14	processed_transcript	KNOWN	TCL6	2	OTTHUMG00000149979.2
ENSG00000272288.5	45.0926	3.28615	0.560258	5.86543	4.47979e-09	2.31958e-08	RP11-140K17.3	noncoding	chr6	34696317	34697470	1154	+	HAVANA	gene	ENSG00000272288.5	antisense	KNOWN	RP11-140K17.3	2	OTTHUMG00000185742.1
ENSG00000218018.2	9.63115	3.27357	0.935035	3.50101	0.000463497	0.00119303	RP4-800J21.3	noncoding	chr20	57384160	57393062	8903	-	HAVANA	gene	ENSG00000218018.2	antisense	KNOWN	RP4-800J21.3	1	OTTHUMG00000134335.1
ENSG00000269961.1	8.72795	3.26433	1.03493	3.15414	0.0016097	0.00375918	CTD-2033C11.1	noncoding	chr5	65924629	65925135	507	-	HAVANA	gene	ENSG00000269961.1	lincRNA	KNOWN	CTD-2033C11.1	2	OTTHUMG00000184016.1
ENSG00000265355.1	42.6363	3.23497	0.612482	5.28174	1.27964e-07	5.56263e-07	MIR3136	noncoding	chr3	69048958	69049035	78	-	ENSEMBL	gene	ENSG00000265355.1	miRNA	KNOWN	MIR3136	3	NA
ENSG00000266236.1	206.504	3.22914	0.470477	6.86354	6.71741e-12	4.96204e-11	NARF-IT1	noncoding	chr17	82482098	82483388	1291	+	HAVANA	gene	ENSG00000266236.1	sense_intronic	KNOWN	NARF-IT1	2	OTTHUMG00000178846.1
ENSG00000266680.1	41.1667	3.21658	0.79192	4.06174	4.87076e-05	0.000147694	RP5-1148A21.3	noncoding	chr6	63571005	63572408	1404	-	HAVANA	gene	ENSG00000266680.1	antisense	KNOWN	RP5-1148A21.3	2	OTTHUMG00000179475.1
ENSG00000278876.1	17.2377	3.18906	0.805379	3.9597	7.50453e-05	0.000220502	RP11-498C9.4	noncoding	chr17	81862778	81863102	325	+	HAVANA	gene	ENSG00000278876.1	TEC	KNOWN	RP11-498C9.4	2	OTTHUMG00000177917.1
ENSG00000272578.5	426.209	3.18334	0.423421	7.51816	5.55529e-14	5.34024e-13	AP000347.2	noncoding	chr22	23658094	23717356	59263	-	HAVANA	gene	ENSG00000272578.5	transcribed_unprocessed_pseudogene	KNOWN	AP000347.2	1	OTTHUMG00000186353.2
ENSG00000265625.1	67.3751	3.16619	0.560554	5.64833	1.62015e-08	7.83371e-08	RP11-68I3.11	noncoding	chr17	29644796	29645847	1052	-	HAVANA	gene	ENSG00000265625.1	sense_intronic	KNOWN	RP11-68I3.11	2	OTTHUMG00000179736.1
ENSG00000280135.1	23.7344	3.16036	0.653189	4.83835	1.30919e-06	4.98496e-06	RP1-47M23.3	noncoding	chr6	107697299	107700218	2920	-	HAVANA	gene	ENSG00000280135.1	TEC	KNOWN	RP1-47M23.3	2	OTTHUMG00000175936.1
ENSG00000256940.1	3.77038	3.15379	1.11864	2.81932	0.0048126	0.0101951	RP11-783K16.5	noncoding	chr11	64245964	64248217	2254	+	HAVANA	gene	ENSG00000256940.1	antisense	KNOWN	RP11-783K16.5	2	OTTHUMG00000167815.1
ENSG00000264295.1	7.16455	3.14354	0.966486	3.25255	0.00114376	0.00274261	MIR3922	noncoding	chr12	104591633	104591716	84	+	ENSEMBL	gene	ENSG00000264295.1	miRNA	KNOWN	MIR3922	3	NA
ENSG00000280067.1	36.0824	3.13654	0.657989	4.76686	1.87124e-06	6.99336e-06	CTD-2600H12.2	noncoding	chr16	48343755	48346058	2304	-	HAVANA	gene	ENSG00000280067.1	TEC	KNOWN	CTD-2600H12.2	2	OTTHUMG00000175416.1
ENSG00000232533.1	160.566	3.12801	0.483968	6.46325	1.02476e-10	6.54688e-10	AC093673.5	noncoding	chr7	143379692	143380495	804	-	HAVANA	gene	ENSG00000232533.1	antisense	KNOWN	AC093673.5	2	OTTHUMG00000152694.1
ENSG00000274270.1	70.4102	3.127	0.485813	6.43664	1.22146e-10	7.71647e-10	RP11-34F20.7	noncoding	chr13	50125816	50128463	2648	+	HAVANA	gene	ENSG00000274270.1	sense_intronic	KNOWN	RP11-34F20.7	2	OTTHUMG00000187356.1
ENSG00000228293.1	15.8944	3.11541	0.855082	3.64341	0.000269051	0.000722131	RP4-686C3.7	noncoding	chr20	2664352	2665874	1523	+	HAVANA	gene	ENSG00000228293.1	antisense	KNOWN	RP4-686C3.7	2	OTTHUMG00000031696.1
ENSG00000227256.1	10.8216	3.11505	1.09439	2.84638	0.00442192	0.00944931	MIS18A-AS1	noncoding	chr21	32277863	32280988	3126	+	HAVANA	gene	ENSG00000227256.1	antisense	KNOWN	MIS18A-AS1	2	OTTHUMG00000085306.1
ENSG00000232860.7	23.4389	3.10281	0.756207	4.10313	4.07596e-05	0.000125017	SMG7-AS1	noncoding	chr1	183460874	183472265	11392	-	HAVANA	gene	ENSG00000232860.7	processed_transcript	KNOWN	SMG7-AS1	1	OTTHUMG00000035521.3
ENSG00000231858.5	11.7511	3.09378	0.88964	3.47757	0.000505982	0.00129208	AC067945.4	noncoding	chr2	191021526	191032314	10789	+	HAVANA	gene	ENSG00000231858.5	processed_transcript	KNOWN	AC067945.4	1	OTTHUMG00000154513.1
ENSG00000186162.10	255.307	3.08546	0.433506	7.11746	1.09937e-12	9.06393e-12	CIDECP	noncoding	chr3	10014238	10026365	12128	-	HAVANA	gene	ENSG00000186162.10	transcribed_unprocessed_pseudogene	KNOWN	CIDECP	2	OTTHUMG00000155323.5
ENSG00000273702.1	233.165	3.08385	0.562904	5.47846	4.29033e-08	1.97415e-07	RP11-758H9.2	noncoding	chr17	59618553	59619714	1162	-	HAVANA	gene	ENSG00000273702.1	lincRNA	KNOWN	RP11-758H9.2	2	OTTHUMG00000186677.1
ENSG00000257433.5	60.2645	3.07422	0.581354	5.28803	1.2364e-07	5.37878e-07	RP1-197B17.3	noncoding	chr12	47706085	47742294	36210	+	HAVANA	gene	ENSG00000257433.5	antisense	KNOWN	RP1-197B17.3	2	OTTHUMG00000169669.2
ENSG00000226254.1	13.8588	3.06346	0.712611	4.29892	1.71633e-05	5.57618e-05	PTP4A1P3	noncoding	chr7	91107374	91107793	420	+	HAVANA	gene	ENSG00000226254.1	processed_pseudogene	KNOWN	PTP4A1P3	1	OTTHUMG00000033517.2
ENSG00000251379.1	23.0981	3.06335	0.672025	4.55838	5.15486e-06	1.80919e-05	RP11-484O2.1	noncoding	chr4	15358141	15420032	61892	-	HAVANA	gene	ENSG00000251379.1	antisense	KNOWN	RP11-484O2.1	2	OTTHUMG00000160269.1
ENSG00000279227.1	22.1072	3.04263	0.619228	4.91359	8.94226e-07	3.47741e-06	AC009303.2	noncoding	chr2	118014174	118015673	1500	+	HAVANA	gene	ENSG00000279227.1	TEC	KNOWN	AC009303.2	2	OTTHUMG00000058520.1
ENSG00000233785.1	8.97172	3.02548	0.869063	3.48131	0.000498971	0.00127634	RP13-314C10.5	noncoding	chrX	23772992	23782956	9965	-	HAVANA	gene	ENSG00000233785.1	antisense	KNOWN	RP13-314C10.5	2	OTTHUMG00000021255.1
ENSG00000213753.10	341.854	3.01834	0.306231	9.85642	6.43017e-23	1.58122e-21	CENPBD1P1	noncoding	chr19	58573503	58599801	26299	+	HAVANA	gene	ENSG00000213753.10	transcribed_processed_pseudogene	KNOWN	CENPBD1P1	1	OTTHUMG00000158344.2
ENSG00000232811.1	28.2097	3.01825	0.695096	4.34221	1.41055e-05	4.64739e-05	RP11-96K19.2	noncoding	chr1	110943467	110952848	9382	+	HAVANA	gene	ENSG00000232811.1	antisense	KNOWN	RP11-96K19.2	2	OTTHUMG00000034494.1
ENSG00000199990.1	9.05492	3.01679	1.05325	2.86427	0.00417977	0.00897539	VTRNA1-1	noncoding	chr5	140711275	140711373	99	+	ENSEMBL	gene	ENSG00000199990.1	misc_RNA	KNOWN	VTRNA1-1	3	NA
ENSG00000259321.1	14.1135	3.01652	0.67749	4.45249	8.48812e-06	2.89255e-05	RP11-468E2.5	noncoding	chr14	24139445	24140444	1000	+	HAVANA	gene	ENSG00000259321.1	lincRNA	KNOWN	RP11-468E2.5	2	OTTHUMG00000171965.1
ENSG00000280543.1	161.58	3.01056	0.481763	6.24905	4.12956e-10	2.44513e-09	ASAP1-IT2	noncoding	chr8	130082738	130084768	2031	-	HAVANA	gene	ENSG00000280543.1	sense_intronic	KNOWN	ASAP1-IT2	2	OTTHUMG00000189586.1
ENSG00000273002.1	31.9542	3.00351	0.706614	4.25056	2.13238e-05	6.84055e-05	RP11-336K24.12	noncoding	chr1	155978799	155982986	4188	+	HAVANA	gene	ENSG00000273002.1	antisense	KNOWN	RP11-336K24.12	2	OTTHUMG00000186425.1
ENSG00000245059.2	23.1149	2.9953	0.822763	3.64054	0.000272072	0.000729633	RP11-303E16.7	noncoding	chr16	81077319	81078861	1543	+	HAVANA	gene	ENSG00000245059.2	lincRNA	KNOWN	RP11-303E16.7	2	OTTHUMG00000176473.1
ENSG00000254027.1	7.1993	2.98936	0.88388	3.38209	0.000719366	0.00178897	RP11-363E6.3	noncoding	chr8	81279871	81281446	1576	-	HAVANA	gene	ENSG00000254027.1	antisense	KNOWN	RP11-363E6.3	2	OTTHUMG00000164598.1
ENSG00000250461.1	48.7597	2.98594	0.550995	5.41917	5.98768e-08	2.71327e-07	RP11-631M6.2	noncoding	chr5	61375112	61375855	744	+	HAVANA	gene	ENSG00000250461.1	processed_pseudogene	KNOWN	RP11-631M6.2	1	OTTHUMG00000162243.1
ENSG00000253535.5	18.1759	2.97609	0.743745	4.00149	6.29436e-05	0.000187276	RP11-624C23.1	noncoding	chr8	24295814	24912073	616260	-	HAVANA	gene	ENSG00000253535.5	antisense	KNOWN	RP11-624C23.1	2	OTTHUMG00000163790.3
ENSG00000258111.1	66.8695	2.97338	0.435924	6.82088	9.04821e-12	6.58707e-11	RP11-43D4.2	noncoding	chr12	104514029	104514439	411	+	HAVANA	gene	ENSG00000258111.1	processed_pseudogene	KNOWN	RP11-43D4.2	1	OTTHUMG00000169817.2
ENSG00000176659.7	93.6068	2.96728	0.507046	5.85208	4.85463e-09	2.50108e-08	C20orf197	noncoding	chr20	60055925	60072953	17029	+	HAVANA	gene	ENSG00000176659.7	lincRNA	KNOWN	C20orf197	2	OTTHUMG00000032880.1
ENSG00000271913.5	44.0219	2.94895	0.618619	4.76699	1.86995e-06	6.99083e-06	RP1-111C20.4	noncoding	chr6	158988178	159064925	76748	+	HAVANA	gene	ENSG00000271913.5	antisense	KNOWN	RP1-111C20.4	2	OTTHUMG00000185830.1
ENSG00000234832.1	18.5194	2.9396	0.823773	3.56846	0.00035908	0.000942346	RP3-322G13.7	noncoding	chr20	23346941	23351486	4546	-	HAVANA	gene	ENSG00000234832.1	antisense	KNOWN	RP3-322G13.7	2	OTTHUMG00000032064.1
ENSG00000271646.1	206.604	2.93912	0.490487	5.99225	2.0696e-09	1.1192e-08	RP11-326I11.3	noncoding	chr4	184474802	184477304	2503	+	HAVANA	gene	ENSG00000271646.1	lincRNA	KNOWN	RP11-326I11.3	2	OTTHUMG00000185264.1
ENSG00000279865.1	213.332	2.93175	0.756836	3.8737	0.000107197	0.000306773	RP11-69M1.6	noncoding	chr12	8080381	8082163	1783	-	HAVANA	gene	ENSG00000279865.1	TEC	KNOWN	RP11-69M1.6	2	OTTHUMG00000168570.1
ENSG00000260417.1	98.6121	2.9254	0.854541	3.42336	0.000618529	0.00155788	CTD-2542L18.1	noncoding	chr16	85592266	85595720	3455	+	HAVANA	gene	ENSG00000260417.1	lincRNA	KNOWN	CTD-2542L18.1	2	OTTHUMG00000176284.1
ENSG00000280046.1	31.2003	2.91466	0.474674	6.14034	8.23429e-10	4.70697e-09	RP11-1099M24.6	noncoding	chr17	7858943	7866083	7141	+	HAVANA	gene	ENSG00000280046.1	TEC	KNOWN	RP11-1099M24.6	2	OTTHUMG00000178176.1
ENSG00000243176.5	79.8573	2.90494	0.631007	4.60366	4.15136e-06	1.47505e-05	RP11-550I24.2	noncoding	chr3	157175223	157381265	206043	+	HAVANA	gene	ENSG00000243176.5	processed_transcript	KNOWN	RP11-550I24.2	2	OTTHUMG00000158749.1
ENSG00000217527.1	265.954	2.894	0.538738	5.37181	7.795e-08	3.48414e-07	RPS16P5	noncoding	chr6	53336943	53337346	404	-	HAVANA	gene	ENSG00000217527.1	transcribed_processed_pseudogene	KNOWN	RPS16P5	1	OTTHUMG00000014875.1
ENSG00000250130.1	32.0515	2.89204	0.531041	5.44599	5.1517e-08	2.35044e-07	RP11-616K22.1	noncoding	chr15	44354691	44355692	1002	+	HAVANA	gene	ENSG00000250130.1	processed_pseudogene	KNOWN	RP11-616K22.1	1	OTTHUMG00000160038.1
ENSG00000201367.1	57.8407	2.88979	0.611573	4.72518	2.29908e-06	8.49561e-06	RNU6-522P	noncoding	chr6	15314920	15315026	107	+	ENSEMBL	gene	ENSG00000201367.1	snRNA	KNOWN	RNU6-522P	3	NA
ENSG00000223473.2	131.295	2.88321	0.427694	6.74129	1.56984e-11	1.10794e-10	GS1-124K5.3	noncoding	chr7	66491049	66493566	2518	-	HAVANA	gene	ENSG00000223473.2	lincRNA	KNOWN	GS1-124K5.3	2	OTTHUMG00000156596.2
ENSG00000177410.12	1831.12	2.87557	0.381241	7.54265	4.60523e-14	4.49566e-13	ZFAS1	noncoding	chr20	49278178	49295738	17561	+	HAVANA	gene	ENSG00000177410.12	antisense	KNOWN	ZFAS1	2	OTTHUMG00000032698.5
ENSG00000277118.1	4.07377	2.85919	1.18034	2.42235	0.0154206	0.0292305	Metazoa_SRP	noncoding	chr3	186076306	186076591	286	-	ENSEMBL	gene	ENSG00000277118.1	misc_RNA	KNOWN	Metazoa_SRP	3	NA
ENSG00000266852.2	27.7246	2.85602	0.600497	4.75609	1.97376e-06	7.35226e-06	MIR4482	noncoding	chr10	104268336	104268405	70	-	ENSEMBL	gene	ENSG00000266852.2	miRNA	KNOWN	MIR4482	3	NA
ENSG00000225964.5	11.8057	2.85313	1.07819	2.64623	0.00813946	0.0164401	NRIR	noncoding	chr2	6828514	6840464	11951	-	HAVANA	gene	ENSG00000225964.5	antisense	KNOWN	NRIR	1	OTTHUMG00000151730.1
ENSG00000271933.1	7.02557	2.8439	0.980045	2.90181	0.00371018	0.00805098	RP11-338I21.1	noncoding	chr10	84138420	84140582	2163	-	HAVANA	gene	ENSG00000271933.1	antisense	KNOWN	RP11-338I21.1	2	OTTHUMG00000185666.1
ENSG00000258872.2	128.815	2.84382	0.681456	4.17315	3.0042e-05	9.41719e-05	FDPSP3	noncoding	chr14	54884849	54886213	1365	-	HAVANA	gene	ENSG00000258872.2	transcribed_processed_pseudogene	KNOWN	FDPSP3	1	OTTHUMG00000171028.2
ENSG00000254028.1	12.8786	2.83125	0.859877	3.29262	0.000992584	0.00240557	AC083843.2	noncoding	chr8	134832747	134834482	1736	+	HAVANA	gene	ENSG00000254028.1	lincRNA	KNOWN	AC083843.2	2	OTTHUMG00000164325.1
ENSG00000235629.1	12.3513	2.82706	0.843788	3.35044	0.000806834	0.00199032	AC090952.5	noncoding	chr3	14648194	14649432	1239	-	HAVANA	gene	ENSG00000235629.1	antisense	KNOWN	AC090952.5	1	OTTHUMG00000155547.1
ENSG00000173295.7	85.3042	2.82545	0.447204	6.31803	2.64925e-10	1.606e-09	FAM86B3P	noncoding	chr8	8228595	8244865	16271	+	HAVANA	gene	ENSG00000173295.7	transcribed_unprocessed_pseudogene	KNOWN	FAM86B3P	2	OTTHUMG00000163669.6
ENSG00000203497.2	54.1382	2.82044	0.462428	6.09919	1.06605e-09	6e-09	PDCD4-AS1	noncoding	chr10	110869868	110872233	2366	-	HAVANA	gene	ENSG00000203497.2	antisense	KNOWN	PDCD4-AS1	1	OTTHUMG00000019045.1
ENSG00000230092.7	92.5938	2.80918	0.479292	5.86109	4.5984e-09	2.37773e-08	RP11-206L10.8	noncoding	chr1	800879	817712	16834	-	HAVANA	gene	ENSG00000230092.7	transcribed_unprocessed_pseudogene	KNOWN	RP11-206L10.8	2	OTTHUMG00000002403.3
ENSG00000224418.1	44.0202	2.8065	0.506411	5.54194	2.99138e-08	1.40674e-07	STK24-AS1	noncoding	chr13	98577244	98578830	1587	+	HAVANA	gene	ENSG00000224418.1	antisense	KNOWN	STK24-AS1	2	OTTHUMG00000017249.1
ENSG00000235449.2	59.4119	2.80498	0.453617	6.18358	6.26623e-10	3.62775e-09	RP11-480I12.2	noncoding	chr1	202767229	202767418	190	-	HAVANA	gene	ENSG00000235449.2	processed_pseudogene	KNOWN	RP11-480I12.2	1	OTTHUMG00000041384.2
ENSG00000223969.5	59.2214	2.8017	0.609821	4.5943	4.34204e-06	1.53822e-05	AC002456.2	noncoding	chr7	90590619	90597353	6735	-	HAVANA	gene	ENSG00000223969.5	antisense	KNOWN	AC002456.2	1	OTTHUMG00000063906.3
ENSG00000234028.3	84.3093	2.79952	0.461707	6.06341	1.33268e-09	7.40855e-09	AC062029.1	noncoding	chr2	88627539	88631821	4283	+	HAVANA	gene	ENSG00000234028.3	antisense	KNOWN	AC062029.1	1	OTTHUMG00000155049.3
ENSG00000275709.1	42.5459	2.79173	0.597847	4.66964	3.01723e-06	1.0951e-05	RP11-96O20.5	noncoding	chr15	45585757	45586304	548	-	HAVANA	gene	ENSG00000275709.1	lincRNA	KNOWN	RP11-96O20.5	2	OTTHUMG00000186848.1
ENSG00000279957.1	279.922	2.78587	0.359673	7.74557	9.51551e-15	1.0005e-13	RP11-141B14.2	noncoding	chr2	113904086	113905258	1173	+	HAVANA	gene	ENSG00000279957.1	TEC	KNOWN	RP11-141B14.2	2	OTTHUMG00000187434.1
ENSG00000215067.9	172.199	2.78561	0.480135	5.80172	6.56363e-09	3.33453e-08	ALOX12-AS1	noncoding	chr17	6876635	7012349	135715	-	HAVANA	gene	ENSG00000215067.9	antisense	KNOWN	ALOX12-AS1	1	OTTHUMG00000132903.8
ENSG00000234268.1	182.722	2.75348	0.511001	5.3884	7.10874e-08	3.19442e-07	AP000936.1	noncoding	chr11	117035797	117036051	255	-	HAVANA	gene	ENSG00000234268.1	processed_pseudogene	KNOWN	AP000936.1	2	OTTHUMG00000045135.1
ENSG00000279608.1	325.204	2.73786	0.310406	8.82028	1.14172e-18	1.8576e-17	RP11-182N22.9	noncoding	chr9	35038625	35044326	5702	-	HAVANA	gene	ENSG00000279608.1	TEC	KNOWN	RP11-182N22.9	2	OTTHUMG00000187201.1
ENSG00000253190.3	18.7052	2.73603	0.681129	4.0169	5.89679e-05	0.000176561	AC084082.3	noncoding	chr8	66112667	66115207	2541	+	HAVANA	gene	ENSG00000253190.3	lincRNA	KNOWN	AC084082.3	1	OTTHUMG00000164472.3
ENSG00000259398.1	43.9238	2.73401	0.621817	4.3968	1.09856e-05	3.67724e-05	RP11-430B1.1	noncoding	chr15	52033707	52035625	1919	+	HAVANA	gene	ENSG00000259398.1	sense_intronic	KNOWN	RP11-430B1.1	2	OTTHUMG00000172590.2
ENSG00000230438.6	22.7564	2.7332	0.663311	4.12053	3.77994e-05	0.000116624	SERPINB9P1	noncoding	chr6	2854657	2881407	26751	-	HAVANA	gene	ENSG00000230438.6	lincRNA	KNOWN	SERPINB9P1	1	OTTHUMG00000014127.4
ENSG00000272247.1	35.5895	2.72341	0.582212	4.6777	2.90116e-06	1.05483e-05	RP11-379F4.9	noncoding	chr3	158801257	158801935	679	-	HAVANA	gene	ENSG00000272247.1	antisense	KNOWN	RP11-379F4.9	2	OTTHUMG00000185566.1
ENSG00000236352.1	7.73687	2.70889	0.862841	3.1395	0.00169237	0.00393641	AC005220.3	noncoding	chr20	53940160	53942508	2349	+	HAVANA	gene	ENSG00000236352.1	antisense	KNOWN	AC005220.3	1	OTTHUMG00000032769.1
ENSG00000280332.1	46.854	2.70753	0.477753	5.66722	1.45134e-08	7.07944e-08	CTD-2013N17.6	noncoding	chr19	16356329	16358327	1999	-	HAVANA	gene	ENSG00000280332.1	TEC	KNOWN	CTD-2013N17.6	2	OTTHUMG00000182408.1
ENSG00000231856.2	132.192	2.70252	0.611884	4.41671	1.00213e-05	3.37691e-05	RP11-327P2.5	noncoding	chr13	51803838	51813832	9995	+	HAVANA	gene	ENSG00000231856.2	antisense	KNOWN	RP11-327P2.5	2	OTTHUMG00000016953.3
ENSG00000280138.1	6222.86	2.69834	0.280767	9.61062	7.21114e-22	1.59335e-20	RP11-463O12.5	noncoding	chr12	122870059	122888720	18662	-	HAVANA	gene	ENSG00000280138.1	TEC	KNOWN	RP11-463O12.5	2	OTTHUMG00000168768.1
ENSG00000225945.1	41.7089	2.69746	0.708291	3.80841	0.000139863	0.000392177	RP3-441A12.1	noncoding	chr6	37815777	37819218	3442	-	HAVANA	gene	ENSG00000225945.1	antisense	KNOWN	RP3-441A12.1	2	OTTHUMG00000014627.1
ENSG00000242970.2	65.4233	2.68705	0.659416	4.0749	4.60346e-05	0.000140115	AC068522.4	noncoding	chr8	58588420	58588764	345	-	HAVANA	gene	ENSG00000242970.2	processed_pseudogene	KNOWN	AC068522.4	2	OTTHUMG00000164304.1
ENSG00000232618.1	17.3514	2.68506	0.683022	3.93114	8.45429e-05	0.000246077	RP11-439L18.1	noncoding	chr6	142950211	142956646	6436	+	HAVANA	gene	ENSG00000232618.1	lincRNA	KNOWN	RP11-439L18.1	2	OTTHUMG00000015716.1
ENSG00000252568.1	4.51171	2.68227	1.14485	2.3429	0.0191344	0.0354454	RNU7-28P	noncoding	chr11	9843815	9843876	62	-	ENSEMBL	gene	ENSG00000252568.1	snRNA	KNOWN	RNU7-28P	3	NA
ENSG00000252010.1	2415.47	2.68182	0.533128	5.03035	4.89574e-07	1.97118e-06	SCARNA5	noncoding	chr2	233275727	233276002	276	+	ENSEMBL	gene	ENSG00000252010.1	scaRNA	KNOWN	SCARNA5	3	NA
ENSG00000201076.1	21.0441	2.66477	0.74478	3.57793	0.000346329	0.000910678	RNU4-51P	noncoding	chr2	60911303	60911442	140	+	ENSEMBL	gene	ENSG00000201076.1	snRNA	KNOWN	RNU4-51P	3	NA
ENSG00000277449.1	51.9479	2.65716	0.49429	5.37571	7.62826e-08	3.4148e-07	CEBPB-AS1	noncoding	chr20	50184598	50191498	6901	-	HAVANA	gene	ENSG00000277449.1	antisense	KNOWN	CEBPB-AS1	2	OTTHUMG00000186944.1
ENSG00000228830.1	14.4801	2.65155	0.691073	3.83686	0.000124618	0.000352704	RP4-781K5.2	noncoding	chr1	234607008	234609483	2476	+	HAVANA	gene	ENSG00000228830.1	antisense	KNOWN	RP4-781K5.2	2	OTTHUMG00000037978.1
ENSG00000279176.1	195.42	2.64297	0.525851	5.02608	5.00596e-07	2.01127e-06	RP11-43D4.3	noncoding	chr12	104552073	104553447	1375	+	HAVANA	gene	ENSG00000279176.1	TEC	KNOWN	RP11-43D4.3	2	OTTHUMG00000169818.1
ENSG00000233369.7	591.204	2.6429	0.383712	6.88772	5.66955e-12	4.23916e-11	GTF2IP4	noncoding	chr7	73154938	73207283	52346	+	HAVANA	gene	ENSG00000233369.7	transcribed_processed_pseudogene	KNOWN	GTF2IP4	1	OTTHUMG00000156702.3
ENSG00000231770.5	57.3567	2.63654	0.406874	6.47998	9.17321e-11	5.89041e-10	TMEM44-AS1	noncoding	chr3	194584011	194590260	6250	+	HAVANA	gene	ENSG00000231770.5	antisense	KNOWN	TMEM44-AS1	1	OTTHUMG00000156027.2
ENSG00000227740.1	18.2419	2.62449	0.615828	4.26173	2.02852e-05	6.52307e-05	RP11-318C24.2	noncoding	chr1	175904762	175920513	15752	-	HAVANA	gene	ENSG00000227740.1	lincRNA	KNOWN	RP11-318C24.2	1	OTTHUMG00000034985.1
ENSG00000268278.1	5.33684	2.62217	1.00591	2.60676	0.00914032	0.0182597	RP11-420K14.1	noncoding	chr19	21637974	21656300	18327	+	HAVANA	gene	ENSG00000268278.1	unprocessed_pseudogene	KNOWN	RP11-420K14.1	2	OTTHUMG00000182868.1
ENSG00000207508.1	30.7301	2.59833	0.464077	5.59891	2.15699e-08	1.03084e-07	RNU6-1237P	noncoding	chr1	40177843	40177949	107	+	ENSEMBL	gene	ENSG00000207508.1	snRNA	KNOWN	RNU6-1237P	3	NA
ENSG00000226891.6	38.0175	2.58613	0.945536	2.73509	0.00623626	0.0129032	LINC01359	noncoding	chr1	64972225	65002489	30265	-	HAVANA	gene	ENSG00000226891.7	processed_transcript	KNOWN	LINC01359	2	OTTHUMG00000009307.3
ENSG00000268858.2	197.877	2.57875	0.453817	5.68235	1.32853e-08	6.51832e-08	RP4-591C20.9	noncoding	chr20	63861212	63864293	3082	-	HAVANA	gene	ENSG00000268858.2	antisense	KNOWN	RP4-591C20.9	2	OTTHUMG00000187033.1
ENSG00000261662.1	58.1535	2.57469	0.511838	5.03028	4.89762e-07	1.97158e-06	RP5-1042I8.7	noncoding	chr1	119909255	119910613	1359	-	HAVANA	gene	ENSG00000261662.1	sense_overlapping	KNOWN	RP5-1042I8.7	2	OTTHUMG00000176049.1
ENSG00000271856.1	92.6499	2.55909	0.539692	4.74177	2.11862e-06	7.86469e-06	LINC01215	noncoding	chr3	108125821	108138610	12790	+	HAVANA	gene	ENSG00000271856.1	lincRNA	KNOWN	LINC01215	2	OTTHUMG00000185591.1
ENSG00000279369.1	57.3052	2.53498	0.660513	3.83789	0.000124095	0.000351421	RP11-51F16.1	noncoding	chr17	63700847	63702670	1824	+	HAVANA	gene	ENSG00000279369.1	TEC	KNOWN	RP11-51F16.1	2	OTTHUMG00000176077.1
ENSG00000265996.1	12.1879	2.51566	0.841515	2.98944	0.00279485	0.00622519	MIR3671	noncoding	chr1	65057755	65057842	88	-	ENSEMBL	gene	ENSG00000265996.1	miRNA	KNOWN	MIR3671	3	NA
ENSG00000273783.1	36.406	2.51433	0.567723	4.4288	9.47568e-06	3.20737e-05	CTD-2506P8.6	noncoding	chr14	81221218	81222460	1243	+	HAVANA	gene	ENSG00000273783.1	antisense	KNOWN	CTD-2506P8.6	2	OTTHUMG00000187045.1
ENSG00000275759.1	9.89244	2.51029	0.812285	3.09041	0.00199882	0.00457774	RP11-131L12.3	noncoding	chr12	118428281	118428870	590	+	HAVANA	gene	ENSG00000275759.1	lincRNA	KNOWN	RP11-131L12.3	2	OTTHUMG00000187234.1
ENSG00000267576.1	7.10889	2.50862	1.14146	2.19772	0.027969	0.0496856	CTC-510F12.6	noncoding	chr19	11322156	11324195	2040	+	HAVANA	gene	ENSG00000267576.1	sense_intronic	KNOWN	CTC-510F12.6	2	OTTHUMG00000180836.1
ENSG00000268081.1	29.0734	2.50368	0.581196	4.30781	1.64876e-05	5.3736e-05	RP11-678G14.2	noncoding	chr19	21554640	21569237	14598	-	HAVANA	gene	ENSG00000268081.1	antisense	KNOWN	RP11-678G14.2	2	OTTHUMG00000182850.1
ENSG00000237840.6	16.2474	2.49399	0.640877	3.89153	9.96148e-05	0.000286923	FAM21FP	noncoding	chr10	45706431	45727231	20801	-	HAVANA	gene	ENSG00000237840.6	transcribed_unprocessed_pseudogene	KNOWN	FAM21FP	2	OTTHUMG00000018087.2
ENSG00000251323.2	131.562	2.4801	0.476636	5.20334	1.9574e-07	8.32822e-07	RP11-452H21.4	noncoding	chr11	78423982	78429836	5855	-	HAVANA	gene	ENSG00000251323.2	lincRNA	KNOWN	RP11-452H21.4	2	OTTHUMG00000166701.1
ENSG00000270419.1	34.2779	2.47559	0.690222	3.58665	0.000334947	0.000883416	CAHM	noncoding	chr6	163413065	163413960	896	-	HAVANA	gene	ENSG00000270419.1	lincRNA	KNOWN	CAHM	2	OTTHUMG00000175945.2
ENSG00000242960.1	6.7015	2.47067	0.886328	2.78754	0.00531106	0.0111758	FTH1P23	noncoding	chr3	72929044	72929593	550	+	HAVANA	gene	ENSG00000242960.1	processed_pseudogene	KNOWN	FTH1P23	1	OTTHUMG00000158783.1
ENSG00000272256.1	72.9587	2.46637	0.573088	4.30366	1.68002e-05	5.46603e-05	RP11-489E7.4	noncoding	chr8	30082758	30083467	710	+	HAVANA	gene	ENSG00000272256.1	antisense	KNOWN	RP11-489E7.4	2	OTTHUMG00000185429.1
ENSG00000272146.5	62.7523	2.46222	0.528829	4.65598	3.2245e-06	1.16491e-05	ARF4-AS1	noncoding	chr3	57597715	57600927	3213	+	HAVANA	gene	ENSG00000272146.5	antisense	KNOWN	ARF4-AS1	2	OTTHUMG00000185640.1
ENSG00000269939.1	16.7787	2.45351	0.591058	4.15104	3.30965e-05	0.000103104	PCF11-AS1	noncoding	chr11	83185521	83187036	1516	-	HAVANA	gene	ENSG00000269939.1	lincRNA	KNOWN	PCF11-AS1	2	OTTHUMG00000183952.1
ENSG00000235655.3	985.012	2.43433	0.443451	5.48951	4.0304e-08	1.86135e-07	H3F3AP4	noncoding	chr2	174719908	174720318	411	+	HAVANA	gene	ENSG00000235655.3	processed_pseudogene	KNOWN	H3F3AP4	2	OTTHUMG00000154155.1
ENSG00000200840.1	34.5773	2.43346	0.659371	3.69058	0.000223745	0.000608694	RNU6-82P	noncoding	chr13	28232501	28232607	107	+	ENSEMBL	gene	ENSG00000200840.1	snRNA	KNOWN	RNU6-82P	3	NA
ENSG00000241975.1	59.1765	2.43222	0.440084	5.52672	3.2628e-08	1.52741e-07	TCEB1P19	noncoding	chr1	88829102	88829419	318	+	HAVANA	gene	ENSG00000241975.1	processed_pseudogene	KNOWN	TCEB1P19	1	OTTHUMG00000010612.1
ENSG00000245261.1	5.27876	2.39624	0.983758	2.43581	0.0148586	0.0282884	RP3-330M21.5	noncoding	chr6	43213801	43223860	10060	-	HAVANA	gene	ENSG00000245261.1	antisense	KNOWN	RP3-330M21.5	2	OTTHUMG00000159928.1
ENSG00000200795.1	2141.05	2.3934	0.443895	5.39182	6.97468e-08	3.13604e-07	RNU4-1	noncoding	chr12	120293097	120293237	141	-	ENSEMBL	gene	ENSG00000200795.1	snRNA	KNOWN	RNU4-1	3	NA
ENSG00000264204.2	27.9188	2.38479	0.595523	4.00453	6.21397e-05	0.00018525	AGAP7P	noncoding	chr10	46109621	46131358	21738	+	HAVANA	gene	ENSG00000264204.2	unprocessed_pseudogene	KNOWN	AGAP7P	2	OTTHUMG00000188316.1
ENSG00000252481.1	2984.75	2.37509	0.455428	5.21507	1.83747e-07	7.84744e-07	SCARNA13	noncoding	chr14	95533355	95533629	275	-	ENSEMBL	gene	ENSG00000252481.1	scaRNA	KNOWN	SCARNA13	3	NA
ENSG00000269967.1	273.258	2.3628	0.369966	6.38654	1.69685e-10	1.05491e-09	RP11-84A19.4	noncoding	chr1	31851913	31921841	69929	-	HAVANA	gene	ENSG00000269967.1	lincRNA	KNOWN	RP11-84A19.4	2	OTTHUMG00000184139.1
ENSG00000260339.1	36.9198	2.33337	0.567312	4.11303	3.90507e-05	0.000120117	HEXA-AS1	noncoding	chr15	72376113	72378788	2676	+	HAVANA	gene	ENSG00000260339.1	antisense	KNOWN	HEXA-AS1	2	OTTHUMG00000177184.1
ENSG00000252222.1	8.20336	2.31577	0.957582	2.41835	0.015591	0.0295065	RNU7-13P	noncoding	chr1	184821428	184821489	62	-	ENSEMBL	gene	ENSG00000252222.1	snRNA	KNOWN	RNU7-13P	3	NA
ENSG00000279048.1	19.6094	2.29717	0.748399	3.06944	0.00214458	0.00488242	RP11-511H23.2	noncoding	chr7	17940503	17942922	2420	+	HAVANA	gene	ENSG00000279048.1	TEC	KNOWN	RP11-511H23.2	2	OTTHUMG00000173367.1
ENSG00000233030.2	20.4335	2.2922	0.772058	2.96895	0.0029882	0.0066181	RP11-196G18.3	noncoding	chr1	149785659	149793020	7362	-	HAVANA	gene	ENSG00000233030.2	antisense	KNOWN	RP11-196G18.3	2	OTTHUMG00000012090.1
ENSG00000261202.1	75.3316	2.26898	0.651758	3.48132	0.000498948	0.00127634	RP3-496C20.1	noncoding	chr22	40043068	40044530	1463	-	HAVANA	gene	ENSG00000261202.1	antisense	KNOWN	RP3-496C20.1	2	OTTHUMG00000172747.1
ENSG00000207997.1	22.6558	2.25256	0.644385	3.49567	0.000472879	0.00121536	MIR644A	noncoding	chr20	34466325	34466418	94	+	ENSEMBL	gene	ENSG00000207997.1	miRNA	KNOWN	MIR644A	3	NA
ENSG00000261423.1	126.792	2.24903	0.545424	4.12346	3.7323e-05	0.000115272	RP11-1007O24.3	noncoding	chr15	72407778	72475168	67391	-	HAVANA	gene	ENSG00000261423.1	lincRNA	KNOWN	RP11-1007O24.3	2	OTTHUMG00000173055.1
ENSG00000251934.1	19.1104	2.23705	0.74418	3.00606	0.00264656	0.00592343	RNU6-1143P	noncoding	chr11	3714772	3714875	104	-	ENSEMBL	gene	ENSG00000251934.1	snRNA	KNOWN	RNU6-1143P	3	NA
ENSG00000279632.1	87.3647	2.20702	0.405834	5.43822	5.38158e-08	2.45334e-07	RP11-286N22.6	noncoding	chr11	61426448	61427325	878	-	HAVANA	gene	ENSG00000279632.1	TEC	KNOWN	RP11-286N22.6	2	OTTHUMG00000168147.1
ENSG00000229619.3	144.562	2.20438	0.630326	3.49721	0.000470159	0.00120878	MBNL1-AS1	noncoding	chr3	152262616	152269555	6940	-	HAVANA	gene	ENSG00000229619.3	antisense	KNOWN	MBNL1-AS1	2	OTTHUMG00000186506.1
ENSG00000214174.8	177.665	2.20394	0.467221	4.71713	2.3919e-06	8.81417e-06	AMZ2P1	noncoding	chr17	64966550	64975576	9027	-	HAVANA	gene	ENSG00000214174.8	transcribed_unprocessed_pseudogene	KNOWN	AMZ2P1	2	OTTHUMG00000132075.2
ENSG00000272888.5	4454.13	2.19189	0.410564	5.33873	9.36023e-08	4.13802e-07	LINC01578	noncoding	chr15	92882707	92899701	16995	+	HAVANA	gene	ENSG00000272888.5	processed_transcript	KNOWN	LINC01578	2	OTTHUMG00000149845.9
ENSG00000255197.5	245.084	2.1905	0.396681	5.52206	3.35051e-08	1.56491e-07	RP11-750H9.5	noncoding	chr11	47383148	47409190	26043	-	HAVANA	gene	ENSG00000255197.5	antisense	KNOWN	RP11-750H9.5	2	OTTHUMG00000167691.1
ENSG00000279453.1	63.5357	2.17244	0.511929	4.24364	2.19924e-05	7.03907e-05	RP3-425C14.4	noncoding	chr6	122436789	122439223	2435	-	HAVANA	gene	ENSG00000279453.1	TEC	KNOWN	RP3-425C14.4	2	OTTHUMG00000175939.1
ENSG00000259659.1	44.9839	2.16166	0.621308	3.47921	0.000502899	0.00128464	RP11-151N17.1	noncoding	chr15	44557829	44559188	1360	+	HAVANA	gene	ENSG00000259659.1	sense_intronic	KNOWN	RP11-151N17.1	2	OTTHUMG00000171876.1
ENSG00000235488.1	8.24295	2.12657	0.749333	2.83795	0.00454047	0.00967563	JARID2-AS1	noncoding	chr6	15247815	15248634	820	-	HAVANA	gene	ENSG00000235488.1	antisense	KNOWN	JARID2-AS1	1	OTTHUMG00000014292.1
ENSG00000243175.1	31.6292	2.12294	0.534931	3.96862	7.22895e-05	0.000212929	RPSAP36	noncoding	chr4	143424753	143426013	1261	+	HAVANA	gene	ENSG00000243175.1	transcribed_processed_pseudogene	KNOWN	RPSAP36	1	OTTHUMG00000157578.1
ENSG00000236337.1	39.6131	2.10593	0.455041	4.628	3.69209e-06	1.32266e-05	FMR1-IT1	noncoding	chrX	147946941	147947583	643	+	HAVANA	gene	ENSG00000236337.1	sense_intronic	KNOWN	FMR1-IT1	2	OTTHUMG00000046184.1
ENSG00000232876.1	9.01349	2.08214	0.84016	2.47826	0.0132024	0.025415	CTA-212D2.2	noncoding	chr6	135055033	135060550	5518	+	HAVANA	gene	ENSG00000232876.1	antisense	KNOWN	CTA-212D2.2	1	OTTHUMG00000015625.1
ENSG00000273680.1	17.5433	2.07924	0.674162	3.08418	0.00204113	0.00466939	RP11-996F15.6	noncoding	chr12	29332733	29333383	651	-	HAVANA	gene	ENSG00000273680.1	antisense	KNOWN	RP11-996F15.6	2	OTTHUMG00000187173.1
ENSG00000280303.2	22.3911	2.07394	0.609582	3.40223	0.000668391	0.0016712	ERICD	noncoding	chr8	140636281	140638283	2003	+	HAVANA	gene	ENSG00000280303.2	lincRNA	KNOWN	ERICD	2	OTTHUMG00000164249.2
ENSG00000201793.1	360.015	2.06198	0.402031	5.12891	2.91427e-07	1.20994e-06	RN7SKP9	noncoding	chr13	99205708	99206006	299	+	ENSEMBL	gene	ENSG00000201793.1	misc_RNA	KNOWN	RN7SKP9	3	NA
ENSG00000255081.1	26.3663	2.0559	0.68579	2.99786	0.00271882	0.00606719	RP11-263C24.1	noncoding	chr11	75914201	75915213	1013	+	HAVANA	gene	ENSG00000255081.1	sense_intronic	KNOWN	RP11-263C24.1	2	OTTHUMG00000165321.1
ENSG00000259775.1	15.7826	2.04688	0.714986	2.86283	0.00419875	0.00901103	RP11-45P15.4	noncoding	chr14	103331674	103332367	694	-	HAVANA	gene	ENSG00000259775.1	antisense	KNOWN	RP11-45P15.4	2	OTTHUMG00000173006.1
ENSG00000253669.3	45.9905	2.04613	0.519079	3.94185	8.08546e-05	0.00023607	KB-1732A1.1	noncoding	chr8	102805517	102809971	4455	+	HAVANA	gene	ENSG00000253669.3	lincRNA	KNOWN	KB-1732A1.1	1	OTTHUMG00000164736.2
ENSG00000249825.5	11.3863	2.04099	0.806906	2.5294	0.0114257	0.0223212	CTD-2201I18.1	noncoding	chr5	80052374	80083654	31281	-	HAVANA	gene	ENSG00000249825.5	antisense	KNOWN	CTD-2201I18.1	2	OTTHUMG00000162569.1
ENSG00000238057.8	100.012	2.03764	0.545274	3.73691	0.000186294	0.000513221	ZEB2-AS1	noncoding	chr2	144518097	144521477	3381	+	HAVANA	gene	ENSG00000238057.8	antisense	KNOWN	ZEB2-AS1	1	OTTHUMG00000153879.6
ENSG00000239653.1	537.652	2.03662	0.339294	6.00252	1.94283e-09	1.05594e-08	PSMD6-AS2	noncoding	chr3	64004022	64012148	8127	+	HAVANA	gene	ENSG00000239653.1	antisense	KNOWN	PSMD6-AS2	2	OTTHUMG00000158764.1
ENSG00000239280.1	75.8745	2.00647	0.496131	4.04422	5.24967e-05	0.000158399	RP11-271C24.3	noncoding	chr3	113740823	113741254	432	-	HAVANA	gene	ENSG00000239280.1	processed_pseudogene	KNOWN	RP11-271C24.3	1	OTTHUMG00000159296.1
ENSG00000276997.4	18.0604	2.00248	0.581011	3.44654	0.000567807	0.00143989	RP11-378J18.9	noncoding	chr1	222477252	222504622	27371	-	HAVANA	gene	ENSG00000276997.4	lincRNA	KNOWN	RP11-378J18.9	2	OTTHUMG00000186710.1
