# Supplementary material for: The non-coding RNA landscape of human hematopoiesis and leukemia
Source: Nat Commun. 2017 Aug 9;8:218. doi: 10.1038/s41467-017-00212-4 (PMC5550424; doi:10.1038/s41467-017-00212-4)
Supplement: Supplementary file 7 — Supplementary Data 6 [file 41467_2017_212_MOESM7_ESM.xlsx]

## Sheet: Toplist_HSC_strict.txt
	logFC	AveExpr	t	P.Value	adj.P.Val	B	active_sequence	chr	control_type	mirbase.accession.No	start	stop	strand
hsa-miR-196b	8.16765	-1.09741	10.6429	7.35e-13	1.9e-11	18.5597	CCCAACAACAGGAAACTACC	chr7	0	MIMAT0001080	27175659	27175641	+
hsa-miR-551b	5.72178	-2.52861	9.20576	3.84e-11	7.71e-10	14.5488	CTGAAACCAAGTATGGGTCGC	chr3	0	MIMAT0003233	169752397	169752416	-
hsa-miR-92a-1*	5.20938	-2.50097	7.50399	5.79e-09	9.82e-08	9.48014	AGCATTGCAACCGATCCC	chr13	0	MIMAT0004507	90801585	90801601	-
hsa-miR-17*	2.99204	5.20379	17.2632	2.21e-19	1.45e-17	33.8161	CTACAAGTGCCTTCAC	chr13	0	MIMAT0000071	90800917	90800931	-
hsa-miR-607	2.85547	-3.01155	6.3862	1.82e-07	2.35e-06	6.01315	GTTATAGATCTGGATTTGAAC	chr10	0	MIMAT0003275	98578496	98578477	+
hsa-miR-17	2.84929	7.84791	32.2593	7.32e-29	2.4e-26	55.862	CTACCTGCACTGTAAGC	chrX	0	MIMAT0000070	133131928	133131912	+
hsa-miR-20b	2.04862	7.4091	15.4764	8.01e-18	4.15e-16	30.1691	CTACCTGCACTATGAGCAC	chrX	0	MIMAT0001413	133131532	133131515	+

## Sheet: Lymphoid cells
	logFC	AveExpr	t	P.Value	adj.P.Val	B	active_sequence	chr	control_type	mirbase.accession.No	start	stop
hsa-miR-150	12.1071	5.92667	29.7829	1.29e-27	5.31e-26	52.4816	CACTGGTACAAGGGTTGG	chr19	0	MIMAT0000451	54695890	54695874
hsa-miR-342-5p	8.787	2.51818	20.3	9.23e-22	2.11e-20	38.7061	TCAATCACAGATAGCACCC	chr14	0	MIMAT0004694	99645766	99645783
hsa-miR-361-3p	6.92822	2.44218	27.964	1.23e-26	4.49e-25	50.1796	AAATCAGAATCACACCTGGG	chrX	0	MIMAT0004682	85045363	85045345
hsa-miR-1470	4.29067	1.41737	5.4339	3.58e-06	1.89e-05	2.23042	CGGGGTGCACGG	chr19	0	MIMAT0007348	15421369	15421379
hsa-miR-342-3p	4.20865	7.40061	51.0577	3.88e-36	4.25e-34	72.4701	ACGGGTGCGATTTCTG	chr14	0	MIMAT0000753	99645813	99645827
hsa-miR-129*	3.9685	1.98117	6.47122	1.4e-07	9.03e-07	5.47737	ATACTTTTTGGGGTAAGGG	chr7	0	MIMAT0004548	127635213	127635230
hsa-miR-129-3p	3.73101	2.50871	7.63961	3.83e-09	2.84e-08	9.09929	ATGCTTTTTGGGGTAAGGG	chr11	0	MIMAT0004605	43559580	43559597
hsa-miR-563	3.57979	2.96892	5.9357	7.44e-07	4.31e-06	3.79911	GGGAAACGTATGTCAAC	chr3	0	MIMAT0003227	15890336	15890351
hsa-miR-767-3p	3.50013	-0.224986	4.20745	0.000155734	0.000654883	-1.4983	AGAAACCATGGGGTATGA	chrX	0	MIMAT0003883	151312631	151312615
hsa-miR-1227	3.27818	1.30782	3.73696	0.00062196	0.00238136	-2.84583	CTGGGGAAAAGGGTGG	chr19	0	MIMAT0005580	2185148	2185134
hsa-miR-29a	3.21093	8.46505	36.765	6.44e-31	4.23e-29	60.2439	TAACCGATTTCAGATGGTGC	chr7	0	MIMAT0000086	130212108	130212090
hsa-miR-664	3.16326	3.55102	5.07858	1.08e-05	5.58e-05	1.12908	TGTAGGCTGGGGATAAA	chr1	0	MIMAT0005949	218440573	218440558
hsa-miR-550	3.08589	3.35239	5.81835	1.07e-06	6.04e-06	3.43147	GGGCTCTTACTCCCT	chr7	0	MIMAT0004800	32739147	32739161
hsa-miR-483-3p	2.92509	0.76921	3.10497	0.00362322	0.0125981	-4.5331	AAGACGGGAGGAGAGGAG	chr11	0	MIMAT0002173	2112007	2111991
hsa-miR-877*	2.90607	0.976551	3.7724	0.000561408	0.00216637	-2.74671	CTGGGAGGAGGGAG	chr6	0	MIMAT0004950	30660161	30660173
hsa-miR-634	2.87662	2.23099	4.34943	0.000101613	0.000456562	-1.07996	GTCCAAAGTTGGGGTGCT	chr17	0	MIMAT0003304	62213717	62213733
hsa-miR-1237	2.85881	2.32136	3.67785	0.000737297	0.00276908	-3.01025	CTGGGGGACGG	chr11	0	MIMAT0005592	63892742	63892751
hsa-miR-1539	2.84249	4.12879	4.78371	2.7e-05	0.000132806	0.225503	GGGCATCTGGGACG	chr18	0	MIMAT0007401	45267778	45267790
hsa-miR-933	2.7885	2.89444	6.353	2.02e-07	1.29e-06	5.10719	GGGAGAGGTCTCCCT	chr2	0	MIMAT0004976	175740674	175740661
hsa-miR-92b	2.74598	2.98925	4.4835	6.77e-05	0.00031563	-0.680782	GGAGGCCGGGACG	chr1	0	MIMAT0003218	153431662	153431673
hsa-miR-1229	2.65145	0.323449	3.08533	0.00381861	0.0132307	-4.58275	CTGTGGGAGGGC	chr5	0	MIMAT0005584	179157952	179157942
hsa-let-7f-1*	2.52666	4.02964	4.94382	1.65e-05	8.39e-05	0.714717	GGGAAGGCAATAGATTGTAT	chr9	0	MIMAT0004486	95978515	95978533
hsa-let-7g	2.50719	9.89	25.4901	3.3e-25	1.05e-23	46.8185	AACTGTACAAACTACTACCTC	chr3	0	MIMAT0000414	52277359	52277340
hsa-miR-33b*	2.49231	3.93391	5.89697	8.4e-07	4.81e-06	3.67776	GGGCTGCACTGCCG	chr17	0	MIMAT0004811	17657949	17657937
hsa-miR-149	2.49013	3.66019	3.43981	0.00144767	0.00535529	-3.65942	GGGAGTGAAGACACGGAG	chr2	0	MIMAT0000450	241044111	241044127
hsa-miR-1234	2.4248	4.6788	4.57038	5.19e-05	0.0002457	-0.420182	GTGGGGTGGGT	chr8	0	MIMAT0005589	145596365	145596356
hsa-let-7b*	2.40365	4.09161	4.60732	4.64e-05	0.000223766	-0.308917	GGGAAGGCAGTAGGTT	chr22	0	MIMAT0004482	44888296	44888310
hsa-miR-191*	2.37779	4.40014	4.57138	5.18e-05	0.0002457	-0.417169	GGGGACGAAATCCAAG	chr3	0	MIMAT0001618	49033133	49033119
hsa-miR-425*	2.36798	3.65135	3.4148	0.00155242	0.0056577	-3.72634	GGGCGGACACGAC	chr3	0	MIMAT0001343	49032660	49032649
hsa-miR-29b	2.35562	8.76677	23.1456	9.82e-24	2.68e-22	43.3515	AACACTGATTTCAAATGGTGC	chr7	0	MIMAT0000100	130212830	130212810
hsa-miR-1281	2.29506	4.6741	4.18094	0.000168585	0.000705907	-1.57585	GGGAGAGGAGGAGG	chr22	0	MIMAT0005939	39818499	39818511
hsa-miR-1825	2.285	4.36873	4.32908	0.000108047	0.00047891	-1.14019	GGAGAGGAGGGCAC	chr20	0	MIMAT0006765	30289299	30289311
hsa-miR-1225-3p	2.17964	3.56024	3.15537	0.00316409	0.0110799	-4.40481	CTGGGGGCGGC	chr16	0	MIMAT0005573	2080286	2080277
hsa-miR-1228	1.95	4.62051	4.99682	1.4e-05	7.16e-05	0.877409	GGGGGGCGAGG	chr12	0	MIMAT0005583	55874615	55874624
hsa-miR-940	1.92205	5.83427	4.41326	8.38e-05	0.000381606	-0.89037	GGGGAGCGGGGG	chr16	0	MIMAT0004983	2261818	2261828
hsa-miR-1238	1.89941	4.65489	4.86332	2.11e-05	0.000105472	0.468301	GGGGCAGACAGAC	chr19	0	MIMAT0005593	10523867	10523878
hsa-miR-146b-5p	1.55144	6.09607	3.26109	0.00237407	0.00849485	-4.13193	AGCCTATGGAATTCAGTTC	chr10	0	MIMAT0002809	104186271	104186288

## Sheet: Granulocytes
	logFC	AveExpr	t	P.Value	adj.P.Val	B	active_sequence	chr	control_type	mirbase.accession.No	start	stop	strand
hsa-miR-145	9.59859	-2.2786	353.07	2.28e-67	2.25e-64	141.165	AGGGATTCCTGGGAAAAC	chr5	0	MIMAT0000437	148790423	148790439	-
hsa-miR-450a	8.07698	-2.02837	11.3813	1.07e-13	1.62e-12	19.4355	ATATTAGGAACACATCGCAA	chrX	0	MIMAT0001545	133502247	133502228	+
hsa-miR-143	8.02501	-2.44964	122.077	3.58e-50	1.76e-47	104.879	GAGCTACAGTGCTTC	chr5	0	MIMAT0000435	148788741	148788754	-
hsa-miR-542-5p	7.96791	-2.34287	21.4525	1.38e-22	5.9e-21	40.3526	TCTCGTGACATGATGATCCC	chrX	0	MIMAT0003340	133503074	133503056	+
hsa-miR-939	7.85174	-1.59607	7.97889	1.38e-09	1.25e-08	9.81714	CACCCCCAGAGCC	chr8	0	MIMAT0004982	145590209	145590198	+
hsa-miR-542-3p	7.28234	-1.73055	10.1114	3.08e-12	3.78e-11	16.0145	TTTCAGTTATCAATCTGTCACA	chrX	0	MIMAT0003389	133503110	133503090	+
hsa-miR-628-5p	6.81243	-1.80856	8.61383	2.11e-10	2.15e-09	11.718	CCTCTAGTAAATATGTCAGCA	chr15	0	MIMAT0004809	53452473	53452454	+
hsa-miR-193a-5p	6.70504	-2.59312	61.6173	3.78e-39	6.2e-37	79.3227	TCATCTCGCCCGC	chr17	0	MIMAT0004614	26911158	26911169	-
hsa-miR-1537	6.05599	-2.55509	16.6999	6.64e-19	1.81e-17	31.6769	ACAACTGTAACTAGACGG	chr1	0	MIMAT0007399	234082983	234082967	+
hsa-miR-629	5.72102	-2.60569	21.4207	1.45e-22	5.95e-21	40.3001	AGTTCTCCCAACGTAAAC	chr15	0	MIMAT0004810	68158806	68158790	+
hsa-miR-1305	5.62995	-2.44878	9.84831	6.33e-12	7.51e-11	15.2798	TCTCTCCCATTAGAGTTGA	chr4	0	MIMAT0005893	183327494	183327511	-
hsa-miR-128	5.5897	0.602304	7.82043	2.22e-09	1.97e-08	9.33627	AAAGAGACCGGTTCACTGT	chr3	0	MIMAT0000424	35761025	35761043	-
hsa-miR-550*	5.50932	-1.85038	8.11198	9.28e-10	8.62e-09	10.2191	ATGTGCCTGAGGGAGTAA	chr7	0	MIMAT0003257	32739182	32739199	-
hsa-miR-22*	5.49385	-2.48881	11.1383	2e-13	2.85e-12	18.7968	TAAAGCTTGCCACTGAAG	chr17	0	MIMAT0004495	1563982	1563966	+
hsa-miR-221*	5.43199	-2.0885	6.92451	3.42e-08	2.61e-07	6.57721	AAATCTACATTGTATGCCAGG	chrX	0	MIMAT0004568	45490574	45490555	+
hsa-miR-141	5.28862	-2.48709	9.34873	2.56e-11	2.86e-10	13.8609	CCATCTTTACCAGACAG	chr12	0	MIMAT0000432	6943585	6943600	-
hsa-miR-212	5.24208	-2.75214	63.2597	1.43e-39	2.81e-37	80.3118	GGCCGTGACTGGAGAC	chr17	0	MIMAT0000269	1900405	1900391	+
hsa-miR-101*	5.20327	-2.75636	51.2773	3.32e-36	4.08e-34	72.42	AGCATCAGCACTGTGATA	chr1	0	MIMAT0004513	65296736	65296720	+
hsa-miR-330-3p	4.9402	-2.78495	76.4833	1.26e-42	4.14e-40	87.4451	TCTCTGCAGGCCGTG	chr19	0	MIMAT0000751	50834170	50834157	+
hsa-miR-627	4.92004	-2.6061	9.48654	1.74e-11	1.99e-10	14.2554	TCCTCTTTTCTTAGAGACTCAC	chr15	0	MIMAT0003296	40279096	40279076	+
hsa-miR-505*	4.86159	-2.70193	18.2466	3.46e-20	1.06e-18	34.6978	ACATCAATACTTCCTGGCTC	chrX	0	MIMAT0004776	138834008	138833990	+
hsa-miR-132	4.81207	-2.66658	12.1271	1.64e-14	2.73e-13	21.3489	CGACCATGGCTGTAGA	chr17	0	MIMAT0000426	1900031	1900017	+
hsa-miR-572	4.75369	-1.78941	4.808	2.5e-05	0.000131796	-0.016616	TGGGCCACCGCCG	chr4	0	MIMAT0003237	10979617	10979628	-
ebv-miR-BART12	4.59901	-2.1154	5.33154	4.93e-06	2.89e-05	1.59618	AACCACACCAAACACCACAG	NA	0	MIMAT0003423	NA	NA	NA
hsa-miR-335	4.58066	-1.80489	5.90389	8.22e-07	5.29e-06	3.38383	ACATTTTTCGTTATTGCTC	chr7	0	MIMAT0000765	129923208	129923225	-
hsa-miR-191	4.50518	-2.52184	7.2624	1.21e-08	9.91e-08	7.6249	CAGCTGCTTTTGGGA	chr3	0	MIMAT0000440	49033092	49033079	+
hsa-miR-545	4.31941	-2.3387	5.46106	3.29e-06	2e-05	1.99922	GCACACAATAAATGTTTGCTGA	chrX	0	MIMAT0003165	73423747	73423727	+
hsa-miR-125a-3p	4.26183	-2.58293	6.7612	5.67e-08	4.19e-07	6.06839	GGCTCCCAAGAACCTCA	chr19	0	MIMAT0004602	56888377	56888392	-
hsa-miR-200b	4.22682	-2.72042	10.2613	2.05e-12	2.58e-11	16.4289	TCATCATTACCAGGCAG	chr1	0	MIMAT0000318	1092409	1092424	-
hsa-miR-145*	4.21616	-2.86365	28.6482	5.2e-27	3.94e-25	50.7778	AGAACAGTATTTCCAGGAATC	chr5	0	MIMAT0004601	148790457	148790476	-
hsa-miR-628-3p	4.05823	-2.88082	43.3637	1.56e-33	1.71e-31	66.1378	TCGACTGCCACTCTT	chr15	0	MIMAT0003297	53452510	53452497	+
hsa-miR-15a*	4.04557	-2.67319	8.98286	7.26e-11	7.77e-10	12.8021	TGAGGCAGCACAATATGGC	chr13	0	MIMAT0004488	49521327	49521310	+
hsa-miR-188-5p	4.04366	-2.33417	4.8793	2.01e-05	0.000106332	0.201057	CCCTCCACCATGC	chrX	0	MIMAT0000457	49654872	49654883	-
hsa-miR-423-3p	4.01076	-2.45635	5.39791	4.01e-06	2.4e-05	1.80255	ACTGAGGGGCCTCA	chr17	0	MIMAT0001340	25468285	25468297	-
hsa-miR-564	3.88688	-2.89944	10.7748	5.18e-13	7.18e-12	17.8274	GCCTGCTGACACCGT	chr3	0	MIMAT0003228	44878404	44878417	-
hsa-miR-181c*	3.86227	-2.76435	9.81787	6.89e-12	8.07e-11	15.1943	GTCCACTCAACGGTCG	chr19	0	MIMAT0004559	13846584	13846598	-
hsa-miR-582-3p	3.80116	-2.69564	6.40192	1.73e-07	1.18e-06	4.94505	GGTTCAGTTGTTCAACC	chr5	0	MIMAT0004797	59035262	59035247	+
hsa-miR-624*	3.68787	-2.82805	11.9752	2.38e-14	3.84e-13	20.9648	TGAACACAAGGTACTGGTAC	chr14	0	MIMAT0003293	30553639	30553621	+
hsa-miR-181d	3.60859	-2.78906	7.56793	4.76e-09	4.11e-08	8.56516	ACCCACCGACAACAATG	chr19	0	MIMAT0002821	13846731	13846746	-
hsa-miR-671-5p	3.57698	-2.64158	4.79459	2.61e-05	0.000136629	-0.057494	CTCCAGCCCCT	chr7	0	MIMAT0003880	150566481	150566490	-
hsa-miR-1306	3.55896	-2.93508	10.862	4.12e-13	5.79e-12	18.0615	CACCACCAGAGCCA	chr22	0	MIMAT0005950	18453640	18453652	-
hsa-miR-30c-1*	3.41518	-2.95071	59.5157	1.36e-38	1.92e-36	78.018	GGAGTAAACAACCCTCTCC	chr1	0	MIMAT0004674	40995602	40995619	-
hsa-miR-139-3p	3.30047	-2.96318	24.3332	1.7e-24	1.05e-22	44.8518	ACTCCAACAGGGCCG	chr11	0	MIMAT0004552	72003819	72003806	+
hsa-miR-1914*	3.29919	-2.86484	8.00866	1.26e-09	1.15e-08	9.90721	CCTCCCAGTGCGG	chr20	0	MIMAT0007890	62043332	62043321	+
hsa-miR-134	3.24202	-2.48939	3.72925	0.000635947	0.00274461	-3.18382	CCCCTCTGGTCAA	chr14	0	MIMAT0000447	100590794	100590805	-
hsa-miR-1224-5p	3.21192	-2.83451	6.48244	1.35e-07	9.4e-07	5.19718	CCACCTCCCGA	chr3	0	MIMAT0005458	185441896	185441905	-
hsa-miR-135a*	3.0175	-2.17044	3.51895	0.001159	0.004853	-3.76253	CGCCACGGCTCCA	chr3	0	MIMAT0004595	52303351	52303340	+
hsa-miR-487b	2.9571	-1.99098	22.1951	4.23e-23	2.27e-21	41.5604	AAGTGGATGACCCTGTAC	chr14	0	MIMAT0003180	100582600	100582616	-
hsa-miR-548e	2.8557	-3.01153	11.3476	1.16e-13	1.74e-12	19.3473	TGCAAAAGTAGTCTCAGTT	chr10	0	MIMAT0005874	112738730	112738747	-
hsa-miR-26a	2.70234	8.45644	15.446	8.54e-18	1.95e-16	29.066	AGCCTATCCTGGATT	chr3	0	MIMAT0000082	37985915	37985929	-
hsa-miR-96	2.63652	-2.90843	4.59417	4.83e-05	0.000240012	-0.664742	AGCAAAAATGTGCTAGTGCCAA	chr7	0	MIMAT0000095	129201798	129201778	+
hsa-miR-23a*	2.38296	-3.06291	15.8047	4.05e-18	9.96e-17	29.8285	AAATCCCATCCCCAG	chr19	0	MIMAT0004496	13808430	13808417	+
hsa-miR-219-5p	2.35134	-3.06635	6.30148	2.37e-07	1.6e-06	4.63033	AGAATTGCGTTTGGACAATCA	chr6	0	MIMAT0000276	33283610	33283630	-
hsa-miR-483-5p	2.23633	-2.96314	4.29918	0.000118237	0.000564783	-1.54483	CTCCCTTCTTTCCTC	chr11	0	MIMAT0004761	2111968	2111955	+
hsa-miR-93*	2.17872	-3.08511	35.7045	1.86e-30	1.83e-28	58.8949	CGGGAAGTGCTAGCTC	chr7	0	MIMAT0004509	99529397	99529383	+
hsa-miR-744*	2.16343	-3.08677	7.35687	9.06e-09	7.62e-08	7.91642	AGGTTGAGGTTAGTGGCA	chr17	0	MIMAT0004946	11926013	11926029	-
hsa-miR-760	2.00803	-3.10366	6.86643	4.09e-08	3.07e-07	6.39639	TCCCCACAGACCCA	chr1	0	MIMAT0004957	94085031	94085043	-

## Sheet: Monocytes
	logFC	AveExpr	t	P.Value	adj.P.Val	B	active_sequence	chr	control_type	mirbase.accession.No	start	stop	strand
hsa-miR-193a-3p	8.41719	-1.43414	21.4532	1.38e-22	1.51e-20	41.2717	ACTGGGACTTTGTAGGC	chr17	0	MIMAT0000459	26911188	26911203	-
hsa-miR-532-3p	6.47091	-1.26037	41.4714	7.99e-33	3.93e-30	64.951	TGCAAGCCTTGGGTG	chrX	0	MIMAT0004780	49654558	49654571	-
hsa-miR-378*	5.15633	-2.07037	6.88784	3.83e-08	5.89e-07	7.52707	ACACAGGACCTGGAGTCA	chr5	0	MIMAT0000731	149092590	149092606	-
hsa-miR-21	3.10349	12.0615	16.7717	5.76e-19	3.29e-17	32.8028	TCAACATCAGTCTGATAAGC	chr17	0	MIMAT0000076	55273419	55273437	-
hsa-miR-30d	1.23741	5.99153	7.5253	5.42e-09	9.7e-08	9.49515	CTTCCAGTCGGGGA	chr8	0	MIMAT0000245	135886327	135886315	+

## Sheet: Erythroblasts
	logFC	AveExpr	t	P.Value	adj.P.Val	B	active_sequence	chr	control_type	mirbase.accession.No	start	stop	strand
hsa-miR-144	13.5271	-0.472722	20.0205	1.48e-21	1.46e-19	38.6892	AGTACATCATCTATACTGTA	chr17	0	MIMAT0000436	24212747	24212729	+
hsa-miR-486-5p	11.5852	-0.288096	16.2756	1.55e-18	9.53e-17	31.6078	CTCGGGGCAGCTCA	chr8	0	MIMAT0002177	41637140	41637127	+
hsa-miR-451	11.3541	4.29668	8.18188	7.54e-10	1.46e-08	11.2682	AACTCAGTAATGGTAACGGTTT	chr17	0	MIMAT0001631	24212550	24212530	+
hsa-miR-144*	11.2817	-1.43602	61.4647	4.14e-39	2.04e-36	79.3171	CTTACAGTATATGATGATATCC	chr17	0	MIMAT0004600	24212712	24212692	+
hsa-miR-630	10.3374	-1.11802	19.781	2.24e-21	2e-19	38.2703	ACCTTCCCTGGTACAGA	chr15	0	MIMAT0003299	70666678	70666693	-
hsa-miR-584	6.0014	-2.09753	66.2966	2.52e-40	2.48e-37	82.0414	CTCAGTCCCAGGCAAAC	chr5	0	MIMAT0003249	148422105	148422090	+
hsa-miR-502-5p	5.22458	-2.25511	8.61754	2.09e-10	4.57e-09	12.5662	TAGCACCCAGATAGCAAGG	chrX	0	MIMAT0002873	49665964	49665981	-
hsa-miR-501-5p	4.4838	-2.44736	7.22831	1.34e-08	2.13e-07	8.36132	TCTCACCCAGGGACAAAG	chrX	0	MIMAT0002872	49661088	49661104	-

## Sheet: Megakaryoblasts
		logFC	AveExpr	t	P.Value	adj.P.Val	B	active_sequence	chr	control_type	mirbase.accession.No	start	stop	strand
1	hsa-miR-136	11.2148	-0.814778	11.5781	6.47e-14	1.25e-12	19.5095	TCCATCATCAAAACAAATGGAGT	chr14	0	MIMAT0000448	100420807	100420828	-
2	hsa-miR-224	10.6439	-2.16499	65.9852	3e-40	2.27e-38	81.5738	AACGGAACCACTAGTGACTT	chrX	0	MIMAT0000281	150877733	150877715	+
3	hsa-miR-376c	10.1021	-1.8228	16.4137	1.17e-18	3.21e-17	30.6603	ACGTGGAATTTCCTCTATG	chr14	0	MIMAT0000720	100575825	100575842	-
4	hsa-miR-376a	9.42438	-2.08258	20.5451	6.12e-22	2.08e-20	38.3979	ACGTGGATTTTCCTCTATG	chr14	0	MIMAT0000729	100576917	100576935	-
5	hsa-miR-654-3p	9.40488	-1.86449	15.5605	6.72e-18	1.74e-16	28.8762	AAGGTGATGGTCAGCAGAC	chr14	0	MIMAT0004814	100576363	100576380	-
6	hsa-miR-377	9.39543	-1.90165	15.2945	1.17e-17	2.96e-16	28.3052	ACAAAAGTTGCCTTTGTGTG	chr14	0	MIMAT0000730	100598187	100598205	-
7	hsa-miR-410	9.22101	-2.31964	206.662	1.08e-58	5.33e-56	124.456	ACAGGCCATCTGTGTTATA	chr14	0	MIMAT0002171	100602054	100602071	-
8	hsa-miR-9*	9.18339	-2.32373	179.288	2.16e-56	5.32e-54	119.212	ACTTTCGGTTATCTAGCTT	chr15	0	MIMAT0000442	87712309	87712327	-
9	hsa-miR-379	9.00029	-2.34364	133.625	1.24e-51	1.74e-49	108.233	CCTACGTTCCATAGTC	chr14	0	MIMAT0000733	100558167	100558181	-
10	hsa-miR-493*	8.78289	-2.28553	32.3325	6.75e-29	2.77e-27	54.8105	AATGAAAGCCTACCATGTAC	chr14	0	MIMAT0002813	100405168	100405186	-
11	hsa-miR-299-5p	8.40384	-2.18204	17.3317	1.94e-19	5.45e-18	32.5032	ATGTATGTGGGACGGTAAAC	chr14	0	MIMAT0002890	100559893	100559911	-
12	hsa-miR-381	8.09025	-2.36338	30.6239	4.77e-28	1.8e-26	52.8077	ACAGAGAGCTTGCCCT	chr14	0	MIMAT0000736	100582065	100582079	-
13	hsa-miR-127-3p	8.02019	-2.45017	208.998	7.12e-59	5.33e-56	124.868	AGCCAAGCTCAGACGGAT	chr14	0	MIMAT0000446	100419130	100419146	-
14	hsa-miR-337-5p	7.86481	-2.46706	136.937	4.97e-52	8.15e-50	109.152	AACTCCTGTATGAAGCCG	chr14	0	MIMAT0004695	100410609	100410625	-
15	hsa-miR-758	7.8226	-1.98121	11.2896	1.35e-13	2.33e-12	18.7576	GGTTAGTGGACCAGGTCAC	chr14	0	MIMAT0003879	100562165	100562182	-
16	hsa-miR-431	7.79977	-2.47413	84.207	3.56e-44	3.18e-42	90.8027	TGCATGACGGCCTGC	chr14	0	MIMAT0001625	100417123	100417136	-
17	hsa-miR-432	7.67743	-2.41835	37.9767	1.98e-31	9.75e-30	60.7858	CCACCCAATGACCTACTC	chr14	0	MIMAT0002814	100420592	100420608	-
18	hsa-miR-337-3p	7.55839	-2.31636	14.2955	1.02e-16	2.34e-15	26.095	GAAGAAAGGCATCATATAGGAG	chr14	0	MIMAT0000754	100410644	100410664	-
19	hsa-miR-487b	7.53839	-1.99098	56.6653	8.34e-38	5.13e-36	75.8187	AAGTGGATGACCCTGTAC	chr14	0	MIMAT0003180	100582600	100582616	-
20	hsa-miR-495	7.49103	-2.50769	108.528	2.85e-48	3.51e-46	100.396	AAGAAGTGCACCATGTTTGT	chr14	0	MIMAT0002817	100569897	100569915	-
21	hsa-miR-513a-5p	7.11971	-2.07656	10.174	2.59e-12	3.87e-11	15.7495	ATGACACCTCCCTGTG	chrX	0	MIMAT0002877	146115088	146115073	+
22	hsa-miR-409-3p	6.98741	-1.13872	5.51142	2.81e-06	2.4e-05	1.71584	AGGGGTTCACCGAGCA	chr14	0	MIMAT0001639	100601443	100601457	-
23	hsa-miR-136*	6.39679	-2.62663	37.7566	2.45e-31	1.15e-29	60.5691	AGACTCATTTGAGACGATGAT	chr14	0	MIMAT0004606	100420842	100420861	-
24	hsa-miR-9	6.30067	-2.33609	10.4378	1.27e-12	1.99e-11	16.4751	TCATACAGCTAGATAACCA	chr1	0	MIMAT0000441	154656794	154656776	+
25	hsa-miR-539	6.06964	-2.66218	46.9768	8.3e-35	4.3e-33	68.7527	ACACACCAAGGATAATTTCTCC	chr14	0	MIMAT0003163	100583420	100583440	-
26	hsa-miR-376a*	6.03316	-2.66615	63.6777	1.12e-39	7.87e-38	80.2275	TACTCATAGAAGGAGAATCTAC	chr14	0	MIMAT0003386	100576879	100576899	-
27	hsa-miR-382	5.9565	-2.67448	93.1452	8.39e-46	8.25e-44	94.6199	CGAATCCACCACGAAC	chr14	0	MIMAT0000737	100590413	100590427	-
28	hsa-miR-1185	5.67333	-2.70526	185.098	6.59e-57	2.16e-54	120.393	AACATACAAAGGGTATCCT	chr14	0	MIMAT0005798	100580304	100580322	-
29	hsa-miR-370	5.65118	-2.70767	152.015	1.01e-53	2e-51	113.066	ACCAGGTTCCACCC	chr14	0	MIMAT0000722	100447285	100447297	-
30	hsa-miR-485-3p	5.5776	-2.54615	11.6466	5.44e-14	1.07e-12	19.6867	AGAGAGGAGAGCCGTGT	chr14	0	MIMAT0002176	100591560	100591575	-
31	hsa-miR-409-5p	5.36734	-2.73852	97.0805	1.8e-46	1.97e-44	96.1848	ATGCAAAGTTGCTCGGGTA	chr14	0	MIMAT0001638	100601409	100601426	-
32	hsa-miR-154	5.34419	-2.74104	74.3745	3.56e-42	2.92e-40	86.1028	CGAAGGCAACACGGATAAC	chr14	0	MIMAT0000452	100595863	100595880	-
34	hsa-miR-335	5.19769	-1.80489	6.70916	6.66e-08	6.62e-07	5.46602	ACATTTTTCGTTATTGCTC	chr7	0	MIMAT0000765	129923208	129923225	-
35	hsa-miR-369-5p	4.27481	-2.85728	11.3581	1.13e-13	2.03e-12	18.9371	GCGAATATAACACGGTCGAT	chr14	0	MIMAT0001621	100601699	100601717	-
36	hsa-miR-329	4.25127	-2.85983	11.3692	1.1e-13	2.03e-12	18.9662	AAAGAGGTTAACCAGGTGTG	chr14	0	MIMAT0001629	100562926	100562945	-
37	hsa-miR-411	4.22279	-2.86293	11.2349	1.56e-13	2.64e-12	18.614	CGTACGCTATACGGTCTA	chr14	0	MIMAT0003329	100559434	100559450	-
38	hsa-miR-199a-5p	4.16078	-2.86967	11.319	1.25e-13	2.2e-12	18.8347	GAACAGGTAGTCTGAACAC	chr19	0	MIMAT0000231	10789129	10789111	+
40	hsa-miR-543	3.94129	-2.89353	11.4164	9.76e-14	1.85e-12	19.0895	AAGAAGTGCACCGCGAATG	chr14	0	MIMAT0004954	100568127	100568144	-
41	hsa-miR-335*	3.86723	-2.24194	4.01927	0.000272608	0.00187584	-2.8021	GGTCAGGAGCAATAATGAAAAA	chr7	0	MIMAT0004703	129923240	129923260	-
42	hsa-miR-411*	3.30767	-2.70401	5.4664	3.23e-06	2.74e-05	1.57546	GGTTAGTGGACCGTGT	chr14	0	MIMAT0004813	100559472	100559486	-
43	hsa-miR-376b	3.1664	-2.97775	7.00124	2.7e-08	2.76e-07	6.37588	AACATGGATTTTCCTCTATG	chr14	0	MIMAT0002172	100576590	100576608	-

## Sheet: NK-cells
	logFC	AveExpr	t	P.Value	adj.P.Val	B	active_sequence	chr	control_type	mirbase.accession.No	start	stop	strand
hsa-miR-181a-2*	8.01893	-2.04292	15.2533	1.28e-17	6.63e-16	29.6201	GGTACAGTCAACGGTCA	chr9	0	MIMAT0004558	126494624	126494639	-
hsa-miR-873	5.22483	-2.57962	8.55414	2.52e-10	4.67e-09	12.5623	AGGAGACTCACAAGTTCCTG	chr9	0	MIMAT0004953	28878907	28878889	+
hsa-miR-181a	2.26811	7.16599	7.65497	3.66e-09	6.21e-08	9.85755	ACTCACCGACAGCGT	chr1	0	MIMAT0000256	197094841	197094827	+

## Sheet: T-cells
	logFC	AveExpr	t	P.Value	adj.P.Val	B	active_sequence	chr	control_type	mirbase.accession.No	start	stop	strand	comment
hsa-miR-31	8.33247	-1.35679	26.405	9.48091e-26	1.03658e-23	48.513	AGCTATGCCAGCATCTT	chr9	0	MIMAT0000089	21502141	21502126	+
hsa-miR-193b	4.07823	-2.87864	6.83292	4.54e-08	5.07e-07	7.1994	AGCGGGACTTTGAGGG	chr16	0	MIMAT0002819	14305382	14305396	-	only in CD4
hsa-let-7g	2.10107	9.89	18.8888	1.07679e-20	4.41483e-19	36.6696	AACTGTACAAACTACTACCTC	chr3	0	MIMAT0000414	52277359	52277340	+
