# Supplementary material for: The non-coding RNA landscape of human hematopoiesis and leukemia
Source: Nat Commun. 2017 Aug 9;8:218. doi: 10.1038/s41467-017-00212-4 (PMC5550424; doi:10.1038/s41467-017-00212-4)
Supplement: Supplementary file 8 — Supplementary Data 7 [file 41467_2017_212_MOESM8_ESM.xlsx]

## Sheet: Spot A
	logFC	AveExpr	t	P.Value	adj.P.Val	B	FINAL_SYMBOL	FINAL_SOURCE	FINAL_TYPE	Ensembl.Symbol	Ensembl.Gene	Ensembl.Type	lnciPedia.ID	Noncode.ID	lnc.Symbol	lnc.Gene	CDS.Symbol	CDS.Gene	chrom	EntrezID	GeneSymbol	probeSeq	product	ProteinAccession	RNAlength	Seqname	Source	Strand	txEnd	txStart	type	Rank	ID	mean.expression	SD	max.delta.e	min.delta.e	X..high.expressed	correlation	X..t.score	X..p.value	Metagene	FINAL_SYMBOL	FINAL_SOURCE	FINAL_TYPE	Ensembl.Symbol	Ensembl.Gene	Ensembl.Type	lnciPedia.ID
ASHG19A3A000414	5.38857	9.62729	20.0853	6.83608e-35	4.19135e-32	68.9842	AC093087.1	Arraystar_ Ensembl	noncoding	NA	NA	NA	NA	NA	NA	NA	NA	NA	chr7	NA	AC093087.1	gcgattatcttgcctcagcctcccaagtagctgggattaAAAgagacagggtctttctct			2182	ENST00000499690	Ensembl	+	140040016	140037708	noncoding	204	ASHG19A3A000414	9.61974	1.73466	4.38194	-2.51913	100	0.65165	8.37354	2.44e-13	21 x 1	AC093087.1	Arraystar_ Ensembl	noncoding	NA	NA	NA	NA
ASHG19A3A000427	4.99454	9.63982	18.636	1.53912e-32	6.10608e-30	63.6311	lnc-HAND1-2	LNCIPEDIA_3.1	noncoding	NA	NA	NA	lnc-HAND1-2	NONHSAT104696	NA	NA	NA	NA	chr5	NA	AC008625.2	cttcagcctcccgagtagctgggattacagacctgggaaagcttcctccagccctgatgc			2751	ENST00000501280	Ensembl	NA	153825382	153813348	noncoding	149	ASHG19A3A000427	9.63669	1.49952	4.60491	-3.70868	100	0.64856	8.30489	3.42e-13	15 x 1	lnc-HAND1-2	LNCIPEDIA_3.1	noncoding	NA	NA	NA	lnc-HAND1-2
ASHG19A3A043675	4.84454	4.72637	24.2153	4.95528e-41	1.58305e-37	82.8937	HMGN1P20	Gencode.V23	noncoding	HMGN1P20	ENSG00000239539.1	processed_pseudogene	lnc-PLXDC2-6	NONHSAT011661	NA	NA	NA	NA	chr10	NA	RP11-265G8.1	TTAAGACAAAAAAGCACAAACAAAAGGGAAAAGGAGAGCAAAGGGAAAACAGGCCTAAGT			300	ENST00000411849	Ensembl	+	19778329	19778029	noncoding	252	ASHG19A3A043675	4.71793	1.5088	4.18139	-3.71637	27	0.944447	28.0083	0	13 x 1	HMGN1P20	Gencode.V23	noncoding	HMGN1P20	ENSG00000239539.1	processed_pseudogene	lnc-PLXDC2-6
ASHG19A3A024887	4.5877	4.34973	25.2712	1.76738e-42	1.07278e-38	86.1577	YWHAEP4	Gencode.V23	noncoding	YWHAEP4	ENSG00000250205.1	processed_pseudogene	NA	NONHSAT098911	NA	NA	NA	NA	chr4	NA	RP11-27G13.3	TCAGCAGCATTGAACCAAAAGAAACAAACAAGGGAGGAGGAGAAAAGCTAAAACCGGTTC			198	ENST00000505390	Ensembl	NA	156302391	156302193	noncoding	324	ASHG19A3A024887	4.34081	1.43305	3.99323	-2.92337	20	0.95934	33.1281	0	13 x 1	YWHAEP4	Gencode.V23	noncoding	YWHAEP4	ENSG00000250205.1	processed_pseudogene	NA
ASHG19A3A043858	4.55317	4.96327	21.5843	3.263e-37	3.80886e-34	74.2543	ZNF32-AS2	Gencode.V23	noncoding	ZNF32-AS2	ENSG00000230565.1	antisense	lnc-ZNF485-2	NONHSAT012986	ZNF32-AS2	ENSG00000230565.1	NA	NA	chr10	NA	ZNF32OS2	TTCCTGAGCACCTGAGGGAGAAAAACAAACAGAAACAAACAGGAAAGGGCAGAATAATTG			905	ENST00000418966	Ensembl	+	44143467	44141389	noncoding	356	ASHG19A3A043858	4.95758	1.40926	3.94089	-3.60443	37	0.916748	22.3683	0	13 x 1	ZNF32-AS2	Gencode.V23	noncoding	ZNF32-AS2	ENSG00000230565.1	antisense	lnc-ZNF485-2
CUST_160_PI426075208	4.54638	4.21845	18.6007	1.7618e-32	6.81143e-30	63.4975	nc-HOXC9-138	Arraystar_ HOX cluster	noncoding	NA	NA	NA	NA	NA	NA	NA	NA	NA	chr12	NA	nc-HOXC9-138	TTAGAATAAAGGGAAAAAAGGGGGAGAATTAAAAGAAGGAAGGCAAGATGAAAAGAGATA			148	nc-HOXC9-138+	HOX cluster	NA	54391503	54391355	noncoding	156	CUST_160_PI426075208	4.21327	1.58019	4.57861	-3.97189	21	0.910687	21.4872	0	13 x 1	nc-HOXC9-138	Arraystar_ HOX cluster	noncoding	NA	NA	NA	NA
ASHG19A3A043965	4.36087	4.23353	23.2865	1.01778e-39	2.20637e-36	79.9287	RP11-449J3.3	Gencode.V23	noncoding	RP11-449J3.3	ENSG00000233805.1	processed_pseudogene	lnc-DKK1-4	NONHSAT013453	NA	NA	NA	NA	chr10	NA	RP11-449J3.3	AATCTATGATCCACAGAAGAAAGGAAAAACAAGCAGAGGAACAAACAGGTAGCCATAGGC			215	ENST00000426885	Ensembl	+	55526374	55526159	noncoding	377	ASHG19A3A043965	4.22665	1.38143	3.91708	-4.67824	16	0.912216	21.7012	0	13 x 1	RP11-449J3.3	Gencode.V23	noncoding	RP11-449J3.3	ENSG00000233805.1	processed_pseudogene	lnc-DKK1-4
ASHG19A3A049873	4.20482	4.35689	23.4268	6.41112e-40	1.49672e-36	80.3825	GAS6	Gencode.V23	noncoding	GAS6	ENSG00000183087.14	retained_intron	NA	NA	NA	NA	NA	NA	chr13	2621	GAS6	TTCATAATTTAAAAATAAAGGGTCAAGGGAAATGAGCAGGGAAGGAGATGACGGGGACCC	Growth arrest-specific 6	NP_001137418	2523	NM_001143946	RefSeq_coding	NA	114536714	114523523	coding	396	ASHG19A3A049873	4.35015	1.33368	3.88473	-3.78206	20	0.920721	22.9974	0	13 x 1	GAS6	Gencode.V23	noncoding	GAS6	ENSG00000183087.14	retained_intron	NA
ASHG19A3A028012	4.13921	4.44538	22.9702	2.9059e-39	6.08226e-36	78.8983	RP11-432M8.16	Gencode.V23	noncoding	RP11-432M8.16	ENSG00000248542.2	processed_pseudogene	NA	NA	NA	NA	NA	NA	chr5	NA	RP11-432M8.16	TCCTGCAGCCAAAAAATGGAAAACAGATACCAAAGGAAAGAAGAAGAGGAAGCCCAGTGT			584	ENST00000509526	Ensembl	+	17649738	17649154	noncoding	545	ASHG19A3A028012	4.43973	1.29936	3.64676	-3.10061	22	0.920379	22.9415	0	13 x 1	RP11-432M8.16	Gencode.V23	noncoding	RP11-432M8.16	ENSG00000248542.2	processed_pseudogene	NA
ASHG19A3A046691	4.07288	5.11212	16.875	1.57027e-29	3.18776e-27	56.7705	LINC00982	Gencode.V23	noncoding	LINC00982	ENSG00000177133.10	antisense	lnc-TTC34-3	NONHSAT000502	LINC00982	ENSG00000177133.10	NA	NA	chr1	NA	FLJ42875	TCTGCAACGGGGAGCTCCCCCGCCGCTGGGGGCAATAAACGGAATCGGTTTCACACGCTT			658	NR_024371	RefSeq_NR	NA	2984289	2980635	noncoding	277	ASHG19A3A046691	5.10839	1.76159	4.11276	-2.08796	37	0.639719	8.11234	8.72e-13	20 x 1	LINC00982	Gencode.V23	noncoding	LINC00982	ENSG00000177133.10	antisense	lnc-TTC34-3
ASHG19A3L0001745	3.94062	3.78398	19.8779	1.46159e-34	8.06517e-32	68.2339	lincRNA-CD83-2	BROAD	noncoding	NA	NA	NA	NA	NA	NA	NA	NA	NA	chr6	NA	lincRNA-CD83-2	GAGAGAAGCAAGAACACACGGACTATTGGAAAAAATGCACAAAGAGGGGACTTTCAACAA			921	BE788357	lincRNA	NA	14731700	14731007	noncoding	350	ASHG19A3L0001745	3.77971	1.4048	3.94962	-3.61171	13	0.948042	29.0445	0	13 x 1	lincRNA-CD83-2	BROAD	noncoding	NA	NA	NA	NA
ASHG19A3A021878	3.93735	3.35641	15.6203	2.77624e-27	3.33694e-25	51.6372	RP11-208P4.1	Gencode.V23	noncoding	RP11-208P4.1	ENSG00000214210.4	processed_pseudogene	lnc-SI-6	NONHSAT093045	NA	NA	NA	NA	chr3	NA	RP11-208P4.1	CACTTACAGGACAAATACACCAAGGGGATGGAAGGGAAGAAATAAAGGAATCCAGGACCT			555	ENST00000397815	Ensembl	NA	163720253	163719384	noncoding	36	ASHG19A3A021878	3.35474	1.55999	6.19185	-2.42854	11	0.819019	13.913	0	16 x 1	RP11-208P4.1	Gencode.V23	noncoding	RP11-208P4.1	ENSG00000214210.4	processed_pseudogene	lnc-SI-6
ASHG19A3A027286	3.91066	3.918	20.1179	6.06996e-35	3.79836e-32	69.1015	CTC-552D5.1	Gencode.V23	noncoding	CTC-552D5.1	ENSG00000251293.1	lincRNA	lnc-DTWD2-4	NONHSAT103442	CTC-552D5.1	ENSG00000251293.1	NA	NA	chr5	NA	CTC-552D5.1	TTACAAATGCCAACAATAAAAAGGAGGAAGAAGGAGCCAGGAAGATTGGATGCAGTAGCC			433	ENST00000514240	Ensembl	NA	119669197	119581142	noncoding	394	ASHG19A3A027286	3.91341	1.35528	3.89062	-3.42477	14	0.93865	26.5282	0	13 x 1	CTC-552D5.1	Gencode.V23	noncoding	CTC-552D5.1	ENSG00000251293.1	lincRNA	lnc-DTWD2-4
ASHG19A3A022709	3.81808	3.76141	15.7038	1.95535e-27	2.43213e-25	51.9851	ARHGEF3-AS1	Gencode.V23	noncoding	ARHGEF3-AS1	ENSG00000240198.5	antisense	lnc-SPATA12-1	NONHSAT090066	ARHGEF3-AS1	ENSG00000240198.5	NA	NA	chr3	NA	RP11-51O17.1	GAAAAAGTCAGTTGGCCAAGCAAAAGTGCTAAGAGCAGAGAGGAGTCAAGAATCCTCATG			489	ENST00000477246	Ensembl	+	56994882	56974067	noncoding	320	ASHG19A3A022709	3.75898	1.44098	3.99533	-3.65852	13	0.90395	20.603	0	13 x 1	ARHGEF3-AS1	Gencode.V23	noncoding	ARHGEF3-AS1	ENSG00000240198.5	antisense	lnc-SPATA12-1
ASHG19A3L0001643	3.80851	3.75267	15.1795	1.79323e-26	1.83245e-24	49.7853	lincRNA-SLC1A3-1	BROAD	noncoding	NA	NA	NA	NA	NA	NA	NA	NA	NA	chr5	NA	lincRNA-SLC1A3-1	GCAGAGGGGATAAGGAAATGATGTGGTAAAGGAAAACAAGTAGATGTAAATAAAACAAAT			44001	chr5:36413568-36457568+	lincRNA	+	36457568	36413568	noncoding	246	ASHG19A3L0001643	3.7492	1.51808	4.20358	-3.72961	14	0.921327	23.0974	0	12 x 1	lincRNA-SLC1A3-1	BROAD	noncoding	NA	NA	NA	NA
ASHG19A3L0000016	3.78625	4.3244	13.657	1.35812e-23	7.9591e-22	43.1993	lincRNA-KCND3-2	BROAD	noncoding	NA	NA	NA	NA	NA	NA	NA	NA	NA	chr1	NA	lincRNA-KCND3-2	AACAAAGATCCAAGGTTCAGGTCAGGGGAGAGAGAGAGAGACCTTTATGTCTATGACAAT			17851	chr1:112541627-112559477-	lincRNA	NA	112559477	112541627	noncoding	17	ASHG19A3L0000016	4.32169	1.65503	6.6822	-3.5814	18	0.625295	7.80973	3.78e-12	24 x 1	lincRNA-KCND3-2	BROAD	noncoding	NA	NA	NA	NA
ASHG19A3H0000068	3.77173	4.10956	13.2202	9.58265e-23	4.76768e-21	41.2574	nc-HOXB9-195	Arraystar_ HOX cluster	noncoding	NA	NA	NA	NA	NA	NA	NA	NA	NA	chr17	NA	nc-HOXB9-195	GGAGACAGGGGAGAAGAAAAGAGTAAGGAGGGGAAATAGCAAAGAAGCTAACCAAGACCC			138	nc-HOXB9-195-	HOX cluster	NA	46780619	46780481	noncoding	206	ASHG19A3H0000068	4.10859	1.67925	4.37552	-3.44838	20	0.88809	18.831	0	18 x 1	nc-HOXB9-195	Arraystar_ HOX cluster	noncoding	NA	NA	NA	NA
ASHG19A3A018644	3.7555	5.62107	10.1115	1.80404e-16	2.62598e-15	26.8962	AJ006998.2	Gencode.V23	noncoding	AJ006998.2	ENSG00000229425.1	lincRNA	NA	NONHSAT081199	AJ006998.2	ENSG00000229425.1	NA	NA	chr21	NA	AJ006998.2	TTGCTATAAAGAGTAGGCAAATGGAAATCTTTCCCCAAAGGGCACACTGGGATTGTTAGG			1000	ENST00000449602	Ensembl	NA	16774624	16742840	noncoding	82	ASHG19A3A018644	5.62203	1.91603	5.21658	-2.69333	42	0.638937	8.09556	9.46e-13	23 x 1	AJ006998.2	Gencode.V23	noncoding	AJ006998.2	ENSG00000229425.1	lincRNA	NA
ASHG19A3A052411	3.74909	3.88419	17.7322	5.13316e-31	1.484e-28	60.1598	DNM1P35	Gencode.V23	noncoding	DNM1P35	ENSG00000246877.1	antisense	NA	NONHSAT047361	DNM1P35	ENSG00000246877.1	NA	NA	chr15	NA	AK091244	TTCCAGGAAAAATTGAAGGCTCCGGATGAGAAAAAGCAAACAAAGGACAGTGGGACCATG			3188	uc002bay.1	UCSC_knowngene	NA	76030964	76020010	noncoding	515	ASHG19A3A052411	3.88174	1.34486	3.68899	-3.68171	12	0.919736	22.8372	0	12 x 1	DNM1P35	Gencode.V23	noncoding	DNM1P35	ENSG00000246877.1	antisense	NA
ASHG19A3A032140	3.69061	3.58645	12.3002	6.29087e-21	2.1733e-19	37.0977	RP11-63E9.1	Gencode.V23	noncoding	RP11-63E9.1	ENSG00000259828.1	lincRNA	lnc-GJE1-2	NONHSAT115295	RP11-63E9.1	ENSG00000259828.1	NA	NA	chr6	NA		AACAATGGAAATAGCATGAGGCCAGAAAGGGGAAAGGGAGTAGTTGACACTTTGCATACC			3995	BX648040	misc_RNA	+	141772143	141768147	noncoding	79	ASHG19A3A032140	3.58536	1.63591	5.25439	-2.79124	13	0.860172	16.4389	0	23 x 1	RP11-63E9.1	Gencode.V23	noncoding	RP11-63E9.1	ENSG00000259828.1	lincRNA	lnc-GJE1-2
ASHG19A3A010759	3.68919	3.89774	14.4649	3.88703e-25	3.02874e-23	46.7302	AC034110.1	Gencode.V23	noncoding	AC034110.1	ENSG00000276397.1	lincRNA	lnc-ZNF236-2	NONHSAT059950	AC034110.1	ENSG00000276397.1	NA	NA	chr18	NA	FLJ44881	ATAAAATAGTAAAACGGGAGAGACAGTACTGACAGTGGATGAAGCCAGGCTGACGTGACT			2337	uc002lmh.1	UCSC_knowngene	+	74405592	74401985	noncoding	830	ASHG19A3A010759	3.89818	1.3134	3.29014	-3.42455	11	0.863453	16.684	0	12 x 1	AC034110.1	Gencode.V23	noncoding	AC034110.1	ENSG00000276397.1	lincRNA	lnc-ZNF236-2
ASHG19A3A000344	3.63596	2.97875	14.4758	3.7081e-25	2.90423e-23	46.777	AC093590.1	Gencode.V23	noncoding	AC093590.1	ENSG00000238217.5	lincRNA	lnc-C2orf69-2	NONHSAT076263	AC093590.1	ENSG00000238217.5	NA	NA	chr2	NA	AC093590.1	CCTGGACATTGAAGGTGGAAAGGGAGAGATAACAGGGAGGAAATGGCATGAATGAGACTT			533	ENST00000453035	Ensembl	+	200523784	200496453	noncoding	235	ASHG19A3A000344	2.97875	1.56162	4.23909	-1.84286	12	0.898993	20.0069	0	18 x 1	AC093590.1	Gencode.V23	noncoding	AC093590.1	ENSG00000238217.5	lincRNA	lnc-C2orf69-2
ASHG19A3A029651	3.63098	3.71317	15.6755	2.20153e-27	2.71607e-25	51.8674	ZNRD1-AS1	Gencode.V23	noncoding	ZNRD1-AS1	ENSG00000204623.8	antisense	NA	NONHSAT108577	ZNRD1-AS1	ENSG00000204623.8	NA	NA	chr6	NA	NCRNA00171	TCCAGAAATGTGTGACTGCAAACCAAGGGCAGGATCAGGAAAAACAAGGAAAGCAGATGT			3270	ENST00000376797	Ensembl	NA	30028921	29968787	noncoding	310	ASHG19A3A029651	3.71135	1.3723	4.02792	-3.35116	11	0.874951	17.6121	0	13 x 1	ZNRD1-AS1	Gencode.V23	noncoding	ZNRD1-AS1	ENSG00000204623.8	antisense	NA
ASHG19A3L0000261	3.62033	3.86449	16.3536	1.31656e-28	2.15402e-26	54.662	lincRNA-ZWINT-2	BROAD	noncoding	NA	NA	NA	NA	NA	NA	NA	NA	NA	chr10	NA	lincRNA-ZWINT-2	GGAGAAGAGGAGAGTAAAAGTGAAGAAGAAAGAGGCAAAACAAGTGACTAGACCACACGC			666	CN413842	lincRNA	NA	58868511	58860945	noncoding	255	ASHG19A3L0000261	3.86082	1.37032	4.17722	-2.22829	18	0.897315	19.8145	0	17 x 1	lincRNA-ZWINT-2	BROAD	noncoding	NA	NA	NA	NA
ASHG19A3L0001945	3.5724	3.07681	16.7845	2.26563e-29	4.46632e-27	56.407	lincRNA-ZNF706-2	BROAD	noncoding	NA	NA	NA	NA	NA	NA	NA	NA	NA	chr8	NA	lincRNA-ZNF706-2	CACAACTCTTAAAGGAGAAAAGAGAACAGAGAGAATAAACAGAGAACAAAGCCATGTGTT			399	AA683068	lincRNA	NA	102290940	102290542	noncoding	314	ASHG19A3L0001945	3.0741	1.36176	4.01641	-2.39237	9	0.865465	16.8383	0	16 x 1	lincRNA-ZNF706-2	BROAD	noncoding	NA	NA	NA	NA
ASHG19A3A025343	3.5448	3.37808	16.5195	6.66653e-29	1.16614e-26	55.3369	RP11-556G22.2	Gencode.V23	noncoding	RP11-556G22.2	ENSG00000248343.1	antisense	lnc-PACRGL-4	NONHSAT095741	RP11-556G22.2	ENSG00000248343.1	NA	NA	chr4	NA	RP11-556G22.2	AAATGCTAGAGAAGCCAGATACAGCTACAACAGTAACAGGGAGGTGAGAAAACACGGCTT			948	ENST00000511835	Ensembl	+	21720649	21699072	noncoding	476	ASHG19A3A025343	3.37573	1.34984	3.7508	-2.93866	10	0.845693	15.4455	0	15 x 1	RP11-556G22.2	Gencode.V23	noncoding	RP11-556G22.2	ENSG00000248343.1	antisense	lnc-PACRGL-4
ASHG19A3A049745	3.54369	3.46955	12.3243	5.63092e-21	1.96658e-19	37.2079	RNY3P8	Gencode.V23	noncoding	RNY3P8	ENSG00000223298.1	misc_RNA	NA	NONHSAT034756	NA	NA	NA	NA	chr13	NA	AL356257.1	GAGAAGTAAGACAGAAGAGGGAAGGAAGCCAATACAAGGGGATTTCAAAAAGTTCATGGA			126	ENST00000411366	Ensembl	NA	95963209	95963083	noncoding	143	ASHG19A3A049745	3.46848	1.59765	4.65208	-2.5192	14	0.865824	16.8662	0	23 x 1	RNY3P8	Gencode.V23	noncoding	RNY3P8	ENSG00000223298.1	misc_RNA	NA
ASHG19A3A037665	3.54288	3.36663	13.6861	1.19333e-23	7.10137e-22	43.3278	RP11-317B17.3	Gencode.V23	noncoding	RP11-317B17.3	ENSG00000231804.1	processed_pseudogene	lnc-CDK20-13	NONHSAT132931	NA	NA	NA	NA	chr9	NA	RP11-317B17.3	ATTCGTGAAGGAAAATGATTGGAAAAAAGGAGGAAGCCAGAGAAAGGTGTCTGGGTTCCA			474	ENST00000440753	Ensembl	NA	91100240	91099766	noncoding	205	ASHG19A3A037665	3.36531	1.54086	4.37715	-2.6412	11	0.909438	21.3161	0	13 x 1	RP11-317B17.3	Gencode.V23	noncoding	RP11-317B17.3	ENSG00000231804.1	processed_pseudogene	lnc-CDK20-13
ASHG19A3A022181	3.52904	3.38037	15.9309	7.56935e-28	1.05517e-25	52.9269	ANKRD18DP	Gencode.V23	noncoding	ANKRD18DP	ENSG00000226435.10	transcribed_unprocessed_pseudogene	NA	NA	NA	NA	NA	NA	chr3	NA	AC073135.1	GGAGTATAATGTGGATCAAATAAGGAAGAAAAATCATGAATTAGAGGAAGAGGCATCTGG			1975	ENST00000455355	Ensembl	NA	197807383	197780392	noncoding	264	ASHG19A3A022181	3.37758	1.32972	4.14854	-2.7114	11	0.920702	22.9943	0	12 x 1	ANKRD18DP	Gencode.V23	noncoding	ANKRD18DP	ENSG00000226435.10	transcribed_unprocessed_pseudogene	NA
ASHG19A3L0000977	3.50011	2.5442	17.6604	6.81185e-31	1.91423e-28	59.8796	lincRNA-WDR7	BROAD	noncoding	NA	NA	NA	NA	NA	NA	NA	NA	NA	chr18	NA	lincRNA-WDR7	TTGATAATGGTGATGTTAAGGGTGGGGAAAGAAGAAAGCAAAGAAGGATAAGAAATGGGA			475	CF227096	lincRNA	NA	54732239	54731687	noncoding	39	ASHG19A3L0000977	2.54414	1.48143	5.93137	-1.23293	7	0.896573	19.7309	0	17 x 1	lincRNA-WDR7	BROAD	noncoding	NA	NA	NA	NA
ASHG19A3A015750	3.49568	3.2689	14.0536	2.35056e-24	1.59059e-22	44.9423	AC092669.6	Gencode.V23	noncoding	AC092669.6	ENSG00000225815.2	lincRNA	NA	NONHSAT071218	AC092669.6	ENSG00000225815.2	NA	NA	chr2	NA	AC092669.6	CCACTAGAAGACTCCTTAACAAGTCGGAAAGAAGCAAGGAAAGGGGAAGATCATAGTGAG			905	ENST00000449673	Ensembl	+	66556116	66554492	noncoding	224	ASHG19A3A015750	3.26683	1.4433	4.28859	-2.77857	11	0.840592	15.1256	0	19 x 1	AC092669.6	Gencode.V23	noncoding	AC092669.6	ENSG00000225815.2	lincRNA	NA
ASHG19A3A007783	3.49242	3.36798	17.0276	8.48406e-30	1.81329e-27	57.3807	ARL13B	Gencode.V23	noncoding	ARL13B	ENSG00000169379.15	processed_transcript	NA	NONHSAT090722	NA	NA	NA	NA	chr3	NA	ARL13B	CGCAACAGCAAAGGGAATCCAAGGAGGTTGGCAAATAAACAAGATAAAGAAGGAGCTTTA			3746	NR_033427	RefSeq_NR	+	93774521	93698982	noncoding	288	ASHG19A3A007783	3.36478	1.29876	4.08161	-2.84616	9	0.915837	22.2301	0	13 x 1	ARL13B	Gencode.V23	noncoding	ARL13B	ENSG00000169379.15	processed_transcript	NA
ASHG19A3A031842	3.47671	3.03696	14.862	6.98138e-26	6.3154e-24	48.4356	RP3-399J4.3	Gencode.V23	noncoding	RP3-399J4.3	ENSG00000279403.1	TEC	NA	NA	RP3-399J4.3	ENSG00000279403.1	NA	NA	chr6	NA		CATTGAAGGTGGATAAAAAAGGGAGTGAATGTGAACAAATGGAAAGGACCTTTGGATCTG			1159	L23544	misc_RNA	+	95108547	95107381	noncoding	172	ASHG19A3A031842	3.03565	1.40053	4.51215	-2.39285	8	0.903323	20.5252	0	12 x 1	RP3-399J4.3	Gencode.V23	noncoding	RP3-399J4.3	ENSG00000279403.1	TEC	NA
ASHG19A3L0000305	3.46059	3.42484	15.7954	1.33234e-27	1.72067e-25	52.3658	lincRNA-TMPRSS5	BROAD	noncoding	NA	NA	NA	NA	NA	NA	NA	NA	NA	chr11	NA	lincRNA-TMPRSS5	AGGGGTTGGGGATGGAACTTTCCTGAATGTGCAGGAAGAGAGAGGGGAGGAAATTGAAAA			153	exon848-	lincRNA	NA	113592576	113592424	noncoding	296	ASHG19A3L0000305	3.42393	1.47083	4.05819	-2.55239	13	0.839134	15.0368	0	20 x 1	lincRNA-TMPRSS5	BROAD	noncoding	NA	NA	NA	NA
ASHG19A3A013210	3.4587	3.04654	15.4761	5.09721e-27	5.82666e-25	51.0341	LINC01250	Gencode.V23	noncoding	LINC01250	ENSG00000234423.1	lincRNA	lnc-TSSC1-2	NONHSAT068693	LINC01250	ENSG00000234423.1	NA	NA	chr2	NA	AK095310	GAAAAGTCATAAATTCACATCCATGAACAGGAGGAGAAGAAGGGGAACTGCTATAGAGAC			2344	uc002qxh.1	UCSC_knowngene	NA	3129798	2898819	noncoding	272	ASHG19A3A013210	3.04528	1.38258	4.12668	-2.27408	11	0.869562	17.1629	0	18 x 1	LINC01250	Gencode.V23	noncoding	LINC01250	ENSG00000234423.1	lincRNA	lnc-TSSC1-2
ASHG19A3H0000040	3.44534	3.0052	12.9087	3.91112e-22	1.73285e-20	39.8593	nc-HOXB1-156	Arraystar_ HOX cluster	noncoding	NA	NA	NA	NA	NA	NA	NA	NA	NA	chr17	NA	nc-HOXB1-156	TTTTTTTTGGAAGGAGATGGAGGGTGGTGAAGGAGAGACAGGTAGGAGGGAACCAGGAGA			128	nc-HOXB1-156-	HOX cluster	NA	46609529	46609401	noncoding	174	ASHG19A3H0000040	3.00576	1.59525	4.50616	-1.63313	13	0.880215	18.0778	0	18 x 1	nc-HOXB1-156	Arraystar_ HOX cluster	noncoding	NA	NA	NA	NA
ASHG19A3A000486	3.43553	3.22082	13.395	4.37216e-23	2.32999e-21	42.0373	CTD-2227I18.1	Gencode.V23	noncoding	CTD-2227I18.1	ENSG00000249236.1	lincRNA	lnc-CTD-2031P19.3.1-2	NONHSAT101527	CTD-2227I18.1	ENSG00000249236.1	NA	NA	chr5	NA	CTD-2227I18.1	GACTGAGCTGGGTAGAGATAGTAAGGGGCATGAGAGATGGAGAAAGAAAGCCTCAGCTAC			384	ENST00000511861	Ensembl	+	55363199	55354876	noncoding	208	ASHG19A3A000486	3.2204	1.46659	4.36922	-2.12451	12	0.902154	20.3821	0	21 x 1	CTD-2227I18.1	Gencode.V23	noncoding	CTD-2227I18.1	ENSG00000249236.1	lincRNA	lnc-CTD-2031P19.3.1-2
ASHG19A3L0002643	3.42811	4.9084	21.5952	3.14189e-37	3.73941e-34	74.2916	lnc-ANGPT2-8	LNCIPEDIA_3.1	noncoding	NA	NA	NA	lnc-ANGPT2-8	NA	NA	NA	NA	NA	chr8	NA	lincRNA-CSMD1-3	AATGACTGGAAGAGGATGGGAAAGCAGAGGGAATGAAAAACCAAAGAGCCCCAATTATTT			992	chr8:6248767-6249758-	lincRNA	NA	6249758	6248767	noncoding	907	ASHG19A3L0002643	4.90518	1.12391	3.20595	-1.9469	27	0.920012	22.8818	0	14 x 1	lnc-ANGPT2-8	LNCIPEDIA_3.1	noncoding	NA	NA	NA	lnc-ANGPT2-8
ASHG19A3A028714	3.42739	3.22222	16.7679	2.42361e-29	4.76086e-27	56.3402	RP11-205J9.4	Arraystar_ Ensembl	noncoding	NA	NA	NA	NA	NA	NA	NA	NA	NA	chr5	NA	RP11-205J9.4	GAAAGGGGAATCATTCATTAATGGGGAAAATACAAAGAGTAAGAATAAATGGCTCACCCT			723	ENST00000506022	Ensembl	+	123467609	123466886	noncoding	449	ASHG19A3A028714	3.22043	1.23382	3.79591	-2.66185	7	0.841882	15.2051	0	13 x 1	RP11-205J9.4	Arraystar_ Ensembl	noncoding	NA	NA	NA	NA
ASHG19A3A044652	3.42503	3.98434	14.2512	9.87542e-25	7.19602e-23	45.8039	RP11-109A6.3	Gencode.V23	noncoding	RP11-109A6.3	ENSG00000227374.1	lincRNA	NA	NONHSAT017007	RP11-109A6.3	ENSG00000227374.1	NA	NA	chr10	NA	RP11-109A6.3	CGTTCGTGAAAATACAGAGGGAGAGGGAAGGCACAAAGAAATACAAAACTATTTTCCAAA			495	ENST00000428273	Ensembl	+	131567699	131567107	noncoding	345	ASHG19A3A044652	3.98302	1.4257	3.96437	-3.11066	14	0.887859	18.8078	0	13 x 1	RP11-109A6.3	Gencode.V23	noncoding	RP11-109A6.3	ENSG00000227374.1	lincRNA	NA
ASHG19A3A025857	3.42199	3.00993	15.5122	4.37662e-27	5.06012e-25	51.1854	RP11-729M20.1	Gencode.V23	noncoding	RP11-729M20.1	ENSG00000251170.5	lincRNA	lnc-TET2-5	NONHSAT097646	RP11-729M20.1	ENSG00000251170.5	NA	NA	chr4	NA	RP11-729M20.1	TCACAAATGCAAAGTGGAATAAACAGTAAACAGTGAGGGAAGAGAAGATCCCGGAGTGTG			567	ENST00000514327	Ensembl	+	105332192	105151536	noncoding	519	ASHG19A3A025857	3.00865	1.37878	3.68296	-2.01287	10	0.82759	14.37	0	19 x 1	RP11-729M20.1	Gencode.V23	noncoding	RP11-729M20.1	ENSG00000251170.5	lincRNA	lnc-TET2-5
ASHG19A3A043694	3.39985	3.59484	12.8952	4.15732e-22	1.82859e-20	39.7986	RN7SKP219	Gencode.V23	noncoding	RN7SKP219	ENSG00000252634.1	misc_RNA	lnc-MLLT10-2	NONHSAT011725	NA	NA	NA	NA	chr10	NA	AL359697.2	GACAGGGGAGAGTAGGCAGTCGAAAATATAACAAAATTCTAGAGATGGCTCTAGAATTCC			296	ENST00000516825	Ensembl	+	22074516	22074220	noncoding	285	ASHG19A3A043694	3.59408	1.44386	4.09454	-2.97234	13	0.844568	15.3737	0	12 x 1	RN7SKP219	Gencode.V23	noncoding	RN7SKP219	ENSG00000252634.1	misc_RNA	lnc-MLLT10-2
ASHG19A3L0000324	3.36322	3.84405	15.6346	2.61395e-27	3.16979e-25	51.697	lincRNA-DKK3-1	BROAD	noncoding	NA	NA	NA	NA	NA	NA	NA	NA	NA	chr11	NA	lincRNA-DKK3-1	AAATGTAAAAGAGGAAACCAAGACGCAGCGAGGTGAAGGGTACAAGCTCATTCATACCAG			576	BQ001090	lincRNA	NA	12110988	12108437	noncoding	822	ASHG19A3L0000324	3.84178	1.31128	3.306	-3.1905	16	0.889215	18.9447	0	13 x 1	lincRNA-DKK3-1	BROAD	noncoding	NA	NA	NA	NA
ASHG19A3L0003155	3.35005	2.89384	15.7322	1.7357e-27	2.1678e-25	52.1033	lincRNA-NEFL	BROAD	noncoding	NA	NA	NA	NA	NA	NA	NA	NA	NA	chr8	NA	lincRNA-NEFL	GGGGGACACGATCAACAAATTAGAAAATGAATTGAGGACCACAAAGAGTGAAATGGCACG			564	DA537531	lincRNA	NA	24993149	24811763	noncoding	540	ASHG19A3L0003155	2.89294	1.37153	3.64946	-1.96895	9	0.854682	16.0462	0	18 x 1	lincRNA-NEFL	BROAD	noncoding	NA	NA	NA	NA
ASHG19A3L0000133	3.34299	3.39515	17.3879	2.00595e-30	5.05223e-28	58.8097	lincRNA-C1orf174	BROAD	noncoding	NA	NA	NA	NA	NA	NA	NA	NA	NA	chr1	NA	lincRNA-C1orf174	AAACAGCTAGAGATAAGAGCTCCTGGAATGGAGGGAGAGAAGAAGTCAATTCGATGACCA			10226	chr1:4425290-4435515-	lincRNA	NA	4435515	4425290	noncoding	826	ASHG19A3L0000133	3.39177	1.22457	3.30009	-2.94483	8	0.894546	19.5066	0	13 x 1	lincRNA-C1orf174	BROAD	noncoding	NA	NA	NA	NA
ASHG19A3A014676	3.3297	3.05023	14.2872	8.43667e-25	6.19973e-23	45.9604	AC092162.1	Gencode.V23	noncoding	AC092162.1	ENSG00000230552.5	retained_intron	lnc-NFE2L2-5	NONHSAT075672	AC092162.1	ENSG00000230552.5	NA	NA	chr2	NA	AC092162.1	TCGAAGAGGATGCTACTGGTTGCAGGGAACAGGAAAGAAAACCAAGGAAGCAATCACTAA			4673	ENST00000428283	Ensembl	NA	177683978	177618127	noncoding	607	ASHG19A3A014676	3.04928	1.40622	3.56455	-2.08939	13	0.853751	15.9816	0	15 x 1	AC092162.1	Gencode.V23	noncoding	AC092162.1	ENSG00000230552.5	retained_intron	lnc-NFE2L2-5
ASHG19A3A000941	3.31876	3.47343	14.2325	1.07167e-24	7.75316e-23	45.7227	RP11-78J21.7	Gencode.V23	noncoding	RP11-78J21.7	ENSG00000273784.4	processed_transcript	NA	NA	RP11-78J21.7	ENSG00000273784.4	NA	NA	chr13	144983	HNRNPA1L2	GAGAGATGGAGAGAGACCTAGTTAGGAAAAATATATTCAGGGGGAAGAGATGTAATAGAT	Heterogeneous nuclear ribonucleoprotein A1-like 2	NP_001011725	2224	NM_001011725	RefSeq_coding	+	53217919	53191604	coding	422	ASHG19A3A000941	3.47153	1.31042	3.82821	-2.77611	10	0.730913	10.4386	0	16 x 1	RP11-78J21.7	Gencode.V23	noncoding	RP11-78J21.7	ENSG00000273784.4	processed_transcript	NA
ASHG19A3A008134	3.29348	2.82513	15.9394	7.30551e-28	1.02175e-25	52.9621	RC3H1-IT1	Gencode.V23	noncoding	RC3H1-IT1	ENSG00000236535.1	sense_intronic	lnc-SERPINC1-3	NONHSAT007718	RC3H1-IT1	ENSG00000236535.1	NA	NA	chr1	NA	RP11-160H22.1	TATTAATGCCTATACAGAAGTGGGGAGAAGGTTCAGGGTTGGAGGAAGAGTAGGACAAAC			448	ENST00000421851	Ensembl	NA	173985344	173978404	noncoding	237	ASHG19A3A008134	2.82485	1.39365	4.23182	-1.5824	8	0.839021	15.0299	0	17 x 1	RC3H1-IT1	Gencode.V23	noncoding	RC3H1-IT1	ENSG00000236535.1	sense_intronic	lnc-SERPINC1-3
ASHG19A3A024702	3.28391	3.74831	15.0469	3.15863e-26	3.0481e-24	49.2232	RP11-93I21.3	Gencode.V23	noncoding	RP11-93I21.3	ENSG00000261083.1	lincRNA	lnc-ANKRD50-1	NONHSAT098214	RP11-93I21.3	ENSG00000261083.1	NA	NA	chr4	NA	AK057455	TTCAGGGAAATTCACAGGAATAACAAAAGACAGAAAACATGAGGATGATGGGCCCCACCC			1771	uc003ife.1	UCSC_knowngene	NA	125479589	125421096	noncoding	880	ASHG19A3A024702	3.74691	1.27615	3.23469	-2.89188	12	0.86359	16.6944	0	12 x 1	RP11-93I21.3	Gencode.V23	noncoding	RP11-93I21.3	ENSG00000261083.1	lincRNA	lnc-ANKRD50-1
ASHG19A3A030131	3.27409	2.76988	13.4769	3.03097e-23	1.65595e-21	42.4014	RP3-474G15.2	Arraystar_ Ensembl	noncoding	NA	NA	NA	NA	NA	NA	NA	NA	NA	chr6	NA	RP3-474G15.2	CAATCAGTAAAGGTCAAAGAGAAGGCAGTCTGAAGAAGGGAAAGGTGTTCAATTTTGCAT			816	ENST00000449798	Ensembl	NA	73332330	73325210	noncoding	343	ASHG19A3A030131	2.76952	1.43316	3.96623	-1.64704	9	0.854829	16.0564	0	17 x 1	RP3-474G15.2	Arraystar_ Ensembl	noncoding	NA	NA	NA	NA
ASHG19A3A039730	3.2586	3.32275	14.8517	7.29455e-26	6.55958e-24	48.392	RP11-545D19.1	Gencode.V23	noncoding	RP11-545D19.1	ENSG00000233571.1	lincRNA	NA	NONHSAT136610	RP11-545D19.1	ENSG00000233571.1	NA	NA	chrX	NA	RP11-545D19.1	CAGTTCAAGGACAGCAAGGAGTGACTACAGATCAAAAAGAAAGCTAGAAGCAAGCAAGCA			526	ENST00000412652	Ensembl	NA	34433654	34224841	noncoding	658	ASHG19A3A039730	3.32176	1.28956	3.49671	-2.78604	9	0.867779	17.02	0	13 x 1	RP11-545D19.1	Gencode.V23	noncoding	RP11-545D19.1	ENSG00000233571.1	lincRNA	NA
ASHG19A3A035941	3.25337	3.44075	14.8009	9.08088e-26	7.98841e-24	48.1745	lnc-TMEM64-4	LNCIPEDIA_3.1	noncoding	NA	NA	NA	lnc-TMEM64-4	NONHSAT127648	NA	NA	NA	NA	chr8	NA		AAGGTAGAAAAGGAGAGCAGAGCAGAGAGAAGTGTTAGAAGAACTCTACCTACCATTTCT			1796	AK022343	NRED	NA	91436368	91434572	noncoding	312	ASHG19A3A035941	3.44052	1.40864	4.0177	-2.24931	14	0.837223	14.9219	0	21 x 1	lnc-TMEM64-4	LNCIPEDIA_3.1	noncoding	NA	NA	NA	lnc-TMEM64-4
ASHG19A3L0000747	3.24723	3.3934	13.5173	2.53089e-23	1.40645e-21	42.5807	lnc-WDR89-2	LNCIPEDIA_3.1	noncoding	NA	NA	NA	lnc-WDR89-2	NONHSAT037312	NA	NA	NA	NA	chr14	NA	lincRNA-WDR89	GGGTGATGTGGGGGTAAGATGGGGAGTATATGGGAACACAATCACAAACTAAAGCTTATA			556	BF360046	lincRNA	NA	64124048	64123506	noncoding	346	ASHG19A3L0000747	3.39227	1.40973	3.95325	-2.35944	11	0.855245	16.0855	0	19 x 1	lnc-WDR89-2	LNCIPEDIA_3.1	noncoding	NA	NA	NA	lnc-WDR89-2
ASHG19A3A000210	3.23887	2.71391	11.9375	3.35453e-20	1.01453e-18	35.4337	LINC00857	Gencode.V23	noncoding	LINC00857	ENSG00000237523.1	lincRNA	lnc-AL359195.1-1	NONHSAT015238	LINC00857	ENSG00000237523.1	NA	NA	chr10	NA	RP11-40F6.2	GCTCATAGAAACATCATACAAGGTAAGGGAAGGTGGAGAAGAGTACCCAAGAAGGACAAG			629	ENST00000432308	Ensembl	+	81978370	81967964	noncoding	182	ASHG19A3A000210	2.7131	1.4563	4.4774	-1.52327	9	0.866994	16.9578	0	18 x 1	LINC00857	Gencode.V23	noncoding	LINC00857	ENSG00000237523.1	lincRNA	lnc-AL359195.1-1
ASHG19A3L0001423	3.23637	2.98497	13.6729	1.26573e-23	7.48815e-22	43.2693	lincRNA-CHL1-2	BROAD	noncoding	NA	NA	NA	NA	NA	NA	NA	NA	NA	chr3	NA	lincRNA-CHL1-2	GCACTTTTGAGGAGTTTGGCAATCAAGTGAGGGAAAATAAATGAGGAGGGATAGAACACA			346	AV734060	lincRNA	NA	1013035	1012681	noncoding	198	ASHG19A3L0001423	2.98411	1.36254	4.42214	-2.21119	7	0.911792	21.6413	0	12 x 1	lincRNA-CHL1-2	BROAD	noncoding	NA	NA	NA	NA
ASHG19A3A037261	3.23494	7.59021	13.6723	1.26919e-23	7.49401e-22	43.2666	PRSS3P4	Gencode.V23	noncoding	PRSS3P4	ENSG00000204982.3	unprocessed_pseudogene	NA	NONHSAT130771	NA	NA	NA	NA	chr9	NA	RP11-255A11.7	TCTGTGGTGGCTCCCTCATCAGCGAACAGTGGGTGGTATCAGCAGCTCACTGCTACAAGT			162	ENST00000453323	Ensembl	NA	33614007	33613845	noncoding	977	ASHG19A3A037261	7.58818	1.22887	3.08193	-1.8203	100	0.750072	11.0543	0	24 x 1	PRSS3P4	Gencode.V23	noncoding	PRSS3P4	ENSG00000204982.3	unprocessed_pseudogene	NA
ASHG19A3A014609	3.22683	2.66131	12.9966	2.62659e-22	1.19963e-20	40.2551	AC007405.4	Gencode.V23	noncoding	AC007405.4	ENSG00000234350.4	lincRNA	lnc-AC007405.2.1-1	NONHSAT075417	AC007405.4	ENSG00000234350.4	NA	NA	chr2	NA	AK023515	GTATGCACTGCAGTGTCCAAATGTGAAAAAGCAAGAAAGGGAGATAGAAGCATATTTTTT			2026	uc002ugf.1	UCSC_knowngene	NA	171627276	171579718	noncoding	69	ASHG19A3A014609	2.66069	1.41527	5.3989	-1.4705	8	0.82587	14.2758	0	18 x 1	AC007405.4	Gencode.V23	noncoding	AC007405.4	ENSG00000234350.4	lincRNA	lnc-AC007405.2.1-1
ASHG19A3A034615	3.22122	3.07099	13.3047	6.55453e-23	3.38023e-21	41.6349	RP5-1185I7.1	Gencode.V23	noncoding	RP5-1185I7.1	ENSG00000232756.1	antisense	lnc-PHTF2-1	NONHSAT121684	RP5-1185I7.1	ENSG00000232756.1	NA	NA	chr7	NA	RP5-1185I7.1	TGAGGCCATCTGACGCTGAGAATCACAATAACAGGGACAAAGCCAAAAGGGAAGGAAAAT			558	ENST00000438324	Ensembl	+	77624488	77619736	noncoding	67	ASHG19A3A034615	3.07085	1.42369	5.41104	-1.65385	10	0.835617	14.8268	0	18 x 1	RP5-1185I7.1	Gencode.V23	noncoding	RP5-1185I7.1	ENSG00000232756.1	antisense	lnc-PHTF2-1
ASHG19A3A042283	3.2133	3.75649	16.9512	1.15412e-29	2.376e-27	57.0757	RP11-439E19.9	Gencode.V23	noncoding	RP11-439E19.9	ENSG00000260698.1	lincRNA	lnc-CNST-1	NONHSAT010716	RP11-439E19.9	ENSG00000260698.1	NA	NA	chr1	NA		AAGGAAAACTGACTATTGGAAAGATAAGGGATGGGTGAGGGGTGAAATCAGGAATCTTGC			2982	BC033567	misc_RNA	+	246848375	246845409	noncoding	457	ASHG19A3A042283	3.75563	1.28821	3.77942	-2.64067	15	0.880498	18.1037	0	15 x 1	RP11-439E19.9	Gencode.V23	noncoding	RP11-439E19.9	ENSG00000260698.1	lincRNA	lnc-CNST-1
ASHG19A3L0001373	3.19667	3.17273	16.068	4.28142e-28	6.35398e-26	53.4922	lincRNA-GADL1-2	BROAD	noncoding	NA	NA	NA	NA	NA	NA	NA	NA	NA	chr3	NA	lincRNA-GADL1-2	CCAGTTGTGGGGAACAGCTGGAAAAGTAAAGGTCACAAATAAAAGTCAAAGGACTGGAGA			467	BM684236	lincRNA	NA	31156975	31156518	noncoding	950	ASHG19A3L0001373	3.17052	1.19995	3.12732	-2.85036	8	0.870652	17.2517	0	12 x 1	lincRNA-GADL1-2	BROAD	noncoding	NA	NA	NA	NA
ASHG19A3A039390	3.19545	3.11977	14.7201	1.28657e-25	1.09528e-23	47.8285	ADAMTS13	Gencode.V23	noncoding	ADAMTS13	ENSG00000160323.18	processed_transcript	NA	NA	NA	NA	NA	NA	chr9	NA	ADAMTS13	CTCTAGGGGAAAACAAGTAACAGCGAGTAAACAAAGGAACAGACGACATCAGGGTAAAGT			2979	NR_024514	RefSeq_NR	+	136324507	136279458	noncoding	800	ASHG19A3A039390	3.11809	1.2901	3.33129	-2.36192	9	0.842491	15.243	0	17 x 1	ADAMTS13	Gencode.V23	noncoding	ADAMTS13	ENSG00000160323.18	processed_transcript	NA
ASHG19A3L0003443	3.18536	3.19294	12.7818	6.95817e-22	2.90078e-20	39.2866	lnc-KIAA1432-1	LNCIPEDIA_3.1	noncoding	NA	NA	NA	lnc-KIAA1432-1	NONHSAT130108	NA	NA	NA	NA	chr9	NA	lincRNA-KIAA1432-1	GGAAACTAGTAGAAAAAGGAGGAGAAGACCTAAGGCATGAGAACTGTCAGTATATTTTAC			460	BX091231	lincRNA	+	5625683	5625224	noncoding	468	ASHG19A3L0003443	3.1918	1.38157	3.76012	-2.38998	11	0.807242	13.3306	0	16 x 1	lnc-KIAA1432-1	LNCIPEDIA_3.1	noncoding	NA	NA	NA	lnc-KIAA1432-1
ASHG19A3A024776	3.18246	2.85756	15.8186	1.20907e-27	1.59542e-25	52.4621	RN7SKP237	Gencode.V23	noncoding	RN7SKP237	ENSG00000201533.1	misc_RNA	lnc-MAML3-1	NONHSAT098483	NA	NA	NA	NA	chr4	NA	AC112236.2	GTGGAAGAGAGCCATTAGCAAAATTCTGCGGGAAAGACAGCACATGGAGGAACAGTGGCT			301	ENST00000364663	Ensembl	NA	140606581	140606280	noncoding	532	ASHG19A3A024776	2.85707	1.31588	3.65763	-1.52848	9	0.868326	17.0635	0	17 x 1	RN7SKP237	Gencode.V23	noncoding	RN7SKP237	ENSG00000201533.1	misc_RNA	lnc-MAML3-1
ASHG19A3A049739	3.17828	3.78997	15.3854	7.47937e-27	8.25437e-25	50.6535	RPL21P112	Gencode.V23	noncoding	RPL21P112	ENSG00000237924.1	processed_pseudogene	lnc-SOX21-4	NONHSAT034742	NA	NA	NA	NA	chr13	NA	RP11-477B16.2	AGGAAAATAACCAGCATAAAGAGGGAAGCTAAAGAGAAACCTGAAGCTGCAGCCTGTTCC			463	ENST00000434403	Ensembl	NA	95413269	95412806	noncoding	752	ASHG19A3A049739	3.7875	1.2344	3.38759	-3.36932	12	0.841411	15.176	0	12 x 1	RPL21P112	Gencode.V23	noncoding	RPL21P112	ENSG00000237924.1	processed_pseudogene	lnc-SOX21-4
ASHG19A3A041841	3.17703	3.01501	13.3036	6.58704e-23	3.39124e-21	41.6299	AC007967.4	Gencode.V23	noncoding	AC007967.4	ENSG00000230025.1	unprocessed_pseudogene	NA	NONHSAT139400	NA	NA	NA	NA	chrY	NA	AC007967.4	ATAGTAGTCGAGGAGAAGGCCAACATAGAGCAGTAGAAGGACTACCAGCGGGCACAGCCT			558	ENST00000434308	Ensembl	NA	8842136	8839791	noncoding	408	ASHG19A3A041841	3.01478	1.42497	3.86252	-1.74878	12	0.844562	15.3733	0	18 x 1	AC007967.4	Gencode.V23	noncoding	AC007967.4	ENSG00000230025.1	unprocessed_pseudogene	NA
ASHG19A3L0002889	3.17084	2.48648	13.3357	5.70302e-23	2.9765e-21	41.7732	lincRNA-ZNF365-1	BROAD	noncoding	NA	NA	NA	NA	NA	NA	NA	NA	NA	chr10	NA	lincRNA-ZNF365-1	TTTGTTAGCAATATGGAGGCAGAAGAGGGAGGGCAATGGATGATGCTAGAGCAAGATTCT			20590	chr10:64501635-64522224-	lincRNA	NA	64522224	64501635	noncoding	90	ASHG19A3L0002889	2.48683	1.46598	5.15347	-1.05008	9	0.884628	18.4909	0	19 x 1	lincRNA-ZNF365-1	BROAD	noncoding	NA	NA	NA	NA
ASHG19A3A046392	3.1679	2.92197	14.2289	1.08897e-24	7.85961e-23	45.7068	OR5J1P	Gencode.V23	noncoding	OR5J1P	ENSG00000181780.4	unprocessed_pseudogene	NA	NA	NA	NA	NA	NA	chr11	NA	OR5J1P	GAACAAGGAAGTGAAGGAAGCTGTGAAAAGGGCTATAGAAATGAAACATTTTCCTTGTTA			939	ENST00000313544	Ensembl	+	55839525	55838586	noncoding	444	ASHG19A3A046392	2.92095	1.33812	3.80247	-1.99161	9	0.882726	18.3102	0	23 x 1	OR5J1P	Gencode.V23	noncoding	OR5J1P	ENSG00000181780.4	unprocessed_pseudogene	NA
ASHG19A3A049201	3.16148	3.30983	13.9631	3.5011e-24	2.28264e-22	44.5464	RP11-117L5.1	Gencode.V23	noncoding	RP11-117L5.1	ENSG00000279905.1	TEC	NA	NA	RP11-117L5.1	ENSG00000279905.1	NA	NA	chr12	NA		TCAGAGAGGCAGGGGGATAGTGGTAAGGTGAGGTGTATATGTACCATAAAAAGACACTTA			5681	BX641039	misc_RNA	+	130915206	130909548	noncoding	278	ASHG19A3A049201	3.30836	1.34757	4.11068	-2.32634	10	0.814744	13.6959	0	16 x 1	RP11-117L5.1	Gencode.V23	noncoding	RP11-117L5.1	ENSG00000279905.1	TEC	NA
ASHG19A3A049253	3.14519	2.92595	12.2393	8.32418e-21	2.81159e-19	36.8193	ANKRD26P3	Gencode.V23	noncoding	ANKRD26P3	ENSG00000237636.2	unprocessed_pseudogene	NA	NA	NA	NA	NA	NA	chr13	NA	RP11-385E5.8	CCATTTAGAAGAGGGCACACAAGAGTCAAAGAAGAAATGAGGGCAAATCAGAAGTCATGT			2748	ENST00000454044	Ensembl	NA	19918965	19864732	noncoding	395	ASHG19A3A049253	2.92539	1.42662	3.88535	-1.86209	10	0.849443	15.6901	0	19 x 1	ANKRD26P3	Gencode.V23	noncoding	ANKRD26P3	ENSG00000237636.2	unprocessed_pseudogene	NA
ASHG19A3L0003478	3.13434	3.52901	10.8201	6.26262e-18	1.2041e-16	30.2354	lincRNA-DLX2-1	BROAD	noncoding	NA	NA	NA	NA	NA	NA	NA	NA	NA	chr2	NA	lincRNA-DLX2-1	ACCACTGAGCCAAGGATGAAAAGGGAGAGACTGGCAAATCAAGAAAAGCAGATCAATACA			339	AW572710	lincRNA	NA	173266962	173266663	noncoding	80	ASHG19A3L0003478	3.52803	1.51156	5.24072	-2.46679	13	0.799457	12.9713	0	24 x 1	lincRNA-DLX2-1	BROAD	noncoding	NA	NA	NA	NA
ASHG19A3A045088	3.11254	3.2761	12.6961	1.02749e-21	4.15229e-20	38.8991	RP11-613D13.5	Gencode.V23	noncoding	RP11-613D13.5	ENSG00000246250.2	antisense	lnc-ALX4-5	NONHSAT018954	RP11-613D13.5	ENSG00000246250.2	NA	NA	chr11	NA	AK094325	TCTGAGATCACCAGAAACAGAATAAGGAAGGAGACTGGTAATAAAAATGTCTTTACCCAG			2020	uc001mxr.1	UCSC_knowngene	NA	43855297	43851258	noncoding	331	ASHG19A3A045088	3.2771	1.29434	3.98457	-2.37684	9	0.861368	16.5273	0	12 x 1	RP11-613D13.5	Gencode.V23	noncoding	RP11-613D13.5	ENSG00000246250.2	antisense	lnc-ALX4-5
ASHG19A3A019929	3.10866	3.58597	12.4629	2.98139e-21	1.09944e-19	37.8401	RP1-37M3.8	Gencode.V23	noncoding	RP1-37M3.8	ENSG00000235347.1	processed_pseudogene	lnc-WNT7B-4	NONHSAT087251	NA	NA	NA	NA	chr22	NA	RP1-37M3.8	ACAAGAACGGTGGAGAAAAAGTGGTTACCAAGGGGGAAAAGATAAACTTCTAAGTTATCT			1219	ENST00000438230	Ensembl	NA	46189516	46188297	noncoding	570	ASHG19A3A019929	3.58306	1.33269	3.61319	-2.74848	12	0.811516	13.5363	0	15 x 1	RP1-37M3.8	Gencode.V23	noncoding	RP1-37M3.8	ENSG00000235347.1	processed_pseudogene	lnc-WNT7B-4
ASHG19A3A014547	3.10654	2.79399	14.2954	8.13978e-25	6.01798e-23	45.9959	AC009313.2	Gencode.V23	noncoding	AC009313.2	ENSG00000232337.1	processed_pseudogene	lnc-RBMS1-7	NONHSAT075153	NA	NA	NA	NA	chr2	NA	AC009313.2	TCTGTTGATGTGAATGTGAACAGCAATGAAGGCAAGCATAAAAAGAGAGGAGGCGAGAGT			1941	ENST00000417893	Ensembl	NA	161907057	161905116	noncoding	292	ASHG19A3A014547	2.79302	1.29643	4.0618	-1.93584	7	0.882503	18.2893	0	13 x 1	AC009313.2	Gencode.V23	noncoding	AC009313.2	ENSG00000232337.1	processed_pseudogene	lnc-RBMS1-7
ASHG19A3L0000276	3.09648	2.4727	12.8803	4.44799e-22	1.94797e-20	39.7314	lincRNA-C10orf11	BROAD	noncoding	NA	NA	NA	NA	NA	NA	NA	NA	NA	chr10	NA	lincRNA-C10orf11	CCTTCAGCGAGATAAGTACACATAAAACAAGTTGGGAGCAAGAAGGCAAAGGAAGAATTC			535	DB297878	lincRNA	NA	78327688	78327153	noncoding	254	ASHG19A3L0000276	2.47257	1.40491	4.17743	-1.20328	7	0.864026	16.7276	0	18 x 1	lincRNA-C10orf11	BROAD	noncoding	NA	NA	NA	NA
ASHG19A3A022735	3.09096	3.19634	11.0663	1.96168e-18	4.13013e-17	31.3891	FAM3D-AS1	Gencode.V23	noncoding	FAM3D-AS1	ENSG00000244383.1	antisense	lnc-KCTD6-3	NONHSAT090141	FAM3D-AS1	ENSG00000244383.1	NA	NA	chr3	NA	RP11-475O23.3	ACTAGAGAGAGAGAAGACAGAGAAATATAGGCAGTGAGTGAGGCTGTTCAGAACTCATGC			821	ENST00000464125	Ensembl	+	58620167	58592806	noncoding	56	ASHG19A3A022735	3.19615	1.52539	5.58684	-1.98707	12	0.765844	11.6084	0	23 x 1	FAM3D-AS1	Gencode.V23	noncoding	FAM3D-AS1	ENSG00000244383.1	antisense	lnc-KCTD6-3
ASHG19A3A045286	3.08577	2.76987	13.1486	1.32236e-22	6.3754e-21	40.9372	lnc-STIL-5	LNCIPEDIA_3.1	noncoding	NA	NA	NA	lnc-STIL-5	NONHSAT003079	NA	NA	NA	NA	chr1	NA	AX748181	GACTAGATAAATATTAGGGAAGGATAAAGGCAGTTAGAAACTGAGGAAAAGAAAAGGTGT			1766	uc001crj.1	UCSC_knowngene	NA	47861215	47859449	noncoding	326	ASHG19A3A045286	2.76872	1.32933	3.99095	-2.00898	6	0.873157	17.4596	0	13 x 1	lnc-STIL-5	LNCIPEDIA_3.1	noncoding	NA	NA	NA	lnc-STIL-5
ASHG19A3A025916	3.08562	2.80441	11.9022	3.95108e-20	1.1762e-18	35.271	RP11-402J6.1	Gencode.V23	noncoding	RP11-402J6.1	ENSG00000249509.1	antisense	lnc-ALPK1-1	NONHSAT097854	RP11-402J6.1	ENSG00000249509.1	NA	NA	chr4	NA	RP11-402J6.1	TTTGACGAACATCCTACCGAAGAGAGAAAGGGGAAAAAGGCAGTGAGGTGTAAGGAAAGA			477	ENST00000504009	Ensembl	+	113468037	113436586	noncoding	234	ASHG19A3A025916	2.80462	1.43213	4.242	-1.50507	10	0.883932	18.4244	0	19 x 1	RP11-402J6.1	Gencode.V23	noncoding	RP11-402J6.1	ENSG00000249509.1	antisense	lnc-ALPK1-1
ASHG19A3A034709	3.08499	3.03183	13.193	1.08297e-22	5.32702e-21	41.1357	lnc-RBM48-2	LNCIPEDIA_3.1	noncoding	NA	NA	NA	lnc-RBM48-2	NONHSAT121985	NA	NA	NA	NA	chr7	NA	MGC16142	CACACGTTTCCAGAAAGTTAAAATGCGGGGTAGAGGGAATAAACTACAGGGAGACAAATA			1291	NR_026902	RefSeq_NR	+	92169077	92167788	noncoding	706	ASHG19A3A034709	3.0309	1.32734	3.43923	-2.07336	8	0.790327	12.5728	0	21 x 1	lnc-RBM48-2	LNCIPEDIA_3.1	noncoding	NA	NA	NA	lnc-RBM48-2
ASHG19A3L0000314	3.0845	3.0308	11.8745	4.49263e-20	1.31993e-18	35.1433	lincRNA-ZW10	BROAD	noncoding	NA	NA	NA	NA	NA	NA	NA	NA	NA	chr11	NA	lincRNA-ZW10	AGCTGAAAGAAGGATGCCACAAGAGAAAACTGCACAGGAAACAACATTCAGACTATGGAA			503	exon851+	lincRNA	+	113599915	113599413	noncoding	284	ASHG19A3L0000314	3.03005	1.411	4.09597	-2.01446	11	0.790612	12.5849	0	17 x 1	lincRNA-ZW10	BROAD	noncoding	NA	NA	NA	NA
ASHG19A3A008660	3.08057	3.68575	13.7934	7.41437e-24	4.58294e-22	43.8008	RPL12P38	Gencode.V23	noncoding	RPL12P38	ENSG00000213228.5	processed_transcript	NA	NA	NA	NA	NA	NA	chr17	NA	AX746718	GGAAATGATAAAAGTTCACAAAATTTGGAGGAAGAAGAGGCGAGAACGATCCCCGAACCG			2319	uc002iyr.1	UCSC_knowngene	NA	58513357	58511038	noncoding	442	ASHG19A3A008660	3.68412	1.25085	3.80439	-3.06399	12	0.819976	13.9626	0	20 x 1	RPL12P38	Gencode.V23	noncoding	RPL12P38	ENSG00000213228.5	processed_transcript	NA
ASHG19A3L0000838	3.07704	3.22432	16.0132	5.37377e-28	7.80341e-26	53.2668	lincRNA-RASGRF1-1	BROAD	noncoding	NA	NA	NA	NA	NA	NA	NA	NA	NA	chr15	NA	lincRNA-RASGRF1-1	AGTGAGAAAAACGGAACATAAATGCTCTTGGGACAGGAATGAGAAAAGAACCTGCAGGTC			584	DA080111	lincRNA	NA	79520929	79520345	noncoding	507	ASHG19A3L0000838	3.22103	1.17236	3.71116	-2.99772	6	0.904739	20.7019	0	13 x 1	lincRNA-RASGRF1-1	BROAD	noncoding	NA	NA	NA	NA
ASHG19A3A040119	3.0752	3.15875	10.4608	3.43089e-17	5.73064e-16	28.5452	RP4-581F12.1	Gencode.V23	noncoding	RP4-581F12.1	ENSG00000228041.2	processed_pseudogene	lnc-HMGN5-6	NONHSAT137740	NA	NA	NA	NA	chrX	NA	RP4-581F12.1	AATTCACTGACAGTGCTTTGCAATGAAAAACAGAAGCAAGAAAAGCAAAGCACAGCAGAA			144	ENST00000448435	Ensembl	NA	81753373	81753229	noncoding	32	ASHG19A3A040119	3.15876	1.44567	6.30892	-2.40585	9	0.815509	13.7342	0	12 x 1	RP4-581F12.1	Gencode.V23	noncoding	RP4-581F12.1	ENSG00000228041.2	processed_pseudogene	lnc-HMGN5-6
ASHG19A3A038172	3.0532	3.30992	12.8807	4.44005e-22	1.94589e-20	39.7332	lnc-SLC2A6-1	LNCIPEDIA_3.1	noncoding	NA	NA	NA	lnc-SLC2A6-1	NONHSAT135330	NA	NA	NA	NA	chr9	NA	RP13-100B2.4	TTGCTTAAGACGCACACAGAACACAGAGGAACAAACAAGGAGGAAAGGGCGCCACACACA			429	ENST00000420546	Ensembl	NA	136335880	136333981	noncoding	646	ASHG19A3A038172	3.30956	1.33375	3.51298	-2.17453	10	0.822338	14.0864	0	20 x 1	lnc-SLC2A6-1	LNCIPEDIA_3.1	noncoding	NA	NA	NA	lnc-SLC2A6-1
ASHG19A3A039918	3.04702	2.85144	12.7565	7.8065e-22	3.22345e-20	39.1722	RP11-236P24.3	Gencode.V23	noncoding	RP11-236P24.3	ENSG00000234019.1	lincRNA	NA	NONHSAT137136	RP11-236P24.3	ENSG00000234019.1	NA	NA	chrX	NA	RP11-236P24.3	TATATCTACTACGTCTCAAAAAGTGGGACAGAGACAGAGATGGGAGAGGGGATGCAAAGA			615	ENST00000433646	Ensembl	NA	53124040	53122891	noncoding	499	ASHG19A3A039918	2.85075	1.34349	3.72661	-1.74475	9	0.80429	13.1921	0	17 x 1	RP11-236P24.3	Gencode.V23	noncoding	RP11-236P24.3	ENSG00000234019.1	lincRNA	NA
ASHG19A3A032226	3.04065	3.02885	13.952	3.67706e-24	2.38903e-22	44.4977	NANOGP11	Gencode.V23	noncoding	NANOGP11	ENSG00000233464.2	antisense	lnc-MYCT1-2	NONHSAT115590	NANOGP11	ENSG00000233464.2	NA	NA	chr6	NA	RP11-133I21.2	CCACAACCAAATGACGTGAATACAAAGGGGAAAACAACAGCAAAGGCATACAGTGACAAG			714	ENST00000449282	Ensembl	+	152868109	152867067	noncoding	591	ASHG19A3A032226	3.02662	1.22141	3.58584	-2.4482	7	0.824008	14.1753	0	18 x 1	NANOGP11	Gencode.V23	noncoding	NANOGP11	ENSG00000233464.2	antisense	lnc-MYCT1-2
ASHG19A3L0000066	3.03912	3.22035	11.3009	6.51704e-19	1.50538e-17	32.4845	lincRNA-CD34	BROAD	noncoding	NA	NA	NA	NA	NA	NA	NA	NA	NA	chr1	NA	lincRNA-CD34	TGAATGTGTAATTGGAGAGATGGGGGAATGAAGAGGAAAGAACTGCCAAAAAGCCCTCGT			709	BM982116	lincRNA	NA	208141487	208140808	noncoding	398	ASHG19A3L0000066	3.21903	1.3989	3.88332	-2.42169	10	0.780889	12.1843	0	17 x 1	lincRNA-CD34	BROAD	noncoding	NA	NA	NA	NA
ASHG19A3L0001411	3.03521	2.73161	11.1404	1.38459e-18	3.00154e-17	31.7354	lincRNA-MITF	BROAD	noncoding	NA	NA	NA	NA	NA	NA	NA	NA	NA	chr3	NA	lincRNA-MITF	ATTTTTTACAGGATATCTGGAGGAAGGAGGTTGGAATACAGAGAGGGGCAGTGAAGAATA			13976	chr3:70919985-70933960-	lincRNA	NA	70933960	70919985	noncoding	196	ASHG19A3L0001411	2.73208	1.45404	4.43308	-1.33369	9	0.87698	17.7883	0	18 x 1	lincRNA-MITF	BROAD	noncoding	NA	NA	NA	NA
ASHG19A3A045699	3.03391	2.52719	12.9804	2.8262e-22	1.28308e-20	40.1823	RP11-65M17.1	Gencode.V23	noncoding	RP11-65M17.1	ENSG00000255484.2	lincRNA	lnc-C11orf34-1	NONHSAT024222	RP11-65M17.1	ENSG00000255484.2	NA	NA	chr11	NA		CCCAACAGGAGTTTTGCAAGACAAAAGTTTAATGAAAGGAGAGAAGAGCACAGAAACTGA			2148	BC070394	misc_RNA	NA	112426525	112404946	noncoding	391	ASHG19A3A045699	2.52688	1.33191	3.89151	-1.35766	7	0.807793	13.3568	0	19 x 1	RP11-65M17.1	Gencode.V23	noncoding	RP11-65M17.1	ENSG00000255484.2	lincRNA	lnc-C11orf34-1
ASHG19A3A044106	3.03106	3.18718	12.7545	7.87774e-22	3.24845e-20	39.1632	RP11-344N10.4	Gencode.V23	noncoding	RP11-344N10.4	ENSG00000232646.1	processed_pseudogene	lnc-NUDT13-2	NONHSAT013936	NA	NA	NA	NA	chr10	NA	RP11-344N10.4	AGATAGGCCCAAAGAGGCAAAAGAAACAGATGAAACTAATCAAGGAGTGATGTGGCATCA			214	ENST00000442202	Ensembl	+	74825225	74824883	noncoding	648	ASHG19A3A044106	3.18557	1.32288	3.50901	-2.5285	9	0.844455	15.3666	0	14 x 1	RP11-344N10.4	Gencode.V23	noncoding	RP11-344N10.4	ENSG00000232646.1	processed_pseudogene	lnc-NUDT13-2
ASHG19A3A046186	3.02259	2.86109	12.2705	7.21137e-21	2.45774e-19	36.962	lnc-KCNC1-2	LNCIPEDIA_3.1	noncoding	NA	NA	NA	lnc-KCNC1-2	NONHSAT018253	NA	NA	NA	NA	chr11	NA		ATAATAGTATTTCCAGGGACAGAGGTAGCAAAGAGGAGAGGATGACCTAGGAGACACTGA			1867	AK055009	misc_RNA	+	17818197	17816330	noncoding	405	ASHG19A3A046186	2.86133	1.39564	3.86938	-1.33647	10	0.846572	15.5021	0	17 x 1	lnc-KCNC1-2	LNCIPEDIA_3.1	noncoding	NA	NA	NA	lnc-KCNC1-2
ASHG19A3A017353	3.01816	3.0842	13.3627	5.05435e-23	2.65852e-21	41.8932	RP5-1099D15.1	Gencode.V23	noncoding	RP5-1099D15.1	ENSG00000235036.4	processed_pseudogene	NA	NA	NA	NA	NA	NA	chr20	NA	RP5-1099D15.1	TTTGTCAAAGAATCAACACAAAAGATGAATGCAAAGAAAAGGAGGGCTCAGGAAGAGGCC			1369	ENST00000456064	Ensembl	NA	10594877	10593508	noncoding	549	ASHG19A3A017353	3.08268	1.27634	3.64387	-2.34082	9	0.836666	14.8888	0	16 x 1	RP5-1099D15.1	Gencode.V23	noncoding	RP5-1099D15.1	ENSG00000235036.4	processed_pseudogene	NA
ASHG19A3A047473	3.01802	2.62971	14.1714	1.4009e-24	9.88761e-23	45.4565	RP11-339A11.1	Gencode.V23	noncoding	RP11-339A11.1	ENSG00000235756.2	processed_pseudogene	lnc-ELTD1-11	NONHSAT004104	NA	NA	NA	NA	chr1	NA	RP11-339A11.1	ACCTCTAGAACAAAGATTTGAAAAGCCACTTGAAGAAAAGGGTGGAGGCAAATTTTCAGT			1133	ENST00000416270	Ensembl	NA	80558924	80557791	noncoding	163	ASHG19A3A047473	2.6293	1.27057	4.5511	-1.33296	7	0.882171	18.2582	0	17 x 1	RP11-339A11.1	Gencode.V23	noncoding	RP11-339A11.1	ENSG00000235756.2	processed_pseudogene	lnc-ELTD1-11
ASHG19A3L0000118	3.01694	2.61698	10.5717	2.02821e-17	3.52457e-16	29.0675	lnc-ZSCAN20-1	LNCIPEDIA_3.1	noncoding	NA	NA	NA	lnc-ZSCAN20-1	NONHSAT002282	NA	NA	NA	NA	chr1	NA	lincRNA-ZSCAN20-2	AAAGACGGGACTTTGTAAGCTAGTAAAGGACAGGAAGTAGGGCAAAGTGTGTGACTAAGA			555	DB349678	lincRNA	+	33886946	33886392	noncoding	229	ASHG19A3L0000118	2.61698	1.46061	4.25267	-1.35708	9	0.888907	18.9134	0	22 x 1	lnc-ZSCAN20-1	LNCIPEDIA_3.1	noncoding	NA	NA	NA	lnc-ZSCAN20-1
ASHG19A3A007735	3.01664	3.58979	14.3474	6.48583e-25	4.8663e-23	46.2216	HOXB-AS3	Gencode.V23	noncoding	HOXB-AS3	ENSG00000233101.10	antisense	lnc-CALCOCO2-8	NONHSAT054431	HOXB-AS3	ENSG00000233101.10	NA	NA	chr17	NA	LOC404266	AAGTTGGGCCAAGCTGGAAGGGATTGACCGGGTTGCTTGTCTGGAGATGGAGCCACTACA			489	NR_033202	RefSeq_NR	+	46679703	46667841	noncoding	1124	ASHG19A3A007735	3.58907	1.32246	2.80279	-2.42074	14	0.692086	9.34537	2e-15	17 x 1	HOXB-AS3	Gencode.V23	noncoding	HOXB-AS3	ENSG00000233101.10	antisense	lnc-CALCOCO2-8
ASHG19A3A012792	3.00126	2.87574	11.3818	4.46122e-19	1.06695e-17	32.8612	CTB-129P6.7	Gencode.V23	noncoding	CTB-129P6.7	ENSG00000280087.1	TEC	NA	NA	CTB-129P6.7	ENSG00000280087.1	NA	NA	chr19	NA		TAAAGAGAAACCCCTATAGCAGAGGGGAGGATGAGGTTGGAAAAGCAGGAGCATTGTTAT			5575	AJ249921	NRED	+	45418224	45412631	noncoding	215	ASHG19A3A012792	2.87587	1.39635	4.34318	-1.6644	11	0.892116	19.2455	0	18 x 1	CTB-129P6.7	Gencode.V23	noncoding	CTB-129P6.7	ENSG00000280087.1	TEC	NA
ASHG19A3A015992	3.00106	3.0267	11.962	2.99422e-20	9.13757e-19	35.5467	AC009237.6	Gencode.V23	noncoding	AC009237.6	ENSG00000224719.1	unprocessed_pseudogene	lnc-AC009237.1-4	NONHSAT072492	NA	NA	NA	NA	chr2	NA	AC009237.6	AATTAAAAGCAAGGTGGACCCTTGCAAGGCTAGGGGAGAAGTGAAGAGAAAGATTTCTGT			284	ENST00000421358	Ensembl	+	96170807	96168538	noncoding	516	ASHG19A3A015992	3.02535	1.35175	3.68653	-2.3406	9	0.887517	18.7737	0	13 x 1	AC009237.6	Gencode.V23	noncoding	AC009237.6	ENSG00000224719.1	unprocessed_pseudogene	lnc-AC009237.1-4
ASHG19A3H0000128	2.99603	4.10857	11.4869	2.72968e-19	6.84666e-18	33.3495	nc-HOXC5-254	Arraystar_ HOX cluster	noncoding	NA	NA	NA	NA	NA	NA	NA	NA	NA	chr12	NA	nc-HOXC5-254	AGGCAGGGAAGTATGAGACTTGGGGCTACGGGGGAAGAGGATGGGGCCGAATGGCTGCAG			128	nc-HOXC5-254-	HOX cluster	+	54425679	54425551	noncoding	461	ASHG19A3H0000128	4.10831	1.4057	3.76867	-2.75612	18	0.851667	15.8391	0	19 x 1	nc-HOXC5-254	Arraystar_ HOX cluster	noncoding	NA	NA	NA	NA
ASHG19A3L0003484	2.99403	3.10312	13.2156	9.78237e-23	4.85114e-21	41.2369	lincRNA-SESTD1-1	BROAD	noncoding	NA	NA	NA	NA	NA	NA	NA	NA	NA	chr2	NA	lincRNA-SESTD1-1	ACACAGAATATCAAGGGCAGGAAACAAAGCAGCAACTAACTACGGAGAACCTGGAATGGT			4461	chr2:180171949-180176409-	lincRNA	NA	180176409	180171949	noncoding	627	ASHG19A3L0003484	3.10263	1.32037	3.54148	-2.03818	10	0.84017	15.0998	0	20 x 1	lincRNA-SESTD1-1	BROAD	noncoding	NA	NA	NA	NA
ASHG19A3A050031	2.98928	3.32505	13.1834	1.13067e-22	5.53474e-21	41.0929	LINC01073	Gencode.V23	noncoding	LINC01073	ENSG00000235822.1	lincRNA	NA	NONHSAT033084	LINC01073	ENSG00000235822.1	NA	NA	chr13	NA	RP11-207N4.3	ACCAAAACAGAATGTCATGGGAGAGGGGATTCAGCCAAAACAGGAGAACAAGCAGCATAT			149	ENST00000441659	Ensembl	+	32565134	32559821	noncoding	542	ASHG19A3A050031	3.32438	1.30298	3.64877	-2.23908	12	0.829455	14.4735	0	18 x 1	LINC01073	Gencode.V23	noncoding	LINC01073	ENSG00000235822.1	lincRNA	NA
ASHG19A3A031699	2.98672	2.68925	12.0443	2.04606e-20	6.42824e-19	35.9252	BECN1P2	Gencode.V23	noncoding	BECN1P2	ENSG00000219669.1	processed_pseudogene	lnc-OGFRL1-11	NONHSAT113461	NA	NA	NA	NA	chr6	NA	RP1-20N4.1	CAACCAATGAGGACAGAGGAATGACTGATAAGCAAAGAAGAAGAGATGGGTCCTATTTCA			812	ENST00000407947	Ensembl	+	71786078	71785266	noncoding	440	ASHG19A3A031699	2.68919	1.34911	3.8047	-1.53561	9	0.877865	17.8664	0	18 x 1	BECN1P2	Gencode.V23	noncoding	BECN1P2	ENSG00000219669.1	processed_pseudogene	lnc-OGFRL1-11
ASHG19A3A016287	2.97827	2.73902	14.7828	9.81546e-26	8.5725e-24	48.0972	AC012363.13	Gencode.V23	noncoding	AC012363.13	ENSG00000235840.1	lincRNA	NA	NONHSAT073998	AC012363.13	ENSG00000235840.1	NA	NA	chr2	NA	AC012363.13	AAACAAAGGCAGATTGATGTTTCTGTTTGTGATACCAGTGGAGAGAGGAGGGCACAAGCA			555	ENST00000437837	Ensembl	+	121083874	121076582	noncoding	614	ASHG19A3A016287	2.73838	1.19269	3.55576	-1.88317	4	0.888572	18.8795	0	12 x 1	AC012363.13	Gencode.V23	noncoding	AC012363.13	ENSG00000235840.1	lincRNA	NA
ASHG19A3A048274	2.97303	2.94343	11.5124	2.42267e-19	6.1426e-18	33.4681	RP5-940J5.6	Gencode.V23	noncoding	RP5-940J5.6	ENSG00000247853.2	antisense	NA	NONHSAT026116	RP5-940J5.6	ENSG00000247853.2	NA	NA	chr12	NA	AC006064.1	GTCCCCAAGAAGGGAACTAAATTGTTAGAGGACAGGAGAGAAAAGAGATACGTGTGTGTA			2177	ENST00000501075	Ensembl	+	6693886	6687787	noncoding	233	ASHG19A3A048274	2.94201	1.34205	4.24522	-1.87923	8	0.850965	15.7918	0	19 x 1	RP5-940J5.6	Gencode.V23	noncoding	RP5-940J5.6	ENSG00000247853.2	antisense	NA
ASHG19A3A043335	2.96685	2.64453	12.6188	1.46156e-21	5.70882e-20	38.5488	RP11-539I5.1	Gencode.V23	noncoding	RP11-539I5.1	ENSG00000225302.2	antisense	lnc-KIAA1598-1	NONHSAT016495	RP11-539I5.1	ENSG00000225302.2	NA	NA	chr10	NA	RP11-539I5.1	GTGGGTGTAAAGCAAAGAACAAAATGAAGTGTGATTCAAGGTGGGAAATAGCCGCTTCAG			657	ENST00000453491	Ensembl	NA	118609212	118592511	noncoding	142	ASHG19A3A043335	2.64409	1.32931	4.65219	-1.58116	6	0.8658	16.8644	0	13 x 1	RP11-539I5.1	Gencode.V23	noncoding	RP11-539I5.1	ENSG00000225302.2	antisense	lnc-KIAA1598-1
ASHG19A3A016315	2.95973	2.68353	14.5323	2.9007e-25	2.32896e-23	47.021	AC010976.2	Gencode.V23	noncoding	AC010976.2	ENSG00000231731.7	antisense	lnc-PROC-2	NONHSAT074161	AC010976.2	ENSG00000231731.7	NA	NA	chr2	NA	AC010976.2	ACACTCGATACAGTAACAAAAGCAAGCTATCCTGGAAGGAAGAAGGAATCAGGAGGCAGA			644	ENST00000454503	Ensembl	+	128247366	128225152	noncoding	768	ASHG19A3A016315	2.68333	1.24183	3.37617	-1.50991	6	0.86403	16.728	0	18 x 1	AC010976.2	Gencode.V23	noncoding	AC010976.2	ENSG00000231731.7	antisense	lnc-PROC-2
ASHG19A3A044542	2.95243	3.38326	12.5917	1.65402e-21	6.4029e-20	38.4258	RP11-498B4.5	Gencode.V23	noncoding	RP11-498B4.5	ENSG00000232767.1	antisense	lnc-PNLIPRP1-1	NONHSAT016492	RP11-498B4.5	ENSG00000232767.1	NA	NA	chr10	NA	RP11-498B4.5	AGGGGAAGGATATGCGGAGGGCTCTAAGTCAAAGCGGGCGTTTTTGCGGGTGTAGACACT			778	ENST00000433600	Ensembl	+	118432250	118429613	noncoding	635	ASHG19A3A044542	3.38315	1.36447	3.5245	-1.96019	12	0.823408	14.1433	0	19 x 1	RP11-498B4.5	Gencode.V23	noncoding	RP11-498B4.5	ENSG00000232767.1	antisense	lnc-PNLIPRP1-1
ASHG19A3L0001922	2.93991	3.35309	11.3296	5.69874e-19	1.33298e-17	32.6178	lincRNA-RAMP3-2	BROAD	noncoding	NA	NA	NA	NA	NA	NA	NA	NA	NA	chr7	NA	lincRNA-RAMP3-2	AATTGGGAGGTAGAAAATAGGAACAGGGGGCCCTAAACAGGAAGCAACATTTTATCCCTG			20051	chr7:45270525-45290575-	lincRNA	NA	45290575	45270525	noncoding	475	ASHG19A3L0001922	3.35295	1.40636	3.7521	-1.89757	12	0.850959	15.7913	0	17 x 1	lincRNA-RAMP3-2	BROAD	noncoding	NA	NA	NA	NA
ASHG19A3A027309	2.93416	2.98826	10.8722	4.89637e-18	9.57181e-17	30.48	HMGB1P29	Gencode.V23	noncoding	HMGB1P29	ENSG00000250862.1	processed_pseudogene	lnc-ZNF608-17	NONHSAT103514	NA	NA	NA	NA	chr5	NA	RP11-93O7.1	CATCACGCAAAAATCAAAGAACATCCATTGGTGATGTAGCAAAGAAACAGGGAGATGTGG			499	ENST00000505659	Ensembl	NA	123556770	123556271	noncoding	153	ASHG19A3A027309	2.98992	1.31413	4.58666	-2.27522	8	0.768078	11.6908	0	12 x 1	HMGB1P29	Gencode.V23	noncoding	HMGB1P29	ENSG00000250862.1	processed_pseudogene	lnc-ZNF608-17
ASHG19A3A040234	2.93174	2.9483	12.6326	1.37233e-21	5.38456e-20	38.6114	DPPA3P1	Gencode.V23	noncoding	DPPA3P1	ENSG00000227067.3	processed_pseudogene	lnc-H2BFWT-2	NONHSAT138082	NA	NA	NA	NA	chrX	NA	GHc-362H12.2	TATGCATGAAAGAAGACCAACAAACGAGGAGCCTAAGGGAGTTAAGAAGGAATCAAGACC			483	ENST00000451146	Ensembl	NA	103216864	103216381	noncoding	566	ASHG19A3A040234	2.9481	1.35571	3.61872	-1.74917	9	0.836037	14.8516	0	21 x 1	DPPA3P1	Gencode.V23	noncoding	DPPA3P1	ENSG00000227067.3	processed_pseudogene	lnc-H2BFWT-2
ASHG19A3L0003420	2.92867	3.01181	13.2968	6.79109e-23	3.48446e-21	41.5996	lincRNA-C18orf25-1	BROAD	noncoding	NA	NA	NA	NA	NA	NA	NA	NA	NA	chr18	NA	lincRNA-C18orf25-1	CTGAGAAAATGGGAGTGGCATTGAGTCAAGGAAGCAAAATATGAACAAAAGCCCAGAATT			347	AA354868	lincRNA	NA	43909710	43909364	noncoding	488	ASHG19A3L0003420	3.01016	1.23349	3.73742	-2.18682	6	0.838813	15.0173	0	14 x 1	lincRNA-C18orf25-1	BROAD	noncoding	NA	NA	NA	NA
ASHG19A3L0001796	2.92183	2.40406	11.9466	3.21513e-20	9.76753e-19	35.4759	lincRNA-MDGA1	BROAD	noncoding	NA	NA	NA	NA	NA	NA	NA	NA	NA	chr6	NA	lincRNA-MDGA1	TGGTAAGTTTTATAACGGGAGAACTAAAAAGGCAGAGGAGTGTTGGGAAAGGATCCCGAG			507	DB317705	lincRNA	NA	37754088	37753581	noncoding	280	ASHG19A3L0001796	2.40413	1.32362	4.10266	-1.16726	6	0.894259	19.4753	0	18 x 1	lincRNA-MDGA1	BROAD	noncoding	NA	NA	NA	NA
ASHG19A3A043148	2.92013	2.79107	11.988	2.65452e-20	8.18732e-19	35.6664	ENTPD1-AS1	Gencode.V23	noncoding	ENTPD1-AS1	ENSG00000226688.6	antisense	lnc-TCTN3-1	NONHSAT015766	ENTPD1-AS1	ENSG00000226688.6	NA	NA	chr10	NA	AK091396	AACAGAGTCAGAGAAGAGCTGAGTCTTGGGAATGAAAAAGTGATGAGGGGATGACTTCCA			4256	uc001klg.1	UCSC_knowngene	NA	97849986	97512962	noncoding	227	ASHG19A3A043148	2.79027	1.29636	4.25492	-1.80924	6	0.844795	15.3882	0	16 x 1	ENTPD1-AS1	Gencode.V23	noncoding	ENTPD1-AS1	ENSG00000226688.6	antisense	lnc-TCTN3-1
ASHG19A3L0003093	2.91674	2.87184	12.524	2.25385e-21	8.51314e-20	38.1182	lincRNA-HOMER1	BROAD	noncoding	NA	NA	NA	NA	NA	NA	NA	NA	NA	chr5	NA	lincRNA-HOMER1	CTGTTTTGACAGTTGGGTAAAGATGAGGGGAAAAAAGACTGTAAATGAGAGGAAGTTGTG			4349	chr5:78812894-78817242-	lincRNA	NA	78817242	78812894	noncoding	290	ASHG19A3L0003093	2.8719	1.25674	4.07212	-2.02896	4	0.90111	20.2563	0	12 x 1	lincRNA-HOMER1	BROAD	noncoding	NA	NA	NA	NA
ASHG19A3A007115	2.9126	3.32986	12.8798	4.45891e-22	1.95135e-20	39.729	RP11-834C11.14	Gencode.V23	noncoding	RP11-834C11.14	ENSG00000273046.1	processed_transcript	NA	NONHSAT028539	RP11-834C11.14	ENSG00000273046.1	NA	NA	chr12	NA	HOXC5	AGAGGGAGAGTGACAGCAGCGCTCGAGACGGACGGCAAGCGGTCCCGAACCAGTTACACG			1641	NR_003084	RefSeq_NR	+	54429142	54410641	noncoding	931	ASHG19A3A007115	3.32974	1.33585	3.16805	-2.07625	12	0.820311	13.98	0	19 x 1	RP11-834C11.14	Gencode.V23	noncoding	RP11-834C11.14	ENSG00000273046.1	processed_transcript	NA
ASHG19A3A052206	2.90998	2.71686	11.7984	6.3936e-20	1.81943e-18	34.7925	RP11-112N19.1	Gencode.V23	noncoding	RP11-112N19.1	ENSG00000243780.1	processed_pseudogene	lnc-GTF2A2-5	NONHSAT044173	NA	NA	NA	NA	chr15	NA	RP11-112N19.1	AGTTTCCTAAACGCGGAAGGAAAACGATCAGAAAACGAAGGAACCCAAAGAGAAACGTAC			460	ENST00000463506	Ensembl	NA	59818080	59817620	noncoding	426	ASHG19A3A052206	2.7164	1.31022	3.8222	-1.73034	7	0.825654	14.2641	0	19 x 1	RP11-112N19.1	Gencode.V23	noncoding	RP11-112N19.1	ENSG00000243780.1	processed_pseudogene	lnc-GTF2A2-5
ASHG19A3A049704	2.89755	2.77146	10.0963	1.93943e-16	2.80356e-15	26.8243	LIN28AP2	Gencode.V23	noncoding	LIN28AP2	ENSG00000228473.1	processed_pseudogene	NA	NA	NA	NA	NA	NA	chr13	NA	RP11-342C20.1	CCAGACCTAGTGGGATGTTCTGTATTGAAAATGAGAGGCAGACAAAGGGGAGAAAAATGC			458	ENST00000445283	Ensembl	NA	88032513	88031726	noncoding	200	ASHG19A3A049704	2.77085	1.4428	4.41228	-1.75229	8	0.769399	11.7401	0	20 x 1	LIN28AP2	Gencode.V23	noncoding	LIN28AP2	ENSG00000228473.1	processed_pseudogene	NA
ASHG19A3A023216	2.8943	3.30769	13.1793	1.15177e-22	5.62891e-21	41.0745	RP11-517B11.4	Gencode.V23	noncoding	RP11-517B11.4	ENSG00000248468.1	antisense	lnc-NUDT16-1	NONHSAT092154	RP11-517B11.4	ENSG00000248468.1	NA	NA	chr3	NA	RP11-517B11.4	ATCTCAGTCTTCGAGGAACTCACAGTGTAGCAGAAAAGACAAAGGAGGTAAACAGGAGGA			575	ENST00000503006	Ensembl	+	131239724	131236674	noncoding	953	ASHG19A3A023216	3.30633	1.27324	3.12619	-2.31471	9	0.697413	9.48491	1.11e-15	16 x 3	RP11-517B11.4	Gencode.V23	noncoding	RP11-517B11.4	ENSG00000248468.1	antisense	lnc-NUDT16-1
ASHG19A3A000133	2.8876	2.64274	16.1513	3.03215e-28	4.62433e-26	53.8345	RASAL2-AS1	Gencode.V23	noncoding	RASAL2-AS1	ENSG00000224687.1	lincRNA	lnc-SEC16B.1-3	NONHSAT007813	RASAL2-AS1	ENSG00000224687.1	NA	NA	chr1	NA	RP11-21M7.1	AAGTAAAGACCGTTTGAGAAGGCGGGGAGAGATCGAAGAAGCTGCTTTATCTTACAGTCA			1971	ENST00000419458	Ensembl	NA	178062735	178060643	noncoding	494	ASHG19A3A000133	2.64292	1.21469	3.73286	-1.33855	6	0.903902	20.597	0	17 x 1	RASAL2-AS1	Gencode.V23	noncoding	RASAL2-AS1	ENSG00000224687.1	lincRNA	lnc-SEC16B.1-3
ASHG19A3H0000151	2.8814	3.0704	11.0065	2.60018e-18	5.36103e-17	31.109	nc-HOXC8-146	Arraystar_ HOX cluster	noncoding	NA	NA	NA	NA	NA	NA	NA	NA	NA	chr12	NA	nc-HOXC8-146	GCAGGCATTAAAAATAATCGCTTTGTGGAGGAGATAAGTGCAAAGCAGGCAGCGCGTAAT			108	nc-HOXC8-146-	HOX cluster	+	54400243	54400135	noncoding	928	ASHG19A3H0000151	3.07149	1.30564	3.17284	-2.32434	7	0.866886	16.9493	0	12 x 1	nc-HOXC8-146	Arraystar_ HOX cluster	noncoding	NA	NA	NA	NA
ASHG19A3A015508	2.87995	2.74669	13.5605	2.08774e-23	1.18544e-21	42.772	AC073218.1	Gencode.V23	noncoding	AC073218.1	ENSG00000226785.1	lincRNA	lnc-RASGRP3-3	NONHSAT070035	AC073218.1	ENSG00000226785.1	NA	NA	chr2	NA	AC073218.1	TTCAGGCAAGAACCCTGAAACACACGGTAGGAACAAAAGATAGAAAGAAGAGTCTTGGGG			567	ENST00000422558	Ensembl	+	34860407	34608854	noncoding	755	ASHG19A3A015508	2.74546	1.20826	3.38595	-1.93499	5	0.819495	13.9376	0	16 x 1	AC073218.1	Gencode.V23	noncoding	AC073218.1	ENSG00000226785.1	lincRNA	lnc-RASGRP3-3
ASHG19A3L0002355	2.87791	3.1331	11.4532	3.19509e-19	7.87884e-18	33.193	lincRNA-TIGD4	BROAD	noncoding	NA	NA	NA	NA	NA	NA	NA	NA	NA	chr4	NA	lincRNA-TIGD4	ACAGTTGGAGGGGAAAGATGGAAGGGTGACCAGAATGCAACTCTAAAAGCTCATTCCAAA			8425	chr4:153602477-153610901+	lincRNA	+	153610901	153602477	noncoding	589	ASHG19A3L0002355	3.13278	1.36589	3.58881	-1.78165	11	0.830192	14.5149	0	18 x 1	lincRNA-TIGD4	BROAD	noncoding	NA	NA	NA	NA
ASHG19A3L0002945	2.87781	2.67815	12.4341	3.40233e-21	1.23664e-19	37.7088	lincRNA-SPTBN1	BROAD	noncoding	NA	NA	NA	NA	NA	NA	NA	NA	NA	chr2	NA	lincRNA-SPTBN1	TCAAATTTGACAAATCAAAAGAGGAGTAAGAATCCAAGCATGAAGCCACGGAGAGCAGGC			10864	chr2:54656146-54667009+	lincRNA	+	54667009	54656146	noncoding	582	ASHG19A3L0002945	2.67779	1.26398	3.60024	-1.54651	7	0.790962	12.5998	0	20 x 2	lincRNA-SPTBN1	BROAD	noncoding	NA	NA	NA	NA
ASHG19A3L0000029	2.87584	3.09853	13.6465	1.4234e-23	8.30315e-22	43.1526	lincRNA-OR10J5	BROAD	noncoding	NA	NA	NA	NA	NA	NA	NA	NA	NA	chr1	NA	lincRNA-OR10J5	TTTTAAAGACTAGACGGGAAGGGTGGTATTGTCCCTAAGAAACAAACACGGGCAAACGAA			846	BG218391	lincRNA	+	159479892	159452691	noncoding	677	ASHG19A3L0000029	3.09777	1.14361	3.47386	-2.34054	6	0.784299	12.3221	0	12 x 1	lincRNA-OR10J5	BROAD	noncoding	NA	NA	NA	NA
ASHG19A3A015517	2.86587	2.32814	15.5674	3.46846e-27	4.10394e-25	51.4162	AC007899.3	Gencode.V23	noncoding	AC007899.3	ENSG00000224891.1	processed_pseudogene	lnc-AC007390.5.1-4	NONHSAT070097	NA	NA	NA	NA	chr2	NA	AC007899.3	TGACCGCAAGTCACAAAGTATGAGCAAACTGAAATTGAAGGAGGAGAAATAATTCATTAT			775	ENST00000412776	Ensembl	+	37376447	37375672	noncoding	297	ASHG19A3A015517	2.32821	1.19807	4.05709	-1.11591	5	0.825109	14.2346	0	17 x 2	AC007899.3	Gencode.V23	noncoding	AC007899.3	ENSG00000224891.1	processed_pseudogene	lnc-AC007390.5.1-4
ASHG19A3A014181	2.86211	3.75984	12.8673	4.71916e-22	2.05192e-20	39.6726	RP11-465B22.3	Gencode.V23	noncoding	RP11-465B22.3	ENSG00000217801.9	transcribed_unprocessed_pseudogene	NA	NA	NA	NA	NA	NA	chr1	NA	RP11-465B22.3	CGGAAGGAGGGGCAGAGTGTGGAGAACAAGCCCAAGAATCACTACAAGAACATCCTTCCC			1220	ENST00000412397	Ensembl	+	1004735	998455	noncoding	760	ASHG19A3A014181	3.75947	1.34825	3.38227	-2.49329	12	0.845716	15.447	0	20 x 1	RP11-465B22.3	Gencode.V23	noncoding	RP11-465B22.3	ENSG00000217801.9	transcribed_unprocessed_pseudogene	NA
ASHG19A3A000333	2.86078	2.95815	12.3889	4.18529e-21	1.49261e-19	37.5029	RP11-624M8.1	Gencode.V23	noncoding	RP11-624M8.1	ENSG00000237742.6	antisense	lnc-HDDC2-5	NONHSAT114803	RP11-624M8.1	ENSG00000237742.6	NA	NA	chr6	NA	RP11-624M8.1	ACTGGAGCTGTGTCAGCTCTGATGGAACAAAAACGGAGGCACAGAGAGGTCAATTGATTG			708	ENST00000451660	Ensembl	NA	126070332	125899712	noncoding	506	ASHG19A3A000333	2.95804	1.294	3.71125	-1.86524	7	0.898011	19.8938	0	12 x 1	RP11-624M8.1	Gencode.V23	noncoding	RP11-624M8.1	ENSG00000237742.6	antisense	lnc-HDDC2-5
ASHG19A3A040320	2.84711	2.47132	11.4058	3.98853e-19	9.62624e-18	32.9725	AKAP17BP	Gencode.V23	noncoding	AKAP17BP	ENSG00000214992.6	unprocessed_pseudogene	NA	NA	NA	NA	NA	NA	chrX	NA	RP4-555N2.3	CACTTCAGCGAAGGAGCTATAAGGAGGAGAAATCAGGAAAGGCTAAAATTACAAGAACTA			919	ENST00000431706	Ensembl	NA	118391646	118386773	noncoding	281	ASHG19A3A040320	2.47114	1.33022	4.10205	-1.24282	7	0.886332	18.6565	0	23 x 1	AKAP17BP	Gencode.V23	noncoding	AKAP17BP	ENSG00000214992.6	unprocessed_pseudogene	NA
ASHG19A3A008102	2.84668	2.61052	13.4429	3.52842e-23	1.90544e-21	42.2504	GAS5	Gencode.V23	noncoding	GAS5	ENSG00000234741.7	lincRNA	NA	NONHSAT007668	GAS5	ENSG00000234741.7	NA	NA	chr1	NA	GAS5	AACTGGCTAAAGGGCAAAATGTCACTGAGGAACTTCGGAGAAGATGGGGACAAGGCGTCG			723	ENST00000430245	Ensembl	NA	173838020	173833038	noncoding	413	ASHG19A3A008102	2.61051	1.24116	3.85824	-1.40259	6	0.876847	17.7766	0	18 x 1	GAS5	Gencode.V23	noncoding	GAS5	ENSG00000234741.7	lincRNA	NA
ASHG19A3A007385	2.83993	3.51638	10.3392	6.11135e-17	9.73885e-16	27.9716	EFCAB2	Gencode.V23	noncoding	EFCAB2	ENSG00000203666.12	processed_transcript	NA	NONHSAT010668	NA	NA	NA	NA	chr1	NA	EFCAB2	ATGGCGGACGAGAAGGACAGGGAAGAGAGATTGGAACAATTATCAGGTCATTAGGATGCT			3687	NR_026587	RefSeq_NR	+	245288530	245133630	noncoding	458	ASHG19A3A007385	3.51568	1.42168	3.77454	-2.60037	11	0.709678	9.81807	2.22e-16	16 x 1	EFCAB2	Gencode.V23	noncoding	EFCAB2	ENSG00000203666.12	processed_transcript	NA
ASHG19A3A014508	2.83822	2.74948	9.52255	2.99466e-15	3.49631e-14	24.1064	AC093375.1	Gencode.V23	noncoding	AC093375.1	ENSG00000226383.5	lincRNA	lnc-NR4A2-2	NA	AC093375.1	ENSG00000226383.5	NA	NA	chr2	NA	AC093375.1	AACTAAGCTGACCACAGTGTGTAGGATGGATAAATACTAGTGGGGAAGGGCAAGACATGA			797	ENST00000448255	Ensembl	NA	156881125	156868128	noncoding	27	ASHG19A3A014508	2.7495	1.4567	6.38384	-1.4965	6	0.752155	11.1248	0	22 x 1	AC093375.1	Gencode.V23	noncoding	AC093375.1	ENSG00000226383.5	lincRNA	lnc-NR4A2-2
ASHG19A3A000238	2.83726	3.25874	12.0223	2.26558e-20	7.04861e-19	35.8239	LINC01291	Gencode.V23	noncoding	LINC01291	ENSG00000204792.2	lincRNA	lnc-HK2-1	NONHSAT071763	LINC01291	ENSG00000204792.2	NA	NA	chr2	NA	AC104135.3	TGCCAGCAGGAGGCAAGGCAGAATGGAAATAAAACTTTAACCAAAAGAGCATGGGCAGAT			565	ENST00000435984	Ensembl	+	75159921	75145274	noncoding	967	ASHG19A3A000238	3.25929	1.20717	3.09849	-2.40283	6	0.84343	15.3018	0	12 x 1	LINC01291	Gencode.V23	noncoding	LINC01291	ENSG00000204792.2	lincRNA	lnc-HK2-1
ASHG19A3A034886	2.83365	2.94365	12.5909	1.66047e-21	6.42378e-20	38.422	LARP1BP2	Gencode.V23	noncoding	LARP1BP2	ENSG00000243438.1	processed_pseudogene	lnc-CDHR3-4	NONHSAT122647	NA	NA	NA	NA	chr7	NA	RP11-22N19.1	GGCCTATGTCATTATGAATAAGACTTGTGGATGGAAGAGGATGAAAACAAACATACAGCC			519	ENST00000486594	Ensembl	+	105956189	105955670	noncoding	716	ASHG19A3A034886	2.94468	1.18576	3.42529	-2.17899	7	0.886507	18.6737	0	12 x 1	LARP1BP2	Gencode.V23	noncoding	LARP1BP2	ENSG00000243438.1	processed_pseudogene	lnc-CDHR3-4
ASHG19A3A038522	2.83205	2.73815	11.3184	6.00515e-19	1.39926e-17	32.5658	ATP8B5P	Gencode.V23	noncoding	ATP8B5P	ENSG00000179766.17	processed_transcript	NA	NA	NA	NA	NA	NA	chr9	NA	LOC158381	GCTTGGGACAGGGGAAAAGGAGAATTACAAAGAAGGGAACTACATTGTGTAATATTTCAA			3948	uc010mkn.1	UCSC_knowngene	+	35451098	35406751	noncoding	375	ASHG19A3A038522	2.7383	1.32457	3.92145	-1.38366	6	0.867408	16.9905	0	18 x 1	ATP8B5P	Gencode.V23	noncoding	ATP8B5P	ENSG00000179766.17	processed_transcript	NA
ASHG19A3A039558	2.8296	3.27772	12.5629	1.88656e-21	7.21111e-20	38.295	NONHSAT136169	NONCODE.V4	noncoding	NA	NA	NA	NA	NONHSAT136169	NA	NA	NA	NA	chrX	NA	RP11-459A10.3	CATGGACACAGAGGAAAATGCCACGTGCCACATAGAGACAGAGGCAGAGACAAGTGATAT			155	ENST00000453006	Ensembl	NA	6299350	6299195	noncoding	137	ASHG19A3A039558	3.27774	1.27945	4.68783	-1.7818	9	0.796338	12.8325	0	19 x 1	NONHSAT136169	NONCODE.V4	noncoding	NA	NA	NA	NA
ASHG19A3A043262	2.81777	2.55808	11.888	4.21841e-20	1.24782e-18	35.2059	NEURL1-AS1	Gencode.V23	noncoding	NEURL1-AS1	ENSG00000235470.5	antisense	NA	NONHSAT016181	NEURL1-AS1	ENSG00000235470.5	NA	NA	chr10	NA	RP11-225H22.5	ACAAGGAGAGACCTAGTGATGTGGGAGAGTTAGGAGAAGAAGCAGTGATTTCAAACGCAT			640	ENST00000453753	Ensembl	NA	105277150	105239359	noncoding	481	ASHG19A3A043262	2.55833	1.27214	3.74514	-1.2772	6	0.870755	17.2601	0	17 x 1	NEURL1-AS1	Gencode.V23	noncoding	NEURL1-AS1	ENSG00000235470.5	antisense	NA
ASHG19A3A036102	2.8136	2.63085	13.7792	7.89569e-24	4.84591e-22	43.7383	GM140	Gencode.V23	noncoding	GM140	ENSG00000179452.2	lincRNA	lnc-IER5-2	NONHSAT008292	GM140	ENSG00000179452.2	NA	NA	chr1	NA	RP11-380B22.1	CTGCTTTAGTGACTTCAGAAGAAAAAGATCTGAGGGAGGATGAGAAGCCGATAGCCAATG			259	ENST00000319701	Ensembl	+	181207740	181205523	noncoding	528	ASHG19A3A036102	2.63075	1.16137	3.66534	-1.76511	4	0.86282	16.6361	0	13 x 1	GM140	Gencode.V23	noncoding	GM140	ENSG00000179452.2	lincRNA	lnc-IER5-2
ASHG19A3A038579	2.80836	3.79144	12.4473	3.20304e-21	1.17404e-19	37.7688	lnc-ALDH1B1-1	LNCIPEDIA_3.1	noncoding	NA	NA	NA	lnc-ALDH1B1-1	NONHSAT131148	NA	NA	NA	NA	chr9	NA	RP11-113O24.3	ATACAGCAAAGAAGAGATGGGAAAGAGACAAAGGAGGGGTCCACTTTCTTGCAGAGAAAT			669	ENST00000422554	Ensembl	+	38376427	38360423	noncoding	666	ASHG19A3A038579	3.79053	1.24818	3.48986	-2.79352	9	0.820089	13.9684	0	20 x 1	lnc-ALDH1B1-1	LNCIPEDIA_3.1	noncoding	NA	NA	NA	lnc-ALDH1B1-1
ASHG19A3A026599	2.80218	2.98306	16.4117	1.03687e-28	1.73893e-26	54.8989	lnc-CDH12-5	LNCIPEDIA_3.1	noncoding	NA	NA	NA	lnc-CDH12-5	NONHSAT100701	NA	NA	NA	NA	chr5	NA		GTATTCCAAGAGGATGGAGGAGCATATTTAACGATGAGAAAGAAAACATCATGATATACT			2446	AK091007	misc_RNA	NA	20470983	20468538	noncoding	934	ASHG19A3A026599	2.98251	0.995606	3.16629	-2.4055	4	0.781112	12.1932	0	11 x 3	lnc-CDH12-5	LNCIPEDIA_3.1	noncoding	NA	NA	NA	lnc-CDH12-5
ASHG19A3L0000630	2.8012	2.4153	10.9162	3.97837e-18	7.91747e-17	30.6863	lincRNA-NUFIP1-1	BROAD	noncoding	NA	NA	NA	NA	NA	NA	NA	NA	NA	chr13	NA	lincRNA-NUFIP1-1	TGTGAAATTAACAGGAATCTAGGATACATGGAGGGAAGAGGTAGGAATTAGGCTGCAAAG			11401	chr13:45476400-45487800+	lincRNA	+	45487800	45476400	noncoding	24	ASHG19A3L0000630	2.41508	1.2915	6.4711	-1.29837	2	0.808648	13.3976	0	17 x 2	lincRNA-NUFIP1-1	BROAD	noncoding	NA	NA	NA	NA
ASHG19A3A027665	2.79813	2.60987	11.4628	3.0546e-19	7.57673e-18	33.2377	RP11-756G12.1	Gencode.V23	noncoding	RP11-756G12.1	ENSG00000224012.3	processed_pseudogene	lnc-NUDCD2-8	NONHSAT104913	NA	NA	NA	NA	chr5	NA	AC116917.2	CTCAGAGGAGGAGTATTCCACCAAAGAAGAGAAATATGAAAAGGAGATGAAACTGCTGGA			306	ENST00000441757	Ensembl	NA	163136518	163136210	noncoding	370	ASHG19A3A027665	2.60945	1.28941	3.92873	-1.56135	6	0.801065	13.044	0	16 x 1	RP11-756G12.1	Gencode.V23	noncoding	RP11-756G12.1	ENSG00000224012.3	processed_pseudogene	lnc-NUDCD2-8
ASHG19A3A017521	2.79547	2.93663	10.6822	1.20153e-17	2.18554e-16	29.5878	RP13-329D4.3	Gencode.V23	noncoding	RP13-329D4.3	ENSG00000230440.1	lincRNA	lnc-FAM182B-4	NONHSAT079224	RP13-329D4.3	ENSG00000230440.1	NA	NA	chr20	NA	RP13-329D4.3	GAGGAAAAAGAATGGGAGGGAATCATGTGTATAATGTTGTTAAGGCAAAGATTCACAACC			271	ENST00000416563	Ensembl	NA	26114834	26113522	noncoding	673	ASHG19A3A017521	2.93679	1.35346	3.47757	-2.01331	6	0.836681	14.8897	0	13 x 1	RP13-329D4.3	Gencode.V23	noncoding	RP13-329D4.3	ENSG00000230440.1	lincRNA	lnc-FAM182B-4
ASHG19A3A034114	2.78739	2.6516	12.5727	1.80436e-21	6.92746e-20	38.3393	AC005162.4	Gencode.V23	noncoding	AC005162.4	ENSG00000229452.1	antisense	lnc-CHN2-1	NONHSAT119778	AC005162.4	ENSG00000229452.1	NA	NA	chr7	NA	AC005162.4	TAATTCCAGTTGGTGTTCTGGGCAGAAATGAAGAGGAGGAGGAAGAAGACAAAGCAGCTT			389	ENST00000416513	Ensembl	+	29122143	29119899	noncoding	447	ASHG19A3A034114	2.6513	1.22579	3.79873	-1.52514	5	0.847883	15.5873	0	18 x 1	AC005162.4	Gencode.V23	noncoding	AC005162.4	ENSG00000229452.1	antisense	lnc-CHN2-1
ASHG19A3A043342	2.78457	2.86117	11.4055	3.99405e-19	9.63573e-18	32.9712	RP11-501J20.5	Gencode.V23	noncoding	RP11-501J20.5	ENSG00000225936.1	antisense	lnc-PDZD8-1	NONHSAT016512	RP11-501J20.5	ENSG00000225936.1	NA	NA	chr10	NA	RP11-501J20.5	TGCACAACTTAAACATTAAACAGGGAGGACAGAAGGAAAACCACTTAGGAGGAGGAAGCA			744	ENST00000425264	Ensembl	NA	119001434	118999110	noncoding	738	ASHG19A3A043342	2.86072	1.31824	3.40194	-1.73881	8	0.81593	13.7554	0	18 x 1	RP11-501J20.5	Gencode.V23	noncoding	RP11-501J20.5	ENSG00000225936.1	antisense	lnc-PDZD8-1
ASHG19A3A049299	2.78335	2.50904	12.0824	1.71601e-20	5.45913e-19	36.1001	LINC00424	Gencode.V23	noncoding	LINC00424	ENSG00000226722.3	lincRNA	lnc-EFHA1-2	NONHSAT032409	LINC00424	ENSG00000226722.3	NA	NA	chr13	NA	AK057351	AGGGGGAGTTTGAGCAAGGAATGTTGCTAAAACGGCTAAAACCAGGAACTCAGAATATCG			651	uc001uoh.1	UCSC_knowngene	NA	22449702	22446908	noncoding	558	ASHG19A3A049299	2.50897	1.26678	3.62848	-1.33544	7	0.810982	13.5103	0	19 x 2	LINC00424	Gencode.V23	noncoding	LINC00424	ENSG00000226722.3	lincRNA	lnc-EFHA1-2
ASHG19A3A008986	2.77775	2.47341	13.2876	7.07783e-23	3.60417e-21	41.5585	AC091153.4	Gencode.V23	noncoding	AC091153.4	ENSG00000235085.3	antisense	lnc-ARRB2-2	NONHSAT145099	AC091153.4	ENSG00000235085.3	NA	NA	chr17	NA	AC091153.4	TTTCCAACTCCTGAAATACTTGGAATGAGGTGGAAGAAGCAAAGAAAGAAGGGAGCAGAG			387	ENST00000441700	Ensembl	+	4600129	4578673	noncoding	376	ASHG19A3A008986	2.47282	1.19441	3.91896	-1.37896	5	0.858848	16.3423	0	17 x 2	AC091153.4	Gencode.V23	noncoding	AC091153.4	ENSG00000235085.3	antisense	lnc-ARRB2-2
ASHG19A3A015011	2.77202	2.95018	13.3049	6.54749e-23	3.37947e-21	41.6359	AC097468.7	Gencode.V23	noncoding	AC097468.7	ENSG00000235024.1	antisense	lnc-FEV-1	NONHSAT076959	AC097468.7	ENSG00000235024.1	NA	NA	chr2	NA	AC097468.7	AAATATCAACTTTTTTGTGACCAGAGACACCAAGGGGGATTGGCAAGAGGAAAAGATGGA			553	ENST00000429343	Ensembl	NA	219826625	219809350	noncoding	513	ASHG19A3A015011	2.94926	1.12703	3.69586	-2.14155	3	0.845408	15.4273	0	13 x 1	AC097468.7	Gencode.V23	noncoding	AC097468.7	ENSG00000235024.1	antisense	lnc-FEV-1
ASHG19A3H0000015	2.76961	2.86094	12.5861	1.69704e-21	6.54944e-20	38.4003	nc-HOXA13-97	Arraystar_ HOX cluster	noncoding	NA	NA	NA	NA	NA	NA	NA	NA	NA	chr7	NA	nc-HOXA13-97	ATGGCCAGTCAGGGAGAAGGTAAACTGGGGGCAAATCAATATTTACCCAGAACTGCTAAA			348	nc-HOXA13-97-	HOX cluster	NA	27241546	27241198	noncoding	556	ASHG19A3H0000015	2.86051	1.19349	3.63046	-1.91366	6	0.730839	10.4363	0	20 x 3	nc-HOXA13-97	Arraystar_ HOX cluster	noncoding	NA	NA	NA	NA
ASHG19A3L0000776	2.76935	2.81236	11.5569	1.96842e-19	5.09732e-18	33.6746	lincRNA-SEL1L-4	BROAD	noncoding	NA	NA	NA	NA	NA	NA	NA	NA	NA	chr14	NA	lincRNA-SEL1L-4	CCTTCAAGGGGCTTACATCATGAGGGAAAAGGAAGTATGAAACAAGTCAACCAAAAACAA			10576	chr14:81868097-81878672+	lincRNA	+	81878672	81868097	noncoding	451	ASHG19A3L0000776	2.81241	1.26538	3.79183	-1.83687	8	0.786995	12.4331	0	14 x 1	lincRNA-SEL1L-4	BROAD	noncoding	NA	NA	NA	NA
ASHG19A3L0000603	2.76736	2.44492	10.6158	1.64517e-17	2.90883e-16	29.2755	lincRNA-WASF3	BROAD	noncoding	NA	NA	NA	NA	NA	NA	NA	NA	NA	chr13	NA	lincRNA-WASF3	TGCAGTGTTATCAGAGAAGCCAAAGAAAAAGGGAGCTTTTAGGAAAGGAATGGTCACCAC			19401	chr13:26994925-27014325+	lincRNA	+	27014325	26994925	noncoding	115	ASHG19A3L0000603	2.44475	1.36818	4.88415	-1.25367	6	0.817088	13.8141	0	16 x 1	lincRNA-WASF3	BROAD	noncoding	NA	NA	NA	NA
ASHG19A3A036099	2.76145	2.86662	12.3585	4.81333e-21	1.69469e-19	37.3639	FAM83A-AS1	Gencode.V23	noncoding	FAM83A-AS1	ENSG00000204949.8	antisense	lnc-C8orf76-1	NONHSAT128523	FAM83A-AS1	ENSG00000204949.8	NA	NA	chr8	NA	LOC100131726	AGGGCTCTTCAGTTTGGGAGAACCATATACAACCAGAAGAAGGGGCCAAAATATCTGAAG			1175	NR_024479	RefSeq_NR	NA	124214983	124213411	noncoding	622	ASHG19A3A036099	2.86625	1.20365	3.54453	-1.73409	6	0.823631	14.1552	0	17 x 1	FAM83A-AS1	Gencode.V23	noncoding	FAM83A-AS1	ENSG00000204949.8	antisense	lnc-C8orf76-1
ASHG19A3A014248	2.75897	2.82318	12.2476	8.01137e-21	2.7106e-19	36.8574	DPP10-AS1	Gencode.V23	noncoding	DPP10-AS1	ENSG00000235026.5	antisense	lnc-SLC35F5-9	NONHSAT073869	DPP10-AS1	ENSG00000235026.5	NA	NA	chr2	NA	AC066593.1	GGAAGAACTCTGTGGGTAAGGAGAAAGAAAACCTACTAGGAGACCATTATTGCAGTGAAG			644	ENST00000448663	Ensembl	NA	115918768	115888511	noncoding	729	ASHG19A3A014248	2.82226	1.22555	3.41193	-1.95427	6	0.864324	16.7505	0	13 x 1	DPP10-AS1	Gencode.V23	noncoding	DPP10-AS1	ENSG00000235026.5	antisense	lnc-SLC35F5-9
ASHG19A3H0000069	2.75489	3.41988	11.4755	2.87927e-19	7.17442e-18	33.2965	nc-HOXB9-196	Arraystar_ HOX cluster	noncoding	NA	NA	NA	NA	NA	NA	NA	NA	NA	chr17	NA	nc-HOXB9-196	AAGCAGGAATGGAGGAGCAGGAGACTCTAGATGAACACCCTAGATTTGATTTCTGTCTCT			208	nc-HOXB9-196-	HOX cluster	NA	46782712	46782504	noncoding	349	ASHG19A3H0000069	3.41953	1.30544	3.95005	-2.06164	9	0.792066	12.6469	0	19 x 2	nc-HOXB9-196	Arraystar_ HOX cluster	noncoding	NA	NA	NA	NA
ASHG19A3L0002208	2.74765	2.93945	11.7245	9.01721e-20	2.48563e-18	34.4507	lincRNA-RXRA-1	BROAD	noncoding	NA	NA	NA	NA	NA	NA	NA	NA	NA	chr9	NA	lincRNA-RXRA-1	AAGAACTTGGGGGATTTTTATGCAACAGCAAGAGTCTGAACCAGAGAGGGGTGAGATACT			27283	chr9:137338629-137365911-	lincRNA	NA	137365911	137338629	noncoding	407	ASHG19A3L0002208	2.93905	1.27608	3.86403	-1.62614	6	0.8219	14.0633	0	19 x 1	lincRNA-RXRA-1	BROAD	noncoding	NA	NA	NA	NA
ASHG19A3A037958	2.7473	4.16544	10.0849	2.04818e-16	2.94335e-15	26.7702	RP11-523L1.2	Gencode.V23	noncoding	RP11-523L1.2	ENSG00000236461.1	lincRNA	lnc-TNC-1	NONHSAT134408	RP11-523L1.2	ENSG00000236461.1	NA	NA	chr9	NA	RP11-523L1.2	AGCACTGCACACATCCAAAACCGGAGAAAAGCAGGAGAGAGAGAGAAGCAACATTATACT			1525	ENST00000423637	Ensembl	NA	117900688	117881817	noncoding	43	ASHG19A3A037958	4.16542	1.43261	5.87742	-2.81336	19	0.765501	11.5959	0	23 x 1	RP11-523L1.2	Gencode.V23	noncoding	RP11-523L1.2	ENSG00000236461.1	lincRNA	lnc-TNC-1
ASHG19A3A033517	2.74661	2.42034	14.6963	1.42553e-25	1.20681e-23	47.7266	RP11-309L24.2	Gencode.V23	noncoding	RP11-309L24.2	ENSG00000242902.1	antisense	lnc-TNPO3-1	NONHSAT123263	RP11-309L24.2	ENSG00000242902.1	NA	NA	chr7	NA	RP11-309L24.2	ATGACTGAAGCTGGAGAGTGAGGAAAGAACAAGGTAGTTAATCATGAAACCAGCGTGGCA			559	ENST00000469965	Ensembl	NA	128502680	128490215	noncoding	319	ASHG19A3A033517	2.41973	1.13977	4.00322	-1.39189	3	0.80559	13.2528	0	18 x 3	RP11-309L24.2	Gencode.V23	noncoding	RP11-309L24.2	ENSG00000242902.1	antisense	lnc-TNPO3-1
ASHG19A3A033452	2.74629	2.61312	16.3594	1.28569e-28	2.11491e-26	54.6856	RP11-3L10.3	Arraystar_ Ensembl	noncoding	NA	NA	NA	NA	NA	NA	NA	NA	NA	chr7	NA	RP11-3L10.3	AGAGGACAAGAGGAGGAATAGATATCACCTGGTGATAGAAGGCCCTAATACACAGGAACT			675	ENST00000450582	Ensembl	NA	121164508	121080887	noncoding	829	ASHG19A3A033452	2.61276	1.1197	3.29528	-1.46628	3	0.845043	15.4039	0	21 x 2	RP11-3L10.3	Arraystar_ Ensembl	noncoding	NA	NA	NA	NA
ASHG19A3A042065	2.74367	2.84173	10.9758	3.00434e-18	6.11127e-17	30.9654	TTTY8B	Gencode.V23	noncoding	TTTY8B	ENSG00000185700.10	lincRNA	lnc-AMELY-1	NONHSAT139344	TTTY8B	ENSG00000185700.10	NA	NA	chrY	NA	TTTY8B	TAGAGTATGAGCCACAATAAGGTCAGAGAGGAGTGAGGATACAATCTTGTGAGGGGTGAA			518	ENST00000426035	Ensembl	+	9531566	9528708	noncoding	121	ASHG19A3A042065	2.84169	1.29449	4.81901	-1.7993	6	0.764023	11.542	0	20 x 2	TTTY8B	Gencode.V23	noncoding	TTTY8B	ENSG00000185700.10	lincRNA	lnc-AMELY-1
ASHG19A3A035396	2.73663	2.56428	12.386	4.24155e-21	1.5109e-19	37.4896	LINC00244	Gencode.V23	noncoding	LINC00244	ENSG00000279418.1	lincRNA	lnc-RNF32-5	NONHSAT124419	LINC00244	ENSG00000279418.1	NA	NA	chr7	NA	C7orf4	AGGTGGAGGAGAGTTGGGAAAGGATAGAAGTGATATGCTATGGAAATCCTTACATTGTAT			611	NR_024119	RefSeq_NR	+	156333795	156333184	noncoding	294	ASHG19A3A035396	2.56486	1.25446	4.05972	-1.22422	8	0.893738	19.4188	0	17 x 1	LINC00244	Gencode.V23	noncoding	LINC00244	ENSG00000279418.1	lincRNA	lnc-RNF32-5
ASHG19A3A021714	2.73319	2.78135	9.19271	1.44811e-14	1.51942e-13	22.5423	lnc-PLOD2-3	LNCIPEDIA_3.1	noncoding	NA	NA	NA	lnc-PLOD2-3	NONHSAT092553	NA	NA	NA	NA	chr3	NA		CTAAATGGTCCCGAGAAGCAGGAGAATGAGAGATTATAAGGGCAGAGAGTCAGTTAAAAA			262	HIT000333393	H-invDB	NA	145884915	145884654	noncoding	93	ASHG19A3A021714	2.78131	1.42594	5.14289	-1.63308	6	0.87325	17.4674	0	24 x 1	lnc-PLOD2-3	LNCIPEDIA_3.1	noncoding	NA	NA	NA	lnc-PLOD2-3
ASHG19A3A025336	2.72766	2.59401	13.0346	2.21206e-22	1.02184e-20	40.4258	RP11-608O21.1	Gencode.V23	noncoding	RP11-608O21.1	ENSG00000248515.1	lincRNA	lnc-SLIT2-1	NONHSAT095727	RP11-608O21.1	ENSG00000248515.1	NA	NA	chr4	NA	RP11-608O21.1	AAGTAACAACTGGACTTAATAAAAGGAGCTTACACGAAGGAGGAGCTGAAGGCTGCTGTG			889	ENST00000511431	Ensembl	+	19911315	19457058	noncoding	841	ASHG19A3A025336	2.59396	1.21529	3.28017	-1.22037	7	0.866056	16.8843	0	16 x 2	RP11-608O21.1	Gencode.V23	noncoding	RP11-608O21.1	ENSG00000248515.1	lincRNA	lnc-SLIT2-1
ASHG19A3A017018	2.72763	2.66485	10.7352	9.35494e-18	1.73597e-16	29.8365	AC009502.4	Gencode.V23	noncoding	AC009502.4	ENSG00000227308.2	lincRNA	lnc-SLC4A3-1	NONHSAT077067	AC009502.4	ENSG00000227308.2	NA	NA	chr2	NA	AC009502.4	GTGAATAGAGAGAGAGGGAACAGGGAAATATCTAGATCTGTGTGCTGATACCACTTTTTT			496	ENST00000416861	Ensembl	+	220579408	220551708	noncoding	126	ASHG19A3A017018	2.66486	1.34931	4.78488	-1.279	7	0.79856	12.9311	0	23 x 1	AC009502.4	Gencode.V23	noncoding	AC009502.4	ENSG00000227308.2	lincRNA	lnc-SLC4A3-1
ASHG19A3A026326	2.72102	3.45725	9.95569	3.7902e-16	5.18741e-15	26.1588	RP11-287F9.1	Gencode.V23	noncoding	RP11-287F9.1	ENSG00000249284.1	processed_pseudogene	lnc-ADAM29-5	NONHSAT099338	NA	NA	NA	NA	chr4	NA	RP11-287F9.1	ACAGTCAGCCACAGCATAGCATAATGGAGACAGCAACGAAACAAGCAAAGACAAGCATGA			1458	ENST00000510748	Ensembl	+	176211918	176207755	noncoding	20	ASHG19A3A026326	3.45726	1.34058	6.55964	-1.95016	9	0.78639	12.408	0	21 x 1	RP11-287F9.1	Gencode.V23	noncoding	RP11-287F9.1	ENSG00000249284.1	processed_pseudogene	lnc-ADAM29-5
ASHG19A3L0001056	2.71742	2.71507	14.6367	1.84518e-25	1.5259e-23	47.4703	lincRNA-BIN1-1	BROAD	noncoding	NA	NA	NA	NA	NA	NA	NA	NA	NA	chr2	NA	lincRNA-BIN1-1	AAAGGAGTAGCGCAGGCAACTAGCATTACAGAGGCCAGAGACGATATATATGACGAAGTA			1143	BG564689	lincRNA	+	127538808	127538398	noncoding	798	ASHG19A3L0001056	2.71467	1.15192	3.33366	-1.55925	4	0.831841	14.6082	0	15 x 1	lincRNA-BIN1-1	BROAD	noncoding	NA	NA	NA	NA
ASHG19A3A039701	2.71307	2.87537	10.5651	2.09204e-17	3.62915e-16	29.0368	RP11-12D5.3	Gencode.V23	noncoding	RP11-12D5.3	ENSG00000232834.1	processed_pseudogene	lnc-DCAF8L1-4	NONHSAT136554	NA	NA	NA	NA	chrX	NA	RP11-12D5.3	TGCTCAAGACCAAGGTGCAGGGAAGAAAAGGACAAGCCAGGAAATATATCAAGCTGAACA			352	ENST00000456549	Ensembl	NA	27866056	27865704	noncoding	836	ASHG19A3A039701	2.87511	1.30701	3.28492	-1.69034	9	0.82312	14.1279	0	18 x 1	RP11-12D5.3	Gencode.V23	noncoding	RP11-12D5.3	ENSG00000232834.1	processed_pseudogene	lnc-DCAF8L1-4
ASHG19A3L0001396	2.71264	2.67255	12.8607	4.86199e-22	2.10498e-20	39.643	lincRNA-DUSP7	BROAD	noncoding	NA	NA	NA	NA	NA	NA	NA	NA	NA	chr3	NA	lincRNA-DUSP7	AGAGAGACTAGCACTCAAATGAGGAGAGAGAAACTGTAGAGGATTTGAGCTCCAGGGTTT			543	DA413705	lincRNA	+	52057211	52056668	noncoding	482	ASHG19A3L0001396	2.67242	1.22971	3.7441	-1.3746	6	0.831187	14.5711	0	16 x 2	lincRNA-DUSP7	BROAD	noncoding	NA	NA	NA	NA
ASHG19A3A052815	2.70917	2.60768	10.9058	4.17824e-18	8.28265e-17	30.6376	RP11-164J13.1	Gencode.V23	noncoding	RP11-164J13.1	ENSG00000258461.5	processed_transcript	NA	NA	RP11-164J13.1	ENSG00000258461.5	NA	NA	chr15	NA	CAPN3	TCTGAATCACAACAGAAAAGGAAGAGGAAGTGAGGTAGGGAGGCTATTTAAGCCTTGGGA			3881	NR_027911	RefSeq_NR	+	42704515	42640300	noncoding	501	ASHG19A3A052815	2.60791	1.27078	3.72069	-1.40716	6	0.847321	15.5506	0	16 x 1	RP11-164J13.1	Gencode.V23	noncoding	RP11-164J13.1	ENSG00000258461.5	processed_transcript	NA
ASHG19A3A040866	2.70266	2.65286	14.1223	1.73766e-24	1.21235e-22	45.2425	RP5-1172N10.2	Gencode.V23	noncoding	RP5-1172N10.2	ENSG00000223714.1	lincRNA	lnc-USP9X-1	NONHSAT136724	RP5-1172N10.2	ENSG00000223714.1	NA	NA	chrX	NA	RP5-1172N10.2	TTTTGCACACTAATTAATAAACTACTGCAACGGAAAAAGAGAAAGCAGGCAGAATGCAAA			835	ENST00000452501	Ensembl	+	41136031	41134991	noncoding	689	ASHG19A3A040866	2.65305	1.06963	3.45533	-1.7688	3	0.873903	17.5227	0	12 x 1	RP5-1172N10.2	Gencode.V23	noncoding	RP5-1172N10.2	ENSG00000223714.1	lincRNA	lnc-USP9X-1
ASHG19A3L0001772	2.70131	2.94403	10.4639	3.3797e-17	5.64825e-16	28.5601	lnc-KDM1B-2	LNCIPEDIA_3.1	noncoding	NA	NA	NA	lnc-KDM1B-2	NONHSAT107938	NA	NA	NA	NA	chr6	NA	lincRNA-NHLRC1	GTGACAATGAGAAGGGGTGAAGGGAATTGGAGGGTACTAACTACTTCAATTAAAAACAAC			879	CD514359	lincRNA	+	18054745	18053867	noncoding	431	ASHG19A3L0001772	2.94309	1.31376	3.81159	-1.86029	6	0.781164	12.1953	0	15 x 1	lnc-KDM1B-2	LNCIPEDIA_3.1	noncoding	NA	NA	NA	lnc-KDM1B-2
ASHG19A3A016425	2.68806	2.59387	11.3609	4.92163e-19	1.16877e-17	32.7636	YY1P2	Gencode.V23	noncoding	YY1P2	ENSG00000229104.1	processed_pseudogene	NA	NONHSAT074678	NA	NA	NA	NA	chr2	NA	AC023468.1	CTGGTGAAGACCATTGAGACCATGATGGTAGGCGAGGAGGAGGACAATGACAATGAAGAC			948	ENST00000438766	Ensembl	+	139655668	139654720	noncoding	484	ASHG19A3A016425	2.59385	1.27813	3.74362	-1.28865	6	0.841758	15.1975	0	20 x 1	YY1P2	Gencode.V23	noncoding	YY1P2	ENSG00000229104.1	processed_pseudogene	NA
ASHG19A3L0001049	2.68805	5.13982	10.7216	9.97505e-18	1.84315e-16	29.7728	lincRNA-GLI2-4	BROAD	noncoding	NA	NA	NA	NA	NA	NA	NA	NA	NA	chr2	NA	lincRNA-GLI2-4	GAAGAGCAGGGAAACGGACGGCAGACATGGGGGCAGGCATGGGGCGCAGAGGGGACCCCA			102	exon2235+	lincRNA	+	121155232	121155131	noncoding	640	ASHG19A3L0001049	5.13978	1.28529	3.51914	-3.81385	36	0.826763	14.3246	0	20 x 1	lincRNA-GLI2-4	BROAD	noncoding	NA	NA	NA	NA
ASHG19A3A026372	2.68563	3.1626	14.0512	2.37501e-24	1.60357e-22	44.932	RP11-386B13.4	Gencode.V23	noncoding	RP11-386B13.4	ENSG00000248517.1	lincRNA	lnc-HELT-1	NONHSAT099590	RP11-386B13.4	ENSG00000248517.1	NA	NA	chr4	NA	RP11-386B13.4	AAAGGAAATCACAAGGAAAGGGACTTTTCAAGGTCAGACTGCACCAGTGGAAAGTCAGCA			911	ENST00000505053	Ensembl	+	185926340	185910150	noncoding	1045	ASHG19A3A026372	3.16223	1.16512	2.97437	-1.96612	4	0.853394	15.957	0	12 x 1	RP11-386B13.4	Gencode.V23	noncoding	RP11-386B13.4	ENSG00000248517.1	lincRNA	lnc-HELT-1
ASHG19A3A010259	2.68537	2.68681	9.3996	5.38833e-15	6.05006e-14	23.5234	RP11-95O2.1	Gencode.V23	noncoding	RP11-95O2.1	ENSG00000267651.1	lincRNA	lnc-CELF4-9	NONHSAT058983	RP11-95O2.1	ENSG00000267651.1	NA	NA	chr18	NA		CTGGTCAAAGAGAGTAGGCAGGGGCAAAGTAGAAGACTAAGGATTTAAACGCAATGTGCT			2141	AF131757	misc_RNA	NA	34816205	34814086	noncoding	402	ASHG19A3A010259	2.68687	1.37847	3.87461	-1.41858	9	0.855877	16.1299	0	22 x 1	RP11-95O2.1	Gencode.V23	noncoding	RP11-95O2.1	ENSG00000267651.1	lincRNA	lnc-CELF4-9
ASHG19A3A015030	2.68442	4.50782	10.5101	2.71523e-17	4.61399e-16	28.7777	AC053503.6	Gencode.V23	noncoding	AC053503.6	ENSG00000234638.1	antisense	lnc-RESP18-1	NONHSAT077035	AC053503.6	ENSG00000234638.1	NA	NA	chr2	NA	AC053503.6	GACCACGAGGGATGGCCAGTGAGGAGGGGTCAGAGGCTGTGAGGGGAGGACTGAGGCTGG			224	ENST00000431827	Ensembl	NA	220290906	220289792	noncoding	404	ASHG19A3A015030	4.50797	1.3825	3.87019	-2.82718	23	0.849137	15.6698	0	19 x 1	AC053503.6	Gencode.V23	noncoding	AC053503.6	ENSG00000234638.1	antisense	lnc-RESP18-1
ASHG19A3A031162	2.68215	2.73212	12.7971	6.48921e-22	2.72211e-20	39.356	OR2W4P	Gencode.V23	noncoding	OR2W4P	ENSG00000216629.1	unprocessed_pseudogene	NA	NA	NA	NA	NA	NA	chr6	NA	RP3-408B20.4	CATCTATACTTTAAGGAATAAGGAGGTGAAAGGAGCACTGAAGAAGGTTTTGGGGAGGCA			926	ENST00000406496	Ensembl	+	27945853	27944927	noncoding	751	ASHG19A3A031162	2.73184	1.21757	3.38776	-1.56517	6	0.841015	15.1516	0	18 x 3	OR2W4P	Gencode.V23	noncoding	OR2W4P	ENSG00000216629.1	unprocessed_pseudogene	NA
ASHG19A3A019692	2.67542	2.39439	11.4894	2.69758e-19	6.77734e-18	33.3613	RNF185-AS1	Gencode.V23	noncoding	RNF185-AS1	ENSG00000254835.1	antisense	lnc-PLA2G3-1	NONHSAT084859	RNF185-AS1	ENSG00000254835.1	NA	NA	chr22	NA	AC002073.2	CAGAGAGAGGCAGATGAACATAGTTTTAGGGAGAAAGCTGATGGGAAACCTGTGAGTTAA			213	ENST00000333698	Ensembl	NA	31601515	31601298	noncoding	603	ASHG19A3A019692	2.39431	1.26943	3.5703	-1.09555	6	0.862705	16.6275	0	19 x 1	RNF185-AS1	Gencode.V23	noncoding	RNF185-AS1	ENSG00000254835.1	antisense	lnc-PLA2G3-1
ASHG19A3A043018	2.67253	3.5518	10.1263	1.6818e-16	2.46103e-15	26.9659	MBL3P	Gencode.V23	noncoding	MBL3P	ENSG00000219430.2	unprocessed_pseudogene	NA	NA	NA	NA	NA	NA	chr10	NA	RP11-589B3.5	CCCAATGCATCCCAGGCAGAGATGGGTGAGACGGACCCAGTGGGGAAAAGGGAGATCCAG			644	ENST00000402234	Ensembl	NA	81344633	81342053	noncoding	226	ASHG19A3A043018	3.55176	1.34534	4.25598	-2.26322	11	0.761064	11.4355	0	21 x 1	MBL3P	Gencode.V23	noncoding	MBL3P	ENSG00000219430.2	unprocessed_pseudogene	NA
ASHG19A3A026788	2.66779	3.50136	11.6949	1.03473e-19	2.82788e-18	34.3139	NONHSAT101432	NONCODE.V4	noncoding	NA	NA	NA	NA	NONHSAT101432	NA	NA	NA	NA	chr5	NA	CTD-2188H20.1	GGACATGGTAGTGGGAACAGGGAGAAAATGAAGTCATAGGGAGCATTCAGTCTTTTCTTC			2003	ENST00000514598	Ensembl	NA	52968075	52965910	noncoding	464	ASHG19A3A026788	3.50173	1.32955	3.76484	-2.19396	12	0.780468	12.1675	0	20 x 1	NONHSAT101432	NONCODE.V4	noncoding	NA	NA	NA	NA
ASHG19A3A034317	2.66305	2.71302	9.15675	1.71953e-14	1.78447e-13	22.3718	AC010971.1	Gencode.V23	noncoding	AC010971.1	ENSG00000234686.1	lincRNA	lnc-VWC2-2	NONHSAT120536	AC010971.1	ENSG00000234686.1	NA	NA	chr7	NA	AC010971.1	ACATTCATCACTGAGAGATTCAGGCAAGAGGGAGATAAGTTCAAGAGGACAGCCATTCTC			692	ENST00000440455	Ensembl	+	49294412	49269732	noncoding	113	ASHG19A3A034317	2.71389	1.38624	4.90409	-1.25475	10	0.812378	13.5785	0	18 x 1	AC010971.1	Gencode.V23	noncoding	AC010971.1	ENSG00000234686.1	lincRNA	lnc-VWC2-2
CUST_6_PI426265844	2.65489	2.59854	11.0898	1.75661e-18	3.73671e-17	31.4988	NONHSAT017676	NONCODE.V4	noncoding	NA	NA	NA	NA	NONHSAT017676	NA	NA	NA	NA	chr11	NA	Beta-globin transcripts	AAATTTTTAGGAATTGCACAGGAGTTGAGGGGAAACAAGTGTGAGGGATAGAACCACTGG			1047	AY034470	lncRNAdb	NA	5305952	5304904	noncoding	430	CUST_6_PI426265844	2.59854	1.24676	3.81246	-1.43005	5	0.870774	17.2616	0	16 x 3	NONHSAT017676	NONCODE.V4	noncoding	NA	NA	NA	NA
ASHG19A3A024492	2.64967	2.61993	11.2948	6.70743e-19	1.54569e-17	32.4558	RP11-562F9.2	Gencode.V23	noncoding	RP11-562F9.2	ENSG00000249152.1	lincRNA	lnc-RP11-9B6.1.1-1	NONHSAT097428	RP11-562F9.2	ENSG00000249152.1	NA	NA	chr4	NA	RP11-562F9.2	TTTGGGATTGAGGACCAAACAAGGTGAGGCACGATAAAGAAATTAGAAGGGGATCGCTAT			616	ENST00000502518	Ensembl	NA	93198226	93189917	noncoding	593	ASHG19A3A024492	2.61923	1.21499	3.58544	-1.46433	6	0.781906	12.2251	0	19 x 3	RP11-562F9.2	Gencode.V23	noncoding	RP11-562F9.2	ENSG00000249152.1	lincRNA	lnc-RP11-9B6.1.1-1
ASHG19A3A012455	2.64813	2.78482	9.98125	3.35546e-16	4.6363e-15	26.2798	LINC00664	Gencode.V23	noncoding	LINC00664	ENSG00000268658.5	lincRNA	NA	NONHSAT063712	LINC00664	ENSG00000268658.5	NA	NA	chr19	NA	BX537835	AGTGTGGGAGAGCGCTGGGAAGGAAGGTTGGCGGAGTTATACTCCAGACGGACGGGCTCA			3446	uc002nqb.2	UCSC_knowngene	+	21685726	21666516	noncoding	433	ASHG19A3A012455	2.78479	1.38314	3.81017	-1.44462	10	0.816148	13.7664	0	20 x 1	LINC00664	Gencode.V23	noncoding	LINC00664	ENSG00000268658.5	lincRNA	NA
ASHG19A3A032879	2.63959	2.53067	12.8755	4.54545e-22	1.9835e-20	39.7099	SEPT14P1	Gencode.V23	noncoding	SEPT14P1	ENSG00000231523.1	unprocessed_pseudogene	NA	NA	NA	NA	NA	NA	chr7	NA	RP11-196D18.5	GAGTTGAAACAGAGATTTATGCAGCGAGTCAAGGAGAAAGAAGCAACATTTAAAGAAGCC			648	ENST00000458703	Ensembl	NA	62615312	62577878	noncoding	881	ASHG19A3A032879	2.5304	1.16251	3.23315	-1.35225	4	0.784117	12.3147	0	18 x 1	SEPT14P1	Gencode.V23	noncoding	SEPT14P1	ENSG00000231523.1	unprocessed_pseudogene	NA
ASHG19A3A041175	2.63913	2.1604	13.6594	1.3439e-23	7.88912e-22	43.2098	lnc-PABPC1L2B-2	LNCIPEDIA_3.1	noncoding	NA	NA	NA	lnc-PABPC1L2B-2	NONHSAT137516	NA	NA	NA	NA	chrX	NA		TCTTGCAATGACGCTGAATTACTTTTCTGACAACAGGGAAAAGGACAGGAAGAGGGCACA			590	HIT000332221	H-invDB	+	72297752	72297161	noncoding	522	ASHG19A3A041175	2.16064	1.12974	3.66849	-0.839517	2	0.872167	17.3767	0	20 x 3	lnc-PABPC1L2B-2	LNCIPEDIA_3.1	noncoding	NA	NA	NA	lnc-PABPC1L2B-2
ASHG19A3A015872	2.6388	2.78625	13.0168	2.39783e-22	1.10513e-20	40.3456	AC079117.1	Gencode.V23	noncoding	AC079117.1	ENSG00000234653.1	antisense	lnc-MRPL19-4	NONHSAT071823	AC079117.1	ENSG00000234653.1	NA	NA	chr2	NA	AC079117.1	TCCAAATGGGAGCAAAAGGATCCAAGGGAATGCTCAGAAATATGCAATGGGGTACAGAAA			1000	ENST00000445178	Ensembl	+	77236917	77213090	noncoding	749	ASHG19A3A015872	2.78595	1.10307	3.38957	-1.72348	4	0.807999	13.3666	0	21 x 4	AC079117.1	Gencode.V23	noncoding	AC079117.1	ENSG00000234653.1	antisense	lnc-MRPL19-4
ASHG19A3A031384	2.63775	2.75817	12.8327	5.51997e-22	2.36122e-20	39.5168	RP3-468B3.2	Gencode.V23	noncoding	RP3-468B3.2	ENSG00000233183.2	lincRNA	lnc-ITPR3-1	NONHSAT109984	RP3-468B3.2	ENSG00000233183.2	NA	NA	chr6	NA	RP3-468B3.2	CCACTGGAGGTGATTTGAAAAGGACGAGGACACCTGGGAACAAGGCAATGAAGGTGGCTA			567	ENST00000451317	Ensembl	+	33892460	33881860	noncoding	835	ASHG19A3A031384	2.75906	1.21613	3.28701	-1.31515	5	0.880815	18.1327	0	17 x 1	RP3-468B3.2	Gencode.V23	noncoding	RP3-468B3.2	ENSG00000233183.2	lincRNA	lnc-ITPR3-1
ASHG19A3A049819	2.63506	2.5785	11.666	1.18368e-19	3.19325e-18	34.1802	DAOA-AS1	Gencode.V23	noncoding	DAOA-AS1	ENSG00000232307.1	antisense	lnc-EFNB2-4	NONHSAT035043	DAOA-AS1	ENSG00000232307.1	NA	NA	chr13	NA	RP11-166E2.1	TTGATGAGTTCAGACAAGAAGAAGGTGATGATGACAAGAGAGCGTCACGGGGAAATTCTG			2482	ENST00000448407	Ensembl	NA	106158030	106111403	noncoding	664	ASHG19A3A049819	2.57818	1.21332	3.49065	-1.41663	4	0.843447	15.3029	0	22 x 1	DAOA-AS1	Gencode.V23	noncoding	DAOA-AS1	ENSG00000232307.1	antisense	lnc-EFNB2-4
ASHG19A3A030909	2.63157	2.70287	12.3953	4.06396e-21	1.45361e-19	37.5321	RP11-420L9.2	Gencode.V23	noncoding	RP11-420L9.2	ENSG00000219992.2	processed_pseudogene	lnc-FAM50B-6	NONHSAT107195	NA	NA	NA	NA	chr6	NA	RP11-420L9.2	GACTTCCAGATTGACTGGAAGAGAATTGAAAGAGACGTACATAAAGCAAAAAGACATACT			433	ENST00000402155	Ensembl	+	3755068	3754332	noncoding	656	ASHG19A3A030909	2.70373	1.1249	3.49897	-1.83771	4	0.868552	17.0816	0	12 x 1	RP11-420L9.2	Gencode.V23	noncoding	RP11-420L9.2	ENSG00000219992.2	processed_pseudogene	lnc-FAM50B-6
ASHG19A3L0003222	2.63029	2.69561	8.65104	1.92335e-13	1.67979e-12	19.9772	lincRNA-COPS7B	BROAD	noncoding	NA	NA	NA	NA	NA	NA	NA	NA	NA	chr2	NA	lincRNA-COPS7B	ATGCGAGTGAAAGCAGAAGAAATCGATATGATAACCAGGGCAAAACATCCAGAAGTAAAC			1020	CD245860	lincRNA	NA	232745532	232745078	noncoding	8	ASHG19A3L0003222	2.69667	1.39732	7.287	-1.49349	6	0.710397	9.83815	2.22e-16	16 x 3	lincRNA-COPS7B	BROAD	noncoding	NA	NA	NA	NA
ASHG19A3A053291	2.62467	2.1951	13.4708	3.11569e-23	1.70071e-21	42.374	RP11-6O2.3	Gencode.V23	noncoding	RP11-6O2.3	ENSG00000261616.1	antisense	lnc-SYNM-2	NONHSAT050857	RP11-6O2.3	ENSG00000261616.1	NA	NA	chr15	NA		GCCATTTGATTGCTTGTAGTAGGCTAGGGCAAATCAAGGAGAGGAGAAAGATTAAAGTTG			2700	BC034816	RNAdb	+	99685575	99679521	noncoding	587	ASHG19A3A053291	2.19489	1.13228	3.59435	-0.976152	3	0.846134	15.4738	0	17 x 2	RP11-6O2.3	Gencode.V23	noncoding	RP11-6O2.3	ENSG00000261616.1	antisense	lnc-SYNM-2
ASHG19A3A034761	2.61984	2.616	10.5902	1.85767e-17	3.25515e-16	29.1548	RP11-297H3.3	Gencode.V23	noncoding	RP11-297H3.3	ENSG00000233985.1	lincRNA	lnc-METTL11B-1	NONHSAT007491	RP11-297H3.3	ENSG00000233985.1	NA	NA	chr1	NA	RP11-297H3.3	TCAAAACAGTACAATGCAAGCGGCAAGAATCAGGAAGTGCACAGAAACAAGAAGCTCGGT			760	ENST00000439184	Ensembl	+	170210428	170143543	noncoding	668	ASHG19A3A034761	2.61535	1.22769	3.4885	-1.58927	6	0.756491	11.2742	0	18 x 3	RP11-297H3.3	Gencode.V23	noncoding	RP11-297H3.3	ENSG00000233985.1	lincRNA	lnc-METTL11B-1
ASHG19A3A000248	2.6178	3.11904	11.1491	1.32928e-18	2.89611e-17	31.7759	RP11-540K16.1	Gencode.V23	noncoding	RP11-540K16.1	ENSG00000237292.1	lincRNA	NA	NONHSAT008289	RP11-540K16.1	ENSG00000237292.1	NA	NA	chr1	NA	RP11-540K16.1	AGGCTGCCAGGAAGAGCCAGAAAACAGGTCACTGACCAGCTAATACAGGCCAAGGCTGCT			541	ENST00000438428	Ensembl	+	181151343	181144472	noncoding	534	ASHG19A3A000248	3.1187	1.21918	3.65469	-1.98794	9	0.730373	10.4221	0	19 x 4	RP11-540K16.1	Gencode.V23	noncoding	RP11-540K16.1	ENSG00000237292.1	lincRNA	NA
ASHG19A3A000104	2.61695	3.22419	10.2114	1.12164e-16	1.70163e-15	27.3683	lnc-TDRD3-3	LNCIPEDIA_3.1	noncoding	NA	NA	NA	lnc-TDRD3-3	NONHSAT034122	NA	NA	NA	NA	chr13	NA	RP11-196P2.1	GAGGGGAGAGATCACCTCAAGTAGGCACAGgctggaaaattcaagatcaaggcactatca			403	ENST00000414201	Ensembl	+	61492139	61491175	noncoding	938	ASHG19A3A000104	3.22367	1.26753	3.15995	-2.23683	8	0.781037	12.1902	0	18 x 3	lnc-TDRD3-3	LNCIPEDIA_3.1	noncoding	NA	NA	NA	lnc-TDRD3-3
ASHG19A3A014743	2.61622	3.60374	9.53815	2.7797e-15	3.26291e-14	24.1804	LINC01473	Gencode.V23	noncoding	LINC01473	ENSG00000237877.6	lincRNA	lnc-ZSWIM2-3	NONHSAT075980	LINC01473	ENSG00000237877.6	NA	NA	chr2	NA	AC097500.2	AGAAAGCTGAAAACACACTGAGGATTATGGGAGAGGGGCAAGTGCATGAAGCTTCTCAAT			825	ENST00000456653	Ensembl	NA	186947960	186897871	noncoding	851	ASHG19A3A014743	3.60333	1.33119	3.27071	-2.59442	14	0.734685	10.5553	0	15 x 2	LINC01473	Gencode.V23	noncoding	LINC01473	ENSG00000237877.6	lincRNA	lnc-ZSWIM2-3
ASHG19A3A026498	2.61297	2.53873	9.33411	7.36798e-15	8.09172e-14	23.2128	RP11-404K5.3	Gencode.V23	noncoding	RP11-404K5.3	ENSG00000248775.1	processed_pseudogene	lnc-CYFIP1-4	NONHSAT040793	NA	NA	NA	NA	chr5	NA	RP11-404K5.3	CTTGAAGAATGAGTACATGGAAAAGAGGACCAAGAGCAGAGAGTATGGCAATTTGATGCA			246	ENST00000504093	Ensembl	NA	7288590	7288036	noncoding	364	ASHG19A3A026498	2.53877	1.34962	3.93308	-1.19746	10	0.826092	14.2879	0	23 x 1	RP11-404K5.3	Gencode.V23	noncoding	RP11-404K5.3	ENSG00000248775.1	processed_pseudogene	lnc-CYFIP1-4
ASHG19A3A015271	2.61205	2.66584	9.43095	4.6386e-15	5.26376e-14	23.6721	LINC01105	Gencode.V23	noncoding	LINC01105	ENSG00000232044.6	lincRNA	lnc-SOX11-3	NONHSAT068827	LINC01105	ENSG00000232044.6	NA	NA	chr2	NA	AC073479.1	AGTGCTGGTAGCAGTCATTTATGAGGGAGGAAAGGAGCAGAATAAACACACTTCTCAGCT			3329	ENST00000431188	Ensembl	+	6125025	6072919	noncoding	637	ASHG19A3A015271	2.66615	1.32296	3.52208	-1.30387	6	0.780919	12.1855	0	18 x 1	LINC01105	Gencode.V23	noncoding	LINC01105	ENSG00000232044.6	lincRNA	lnc-SOX11-3
ASHG19A3A015347	2.60611	2.56411	10.2714	8.43503e-17	1.30882e-15	27.6514	MYCNUT	Gencode.V23	noncoding	MYCNUT	ENSG00000223850.1	lincRNA	lnc-MYCN-1	NONHSAT069300	MYCNUT	ENSG00000223850.1	NA	NA	chr2	NA	AC010145.3	AGGAAGAACAGCCGATGTACAGGCAGAACTTGACAAATGAGGCAACAAGCAACTTGATCT			1039	ENST00000433810	Ensembl	+	16076139	16060520	noncoding	213	ASHG19A3A015347	2.56438	1.27485	4.35009	-1.27656	7	0.863483	16.6863	0	16 x 2	MYCNUT	Gencode.V23	noncoding	MYCNUT	ENSG00000223850.1	lincRNA	lnc-MYCN-1
ASHG19A3A052494	2.60428	3.08073	12.3177	5.80445e-21	2.02253e-19	37.1778	GOLGA2P10	Gencode.V23	noncoding	GOLGA2P10	ENSG00000255769.7	processed_transcript	NA	NONHSAT047785	NA	NA	NA	NA	chr15	NA	LOC388152	TTTATGGAAGGAGAAGGTGGACCTGAAGGAGCGGGTAGAGAAACTAGAGCTTCAATTCAT			3356	NR_027001	RefSeq_NR	NA	84898920	84867599	noncoding	599	ASHG19A3A052494	3.08085	1.2631	3.57823	-1.62622	11	0.832537	14.6481	0	16 x 1	GOLGA2P10	Gencode.V23	noncoding	GOLGA2P10	ENSG00000255769.7	processed_transcript	NA
ASHG19A3A023518	2.60002	2.39622	12.8415	5.30525e-22	2.28062e-20	39.5562	RP11-543D10.2	Gencode.V23	noncoding	RP11-543D10.2	ENSG00000239628.1	lincRNA	lnc-SKIL-1	NONHSAT093193	RP11-543D10.2	ENSG00000239628.1	NA	NA	chr3	NA	RP11-543D10.2	AAATAGGGACCTTGTAGATCCAGTACTGACTTGGCAGATAAGAGGAGAAAGCAGTCCAGA			469	ENST00000466291	Ensembl	+	170071749	170063465	noncoding	879	ASHG19A3A023518	2.39578	1.13588	3.23495	-1.26395	3	0.85519	16.0817	0	15 x 2	RP11-543D10.2	Gencode.V23	noncoding	RP11-543D10.2	ENSG00000239628.1	lincRNA	lnc-SKIL-1
ASHG19A3A037903	2.59937	2.93783	10.2218	1.06763e-16	1.62784e-15	27.4173	LRRC37A5P	Gencode.V23	noncoding	LRRC37A5P	ENSG00000204173.10	processed_transcript	lnc-C9orf29-2	NONHSAT133978	NA	NA	NA	NA	chr9	NA	C9orf29	AACTGTATCAATGACAGCATGGAAGCCCAGAATGAACAGAAAGAGCAGAAGTCGAATGAG			1561	uc004bfk.3	UCSC_knowngene	NA	114393569	114365110	noncoding	964	ASHG19A3A037903	2.93734	1.27436	3.1058	-1.64113	8	0.752241	11.1278	0	19 x 3	LRRC37A5P	Gencode.V23	noncoding	LRRC37A5P	ENSG00000204173.10	processed_transcript	lnc-C9orf29-2
ASHG19A3A029140	2.59509	3.39484	8.83266	8.08546e-14	7.51231e-13	20.8364	lnc-KCNIP1-1	LNCIPEDIA_3.1	noncoding	NA	NA	NA	lnc-KCNIP1-1	NONHSAT105047	NA	NA	NA	NA	chr5	NA	AC034199.1	TTCTTCAAGTCACAGAGAGACAGAGAGGAGGGGACGAAGGACGAGCCATGGGGTTTTGAA			2938	ENST00000436248	Ensembl	+	169762104	169758396	noncoding	386	ASHG19A3A029140	3.39499	1.39127	3.89982	-1.98443	13	0.84065	15.1292	0	21 x 1	lnc-KCNIP1-1	LNCIPEDIA_3.1	noncoding	NA	NA	NA	lnc-KCNIP1-1
ASHG19A3A018289	2.58844	2.31245	14.1951	1.26247e-24	8.98363e-23	45.5599	RP4-640H8.2	Gencode.V23	noncoding	RP4-640H8.2	ENSG00000204117.1	lincRNA	lnc-CTNNBL1-1	NONHSAT079631	RP4-640H8.2	ENSG00000204117.1	NA	NA	chr20	NA	RP4-640H8.2	TGATGGCTTATAATGTCAAAGATGATGGAAACAGGGAGGCGACGGCTGAAAGAATGGGTT			2112	ENST00000373508	Ensembl	+	36311636	36305311	noncoding	503	ASHG19A3A018289	2.31243	1.11823	3.71265	-1.04491	1	0.859556	16.3938	0	19 x 4	RP4-640H8.2	Gencode.V23	noncoding	RP4-640H8.2	ENSG00000204117.1	lincRNA	lnc-CTNNBL1-1
ASHG19A3L0002184	2.58445	2.28877	9.37862	5.95637e-15	6.64361e-14	23.4239	lincRNA-NR4A3-1	BROAD	noncoding	NA	NA	NA	NA	NA	NA	NA	NA	NA	chr9	NA	lincRNA-NR4A3-1	TGCCTAGAGGAAGCAAATGCATGAGAAAACTAGAAGGTAGAGGGAAGTTGAAGACTTCAG			538	DB341535	lincRNA	+	102316251	102315714	noncoding	157	ASHG19A3L0002184	2.28915	1.30406	4.57746	-0.961186	5	0.880653	18.1178	0	19 x 1	lincRNA-NR4A3-1	BROAD	noncoding	NA	NA	NA	NA
ASHG19A3A029986	2.58298	2.87857	12.432	3.43466e-21	1.24764e-19	37.6994	HNRNPA3P4	Gencode.V23	noncoding	HNRNPA3P4	ENSG00000226068.1	processed_pseudogene	NA	NA	NA	NA	NA	NA	chr6	NA	RP11-168F24.2	GGCATAATTGTGAAGTGAAAAACAGGGGTGGGGACTTTCTAAACAAGAGATGCAGTCTGC			803	ENST00000427514	Ensembl	NA	48117741	48116938	noncoding	875	ASHG19A3A029986	2.87811	1.16988	3.24084	-1.66718	6	0.823524	14.1495	0	16 x 2	HNRNPA3P4	Gencode.V23	noncoding	HNRNPA3P4	ENSG00000226068.1	processed_pseudogene	NA
ASHG19A3A014567	2.57015	2.90011	11.611	1.52978e-19	4.03373e-18	33.9252	RPL7P61	Gencode.V23	noncoding	RPL7P61	ENSG00000230282.1	processed_pseudogene	NA	NA	NA	NA	NA	NA	chr2	NA	AC104697.1	TAGACAGATGTACAGCACAGAAATTCGATAGGTAGGATGGCAAGAAAAGGTGGCAACTTC			751	ENST00000451721	Ensembl	NA	164009817	164008760	noncoding	559	ASHG19A3A014567	2.90045	1.19536	3.62683	-1.46268	7	0.781785	12.2202	0	22 x 4	RPL7P61	Gencode.V23	noncoding	RPL7P61	ENSG00000230282.1	processed_pseudogene	NA
ASHG19A3A010948	2.56745	2.66212	9.80514	7.77051e-16	1.00761e-14	25.4459	PROX1-AS1	Gencode.V23	noncoding	PROX1-AS1	ENSG00000230461.8	antisense	lnc-PTPN14-3	NONHSAT009427	PROX1-AS1	ENSG00000230461.8	NA	NA	chr1	NA	AK092251	AGCAGAGGAGTATACAGGACAAGAACTTGATGGTCTCGGGAAAATGGACAACATGACTCA			3300	uc001hkf.1	UCSC_knowngene	NA	214139607	213992977	noncoding	621	ASHG19A3A010948	2.66204	1.27957	3.54855	-1.42055	6	0.803771	13.1681	0	16 x 2	PROX1-AS1	Gencode.V23	noncoding	PROX1-AS1	ENSG00000230461.8	antisense	lnc-PTPN14-3
ASHG19A3A047970	2.56666	2.82178	11.1445	1.35787e-18	2.95311e-17	31.7548	lnc-RP11-144F15.1.1-1	LNCIPEDIA_3.1	noncoding	NA	NA	NA	lnc-RP11-144F15.1.1-1	NA	NA	NA	NA	NA	chr12	NA	AC078992.1	CACAACATCAAGGGAAGAGAGAGGTCAGTGGTGTCAAATGCTATAGAAGGGTCATATGAA			1840	ENST00000512615	Ensembl	NA	106856449	106854482	noncoding	903	ASHG19A3A047970	2.82164	1.17831	3.208	-1.66788	7	0.804157	13.1859	0	23 x 1	lnc-RP11-144F15.1.1-1	LNCIPEDIA_3.1	noncoding	NA	NA	NA	lnc-RP11-144F15.1.1-1
ASHG19A3A036606	2.56582	2.30194	13.8476	5.83249e-24	3.66487e-22	44.0393	RP11-26M5.2	Gencode.V23	noncoding	RP11-26M5.2	ENSG00000253551.1	antisense	lnc-AC090186.1-4	NONHSAT126554	RP11-26M5.2	ENSG00000253551.1	NA	NA	chr8	NA		CTGAGGATGTGTTTTTGCAAGACAGTCAAAGAAGAGACAAGAAGTAAGCCAGCAGAAGCC			846	BC065517	misc_RNA	+	53112112	53106921	noncoding	726	ASHG19A3A036606	2.30224	1.08819	3.41531	-0.972286	2	0.892649	19.302	0	17 x 2	RP11-26M5.2	Gencode.V23	noncoding	RP11-26M5.2	ENSG00000253551.1	antisense	lnc-AC090186.1-4
ASHG19A3L0001999	2.56544	2.90643	9.97637	3.43453e-16	4.74017e-15	26.2567	lincRNA-TRIB1-4	BROAD	noncoding	NA	NA	NA	NA	NA	NA	NA	NA	NA	chr8	NA	lincRNA-TRIB1-4	AGAGACAAGCAAATAAACAGCTGCACAAAGCAGGAATGAGGTCAGAATTTCCAAGATGGC			662	BM670266	lincRNA	NA	126542728	126535155	noncoding	693	ASHG19A3L0001999	2.90647	1.28101	3.45286	-1.81396	8	0.756878	11.2877	0	15 x 4	lincRNA-TRIB1-4	BROAD	noncoding	NA	NA	NA	NA
ASHG19A3A021811	2.56386	2.49899	10.3376	6.158e-17	9.80804e-16	27.964	RP11-639F1.2	Gencode.V23	noncoding	RP11-639F1.2	ENSG00000243518.1	processed_pseudogene	lnc-AC104472.1-3	NONHSAT092834	NA	NA	NA	NA	chr3	NA	RP11-639F1.2	ACTAGTTGACAAAGAATGCCAAATGTTCTGGAACAAGGGAAACAAGGGAATGCATCCAAC			840	ENST00000476543	Ensembl	NA	155121188	155119117	noncoding	790	ASHG19A3A021811	2.49886	1.24806	3.3459	-1.29784	5	0.796945	12.8592	0	22 x 1	RP11-639F1.2	Gencode.V23	noncoding	RP11-639F1.2	ENSG00000243518.1	processed_pseudogene	lnc-AC104472.1-3
ASHG19A3A034289	2.55709	2.62892	10.9296	3.73558e-18	7.48487e-17	30.7489	lnc-IGFBP1-1	LNCIPEDIA_3.1	noncoding	NA	NA	NA	lnc-IGFBP1-1	NONHSAT120477	NA	NA	NA	NA	chr7	NA	AC091524.5	TTTTATGGTGAGGAGCAAGCAAGCAAGAAAGGTTATTAGCAAGCAGGAAGCACAGAGGAA			2675	ENST00000421227	Ensembl	+	45980927	45977476	noncoding	216	ASHG19A3A034289	2.62869	1.23243	4.34244	-1.40596	4	0.819564	13.9412	0	23 x 1	lnc-IGFBP1-1	LNCIPEDIA_3.1	noncoding	NA	NA	NA	lnc-IGFBP1-1
ASHG19A3A050958	2.55699	2.94627	10.7441	8.96778e-18	1.66974e-16	29.8785	RP5-1021I20.2	Gencode.V23	noncoding	RP5-1021I20.2	ENSG00000258586.1	lincRNA	lnc-C14orf43-1	NONHSAT037748	RP5-1021I20.2	ENSG00000258586.1	NA	NA	chr14	NA	BC038204	AGAGCCACATATCTACTGGCAAAAGGAAAAGTGCAAAATTTCCAAGGGCAGGCTGCTGAA			1174	uc001xov.1	UCSC_knowngene	NA	74296838	74289261	noncoding	459	ASHG19A3A050958	2.94557	1.20208	3.7722	-1.8867	6	0.733067	10.505	0	15 x 5	RP5-1021I20.2	Gencode.V23	noncoding	RP5-1021I20.2	ENSG00000258586.1	lincRNA	lnc-C14orf43-1
ASHG19A3A038757	2.55573	2.90102	10.8638	5.09549e-18	9.94824e-17	30.4403	RP11-470P21.2	Gencode.V23	noncoding	RP11-470P21.2	ENSG00000229312.2	antisense	lnc-FAM189A2-1	NONHSAT131780	RP11-470P21.2	ENSG00000229312.2	NA	NA	chr9	NA	RP11-470P21.2	ACAAGCATCACAGGAGAGTGGAGAGCTAGTGTTAAAGACAAGTCCCTAAAATGGGCAGAA			443	ENST00000429567	Ensembl	+	72109429	72087381	noncoding	870	ASHG19A3A038757	2.90098	1.17698	3.24782	-1.85175	6	0.785818	12.3843	0	20 x 4	RP11-470P21.2	Gencode.V23	noncoding	RP11-470P21.2	ENSG00000229312.2	antisense	lnc-FAM189A2-1
ASHG19A3A033044	2.55287	2.86458	12.6344	1.36121e-21	5.34784e-20	38.6195	OR2AQ1P	Gencode.V23	noncoding	OR2AQ1P	ENSG00000229724.1	unprocessed_pseudogene	NA	NONHSAT006991	NA	NA	NA	NA	chr1	NA	OR2AQ1P	AGGAACAAGGATGTAAAAGGGGCTTCTTGGAAAGTACTTAGAGTCAAAGGGACAGCTCAA			200	ENST00000451972	Ensembl	+	158766003	158765803	noncoding	883	ASHG19A3A033044	2.86535	1.15048	3.22636	-1.2752	4	0.867457	16.9944	0	21 x 1	OR2AQ1P	Gencode.V23	noncoding	OR2AQ1P	ENSG00000229724.1	unprocessed_pseudogene	NA
ASHG19A3A039737	2.5502	3.00864	10.8865	4.57729e-18	8.99731e-17	30.5469	FAM47DP	Gencode.V23	noncoding	FAM47DP	ENSG00000174678.9	processed_pseudogene	NA	NONHSAT136627	NA	NA	NA	NA	chrX	NA	AL627244.2	AGATGAAATGGATGAGGTCGAATCCTCACAGGAAAAAGACTGGGACAGGAAACTCCAGAT			3290	ENST00000402340	Ensembl	NA	37404515	37400329	noncoding	688	ASHG19A3A039737	3.00721	1.18981	3.45886	-1.9927	5	0.762163	11.4749	0	16 x 2	FAM47DP	Gencode.V23	noncoding	FAM47DP	ENSG00000174678.9	processed_pseudogene	NA
ASHG19A3A019737	2.54958	2.26715	10.7927	7.12663e-18	1.35435e-16	30.1069	LINC01399	Gencode.V23	noncoding	LINC01399	ENSG00000233080.2	lincRNA	lnc-MB-1	NONHSAT085041	LINC01399	ENSG00000233080.2	NA	NA	chr22	NA	CTA-714B7.5	TTTCCTGCTGAGTAGGAGTTGAAACAGAATGGAGGGTGGAGAGAAAGGAACCAGAAACAT			648	ENST00000423311	Ensembl	NA	35627049	35515816	noncoding	490	ASHG19A3A019737	2.26759	1.20751	3.73699	-0.905114	4	0.895239	19.5825	0	19 x 1	LINC01399	Gencode.V23	noncoding	LINC01399	ENSG00000233080.2	lincRNA	lnc-MB-1
ASHG19A3A024667	2.54852	2.37916	16.613	4.5519e-29	8.27309e-27	55.7153	LTV1P1	Gencode.V23	noncoding	LTV1P1	ENSG00000250219.2	processed_pseudogene	lnc-MAD2L1-2	NONHSAT098120	NA	NA	NA	NA	chr4	NA	RP11-96A1.3	CCTTCAAACTAGAGAAAAGAAGGCAGGAAAATGAACTACTGAACCTGAAGAAGAATGTTG			1213	ENST00000510683	Ensembl	NA	121013416	121012203	noncoding	987	ASHG19A3A024667	2.37852	0.995726	3.06953	-1.33658	1	0.830334	14.5229	0	18 x 4	LTV1P1	Gencode.V23	noncoding	LTV1P1	ENSG00000250219.2	processed_pseudogene	lnc-MAD2L1-2
ASHG19A3A000408	2.54806	3.07406	9.19713	1.41783e-14	1.49023e-13	22.5633	ZBTB20-AS1	Gencode.V23	noncoding	ZBTB20-AS1	ENSG00000241560.5	antisense	lnc-TIGIT-2	NONHSAT091276	ZBTB20-AS1	ENSG00000241560.5	NA	NA	chr3	NA	RP11-364F11.1	CAACACAGACGGGGCTAAAGCAGGGTGAGAAGCAAAAGTGCTCAGGAGTTAAGAGAAGCA			539	ENST00000496219	Ensembl	+	114085891	114070657	noncoding	478	ASHG19A3A000408	3.07422	1.34731	3.74879	-1.68545	11	0.814276	13.6725	0	19 x 1	ZBTB20-AS1	Gencode.V23	noncoding	ZBTB20-AS1	ENSG00000241560.5	antisense	lnc-TIGIT-2
CUST_5_PI426265844	2.5463	2.47811	11.3913	4.26783e-19	1.02312e-17	32.9053	lnc-OR51B4-5	LNCIPEDIA_3.1	noncoding	NA	NA	NA	lnc-OR51B4-5	NONHSAT017675	NA	NA	NA	NA	chr11	NA	beta-globin transcripts	TTTTTAGGAATCTGCACAGGAGTTGAGAGGGAAACAAGATGGTGAAGGGACTAGAAACCA			1188	AY034469	lncRNAdb	NA	5305929	5304739	noncoding	701	CUST_5_PI426265844	2.47803	1.18005	3.44523	-1.26058	3	0.851279	15.8129	0	16 x 3	lnc-OR51B4-5	LNCIPEDIA_3.1	noncoding	NA	NA	NA	lnc-OR51B4-5
ASHG19A3A055252	2.54148	2.69248	10.3971	4.64136e-17	7.5469e-16	28.245	RP3-326I13.1	Gencode.V23	noncoding	RP3-326I13.1	ENSG00000224294.1	lincRNA	lnc-MAOA-3	NONHSAT136767	RP3-326I13.1	ENSG00000224294.1	NA	NA	chrX	NA	AK056105	CAGGATAAACACTTACAAAGACTAAAGACGCCACAATCAAGAACTCAGAAGGGTAGAAGA			2228	uc004dfw.1	UCSC_knowngene	+	43085847	43036242	noncoding	473	ASHG19A3A055252	2.69159	1.19094	3.75565	-1.65481	6	0.704764	9.68253	4.44e-16	19 x 5	RP3-326I13.1	Gencode.V23	noncoding	RP3-326I13.1	ENSG00000224294.1	lincRNA	lnc-MAOA-3
ASHG19A3A039621	2.5355	2.79628	10.9998	2.68301e-18	5.50933e-17	31.0779	lnc-ASB11-2	LNCIPEDIA_3.1	noncoding	NA	NA	NA	lnc-ASB11-2	NA	NA	NA	NA	NA	chrX	NA		TTGAAGAATGGGCTCTTAACCTTGTACGAGAAAGAAAAGGGTGAGGAAGAAAATGGATTG			1341	AL079289	NRED	NA	15347078	15345759	noncoding	539	ASHG19A3A039621	2.79547	1.17913	3.6518	-2.01932	5	0.753793	11.1808	0	14 x 3	lnc-ASB11-2	LNCIPEDIA_3.1	noncoding	NA	NA	NA	lnc-ASB11-2
ASHG19A3A008088	2.53468	2.30929	12.4047	3.89321e-21	1.39924e-19	37.5748	RP11-19P22.5	Gencode.V23	noncoding	RP11-19P22.5	ENSG00000265788.1	lincRNA	NA	NONHSAT052337	RP11-19P22.5	ENSG00000265788.1	NA	NA	chr17	NA		TTTTAATGAATGAAAGACCAGAAGAAGTCAGTCTTTGAAGGGAGAGGAGAGGAGCATCTG			2110	AK125757	misc_RNA	NA	25990684	25988574	noncoding	487	ASHG19A3A008088	2.3095	1.10837	3.73893	-1.05836	2	0.888149	18.8369	0	16 x 3	RP11-19P22.5	Gencode.V23	noncoding	RP11-19P22.5	ENSG00000265788.1	lincRNA	NA
ASHG19A3A037852	2.53396	3.0269	10.9651	3.15982e-18	6.40393e-17	30.9153	RP11-308N19.3	Gencode.V23	noncoding	RP11-308N19.3	ENSG00000237062.1	lincRNA	lnc-KLF4-5	NONHSAT133841	RP11-308N19.3	ENSG00000237062.1	NA	NA	chr9	NA	RP11-308N19.3	AGAATCATTAGATTCTAAATGCATTCAGAAGACAGGGGGCAGAGAGACAGACTCGGAGGA			597	ENST00000446206	Ensembl	NA	109378087	109377358	noncoding	697	ASHG19A3A037852	3.02635	1.2157	3.44878	-1.95	7	0.830499	14.5321	0	20 x 1	RP11-308N19.3	Gencode.V23	noncoding	RP11-308N19.3	ENSG00000237062.1	lincRNA	lnc-KLF4-5
ASHG19A3A028513	2.5307	2.67489	11.0285	2.34337e-18	4.86623e-17	31.2124	ARRDC3-AS1	Gencode.V23	noncoding	ARRDC3-AS1	ENSG00000281357.2	lincRNA	lnc-GPR98-10	NONHSAT102762	ARRDC3-AS1	ENSG00000281357.2	NA	NA	chr5	NA	LOC100129716	TTTATTTTAAAAATGCAAGAGGGAGAGGGGAAGGAGCTGGTAGTGACATTGTTAATTGTC			2502	NR_027435	RefSeq_NR	+	90716531	90676163	noncoding	397	ASHG19A3A028513	2.67488	1.19594	3.88373	-1.23117	5	0.829927	14.5	0	16 x 2	ARRDC3-AS1	Gencode.V23	noncoding	ARRDC3-AS1	ENSG00000281357.2	lincRNA	lnc-GPR98-10
ASHG19A3A050299	2.51852	2.8615	9.33728	7.25708e-15	7.97569e-14	23.2279	LINC00381	Gencode.V23	noncoding	LINC00381	ENSG00000226240.1	lincRNA	NA	NONHSAT034327	LINC00381	ENSG00000226240.1	NA	NA	chr13	NA	RP11-512C24.2	CAACAGGAGAGAGGACAAAGAAAGGCAGCAAAAGACTATTTCCAATGCGAAATATGATCA			727	ENST00000423629	Ensembl	+	75009296	74993309	noncoding	236	ASHG19A3A050299	2.86121	1.28118	4.23486	-1.70206	8	0.852507	15.8962	0	24 x 1	LINC00381	Gencode.V23	noncoding	LINC00381	ENSG00000226240.1	lincRNA	NA
ASHG19A3A028983	2.51721	2.58908	9.48277	3.62137e-15	4.17976e-14	23.9178	lnc-HMHB1-2	LNCIPEDIA_3.1	noncoding	NA	NA	NA	lnc-HMHB1-2	NONHSAT104353	NA	NA	NA	NA	chr5	NA	CTD-2050E21.2	GCCAACAAATCCTGAACAAGGGGGTTCAAGGGAAAAGGAAAACATGTGTTTCATAGGCAT			526	ENST00000514942	Ensembl	+	142942113	142938783	noncoding	348	ASHG19A3A028983	2.58906	1.3069	3.95008	-1.26453	7	0.818862	13.9049	0	20 x 1	lnc-HMHB1-2	LNCIPEDIA_3.1	noncoding	NA	NA	NA	lnc-HMHB1-2
ASHG19A3A046000	2.51521	2.57092	11.4931	2.65168e-19	6.67307e-18	33.3784	CTC-343N3.1	Gencode.V23	noncoding	CTC-343N3.1	ENSG00000183562.3	antisense	NA	NA	CTC-343N3.1	ENSG00000183562.3	NA	NA	chr11	NA		CCGTAAACCTAATGCAGGAGGATAAGGCACGGGTTACTACAGGAAAAAGTAATGCAGACT			1515	AF116611	misc_RNA	+	3012568	3011092	noncoding	579	ASHG19A3A046000	2.57048	1.16161	3.60692	-1.44734	3	0.870243	17.2182	0	14 x 1	CTC-343N3.1	Gencode.V23	noncoding	CTC-343N3.1	ENSG00000183562.3	antisense	NA
ASHG19A3A046228	2.51317	3.68573	9.83505	6.73716e-16	8.82285e-15	25.5876	BDNF-AS	Gencode.V23	noncoding	BDNF-AS	ENSG00000245573.7	antisense	lnc-METTL15-4	NONHSAT018493	BDNF-AS	ENSG00000245573.7	NA	NA	chr11	NA	BDNFOS	TATTGGGGGATACTGAGGTGAGCAGGGTATAAGTGGGGCAAGACTTTTCAGTGTAAACTT			1478	NR_033314	RefSeq_NR	+	27699348	27528398	noncoding	754	ASHG19A3A046228	3.68572	1.31059	3.38603	-2.08819	18	0.694666	9.41256	1.55e-15	18 x 1	BDNF-AS	Gencode.V23	noncoding	BDNF-AS	ENSG00000245573.7	antisense	lnc-METTL15-4
ASHG19A3A023680	2.51241	2.50336	11.4721	2.92519e-19	7.2739e-18	33.2808	GPS2P2	Gencode.V23	noncoding	GPS2P2	ENSG00000230951.1	processed_pseudogene	lnc-EIF4A2-3	NONHSAT093846	NA	NA	NA	NA	chr3	NA	RP11-573D15.6	AGCTTTTTCTGCAGCTGAAGAAAGTTTCCATGAGGAAGAAAAACGGAGGCGAAAGGAGCA			888	ENST00000430745	Ensembl	+	186491265	186490377	noncoding	578	ASHG19A3A023680	2.5028	1.16498	3.60803	-1.26684	5	0.815569	13.7372	0	16 x 2	GPS2P2	Gencode.V23	noncoding	GPS2P2	ENSG00000230951.1	processed_pseudogene	lnc-EIF4A2-3
ASHG19A3A013776	2.50841	2.42725	11.2498	8.2817e-19	1.87501e-17	32.2463	AC010987.5	Gencode.V23	noncoding	AC010987.5	ENSG00000235495.1	lincRNA	lnc-C1D-2	NONHSAT071298	AC010987.5	ENSG00000235495.1	NA	NA	chr2	NA	AC010987.5	AATTGATACTCAGCAATGAAAGCTGCATGTGCATGTAGGGGAGAGAAGGAGGTTTCACCA			167	ENST00000419809	Ensembl	NA	67911209	67792735	noncoding	369	ASHG19A3A013776	2.42722	1.1934	3.93049	-1.13006	4	0.860979	16.4985	0	18 x 2	AC010987.5	Gencode.V23	noncoding	AC010987.5	ENSG00000235495.1	lincRNA	lnc-C1D-2
ASHG19A3A051714	2.50777	2.56598	10.8752	4.82886e-18	9.44898e-17	30.4938	RP11-85G20.2	Gencode.V23	noncoding	RP11-85G20.2	ENSG00000241499.1	processed_pseudogene	lnc-UBR7-2	NONHSAT039346	NA	NA	NA	NA	chr14	NA	RP11-85G20.2	TGCAAGCATGCTGAACCCAGAGAAGATAAGAAGAGAAAGGGACAATTGATCCAGTTGTAA			314	ENST00000492041	Ensembl	+	93710669	93710355	noncoding	911	ASHG19A3A051714	2.56598	1.24208	3.20422	-1.24753	6	0.814506	13.684	0	20 x 1	RP11-85G20.2	Gencode.V23	noncoding	RP11-85G20.2	ENSG00000241499.1	processed_pseudogene	lnc-UBR7-2
ASHG19A3A011849	2.5077	4.83265	12.7305	8.78427e-22	3.59066e-20	39.0549	AC008746.3	Gencode.V23	noncoding	AC008746.3	ENSG00000227407.1	antisense	lnc-LENG9-2	NONHSAT067913	AC008746.3	ENSG00000227407.1	NA	NA	chr19	NA	AC008746.3	AGAGTCAGCCTCTGCAGAAAGAGAAAGGGAGGGAGGAGGACCCAGGAGTATACGCCCCCG			529	ENST00000457113	Ensembl	NA	54945878	54941831	noncoding	824	ASHG19A3A011849	4.833	1.07142	3.30263	-1.66105	24	0.89105	19.1337	0	19 x 1	AC008746.3	Gencode.V23	noncoding	AC008746.3	ENSG00000227407.1	antisense	lnc-LENG9-2
ASHG19A3L0002442	2.49375	3.03684	10.6248	1.57677e-17	2.80259e-16	29.3177	lincRNA-C9orf82	BROAD	noncoding	NA	NA	NA	NA	NA	NA	NA	NA	NA	chr9	NA	lincRNA-C9orf82	AAGACAAATGTGACGCACCACCGGGAACAGGAGGAATAAGCTACTGAAGTAAGAAGATAC			407	CD709954	lincRNA	+	26805860	26801730	noncoding	811	ASHG19A3L0002442	3.03677	1.1885	3.32528	-1.9378	7	0.742056	10.7896	0	20 x 1	lincRNA-C9orf82	BROAD	noncoding	NA	NA	NA	NA
ASHG19A3A042969	2.49359	2.9295	10.6788	1.22143e-17	2.21974e-16	29.5715	ZSWIM8-AS1	Gencode.V23	noncoding	ZSWIM8-AS1	ENSG00000272589.1	antisense	NA	NONHSAT014028	ZSWIM8-AS1	ENSG00000272589.1	NA	NA	chr10	NA	RP11-574K11.16	TAATCCAGGAAACGTGGGAAGAATAAGTACGTGAGAGCCAGTTGGGAGAAACAAAGTTGT			1456	ENST00000456638	Ensembl	NA	75561157	75556275	noncoding	855	ASHG19A3A042969	2.92927	1.20548	3.26797	-1.59453	5	0.713226	9.91772	1.11e-16	16 x 3	ZSWIM8-AS1	Gencode.V23	noncoding	ZSWIM8-AS1	ENSG00000272589.1	antisense	NA
ASHG19A3A046106	2.49102	2.49113	10.5519	2.22735e-17	3.84522e-16	28.9745	OR5P4P	Gencode.V23	noncoding	OR5P4P	ENSG00000227892.1	unprocessed_pseudogene	NA	NA	NA	NA	NA	NA	chr11	NA	OR5P4P	CTCAGGAATAAGGAGGTGAAAGAGGCCATGAGAAAATTGATGGCAAGAACACATTGGTTT			917	ENST00000424698	Ensembl	+	7768453	7767536	noncoding	686	ASHG19A3A046106	2.49111	1.18181	3.46201	-1.26903	5	0.84335	15.2968	0	19 x 1	OR5P4P	Gencode.V23	noncoding	OR5P4P	ENSG00000227892.1	unprocessed_pseudogene	NA
ASHG19A3A033108	2.48913	2.51367	10.3947	4.69418e-17	7.62087e-16	28.2337	AC092013.1	Gencode.V23	noncoding	AC092013.1	ENSG00000227785.1	processed_pseudogene	lnc-SEMA3D-4	NONHSAT121800	NA	NA	NA	NA	chr7	NA	AC092013.1	TACTTGACAGCAAAAGGCGGGAAATGGGAGAATGCCTGAAGATGGAGATAAAATTCTGTG			332	ENST00000438795	Ensembl	NA	85265660	85265328	noncoding	645	ASHG19A3A033108	2.51369	1.20382	3.51529	-1.23251	3	0.853002	15.9301	0	15 x 2	AC092013.1	Gencode.V23	noncoding	AC092013.1	ENSG00000227785.1	processed_pseudogene	lnc-SEMA3D-4
ASHG19A3A032657	2.48713	2.79342	10.8458	5.54659e-18	1.0746e-16	30.356	RP11-89N17.2	Gencode.V23	noncoding	RP11-89N17.2	ENSG00000227481.1	antisense	lnc-RP9-1	NONHSAT120029	RP11-89N17.2	ENSG00000227481.1	NA	NA	chr7	NA	RP11-89N17.2	AAGGAAGCTGTTTTGACCCAAAACAAGAAGAGAAGACTGGAACCCAGACAAAAGGGCCTT			577	ENST00000455149	Ensembl	NA	33771676	33769903	noncoding	675	ASHG19A3A032657	2.79257	1.14953	3.47682	-1.67533	4	0.766349	11.627	0	16 x 1	RP11-89N17.2	Gencode.V23	noncoding	RP11-89N17.2	ENSG00000227481.1	antisense	lnc-RP9-1
ASHG19A3A027184	2.48599	2.59333	10.309	7.05193e-17	1.10979e-15	27.8294	ST13P21	Gencode.V23	noncoding	ST13P21	ENSG00000227832.1	processed_pseudogene	NA	NA	NA	NA	NA	NA	chr1	NA	RP5-964H19.1	TCAACGAAAGAATAGAAAGGGTTAAGAAGGCTCTCGAGAAAAGCATGAGAGATCCCAGAG			1098	ENST00000453250	Ensembl	+	109046077	109044979	noncoding	842	ASHG19A3A027184	2.593	1.2075	3.27981	-1.54533	6	0.750458	11.0673	0	21 x 1	ST13P21	Gencode.V23	noncoding	ST13P21	ENSG00000227832.1	processed_pseudogene	NA
ASHG19A3A041745	2.48517	2.73462	10.8054	6.7122e-18	1.28201e-16	30.1665	HCFC1-AS1	Gencode.V23	noncoding	HCFC1-AS1	ENSG00000235802.1	antisense	lnc-TMEM187-1	NONHSAT139125	HCFC1-AS1	ENSG00000235802.1	NA	NA	chrX	NA	U52112.10	AATTCAGCTTGTAAACCAGAAGGCACCAGATTAGGAGAAGGGGCGACTTGGAAAGAAATG			350	ENST00000438219	Ensembl	+	153235538	153234775	noncoding	679	ASHG19A3A041745	2.73448	1.16453	3.47111	-1.50106	6	0.824429	14.1979	0	18 x 1	HCFC1-AS1	Gencode.V23	noncoding	HCFC1-AS1	ENSG00000235802.1	antisense	lnc-TMEM187-1
ASHG19A3A027307	2.4849	2.48306	11.1602	1.26177e-18	2.76293e-17	31.8277	HMGB3P17	Gencode.V23	noncoding	HMGB3P17	ENSG00000249400.1	processed_pseudogene	lnc-CEP120-4	NONHSAT103507	NA	NA	NA	NA	chr5	NA	RP11-403M22.1	ACATCCTACTAACATTGCCTGGAAAAAGGTGGAAGCAGAAGACGAAGAAGATGAGGAGAA			649	ENST00000504195	Ensembl	NA	122805123	122804474	noncoding	750	ASHG19A3A027307	2.483	1.17315	3.38854	-1.22208	3	0.839189	15.0401	0	20 x 1	HMGB3P17	Gencode.V23	noncoding	HMGB3P17	ENSG00000249400.1	processed_pseudogene	lnc-CEP120-4
ASHG19A3A024634	2.47939	2.70395	10.1302	1.65046e-16	2.42101e-15	26.9846	RP11-650J17.1	Gencode.V23	noncoding	RP11-650J17.1	ENSG00000248152.1	antisense	NA	NONHSAT097889	RP11-650J17.1	ENSG00000248152.1	NA	NA	chr4	NA	RP11-650J17.1	CATCATGGTAGCCTAAGCCAGGAAGTGGAGAAAAGAGAAGGATGTCATTAAGTGGAAAAT			1176	ENST00000508959	Ensembl	NA	113993118	113900745	noncoding	203	ASHG19A3A024634	2.7035	1.24432	4.3825	-1.31849	4	0.75443	11.2028	0	17 x 2	RP11-650J17.1	Gencode.V23	noncoding	RP11-650J17.1	ENSG00000248152.1	antisense	NA
ASHG19A3A017432	2.47856	2.83696	10.1261	1.6834e-16	2.46278e-15	26.965	lnc-RALGAPA2-6	LNCIPEDIA_3.1	noncoding	NA	NA	NA	lnc-RALGAPA2-6	NONHSAT078893	NA	NA	NA	NA	chr20	NA		CAAAAATGATCAACATTGATTGGAGGGCTGGAGAAGGAGTTATAGAGTCTGGAAAGTGAG			1369	AK130206	misc_RNA	NA	20239036	20235475	noncoding	510	ASHG19A3A017432	2.83808	1.16998	3.7027	-1.81912	4	0.827144	14.3455	0	12 x 1	lnc-RALGAPA2-6	LNCIPEDIA_3.1	noncoding	NA	NA	NA	lnc-RALGAPA2-6
ASHG19A3L0001474	2.47829	2.41777	10.7749	7.75369e-18	1.46207e-16	30.0231	lincRNA-KCNIP4	BROAD	noncoding	NA	NA	NA	NA	NA	NA	NA	NA	NA	chr4	NA	lincRNA-KCNIP4	GCATGAGGAGACTGGATAACAAATTAACAGTTGGGAACTGGAAGTGGAAGAAAGTACAAC			10026	chr4:22361802-22371827-	lincRNA	NA	22371827	22361802	noncoding	417	ASHG19A3L0001474	2.41782	1.21928	3.84051	-1.07895	5	0.854346	16.0228	0	14 x 4	lincRNA-KCNIP4	BROAD	noncoding	NA	NA	NA	NA
ASHG19A3A052852	2.47613	2.97524	10.2216	1.0686e-16	1.62891e-15	27.4164	NONHSAT006668	NONCODE.V4	noncoding	NA	NA	NA	NA	NONHSAT006668	NA	NA	NA	NA	chr1	NA	CR598625	TACAGGGCATTTTATTAACCGGGAAGGACGGTGCGGAAGAGCGAGCAGGACGCCTCTTCA			1579	uc001fgo.2	UCSC_knowngene	NA	155023641	155017693	noncoding	828	ASHG19A3A052852	2.97538	1.22456	3.29662	-1.53367	8	0.799595	12.9775	0	18 x 2	NONHSAT006668	NONCODE.V4	noncoding	NA	NA	NA	NA
ASHG19A3A015175	2.47491	2.53715	8.65125	1.92138e-13	1.67855e-12	19.9783	FLJ43879	Gencode.V23	noncoding	FLJ43879	ENSG00000227744.4	lincRNA	lnc-HDAC4-3	NONHSAT077769	FLJ43879	ENSG00000227744.4	NA	NA	chr2	NA	AC114788.2	TGATGTCAGCAAAGGGGATATTGAAGCAGATGGAGTGGTACAGATGGTGGGTCACTAAAA			3489	ENST00000455228	Ensembl	NA	239847965	239840997	noncoding	14	ASHG19A3A015175	2.53737	1.46273	6.8686	-1.13716	7	0.753442	11.1688	0	16 x 1	FLJ43879	Gencode.V23	noncoding	FLJ43879	ENSG00000227744.4	lincRNA	lnc-HDAC4-3
ASHG19A3A053868	2.47225	2.77233	10.0672	2.22849e-16	3.17976e-15	26.6863	RP11-144L1.4	Gencode.V23	noncoding	RP11-144L1.4	ENSG00000236656.1	antisense	NA	NONHSAT006986	RP11-144L1.4	ENSG00000236656.1	NA	NA	chr1	NA	AK057554	GACCATGGTGAGGTTTTCTGCCAAGATCTGCAAAGGGGGAAAGAAGTAAAACATATTCAG			2596	uc001fso.1	UCSC_knowngene	NA	158464676	158444244	noncoding	474	ASHG19A3A053868	2.77151	1.21257	3.75332	-1.75398	5	0.771911	11.8347	0	21 x 1	RP11-144L1.4	Gencode.V23	noncoding	RP11-144L1.4	ENSG00000236656.1	antisense	NA
ASHG19A3A040546	2.46957	2.23188	11.5475	2.05706e-19	5.30197e-18	33.6308	AC152010.1	Gencode.V23	noncoding	AC152010.1	ENSG00000224931.3	unprocessed_pseudogene	NA	NA	NA	NA	NA	NA	chrX	NA	AC151961.1	TACCGGGAGAAAGAGCTGTTTGACAGAAATATCTTAAAGAAGGCAAGAAGAGAACCAGCA			789	ENST00000432553	Ensembl	NA	152388745	152387956	noncoding	703	ASHG19A3A040546	2.23179	1.13554	3.44379	-0.97523	5	0.874332	17.5591	0	20 x 1	AC152010.1	Gencode.V23	noncoding	AC152010.1	ENSG00000224931.3	unprocessed_pseudogene	NA
ASHG19A3A029844	2.46914	2.92388	9.10697	2.18128e-14	2.22187e-13	22.1359	lnc-PPIL1-1	LNCIPEDIA_3.1	noncoding	NA	NA	NA	lnc-PPIL1-1	NONHSAT112236	NA	NA	NA	NA	chr6	NA		GGTGAGATTGGGTGATCAGTAGACATCACAGAAAATGCAGGGAAAAGAGCATCAACAAAG			2603	AK056236	misc_RNA	NA	36822439	36819836	noncoding	258	ASHG19A3A029844	2.92361	1.27612	4.17149	-1.75105	6	0.751173	11.0915	0	14 x 3	lnc-PPIL1-1	LNCIPEDIA_3.1	noncoding	NA	NA	NA	lnc-PPIL1-1
ASHG19A3A040146	2.46874	2.31861	10.3056	7.16777e-17	1.12656e-15	27.8132	NONHSAT137824	NONCODE.V4	noncoding	NA	NA	NA	NA	NONHSAT137824	NA	NA	NA	NA	chrX	NA	AK125288	GCGCATGAAAGGAAGGATATATGGAAGAAATAGTGACAAGCTTGGAAGAAAGGCTTCTTC			2006	uc004efp.1	UCSC_knowngene	NA	91360178	91354535	noncoding	415	ASHG19A3A040146	2.31887	1.1993	3.84699	-0.95006	5	0.84875	15.6443	0	16 x 1	NONHSAT137824	NONCODE.V4	noncoding	NA	NA	NA	NA
ASHG19A3A052948	2.46757	3.04687	10.7378	9.23962e-18	1.71667e-16	29.8489	RORA-AS1	Gencode.V23	noncoding	RORA-AS1	ENSG00000245534.6	antisense	lnc-FOXB1-3	NONHSAT044221	RORA-AS1	ENSG00000245534.6	NA	NA	chr15	NA	BC035094	AGAGTCATACCCACAAGGAGAACTATCAAATATCAGATGCGAGAGGTGAAGTGGGGTTAT			1946	uc002ags.1	UCSC_knowngene	+	60823166	60771379	noncoding	894	ASHG19A3A052948	3.04653	1.12888	3.21417	-1.95116	5	0.754388	11.2013	0	21 x 2	RORA-AS1	Gencode.V23	noncoding	RORA-AS1	ENSG00000245534.6	antisense	lnc-FOXB1-3
ASHG19A3A024446	2.46521	2.81932	10.8085	6.61342e-18	1.26593e-16	30.1812	KRT8P21	Gencode.V23	noncoding	KRT8P21	ENSG00000229636.2	processed_pseudogene	NA	NA	NA	NA	NA	NA	chr1	NA	KRT8P21	ATCGAGAAGGATGTGGATGAAGCTTACACGAACAAAGTGGAGATAGAGTCTCACCTGGAA			1486	ENST00000430398	Ensembl	+	73571960	73570474	noncoding	681	ASHG19A3A024446	2.81935	1.18647	3.46742	-1.39971	4	0.736731	10.6195	0	19 x 4	KRT8P21	Gencode.V23	noncoding	KRT8P21	ENSG00000229636.2	processed_pseudogene	NA
ASHG19A3A050075	2.46347	2.63606	9.53685	2.79699e-15	3.27976e-14	24.1742	PLA2G12AP2	Gencode.V23	noncoding	PLA2G12AP2	ENSG00000225221.1	processed_pseudogene	lnc-FREM2-2	NONHSAT033285	NA	NA	NA	NA	chr13	NA	RP11-7B3.3	TGCTATGAGACTGGGGGCAAAAGCAAGAACAACTGGGAAGAGAAGTTCCAGTATTTATTG			264	ENST00000424744	Ensembl	+	39476787	39476523	noncoding	202	ASHG19A3A050075	2.63626	1.29164	4.38306	-1.21521	6	0.835071	14.7948	0	20 x 1	PLA2G12AP2	Gencode.V23	noncoding	PLA2G12AP2	ENSG00000225221.1	processed_pseudogene	lnc-FREM2-2
ASHG19A3A008031	2.46209	2.82452	9.5052	3.25347e-15	3.77595e-14	24.0241	CCDC144B	Gencode.V23	noncoding	CCDC144B	ENSG00000154874.14	processed_transcript	NA	NA	NA	NA	NA	NA	chr17	NA	CCDC144B	TTGGAGCTGACATCAGAGGAAGAGCAAGAAAGACTTAAAGGATGCGAAAATAAGCAGCCA			2306	NM_182568	RefSeq_coding	NA	18528845	18486721	coding	832	ASHG19A3A008031	2.82433	1.23413	3.28902	-1.73678	4	0.735871	10.5925	0	23 x 2	CCDC144B	Gencode.V23	noncoding	CCDC144B	ENSG00000154874.14	processed_transcript	NA
ASHG19A3A021388	2.46128	2.24893	10.1849	1.2722e-16	1.91189e-15	27.2432	RP11-59E19.4	Gencode.V23	noncoding	RP11-59E19.4	ENSG00000261364.1	lincRNA	lnc-MORC1-1	NONHSAT091109	RP11-59E19.4	ENSG00000261364.1	NA	NA	chr3	NA		ACTCAACAATTTGACTGAGTGTCATAATTGTGGCACAGGGAGGAAGGAAGGACAGCATAC			971	BC015772	misc_RNA	NA	108896212	108895291	noncoding	183	ASHG19A3A021388	2.24885	1.21548	4.47736	-0.930875	4	0.864817	16.7883	0	23 x 1	RP11-59E19.4	Gencode.V23	noncoding	RP11-59E19.4	ENSG00000261364.1	lincRNA	lnc-MORC1-1
ASHG19A3A019607	2.46079	2.41306	10.2851	7.90266e-17	1.23265e-15	27.7162	RP3-462D8.2	Gencode.V23	noncoding	RP3-462D8.2	ENSG00000233577.6	lincRNA	lnc-LRP5L-1	NONHSAT084403	RP3-462D8.2	ENSG00000233577.6	NA	NA	chr22	NA	BC040576	TAGGCATAAAGTTATCCTGAAAAGGACAAGAGGAGTGTCAGAAGTAGGAATGGCAGTCGA			1163	uc003abq.1	UCSC_knowngene	NA	25679061	25677208	noncoding	489	ASHG19A3A019607	2.4132	1.20588	3.73701	-1.11396	1	0.833503	14.7037	0	22 x 2	RP3-462D8.2	Gencode.V23	noncoding	RP3-462D8.2	ENSG00000233577.6	lincRNA	lnc-LRP5L-1
ASHG19A3A035542	2.46067	2.3581	11.4372	3.44293e-19	8.4335e-18	33.1188	RP1-35C21.1	Gencode.V23	noncoding	RP1-35C21.1	ENSG00000224968.1	lincRNA	lnc-FAM5B-1	NONHSAT007792	RP1-35C21.1	ENSG00000224968.1	NA	NA	chr1	NA	RP1-35C21.1	GGTTTGGCCAAAAATGGAACAGAATTTACAAGGGAAAAGGGAAGTTCCTGGAGTAATATG			491	ENST00000451341	Ensembl	+	177335408	177320721	noncoding	305	ASHG19A3A035542	2.35818	1.15152	4.04594	-1.01891	4	0.799895	12.991	0	19 x 3	RP1-35C21.1	Gencode.V23	noncoding	RP1-35C21.1	ENSG00000224968.1	lincRNA	lnc-FAM5B-1
ASHG19A3A023560	2.46004	2.62349	10.9539	3.33128e-18	6.72002e-17	30.8628	RP11-91K9.1	Gencode.V23	noncoding	RP11-91K9.1	ENSG00000231574.5	lincRNA	lnc-KCNMB2-2	NONHSAT093357	RP11-91K9.1	ENSG00000231574.5	NA	NA	chr3	NA	AK056252	GAACACATTTAACAGCCGGGAAGAAAATTGTAGGAAAAGAGAGCACTTTGGCACGGAAGG			2957	uc003fiz.1	UCSC_knowngene	+	177617012	177534652	noncoding	620	ASHG19A3A023560	2.62324	1.16462	3.54937	-1.42874	5	0.82747	14.3634	0	21 x 2	RP11-91K9.1	Gencode.V23	noncoding	RP11-91K9.1	ENSG00000231574.5	lincRNA	lnc-KCNMB2-2
CUST_11_PI426265844	2.459	2.95904	9.92073	4.4775e-16	6.05705e-15	25.9933	LINC-ROR	Gencode.V23	noncoding	LINC-ROR	ENSG00000258609.2	lincRNA	lnc-TXNL1-2	NONHSAT059436	LINC-ROR	ENSG00000258609.2	NA	NA	chr18	NA	lincRNA-RoR	CTGAATAGGGAAAACCAAACATTGTCAAGAGGAGAGGAAGCCTGAGAGTTGGCATGAATC			2591	lincRNA-RoR	lncRNAdb	NA	54739350	54721801	noncoding	720	CUST_11_PI426265844	2.96001	1.30511	3.41963	-1.58338	9	0.76215	11.4744	0	19 x 1	LINC-ROR	Gencode.V23	noncoding	LINC-ROR	ENSG00000258609.2	lincRNA	lnc-TXNL1-2
ASHG19A3A023555	2.45861	2.58085	9.40897	5.15244e-15	5.80668e-14	23.5678	TBL1XR1-AS1	Gencode.V23	noncoding	TBL1XR1-AS1	ENSG00000231310.3	antisense	lnc-KCNMB2-8	NONHSAT093337	TBL1XR1-AS1	ENSG00000231310.3	NA	NA	chr3	NA	RP11-484D18.2	CAGCCAAGAAGCCTGAGAGAATTCTGAAAACTAGAAGCAAAGATGAAAAGGAAGCACAAC			414	ENST00000454723	Ensembl	+	176765711	176762648	noncoding	363	ASHG19A3A023555	2.58066	1.26986	3.93385	-1.3371	6	0.796046	12.8196	0	15 x 2	TBL1XR1-AS1	Gencode.V23	noncoding	TBL1XR1-AS1	ENSG00000231310.3	antisense	lnc-KCNMB2-8
ASHG19A3L0001535	2.45347	2.53876	11.8615	4.77041e-20	1.38877e-18	35.0836	lincRNA-ANTXR2-1	BROAD	noncoding	NA	NA	NA	NA	NA	NA	NA	NA	NA	chr4	NA	lincRNA-ANTXR2-1	ACGGGGTTAATTCCAGGTAAGGAGAAAGACCTTAATTTCCCATGGGAGGGGAACTAAAGA			878	BU164199	lincRNA	NA	81046608	80990591	noncoding	733	ASHG19A3L0001535	2.53837	1.09385	3.40546	-1.46317	2	0.792339	12.6586	0	20 x 4	lincRNA-ANTXR2-1	BROAD	noncoding	NA	NA	NA	NA
ASHG19A3L0000145	2.45111	2.83551	10.0059	2.98323e-16	4.16561e-15	26.3966	lincRNA-FOXD2-1	BROAD	noncoding	NA	NA	NA	NA	NA	NA	NA	NA	NA	chr1	NA	lincRNA-FOXD2-1	ACAATAATAGGAGCAAAGAGGGTACAAACTCTGGATAAACTCTAGAAGGCAGGCCAGACA			12526	chr1:48204938-48217463-	lincRNA	NA	48217463	48204938	noncoding	844	ASHG19A3L0000145	2.83502	1.21274	3.2785	-1.781	5	0.806065	13.2751	0	14 x 3	lincRNA-FOXD2-1	BROAD	noncoding	NA	NA	NA	NA
ASHG19A3L0003571	2.45102	2.27043	8.21423	1.53728e-12	1.16741e-11	17.9179	lincRNA-ATP11B-4	BROAD	noncoding	NA	NA	NA	NA	NA	NA	NA	NA	NA	chr3	NA	lincRNA-ATP11B-4	AGGGAGTGCTAGGAATGGTTTTCGGGAATATTGTAAGAACATGGAAGGAAAAGGGCTTAA			8481	chr3:181954931-181963411+	lincRNA	+	181963411	181954931	noncoding	128	ASHG19A3L0003571	2.2712	1.33468	4.76127	-0.862241	7	0.836533	14.8809	0	19 x 1	lincRNA-ATP11B-4	BROAD	noncoding	NA	NA	NA	NA
ASHG19A3L0002339	2.4506	2.2991	13.5612	2.08085e-23	1.18263e-21	42.7752	RP11-485F13.1	Gencode.V23	noncoding	RP11-485F13.1	ENSG00000281566.2	lincRNA	lnc-DIAPH2-16	NONHSAT137877	RP11-485F13.1	ENSG00000281566.2	NA	NA	chrX	NA	lincRNA-PCDH19-3	TAGGAGGCTAAGCATGAAGAAGGAATTCAAAGAAACCTTGTGGAGAACGAAGACACAGCA			876	BU193956	lincRNA	+	98120039	97828856	noncoding	739	ASHG19A3L0002339	2.29872	1.04246	3.40185	-1.01369	1	0.878614	17.9331	0	18 x 3	RP11-485F13.1	Gencode.V23	noncoding	RP11-485F13.1	ENSG00000281566.2	lincRNA	lnc-DIAPH2-16
CUST_38_PI426075208	2.44845	2.97082	8.32126	9.24629e-13	7.23435e-12	18.4214	HOXA10-AS	Gencode.V23	noncoding	HOXA10-AS	ENSG00000253187.2	antisense	lnc-EVX1-7	NONHSAT119697	HOXA10-AS	ENSG00000253187.2	NA	NA	chr7	NA	nc-HOXA9-79	ATTTCAACTGAAGTAATGAAGGCAGTGTCGTGCTGTCGAGAGAAAGGTGGATCCCAACAA			248	nc-HOXA9-79+	HOX cluster	+	27209275	27209027	noncoding	188	CUST_38_PI426075208	2.97087	1.51667	4.46371	-1.71667	11	0.556115	6.52185	1.67e-09	15 x 5	HOXA10-AS	Gencode.V23	noncoding	HOXA10-AS	ENSG00000253187.2	antisense	lnc-EVX1-7
ASHG19A3L0000907	2.44528	2.49895	9.01132	3.44499e-14	3.40345e-13	21.6825	lincRNA-HS3ST3B1	BROAD	noncoding	NA	NA	NA	NA	NA	NA	NA	NA	NA	chr17	NA	lincRNA-HS3ST3B1	CAATAAATATAACATTAGTGGCCACAGAGGTGTGGAAAGAGAAGGAGGAGCTTATTTTTT			14701	chr17:14507150-14521850-	lincRNA	NA	14521850	14507150	noncoding	159	ASHG19A3L0000907	2.49874	1.34675	4.56251	-1.29104	6	0.79635	12.833	0	14 x 1	lincRNA-HS3ST3B1	BROAD	noncoding	NA	NA	NA	NA
ASHG19A3A016993	2.4422	2.75884	9.51478	3.10798e-15	3.61955e-14	24.0695	LINC00608	Gencode.V23	noncoding	LINC00608	ENSG00000236445.4	antisense	lnc-CDK5R2-1	NONHSAT076965	LINC00608	ENSG00000236445.4	NA	NA	chr2	NA	LOC151300	GGCTATGTGGACAGGAAAGAACAGAGTAATGGGGTGAGCTTTAAGGATGCAATTTCATAG			1562	NR_024385	RefSeq_NR	+	219842643	219841005	noncoding	358	ASHG19A3A016993	2.75862	1.27001	3.9389	-1.52733	5	0.801378	13.0582	0	22 x 1	LINC00608	Gencode.V23	noncoding	LINC00608	ENSG00000236445.4	antisense	lnc-CDK5R2-1
ASHG19A3A031196	2.44151	2.92291	9.0614	2.71187e-14	2.71885e-13	21.9199	OR2H4P	Gencode.V23	noncoding	OR2H4P	ENSG00000230598.1	unprocessed_pseudogene	NA	NA	NA	NA	NA	NA	chr6	NA	OR2H4P	TCATCTACACTCTAAGGAACAAGGAGGTAAAGGGAGCACTAATAAGATTGGGGAGGAGGA			944	ENST00000415595	Ensembl	+	29183956	29183012	noncoding	493	ASHG19A3A031196	2.92283	1.30529	3.7337	-1.6787	8	0.822821	14.112	0	21 x 1	OR2H4P	Gencode.V23	noncoding	OR2H4P	ENSG00000230598.1	unprocessed_pseudogene	NA
ASHG19A3A031159	2.43831	2.34956	12.0437	2.05206e-20	6.44045e-19	35.9223	OR2W6P	Gencode.V23	noncoding	OR2W6P	ENSG00000168126.3	unprocessed_pseudogene	NA	NA	NA	NA	NA	NA	chr6	NA	OR2W6P	TGATCTATACACTAAGAAACAAAGATGTTAAAGAGGCCATGAAGAAGGTGCTAGGGAAGG			957	ENST00000303310	Ensembl	+	27906181	27904732	noncoding	863	ASHG19A3A031159	2.34941	1.0951	3.25318	-1.17726	2	0.810493	13.4865	0	16 x 1	OR2W6P	Gencode.V23	noncoding	OR2W6P	ENSG00000168126.3	unprocessed_pseudogene	NA
ASHG19A3A022221	2.43814	2.25123	11.3994	4.10951e-19	9.89069e-18	32.9428	SRGAP3-AS1	Gencode.V23	noncoding	SRGAP3-AS1	ENSG00000224808.1	antisense	lnc-CAV3-1	NONHSAT087743	SRGAP3-AS1	ENSG00000224808.1	NA	NA	chr3	NA	AC034186.2	AGTGGAAACAAGAGACGAGATGATATTTCAGCTTGGGAAGGAGTCAGAGAACGTGCAGAT			428	ENST00000414633	Ensembl	+	9057663	9055806	noncoding	371	ASHG19A3A022221	2.25157	1.15247	3.92639	-0.819051	2	0.839316	15.0478	0	16 x 2	SRGAP3-AS1	Gencode.V23	noncoding	SRGAP3-AS1	ENSG00000224808.1	antisense	lnc-CAV3-1
ASHG19A3A036483	2.43463	2.60904	10.6604	1.33222e-17	2.39953e-16	29.4852	RP11-380I10.2	Gencode.V23	noncoding	RP11-380I10.2	ENSG00000250516.1	processed_pseudogene	lnc-ELP3-1	NONHSAT125721	NA	NA	NA	NA	chr8	NA	RP11-380I10.2	ACAATAAGTCTTTCCTTGAGAAGGAAGGTCCATCAGAAAGGGGAGGTAGTACTAGAGTCA			936	ENST00000505195	Ensembl	+	28085079	28083445	noncoding	642	ASHG19A3A036483	2.60925	1.13164	3.51799	-1.42019	4	0.857844	16.2698	0	19 x 1	RP11-380I10.2	Gencode.V23	noncoding	RP11-380I10.2	ENSG00000250516.1	processed_pseudogene	lnc-ELP3-1
ASHG19A3A021451	2.43462	3.06243	9.94675	3.95519e-16	5.40226e-15	26.1165	RP11-384F7.2	Gencode.V23	noncoding	RP11-384F7.2	ENSG00000239268.2	lincRNA	lnc-LSAMP-1	NONHSAT091337	RP11-384F7.2	ENSG00000239268.2	NA	NA	chr3	NA	RP11-384F7.2	TGTTAAATAATGACTTGGGGTGAGTGAGGAGGGGCAGCTGTCAAGGGAACAGATCAATTA			554	ENST00000484092	Ensembl	NA	117716439	117391000	noncoding	555	ASHG19A3A021451	3.06271	1.26364	3.63681	-1.6194	8	0.812853	13.6019	0	19 x 1	RP11-384F7.2	Gencode.V23	noncoding	RP11-384F7.2	ENSG00000239268.2	lincRNA	lnc-LSAMP-1
ASHG19A3A025302	2.43346	2.44852	11.2394	8.69595e-19	1.9644e-17	32.1977	RP11-341G5.2	Gencode.V23	noncoding	RP11-341G5.2	ENSG00000224569.3	processed_pseudogene	NA	NA	NA	NA	NA	NA	chr4	NA	RP11-341G5.2	CAGAAGGCCACTGATGACTATCGTTATAAAAAGGTCAAGAAGATGAACAGGCAGTACTGA			863	ENST00000509955	Ensembl	+	13979652	13978789	noncoding	598	ASHG19A3A025302	2.44822	1.13176	3.57869	-1.21941	4	0.832023	14.6186	0	15 x 4	RP11-341G5.2	Gencode.V23	noncoding	RP11-341G5.2	ENSG00000224569.3	processed_pseudogene	NA
ASHG19A3A044899	2.4329	2.54099	9.0112	3.44683e-14	3.4047e-13	21.682	OR5P1P	Gencode.V23	noncoding	OR5P1P	ENSG00000166408.4	unprocessed_pseudogene	NA	NA	NA	NA	NA	NA	chr11	NA	OR5P1P	CTGAGGAACAGAGATGTAAAGGAGGCACTAAGAAAGGCAACTGTCAGAATATATTCTTAG			925	ENST00000299512	Ensembl	NA	7795361	7794436	noncoding	73	ASHG19A3A044899	2.54089	1.28205	5.33412	-1.22633	6	0.761086	11.4363	0	18 x 1	OR5P1P	Gencode.V23	noncoding	OR5P1P	ENSG00000166408.4	unprocessed_pseudogene	NA
ASHG19A3A030019	2.43069	2.77594	7.68258	1.89626e-11	1.22722e-10	15.4319	RPL7AP15	Gencode.V23	noncoding	RPL7AP15	ENSG00000236806.1	processed_pseudogene	lnc-CHD1L-2	NONHSAT006006	NA	NA	NA	NA	chr1	NA	RP11-337C18.7	ATCTGTGGGTTTGAATCACCAAAGTGGAAAAGGGAAAGGTGAAAGAAGTTGCCACTAAAC			795	ENST00000446956	Ensembl	+	146695940	146695145	noncoding	86	ASHG19A3A030019	2.77601	1.45564	5.18526	-1.41293	7	0.762531	11.4881	0	24 x 1	RPL7AP15	Gencode.V23	noncoding	RPL7AP15	ENSG00000236806.1	processed_pseudogene	lnc-CHD1L-2
ASHG19A3A052670	2.42905	2.80292	8.86134	7.05103e-14	6.62627e-13	20.9721	SNHG14	Gencode.V23	noncoding	SNHG14	ENSG00000224078.12	antisense	lnc-SNURF-3	NONHSAT041137	SNHG14	ENSG00000224078.12	NA	NA	chr15	NA		ACAAGAGGGAATTGTAGCTGGAAGACAGTAGAAGAGCCATAGGACAAGTCTCTAAGAGAA			1116	AF400502	NRED	+	25664606	25514833	noncoding	260	ASHG19A3A052670	2.80293	1.30864	4.16859	-1.42099	8	0.7259	10.2867	0	17 x 1	SNHG14	Gencode.V23	noncoding	SNHG14	ENSG00000224078.12	antisense	lnc-SNURF-3
ASHG19A3L0001959	2.4274	2.30683	9.7437	1.04176e-15	1.32122e-14	25.1548	lincRNA-ANGPT1-3	BROAD	noncoding	NA	NA	NA	NA	NA	NA	NA	NA	NA	chr8	NA	lincRNA-ANGPT1-3	TCAGGGATGCAGAGAAGATAAAGGAAGGAGATCAGAAGGACTTACTGATGTTGCAGGTCA			833	BG436499	lincRNA	NA	108790988	108684107	noncoding	580	ASHG19A3L0001959	2.30762	1.18298	3.60319	-0.906449	5	0.877903	17.8698	0	16 x 2	lincRNA-ANGPT1-3	BROAD	noncoding	NA	NA	NA	NA
ASHG19A3A024988	2.42158	2.75243	9.16988	1.61499e-14	1.68115e-13	22.4341	RP11-97E7.2	Gencode.V23	noncoding	RP11-97E7.2	ENSG00000249297.1	lincRNA	lnc-AADAT-6	NONHSAT099202	RP11-97E7.2	ENSG00000249297.1	NA	NA	chr4	NA	RP11-97E7.2	AGGAGTCTCAAGTCAGGAACAGAGGAGAAAATAGCCATCAAATAGGGCGTCTTGTCAGTA			553	ENST00000508977	Ensembl	NA	172559914	172523833	noncoding	557	ASHG19A3A024988	2.75331	1.27071	3.63004	-1.31232	7	0.819049	13.9146	0	18 x 1	RP11-97E7.2	Gencode.V23	noncoding	RP11-97E7.2	ENSG00000249297.1	lincRNA	lnc-AADAT-6
ASHG19A3A014065	2.41848	3.87043	9.54726	2.66131e-15	3.13424e-14	24.2236	FAM178B	Gencode.V23	noncoding	FAM178B	ENSG00000168754.13	processed_transcript	NA	NA	NA	NA	NA	NA	chr2	51252	FAM178B	GAAGGCAGGGGCTGAAGACACAGGCCAGGCGGAATGAAGATGATGGTGGTCTTGCTCATG	Family with sequence similarity 178, member B	NP_057574	892	NM_001172667	RefSeq_coding	NA	97560899	97541619	coding	612	ASHG19A3A014065	3.87016	1.31608	3.55724	-2.02226	18	0.772015	11.8386	0	20 x 1	FAM178B	Gencode.V23	noncoding	FAM178B	ENSG00000168754.13	processed_transcript	NA
ASHG19A3A008403	2.41818	2.51858	10.4275	4.01827e-17	6.62426e-16	28.3882	lnc-SEC16B.1-5	LNCIPEDIA_3.1	noncoding	NA	NA	NA	lnc-SEC16B.1-5	NONHSAT007818	NA	NA	NA	NA	chr1	NA	RP4-765C7.1	GGCTTTCTAAGCATGACACAAAAGCGAGAAATTACAATGGAAAAGAGAGACAGATTGAAC			4755	ENST00000422475	Ensembl	NA	178333230	178326310	noncoding	572	ASHG19A3A008403	2.51814	1.15813	3.61202	-1.21899	5	0.825152	14.2369	0	25 x 1	lnc-SEC16B.1-5	LNCIPEDIA_3.1	noncoding	NA	NA	NA	lnc-SEC16B.1-5
ASHG19A3L0000525	2.4152	2.44857	12.6483	1.27762e-21	5.04358e-20	38.6825	lincRNA-CNOT2	BROAD	noncoding	NA	NA	NA	NA	NA	NA	NA	NA	NA	chr12	NA	lincRNA-CNOT2	CTGGTCGAAATAGGGGATGAGGTAGGGAATCATAAAAACTAGGATATATGTTAAGTATTT			355	AA564919	lincRNA	+	70489751	70489396	noncoding	728	ASHG19A3L0000525	2.44835	1.03327	3.4125	-1.41343	2	0.829333	14.4667	0	13 x 1	lincRNA-CNOT2	BROAD	noncoding	NA	NA	NA	NA
ASHG19A3A036474	2.41423	2.26614	10.6859	1.18115e-17	2.15429e-16	29.6048	NONHSAT125696	NONCODE.V4	noncoding	NA	NA	NA	NA	NONHSAT125696	NA	NA	NA	NA	chr8	NA		GAGGCAAAAGTTGGGAGCTATTTCCAAAATGGAAGACTGGAAGACAGAAGAATACCTATG			841	BC033331	misc_RNA	+	27455075	27450967	noncoding	414	ASHG19A3A036474	2.26717	1.10788	3.85367	-0.881569	2	0.918176	22.5893	0	19 x 1	NONHSAT125696	NONCODE.V4	noncoding	NA	NA	NA	NA
ASHG19A3A039904	2.41396	2.59834	8.74286	1.2412e-13	1.11714e-12	20.4114	RP13-34L8.8	Gencode.V23	noncoding	RP13-34L8.8	ENSG00000231593.1	unprocessed_pseudogene	NA	NONHSAT137101	NA	NA	NA	NA	chrX	NA	RP13-34L8.8	AAGATCCAAAACCTGGTCAGGAGAGAGAAGAATGATCAAGGTGCAGCTGAGATTCAAGGT			193	ENST00000423750	Ensembl	NA	52591313	52590780	noncoding	110	ASHG19A3A039904	2.59931	1.27084	4.92426	-1.27437	6	0.66634	8.7101	4.71e-14	19 x 5	RP13-34L8.8	Gencode.V23	noncoding	RP13-34L8.8	ENSG00000231593.1	unprocessed_pseudogene	NA
ASHG19A3L0001958	2.41219	2.20243	12.3924	4.11852e-21	1.47226e-19	37.5189	lincRNA-ANGPT1-1	BROAD	noncoding	NA	NA	NA	NA	NA	NA	NA	NA	NA	chr8	NA	lincRNA-ANGPT1-1	TCGACAACTGAAAGCGAGAAGAGCGAACGACCAGAGAGCGCAGGAGCGGAAGAACAGAAC			1051	BG254180	lincRNA	+	108120717	108120249	noncoding	573	ASHG19A3L0001958	2.20232	1.09097	3.61141	-0.897594	2	0.830853	14.5521	0	20 x 1	lincRNA-ANGPT1-1	BROAD	noncoding	NA	NA	NA	NA
ASHG19A3A047917	2.40375	2.41143	11.9961	2.55759e-20	7.90848e-19	35.7034	RN7SKP11	Gencode.V23	noncoding	RN7SKP11	ENSG00000252827.1	misc_RNA	lnc-CDK17-6	NONHSAT030072	NA	NA	NA	NA	chr12	NA	AC021052.1	ATTGTCTAGGGTAAGAGGGTAGCCGGGAATTGGGACTAAGAACTAGGAAACTCTAACGTT			287	ENST00000517018	Ensembl	NA	96821264	96820977	noncoding	411	ASHG19A3A047917	2.41132	1.07703	3.86019	-1.09419	2	0.842891	15.2681	0	18 x 1	RN7SKP11	Gencode.V23	noncoding	RN7SKP11	ENSG00000252827.1	misc_RNA	lnc-CDK17-6
ASHG19A3A017688	2.40102	2.55642	12.1945	1.02305e-20	3.39149e-19	36.6143	RP5-881L22.6	Gencode.V23	noncoding	RP5-881L22.6	ENSG00000233376.1	antisense	lnc-C20orf62-2	NONHSAT079874	RP5-881L22.6	ENSG00000233376.1	NA	NA	chr20	NA	RP5-881L22.6	GACCCACTTGATATAAATAGGCTGGATGAATAACTGAGTGAATAAAGGATGGAAATCGTC			403	ENST00000455642	Ensembl	NA	43020177	43018263	noncoding	509	ASHG19A3A017688	2.55562	1.07318	3.70807	-1.24967	3	0.761331	11.445	0	15 x 4	RP5-881L22.6	Gencode.V23	noncoding	RP5-881L22.6	ENSG00000233376.1	antisense	lnc-C20orf62-2
ASHG19A3A016246	2.39555	2.47708	11.1152	1.55853e-18	3.34045e-17	31.6178	AC110769.3	Gencode.V23	noncoding	AC110769.3	ENSG00000243179.1	lincRNA	lnc-ACTR3-1	NONHSAT073859	AC110769.3	ENSG00000243179.1	NA	NA	chr2	NA	AC110769.3	ATTAAAGACATTGGCGGTAACACTGGAATGGATGTGAAGATGGGAGAGGTCTACCCATAG			815	ENST00000420161	Ensembl	+	114740835	114737485	noncoding	771	ASHG19A3A016246	2.47699	1.13267	3.37365	-1.22764	3	0.780505	12.169	0	20 x 4	AC110769.3	Gencode.V23	noncoding	AC110769.3	ENSG00000243179.1	lincRNA	lnc-ACTR3-1
ASHG19A3A036843	2.39422	2.64528	10.9963	2.72735e-18	5.58905e-17	31.0616	RP11-669M2.1	Gencode.V23	noncoding	RP11-669M2.1	ENSG00000225006.1	lincRNA	lnc-PLA2G4A-5	NONHSAT008475	RP11-669M2.1	ENSG00000225006.1	NA	NA	chr1	NA	RP11-669M2.1	CATCTTTGAGAACCAACAAGAAGATGAAAAGGGGGAGCATGTGCTGACACAGATGTGTAC			746	ENST00000426262	Ensembl	+	188505596	188477668	noncoding	908	ASHG19A3A036843	2.64518	1.13713	3.2051	-1.3654	3	0.827351	14.3568	0	21 x 2	RP11-669M2.1	Gencode.V23	noncoding	RP11-669M2.1	ENSG00000225006.1	lincRNA	lnc-PLA2G4A-5
ASHG19A3A025940	2.39148	2.51021	9.9444	3.99979e-16	5.45825e-15	26.1054	RPF2P2	Gencode.V23	noncoding	RPF2P2	ENSG00000250693.2	processed_pseudogene	lnc-UGT8-11	NONHSAT097931	NA	NA	NA	NA	chr4	NA	RP11-25B14.2	CAAACTACAGACTGGGGAAATGAGGGGTTTGATGTGAACTGAAGAAAATAGAAGACCATG			905	ENST00000504693	Ensembl	+	116550872	116549967	noncoding	133	ASHG19A3A025940	2.50992	1.18398	4.71974	-1.33124	5	0.865689	16.8558	0	25 x 2	RPF2P2	Gencode.V23	noncoding	RPF2P2	ENSG00000250693.2	processed_pseudogene	lnc-UGT8-11
ASHG19A3A030330	2.39095	2.57357	10.6498	1.4011e-17	2.51614e-16	29.4351	RP3-359N14.2	Gencode.V23	noncoding	RP3-359N14.2	ENSG00000237567.1	lincRNA	lnc-PREP-1	NONHSAT114221	RP3-359N14.2	ENSG00000237567.1	NA	NA	chr6	NA	RP3-359N14.2	AGAAATCCATACAGAAGAGGGAAATGCTTGTGCTGAGGCTTGAAAGAGGAGGAAACACTG			589	ENST00000423489	Ensembl	NA	106080071	106060541	noncoding	303	ASHG19A3A030330	2.57382	1.11884	4.048	-1.32159	4	0.862675	16.6252	0	17 x 1	RP3-359N14.2	Gencode.V23	noncoding	RP3-359N14.2	ENSG00000237567.1	lincRNA	lnc-PREP-1
ASHG19A3A043534	2.39013	2.53163	10.9288	3.74927e-18	7.4991e-17	30.7453	RP11-433J20.2	Gencode.V23	noncoding	RP11-433J20.2	ENSG00000227101.1	lincRNA	lnc-AKR1E2-5	NONHSAT011071	RP11-433J20.2	ENSG00000227101.1	NA	NA	chr10	NA	RP11-433J20.2	ACCTGATGAAGAAAACATAGGCCAGAATCTGGGAATCGGGAGCAAAGTAATACAGCTTCG			633	ENST00000455525	Ensembl	+	4070586	4067131	noncoding	746	ASHG19A3A043534	2.53151	1.14453	3.39498	-1.28702	4	0.821547	14.0447	0	15 x 1	RP11-433J20.2	Gencode.V23	noncoding	RP11-433J20.2	ENSG00000227101.1	lincRNA	lnc-AKR1E2-5
ASHG19A3A040259	2.3876	2.72371	9.04985	2.8658e-14	2.86386e-13	21.8651	RP6-191P20.4	Gencode.V23	noncoding	RP6-191P20.4	ENSG00000236064.1	antisense	lnc-TEX13B-1	NONHSAT138125	RP6-191P20.4	ENSG00000236064.1	NA	NA	chrX	NA	RP6-191P20.4	AAAGAAGCAGTCATAGGAATCCTGGACCAGGAATATGTGCCTGAGAGGGATTATACACCT			2090	ENST00000430140	Ensembl	NA	107179210	107137826	noncoding	109	ASHG19A3A040259	2.72618	1.17149	4.92451	-1.55283	3	0.644791	8.22211	5.11e-13	20 x 5	RP6-191P20.4	Gencode.V23	noncoding	RP6-191P20.4	ENSG00000236064.1	antisense	lnc-TEX13B-1
ASHG19A3A032665	2.38716	3.08977	11.8501	5.03083e-20	1.45969e-18	35.0308	DPY19L2P1	Gencode.V23	noncoding	DPY19L2P1	ENSG00000189212.12	processed_transcript	NA	NONHSAT120067	NA	NA	NA	NA	chr7	NA	DPY19L2P1	TTCCCTGCGGACCACGTGGAAAGAGTCAGGATAAAGGAAACAAGGAGGAATGAGTAAAAT			3366	uc010kwz.1	UCSC_knowngene	NA	35201706	35119600	noncoding	965	ASHG19A3A032665	3.08972	1.11393	3.10314	-1.52707	4	0.760692	11.4222	0	19 x 3	DPY19L2P1	Gencode.V23	noncoding	DPY19L2P1	ENSG00000189212.12	processed_transcript	NA
ASHG19A3L0002199	2.3854	2.35502	9.13362	1.92053e-14	1.97684e-13	22.2622	lincRNA-CRB2	BROAD	noncoding	NA	NA	NA	NA	NA	NA	NA	NA	NA	chr9	NA	lincRNA-CRB2	AGCAAGCAAACATCGAGTGCAGCAGGAGACTATAAGGTTAGACAACAAGAAGGACTTCCT			17426	chr9:126100254-126117679+	lincRNA	+	126117679	126100254	noncoding	274	ASHG19A3L0002199	2.35518	1.23028	4.12386	-1.05215	4	0.830543	14.5346	0	20 x 1	lincRNA-CRB2	BROAD	noncoding	NA	NA	NA	NA
ASHG19A3A040895	2.38158	2.44277	9.56758	2.41513e-15	2.86713e-14	24.3199	KRT18P68	Gencode.V23	noncoding	KRT18P68	ENSG00000213100.2	processed_pseudogene	NA	NA	NA	NA	NA	NA	chrX	NA	RP6-227L5.2	TCAAGAAGGAGCTGCTCTTCATGAAGAAGAACAACGAAGAGGAAGCAAAAGGCCTACAAG			1000	ENST00000392293	Ensembl	+	45843799	45842799	noncoding	757	ASHG19A3A040895	2.44273	1.20594	3.38349	-1.13226	5	0.81259	13.589	0	20 x 1	KRT18P68	Gencode.V23	noncoding	KRT18P68	ENSG00000213100.2	processed_pseudogene	NA
ASHG19A3A031266	2.38109	2.61567	9.79457	8.17216e-16	1.05586e-14	25.3958	RP11-98D18.1	Gencode.V23	noncoding	RP11-98D18.1	ENSG00000227045.1	antisense	lnc-SNX27-2	NONHSAT006409	RP11-98D18.1	ENSG00000227045.1	NA	NA	chr1	NA	RP11-98D18.1	TTGGCTTCTTGGGAGAACAAATTGTAGGAGAGCAGGAAAAGAAACATGGAGACAGATGAG			386	ENST00000457548	Ensembl	+	151680862	151673501	noncoding	597	ASHG19A3A031266	2.61536	1.19577	3.5803	-1.43677	5	0.792881	12.6819	0	15 x 1	RP11-98D18.1	Gencode.V23	noncoding	RP11-98D18.1	ENSG00000227045.1	antisense	lnc-SNX27-2
ASHG19A3L0001909	2.38084	2.61384	10.5847	1.90712e-17	3.33603e-16	29.1287	lincRNA-SDK1-2	BROAD	noncoding	NA	NA	NA	NA	NA	NA	NA	NA	NA	chr7	NA	lincRNA-SDK1-2	AGATATGGGACCTGGAGAGAGACATCTAGAGTCAAGTCAGAACAGATTAGAGCAACCTGT			10326	chr7:3145524-3155849+	lincRNA	+	3155849	3145524	noncoding	945	ASHG19A3L0001909	2.61373	1.14575	3.13596	-1.15459	4	0.801502	13.0638	0	19 x 5	lincRNA-SDK1-2	BROAD	noncoding	NA	NA	NA	NA
ASHG19A3A019291	2.37725	3.19053	9.87457	5.57982e-16	7.40953e-15	25.7748	ZNF295-AS1	Gencode.V23	noncoding	ZNF295-AS1	ENSG00000237232.7	lincRNA	lnc-UMODL1-2	NONHSAT082299	ZNF295-AS1	ENSG00000237232.7	NA	NA	chr21	NA	C21orf121	AAGCAGGAGCCGCTGAGGATGGACTACGGGGCGTGTTCCCGAAAAGCCGGGAAGAGATGT			952	ENST00000412906	Ensembl	+	43444975	43429302	noncoding	1048	ASHG19A3A019291	3.19039	1.18301	2.96278	-2.02083	7	0.736216	10.6033	0	21 x 1	ZNF295-AS1	Gencode.V23	noncoding	ZNF295-AS1	ENSG00000237232.7	lincRNA	lnc-UMODL1-2
ASHG19A3A050333	2.37708	2.78573	11.7034	9.94683e-20	2.72333e-18	34.3531	RNF219-AS1	Gencode.V23	noncoding	RNF219-AS1	ENSG00000234377.7	antisense	lnc-SLAIN1-4	NONHSAT034443	RNF219-AS1	ENSG00000234377.7	NA	NA	chr13	NA	RP11-52L5.4	AAATGCAACTTTATCTCAACGGGGAGTGGACGATGAGCAGGACGTCGCTAGAGGGAAAGA			457	ENST00000444769	Ensembl	+	79181231	79152610	noncoding	1184	ASHG19A3A050333	2.78511	1.09279	2.57151	-1.63389	1	0.791006	12.6016	0	14 x 1	RNF219-AS1	Gencode.V23	noncoding	RNF219-AS1	ENSG00000234377.7	antisense	lnc-SLAIN1-4
ASHG19A3A040848	2.37699	2.30409	12.9437	3.33726e-22	1.49497e-20	40.017	RP4-646N3.1	Gencode.V23	noncoding	RP4-646N3.1	ENSG00000235806.1	lincRNA	lnc-MID1IP1-1	NONHSAT136654	RP4-646N3.1	ENSG00000235806.1	NA	NA	chrX	NA	RP4-646N3.1	ACTTTACAACTTGTGCTACAGGAAGGCAGGGAGGGATTTAAATGAGAGACTGGAAGAGAC			1180	ENST00000432359	Ensembl	+	38658911	38629583	noncoding	895	ASHG19A3A040848	2.30386	1.03279	3.21372	-0.893578	1	0.865972	16.8778	0	16 x 4	RP4-646N3.1	Gencode.V23	noncoding	RP4-646N3.1	ENSG00000235806.1	lincRNA	lnc-MID1IP1-1
ASHG19A3A047526	2.37305	2.38444	11.124	1.49543e-18	3.21883e-17	31.6588	RP1-228P16.9	Gencode.V23	noncoding	RP1-228P16.9	ENSG00000279840.1	TEC	NA	NA	RP1-228P16.9	ENSG00000279840.1	NA	NA	chr12	NA		TAAAGATGATGCTAGGGGAGAGGAGATATTCTGAAATGGGATGAATAAGGGGCCCACTTG			2972	AK056442	misc_RNA	NA	48357252	48354279	noncoding	723	ASHG19A3A047526	2.38482	1.13754	3.41821	-1.01101	3	0.873086	17.4536	0	18 x 3	RP1-228P16.9	Gencode.V23	noncoding	RP1-228P16.9	ENSG00000279840.1	TEC	NA
ASHG19A3A041529	2.37012	2.33287	11.7093	9.6751e-20	2.65853e-18	34.3807	OR1AA1P	Gencode.V23	noncoding	OR1AA1P	ENSG00000234288.1	processed_pseudogene	lnc-OR13H1-4	NONHSAT138532	NA	NA	NA	NA	chrX	NA	OR1AA1P	ATCATTTATCTGTAGTCTAAGGAACGAGGACATGAAAGGAGCACTGAGGAGACCACTCAG			916	ENST00000419597	Ensembl	+	130559188	130558272	noncoding	632	ASHG19A3A041529	2.334	1.05081	3.53172	-0.885082	2	0.897718	19.8603	0	19 x 2	OR1AA1P	Gencode.V23	noncoding	OR1AA1P	ENSG00000234288.1	processed_pseudogene	lnc-OR13H1-4
ASHG19A3A016187	2.36811	2.62107	8.51586	3.66304e-13	3.05081e-12	19.3387	AC093166.1	Gencode.V23	noncoding	AC093166.1	ENSG00000237583.1	processed_pseudogene	lnc-MERTK-4	NONHSAT073661	NA	NA	NA	NA	chr2	NA	AC093166.1	GAGGAGCAGAAAGTTGTTGGGAACATGCTGAAGGCACAAATACAGAACCAGAGAACTAAA			318	ENST00000457867	Ensembl	+	112432920	112432602	noncoding	676	ASHG19A3A016187	2.62093	1.28683	3.47477	-1.35374	6	0.824978	14.2275	0	23 x 1	AC093166.1	Gencode.V23	noncoding	AC093166.1	ENSG00000237583.1	processed_pseudogene	lnc-MERTK-4
ASHG19A3L0001371	2.36729	2.76237	10.7313	9.52483e-18	1.76641e-16	29.8187	lincRNA-GADL1-3	BROAD	noncoding	NA	NA	NA	NA	NA	NA	NA	NA	NA	chr3	NA	lincRNA-GADL1-3	AGATGACTTCTTAATGGGGGTTGAGGGAGTACAGAGAAGCGACAGATTCTACCGTTCTAT			23226	chr3:31042296-31065521-	lincRNA	NA	31065521	31042296	noncoding	783	ASHG19A3L0001371	2.76219	1.15295	3.35884	-1.57304	4	0.825374	14.2489	0	17 x 3	lincRNA-GADL1-3	BROAD	noncoding	NA	NA	NA	NA
ASHG19A3A026562	2.36107	2.51501	11.6075	1.55451e-19	4.09715e-18	33.9092	RP1-167G20.1	Gencode.V23	noncoding	RP1-167G20.1	ENSG00000248150.1	lincRNA	lnc-ZNF622-1	NA	RP1-167G20.1	ENSG00000248150.1	NA	NA	chr5	NA	RP1-167G20.1	ATGATGAAGAAAGAGATCAAAAGGCTCCGAGAAGCAGGAATGCTACGGTGGATATGCAGT			2120	ENST00000513157	Ensembl	NA	16440190	16373469	noncoding	659	ASHG19A3A026562	2.51461	1.08104	3.49577	-1.19756	3	0.821266	14.0299	0	18 x 5	RP1-167G20.1	Gencode.V23	noncoding	RP1-167G20.1	ENSG00000248150.1	lincRNA	lnc-ZNF622-1
ASHG19A3A000222	2.3592	2.5336	9.43357	4.58104e-15	5.20331e-14	23.6845	C1orf140	Gencode.V23	noncoding	C1orf140	ENSG00000234754.1	lincRNA	lnc-DUSP10-5	NONHSAT009639	C1orf140	ENSG00000234754.1	NA	NA	chr1	NA	RP11-421L10.1	AAGGGCTGATGAGAAAGGAAACTGCGTGAGccaggtgtacagtaaggagcagacaacatg			645	ENST00000434398	Ensembl	NA	221509262	221505980	noncoding	653	ASHG19A3A000222	2.53397	1.2599	3.50519	-1.11663	6	0.837756	14.9538	0	19 x 1	C1orf140	Gencode.V23	noncoding	C1orf140	ENSG00000234754.1	lincRNA	lnc-DUSP10-5
ASHG19A3H0000092	2.35523	3.09017	8.82109	8.54475e-14	7.88953e-13	20.7816	nc-HOXB6-181	Arraystar_ HOX cluster	noncoding	NA	NA	NA	NA	NA	NA	NA	NA	NA	chr17	NA	nc-HOXB6-181	GAAGGGAATGAGTCCGGGAGCAAGATCCTAAGAGGTGCGAGTTTACCAGGCCGGTGTGGC			278	nc-HOXB6-181-	HOX cluster	NA	46683768	46683490	noncoding	162	ASHG19A3H0000092	3.09017	1.36936	4.56086	-1.6707	9	0.735396	10.5776	0	17 x 3	nc-HOXB6-181	Arraystar_ HOX cluster	noncoding	NA	NA	NA	NA
ASHG19A3A013789	2.35516	2.45236	10.5007	2.83871e-17	4.80632e-16	28.7335	AC130709.1	Gencode.V23	noncoding	AC130709.1	ENSG00000214525.4	processed_pseudogene	NA	NA	NA	NA	NA	NA	chr2	NA	AC130709.1	TAGAACATCAAAATTCAGGAGACTAAGACAGCTGCTTAGGAGGAGAAAGAAGAGACAGCA			1212	ENST00000484779	Ensembl	NA	68756584	68755372	noncoding	756	ASHG19A3A013789	2.4521	1.1268	3.38534	-1.05384	6	0.845885	15.4578	0	20 x 6	AC130709.1	Gencode.V23	noncoding	AC130709.1	ENSG00000214525.4	processed_pseudogene	NA
ASHG19A3A032758	2.35289	2.16391	12.2866	6.69572e-21	2.30008e-19	37.0357	AC013436.6	Gencode.V23	noncoding	AC013436.6	ENSG00000228596.1	antisense	lnc-H2AFV-1	NONHSAT120398	AC013436.6	ENSG00000228596.1	NA	NA	chr7	NA	AC013436.6	TTGGCTTCTGATGCCAAAGGCAGAATTGCAGGAGGTGAGGATGAAGCAGGAGGGAAAACA			422	ENST00000425077	Ensembl	NA	44826939	44824648	noncoding	1015	ASHG19A3A032758	2.16424	1.00903	3.03276	-0.906243	0	0.868362	17.0664	0	19 x 4	AC013436.6	Gencode.V23	noncoding	AC013436.6	ENSG00000228596.1	antisense	lnc-H2AFV-1
ASHG19A3A052428	2.35206	2.57066	8.78177	1.03087e-13	9.408e-13	20.5955	RP11-114H24.2	Gencode.V23	noncoding	RP11-114H24.2	ENSG00000260776.5	transcribed_unprocessed_pseudogene	NA	NONHSAT047501	NA	NA	NA	NA	chr15	NA	LOC645752	ATTAAAGGAAGAGAAGAAGCGTGACATACATCGGATACAGGAGCTGAAGAGGAGCTTGTC			3117	NR_027024	RefSeq_NR	NA	78219188	78206558	noncoding	266	ASHG19A3A052428	2.57101	1.25789	4.14236	-1.15596	6	0.863507	16.6881	0	22 x 1	RP11-114H24.2	Gencode.V23	noncoding	RP11-114H24.2	ENSG00000260776.5	transcribed_unprocessed_pseudogene	NA
ASHG19A3A027640	2.3517	2.45475	10.7534	8.58116e-18	1.60218e-16	29.9223	RP11-524N5.1	Gencode.V23	noncoding	RP11-524N5.1	ENSG00000276778.1	lincRNA	lnc-EBF1-8	NA	RP11-524N5.1	ENSG00000276778.1	NA	NA	chr5	NA		TTGGCACGTAGCAGGGGACAGTCTGTGGAAAGAAGTGAGAAGGATAATCCAATAGCAAAA			3748	BC047601	misc_RNA	NA	157836781	157747710	noncoding	905	ASHG19A3A027640	2.45463	1.14967	3.20673	-1.15719	2	0.823961	14.1728	0	16 x 3	RP11-524N5.1	Gencode.V23	noncoding	RP11-524N5.1	ENSG00000276778.1	lincRNA	lnc-EBF1-8
CUST_190_PI426075208	2.34838	2.33086	10.6504	1.3969e-17	2.51008e-16	29.4381	nc-HOXD4-27	Arraystar_ HOX cluster	noncoding	NA	NA	NA	NA	NA	NA	NA	NA	NA	chr2	NA	nc-HOXD4-27	CAAAGGTAGAACTGTTCAGCTATACAGGGAAGGCTGAGATAAAGGCAAGATGAGTAGCGA			398	nc-HOXD4-27+	HOX cluster	NA	177004946	177004548	noncoding	951	CUST_190_PI426075208	2.33171	1.10711	3.12727	-0.932134	2	0.874746	17.5945	0	15 x 3	nc-HOXD4-27	Arraystar_ HOX cluster	noncoding	NA	NA	NA	NA
ASHG19A3A019033	2.34586	2.49797	9.64736	1.65005e-15	2.01928e-14	24.6981	ANKRD30BL	Gencode.V23	noncoding	ANKRD30BL	ENSG00000163046.15	retained_intron	NA	NA	NA	NA	NA	NA	chr21	NA	C21orf99	ATGGGAAAGCACAGAAAAGTGAGAAAGAAGGGATTGCTATTGATTTACTTTCCATTGTTT			3838	uc002yiy.3	UCSC_knowngene	+	14425023	14410486	noncoding	776	ASHG19A3A019033	2.49801	1.21667	3.36855	-1.13481	4	0.877034	17.793	0	24 x 1	ANKRD30BL	Gencode.V23	noncoding	ANKRD30BL	ENSG00000163046.15	retained_intron	NA
ASHG19A3A034499	2.34176	2.28307	9.5808	2.26738e-15	2.7007e-14	24.3826	RP11-358M3.1	Gencode.V23	noncoding	RP11-358M3.1	ENSG00000225209.1	lincRNA	lnc-STAG3L4-2	NONHSAT121291	RP11-358M3.1	ENSG00000225209.1	NA	NA	chr7	NA	RP11-358M3.1	AAGACGTCAGGCGTATGGAAATAACAGATGGGAAAGGCGAGCAGAGATCATTACTCTGAA			510	ENST00000444745	Ensembl	+	67497677	67485239	noncoding	439	ASHG19A3A034499	2.28307	1.20969	3.805	-0.917909	2	0.833801	14.7209	0	16 x 4	RP11-358M3.1	Gencode.V23	noncoding	RP11-358M3.1	ENSG00000225209.1	lincRNA	lnc-STAG3L4-2
ASHG19A3A000075	2.34114	2.28104	11.5805	1.76284e-19	4.59632e-18	33.7842	HMGB3P1	Gencode.V23	noncoding	HMGB3P1	ENSG00000225336.2	processed_pseudogene	NA	NA	NA	NA	NA	NA	chr20	NA	HMGB3L1	GAAGACAATGTCTGGGAAAGAGAAGAAATTCGATTAAATGGCAAAGGCGGATAAAGTGCA			573	ENST00000393368	Ensembl	NA	33422265	33421377	noncoding	339	ASHG19A3A000075	2.28094	1.08661	3.97247	-0.990854	3	0.855126	16.0772	0	17 x 2	HMGB3P1	Gencode.V23	noncoding	HMGB3P1	ENSG00000225336.2	processed_pseudogene	NA
ASHG19A3A032659	2.34069	2.6946	10.0839	2.05807e-16	2.95466e-15	26.7654	RP11-89N17.3	Gencode.V23	noncoding	RP11-89N17.3	ENSG00000233219.1	lincRNA	lnc-RP9-3	NONHSAT120033	RP11-89N17.3	ENSG00000233219.1	NA	NA	chr7	NA	RP11-89N17.3	CAAGGACGAGTGAAGAAACAATGAACCAGACAGTCTATAACCAGCATGGAACACTATTGT			380	ENST00000440074	Ensembl	NA	33913843	33908112	noncoding	180	ASHG19A3A032659	2.69453	1.13738	4.48543	-1.37933	4	0.792731	12.6755	0	21 x 2	RP11-89N17.3	Gencode.V23	noncoding	RP11-89N17.3	ENSG00000233219.1	lincRNA	lnc-RP9-3
ASHG19A3A048480	2.34007	2.54285	12.1729	1.13001e-20	3.72168e-19	36.5154	RP11-154H17.1	Gencode.V23	noncoding	RP11-154H17.1	ENSG00000236948.1	lincRNA	lnc-NPHP4-1	NONHSAT000610	RP11-154H17.1	ENSG00000236948.1	NA	NA	chr1	NA	RP11-154H17.1	TGTTCCTGGAAGTAGGGGACTTGCTTCCAAGAGAAGAGGGAACAAAAGTAGAAAAGAGAA			363	ENST00000413887	Ensembl	NA	5728355	5647427	noncoding	789	ASHG19A3A048480	2.54282	1.06357	3.34646	-1.17797	3	0.80048	13.0174	0	13 x 2	RP11-154H17.1	Gencode.V23	noncoding	RP11-154H17.1	ENSG00000236948.1	lincRNA	lnc-NPHP4-1
ASHG19A3A039254	2.33663	2.37434	10.0811	2.08501e-16	2.9905e-15	26.7525	lnc-RALGPS1-2	LNCIPEDIA_3.1	noncoding	NA	NA	NA	lnc-RALGPS1-2	NONHSAT134796	NA	NA	NA	NA	chr9	NA	RP13-225O21.3	TGCAGATAGAGAAAAGAATGGTAGGAAGCCAAACTACTGAAGTGGTAGGGAGCTACTGAA			2627	ENST00000452976	Ensembl	+	130003594	129986889	noncoding	497	ASHG19A3A039254	2.37384	1.1462	3.72961	-1.24075	4	0.737057	10.6298	0	22 x 3	lnc-RALGPS1-2	LNCIPEDIA_3.1	noncoding	NA	NA	NA	lnc-RALGPS1-2
CUST_10_PI426265844	2.33648	2.60063	7.52455	3.98082e-11	2.46286e-10	14.6989		Arraystar_	noncoding	NA	NA	NA	NA	NA	NA	NA	NA	NA		NA		ATACAAGTCAAAGGCAATGAGCATATGTTAGATGGATGGAGGAGGGCCTAAAAATGCTGG			NA				NA	NA		46	CUST_10_PI426265844	2.6006	1.41768	5.81095	-1.28117	7	0.715657	9.98689	1.11e-16	19 x 1		Arraystar_	noncoding	NA	NA	NA	NA
ASHG19A3A045451	2.33541	3.08908	9.81301	7.48399e-16	9.73368e-15	25.4832	RP11-626H12.3	Gencode.V23	noncoding	RP11-626H12.3	ENSG00000248844.6	lincRNA	lnc-FGF3-2	NONHSAT022626	RP11-626H12.3	ENSG00000248844.6	NA	NA	chr11	NA	AP003555.1	GGAGAAAAAGGCTAAGAGCAAGGGACCACACAGGAACTGAGAAATGATTTCTCAGCTAAG			1753	ENST00000511013	Ensembl	NA	69911477	69902337	noncoding	685	ASHG19A3A045451	3.08933	1.19602	3.46206	-1.66457	6	0.815394	13.7284	0	19 x 1	RP11-626H12.3	Gencode.V23	noncoding	RP11-626H12.3	ENSG00000248844.6	lincRNA	lnc-FGF3-2
ASHG19A3A016855	2.33313	2.45572	11.4469	3.29078e-19	8.08364e-18	33.1637	AC106901.1	Gencode.V23	noncoding	AC106901.1	ENSG00000225304.1	processed_pseudogene	lnc-PARD3B-5	NONHSAT076505	NA	NA	NA	NA	chr2	NA	AC106901.1	AGACAAACCTTATGCTGAGGAGGCAAGATAAATCTAACAGAGTGGCTGAACCAATACTTA			698	ENST00000425086	Ensembl	+	205244515	205243817	noncoding	873	ASHG19A3A016855	2.45539	1.05371	3.24207	-1.27126	2	0.801784	13.0767	0	23 x 4	AC106901.1	Gencode.V23	noncoding	AC106901.1	ENSG00000225304.1	processed_pseudogene	lnc-PARD3B-5
ASHG19A3A024465	2.33141	2.50219	11.6669	1.17859e-19	3.18093e-18	34.1845	RP4-788P17.1	Gencode.V23	noncoding	RP4-788P17.1	ENSG00000223479.3	lincRNA	lnc-FPGT-2	NONHSAT003950	RP4-788P17.1	ENSG00000223479.3	NA	NA	chr1	NA	RP11-275A6.1	TCACCAGATGGGATGGCTACTTTGTGGAAAAATGGAGAGAAGAGAAGACTACAGTGATGG			557	ENST00000424953	Ensembl	+	74175264	74100898	noncoding	282	ASHG19A3A024465	2.50109	1.04917	4.10058	-1.6027	1	0.76979	11.7547	0	21 x 4	RP4-788P17.1	Gencode.V23	noncoding	RP4-788P17.1	ENSG00000223479.3	lincRNA	lnc-FPGT-2
ASHG19A3L0000143	2.33004	2.32399	10.1124	1.79651e-16	2.61816e-15	26.9004	lincRNA-KNCN	BROAD	noncoding	NA	NA	NA	NA	NA	NA	NA	NA	NA	chr1	NA	lincRNA-KNCN	TGGCAGAGTAGTAGCAAAGCCTGTCTTGGAAACAGAAAGGGAGGCTGGTGATGAAGCCAG			161	exon94+	lincRNA	+	46997156	46996996	noncoding	838	ASHG19A3L0000143	2.32462	1.15667	3.28362	-0.925277	3	0.873395	17.4796	0	17 x 2	lincRNA-KNCN	BROAD	noncoding	NA	NA	NA	NA
ASHG19A3A024072	2.32912	2.3984	9.68457	1.38146e-15	1.71655e-14	24.8745	MRPS33P2	Gencode.V23	noncoding	MRPS33P2	ENSG00000249649.1	processed_pseudogene	lnc-RELL1-4	NONHSAT096021	NA	NA	NA	NA	chr4	NA	RP11-177C12.3	CATCAGGATTTTAAGGATGAGCAAAGATGACAAAAGAAGCTTCGTGGAAAGGGGAAACCA			322	ENST00000507850	Ensembl	NA	38008726	38008404	noncoding	368	ASHG19A3A024072	2.39842	1.17257	3.93109	-1.22787	4	0.82087	14.0092	0	25 x 1	MRPS33P2	Gencode.V23	noncoding	MRPS33P2	ENSG00000249649.1	processed_pseudogene	lnc-RELL1-4
ASHG19A3A036286	2.32801	2.41971	9.78642	8.49636e-16	1.09332e-14	25.3572	AC090691.1	Arraystar_ Ensembl	noncoding	NA	NA	NA	NA	NA	NA	NA	NA	NA	chr8	NA	AC090691.1	AGTAGATGCTAAACTCAAATGATAAGATGTGTGACCGAAAAAGGAGGCACGGACTCAGCG			4508	ENST00000507973	Ensembl	+	601884	592362	noncoding	617	ASHG19A3A036286	2.41967	1.16129	3.55168	-1.12377	2	0.812028	13.5614	0	18 x 1	AC090691.1	Arraystar_ Ensembl	noncoding	NA	NA	NA	NA
ASHG19A3A009866	2.32333	2.73698	9.50961	3.18561e-15	3.70215e-14	24.0451	lnc-MAP2K6-8	LNCIPEDIA_3.1	noncoding	NA	NA	NA	lnc-MAP2K6-8	NONHSAT055572	NA	NA	NA	NA	chr17	NA	BC150503	GGGCTGATGTTTCGACAAAAGGGAGAGAATAAGAAATAATCCATTAACTTCATATTGTGT			307	uc010dfd.1	UCSC_knowngene	+	67210159	67209852	noncoding	665	ASHG19A3A009866	2.7365	1.18321	3.49018	-1.39471	5	0.787463	12.4525	0	12 x 1	lnc-MAP2K6-8	LNCIPEDIA_3.1	noncoding	NA	NA	NA	lnc-MAP2K6-8
ASHG19A3A024410	2.31824	2.52593	11.5749	1.80956e-19	4.70956e-18	33.7582	RP11-791G16.4	Gencode.V23	noncoding	RP11-791G16.4	ENSG00000248113.2	processed_pseudogene	NA	NA	NA	NA	NA	NA	chr4	NA	RP11-791G16.4	AACTTTCAAAGGCTGGAGAAGGGAATTCGGAGAGAACAGTCTGACAATACCACTTTCGGA			1265	ENST00000506227	Ensembl	NA	83502537	83501272	noncoding	1014	ASHG19A3A024410	2.52592	1.04306	3.03377	-1.24936	4	0.809353	13.4314	0	21 x 3	RP11-791G16.4	Gencode.V23	noncoding	RP11-791G16.4	ENSG00000248113.2	processed_pseudogene	NA
ASHG19A3A008129	2.31689	2.47438	10.1199	1.73377e-16	2.53098e-15	26.9357	CFL1P6	Gencode.V23	noncoding	CFL1P6	ENSG00000215785.2	processed_pseudogene	NA	NA	NA	NA	NA	NA	chr1	NA	CFLP6	AGCATGAACAAGCAAACTGCTACAAGAGGTCAAGGACCATGGCAGACCGGGCGAGAAGCT			494	ENST00000400899	Ensembl	NA	11051854	11051034	noncoding	1082	ASHG19A3A008129	2.47482	1.13667	2.898	-1.0813	2	0.832543	14.6484	0	20 x 1	CFL1P6	Gencode.V23	noncoding	CFL1P6	ENSG00000215785.2	processed_pseudogene	NA
ASHG19A3A016037	2.31198	2.4121	10.906	4.17415e-18	8.27725e-17	30.6386	YWHAQP5	Gencode.V23	noncoding	YWHAQP5	ENSG00000236564.1	processed_pseudogene	NA	NONHSAT072718	NA	NA	NA	NA	chr2	NA	AC064860.2	AGAGACAACCTAATAACACTGTGGACATCACACAGTGCAGGAAAAGAACGCAATGCAGCA			1382	ENST00000415616	Ensembl	+	99311953	99310571	noncoding	1007	ASHG19A3A016037	2.41199	1.08771	3.04209	-1.1091	2	0.80319	13.1412	0	19 x 5	YWHAQP5	Gencode.V23	noncoding	YWHAQP5	ENSG00000236564.1	processed_pseudogene	NA
ASHG19A3A017550	2.31182	2.80732	10.3042	7.21707e-17	1.13361e-15	27.8064	TSPY26P	Gencode.V23	noncoding	TSPY26P	ENSG00000235217.6	processed_transcript	NA	NA	NA	NA	NA	NA	chr20	NA	TSPYL3	CAGCGAGAAGGCCGAGGACGCGAACAAGGAGGAGGGCGCCATCTTCAAGAAGGAGCCAGC			1215	NR_002781	RefSeq_NR	NA	30778163	30776948	noncoding	792	ASHG19A3A017550	2.80757	1.19234	3.34397	-1.42784	6	0.849915	15.7215	0	17 x 1	TSPY26P	Gencode.V23	noncoding	TSPY26P	ENSG00000235217.6	processed_transcript	NA
ASHG19A3A024722	2.31117	2.36835	11.8946	4.09249e-20	1.21235e-18	35.236	RP11-419L4.1	Gencode.V23	noncoding	RP11-419L4.1	ENSG00000250193.1	lincRNA	lnc-SCLT1-1	NONHSAT098293	RP11-419L4.1	ENSG00000250193.1	NA	NA	chr4	NA	RP11-419L4.1	GGTGATAAACTAACCACAGTGTTAGAGATTAAGACACAAGGACCATAAACCTTCTTCTTA			575	ENST00000503542	Ensembl	NA	130226177	130220329	noncoding	906	ASHG19A3A024722	2.36855	1.04569	3.20613	-1.14775	3	0.771837	11.8318	0	15 x 5	RP11-419L4.1	Gencode.V23	noncoding	RP11-419L4.1	ENSG00000250193.1	lincRNA	lnc-SCLT1-1
ASHG19A3A049310	2.30651	2.62392	7.36983	8.20377e-11	4.86195e-10	13.9845	ANKRD20A19P	Gencode.V23	noncoding	ANKRD20A19P	ENSG00000196593.9	processed_transcript	NA	NONHSAT032485	NA	NA	NA	NA	chr13	NA	RP11-45B20.4	GGCAGTGAATATGTGGTGACAAAGTGAGAAACACTTTAGCAGAAGGCGGAACAAATTAAC			2796	ENST00000442969	Ensembl	NA	24520921	24513695	noncoding	268	ASHG19A3A049310	2.62389	1.40172	4.1402	-1.26389	8	0.787284	12.445	0	24 x 1	ANKRD20A19P	Gencode.V23	noncoding	ANKRD20A19P	ENSG00000196593.9	processed_transcript	NA
ASHG19A3A039655	2.30388	2.25511	14.5237	3.01126e-25	2.405e-23	46.9838	RP11-15I11.2	Gencode.V23	noncoding	RP11-15I11.2	ENSG00000229983.1	lincRNA	NA	NONHSAT009348	RP11-15I11.2	ENSG00000229983.1	NA	NA	chr1	NA	RP11-15I11.2	TCAGAGAGTGGCGCTGAAGGAGGAACAATTTTAATTAGGGACAAAGAAGGCCTAGAAAGA			510	ENST00000444750	Ensembl	+	212363601	212341548	noncoding	1044	ASHG19A3A039655	2.25492	0.961642	2.97473	-1.01272	0	0.877059	17.7952	0	20 x 5	RP11-15I11.2	Gencode.V23	noncoding	RP11-15I11.2	ENSG00000229983.1	lincRNA	NA
ASHG19A3L0002372	2.30101	2.35556	12.5928	1.64624e-21	6.37683e-20	38.4305	lincRNA-MAGI3	BROAD	noncoding	NA	NA	NA	NA	NA	NA	NA	NA	NA	chr1	NA	lincRNA-MAGI3	TGCCTTTGCTGGAAACACAGAAAAGGGGAAGACATAAATAACTGCCAATGTATCTGTAAA			5520	chr1:113822076-113827595+	lincRNA	+	113827595	113822076	noncoding	530	ASHG19A3L0002372	2.35554	1.03856	3.66109	-0.956045	2	0.785778	12.3827	0	17 x 5	lincRNA-MAGI3	BROAD	noncoding	NA	NA	NA	NA
ASHG19A3L0000971	2.29909	2.61182	9.61733	1.90443e-15	2.29769e-14	24.5558	lincRNA-C18orf26-1	BROAD	noncoding	NA	NA	NA	NA	NA	NA	NA	NA	NA	chr18	NA	lincRNA-C18orf26-1	CCCTGAAAGAGAACTTAGACATGGGGGAGAGCATGAAAGTTGAATGTGAAATGATGAATA			30426	chr18:52348902-52379327-	lincRNA	NA	52379327	52348902	noncoding	537	ASHG19A3L0000971	2.61139	1.16973	3.65351	-1.48145	3	0.788439	12.4932	0	22 x 1	lincRNA-C18orf26-1	BROAD	noncoding	NA	NA	NA	NA
CUST_160_PI426073487	2.29867	2.43748	9.72252	1.15256e-15	1.45053e-14	25.0544	CTD-2249K22.1	Gencode.V23	noncoding	CTD-2249K22.1	ENSG00000249483.1	lincRNA	lnc-ATG10-3	NONHSAT102470	CTD-2249K22.1	ENSG00000249483.1	NA	NA	chr5	NA	uc.162	AATTTTGGAGAGTCCTATTTGAAACAAAGAGGGAGTTTTGGGGGAGAGAAAAGTTGGTTG			218	uc.162+	UCR	+	81147578	81147360	noncoding	504	CUST_160_PI426073487	2.43762	1.14909	3.71176	-1.14921	4	0.784135	12.3154	0	22 x 2	CTD-2249K22.1	Gencode.V23	noncoding	CTD-2249K22.1	ENSG00000249483.1	lincRNA	lnc-ATG10-3
ASHG19A3A042171	2.29713	2.17574	10.7678	8.01727e-18	1.50523e-16	29.9899	RBMY2FP	Gencode.V23	noncoding	RBMY2FP	ENSG00000243040.6	transcribed_unprocessed_pseudogene	lnc-PRY-5	NONHSAT139680	NA	NA	NA	NA	chrY	NA	AC007320.3	GCATCTACAATAGATGGTCGGGAAAGTAGATCTGAAAAAGGAGACTGAAGCAGATATTAA			1263	ENST00000420346	Ensembl	+	24467972	24457010	noncoding	279	ASHG19A3A042171	2.17547	1.08388	4.1078	-0.967607	3	0.82107	14.0197	0	21 x 4	RBMY2FP	Gencode.V23	noncoding	RBMY2FP	ENSG00000243040.6	transcribed_unprocessed_pseudogene	lnc-PRY-5
ASHG19A3A012417	2.29683	2.23112	9.59936	2.0751e-15	2.48631e-14	24.4706	lnc-ARMC6-1	LNCIPEDIA_3.1	noncoding	NA	NA	NA	lnc-ARMC6-1	NONHSAT063012	NA	NA	NA	NA	chr19	NA	AC004447.1	CTGCTAAAAGCATGTGAACAGAGAGGAGAGGCAAAAGCACATTGAAAATGGTGCATGTTT			2415	ENST00000500699	Ensembl	+	19104419	19101702	noncoding	52	ASHG19A3A012417	2.23131	1.16257	5.689	-0.834762	2	0.823782	14.1632	0	18 x 1	lnc-ARMC6-1	LNCIPEDIA_3.1	noncoding	NA	NA	NA	lnc-ARMC6-1
ASHG19A3A039295	2.295	2.46611	10.9759	3.00329e-18	6.11118e-17	30.9658	RP11-459K23.2	Gencode.V23	noncoding	RP11-459K23.2	ENSG00000232812.1	lincRNA	lnc-CAMK1G-5	NONHSAT009174	RP11-459K23.2	ENSG00000232812.1	NA	NA	chr1	NA	RP11-459K23.2	GGCTGACATAAAAGGTAAGAGCAAGAATGCAGAGGATTTCTATCAACATAAAGAAGAGTC			527	ENST00000415754	Ensembl	+	208906529	208902032	noncoding	438	ASHG19A3A039295	2.46603	1.05016	3.80515	-1.29153	3	0.792318	12.6577	0	23 x 5	RP11-459K23.2	Gencode.V23	noncoding	RP11-459K23.2	ENSG00000232812.1	lincRNA	lnc-CAMK1G-5
CUST_54_PI426075208	2.29284	2.69412	8.46751	4.61128e-13	3.78193e-12	19.1106	nc-HOXB4-176	Arraystar_ HOX cluster	noncoding	NA	NA	NA	NA	NA	NA	NA	NA	NA	chr17	NA	nc-HOXB4-176	AAGTCCAGTAAGAAGTTGGGCCAAGCTGGAAGGGATTGACCGGGTAAGTGTCCAGACTTG			158	nc-HOXB4-176+	HOX cluster	+	46667968	46667810	noncoding	342	CUST_54_PI426075208	2.69567	1.27312	3.9667	-1.36597	6	0.68609	9.19178	4.44e-15	20 x 3	nc-HOXB4-176	Arraystar_ HOX cluster	noncoding	NA	NA	NA	NA
ASHG19A3L0001203	2.29254	2.41968	12.1227	1.42481e-20	4.5856e-19	36.285	lincRNA-FANCL-4	BROAD	noncoding	NA	NA	NA	NA	NA	NA	NA	NA	NA	chr2	NA	lincRNA-FANCL-4	CCTTCTAGTAGGGAGCAAATGATGGATAAGAGGCAGAGATTTATGAGCACCGTACCTCAT			10251	chr2:60522746-60532996-	lincRNA	NA	60532996	60522746	noncoding	1056	ASHG19A3L0001203	2.42012	1.03528	2.94333	-1.04346	1	0.858457	16.314	0	19 x 4	lincRNA-FANCL-4	BROAD	noncoding	NA	NA	NA	NA
ASHG19A3A033403	2.28779	2.80396	8.41762	5.84722e-13	4.71906e-12	18.8754	RP11-458K10.1	Gencode.V23	noncoding	RP11-458K10.1	ENSG00000242072.1	lincRNA	lnc-TFEC-4	NONHSAT122850	RP11-458K10.1	ENSG00000242072.1	NA	NA	chr7	NA	RP11-458K10.1	CTAGTCACCAGCTAATGCAGATGGAAAGGGAAATACAGGGCCACAGAAGGAGATTGAAAA			737	ENST00000471672	Ensembl	NA	115316383	115287514	noncoding	209	ASHG19A3A033403	2.80411	1.31143	4.36602	-1.39531	8	0.816616	13.7901	0	21 x 1	RP11-458K10.1	Gencode.V23	noncoding	RP11-458K10.1	ENSG00000242072.1	lincRNA	lnc-TFEC-4
ASHG19A3A018640	2.28462	2.46568	10.6513	1.39122e-17	2.50061e-16	29.4422	RBMX2P1	Gencode.V23	noncoding	RBMX2P1	ENSG00000226406.1	processed_pseudogene	lnc-NRIP1-4	NONHSAT081183	NA	NA	NA	NA	chr21	NA	AF127936.8	GATAAGGATGCACGAAACTGCAATAAACACACCAAGGTGGAATTAGAGTCCAGATAGGGG			836	ENST00000454795	Ensembl	NA	16202310	16201474	noncoding	871	ASHG19A3A018640	2.46556	1.11894	3.24716	-1.1757	3	0.785445	12.369	0	18 x 4	RBMX2P1	Gencode.V23	noncoding	RBMX2P1	ENSG00000226406.1	processed_pseudogene	lnc-NRIP1-4
ASHG19A3A037366	2.28432	3.80017	9.70952	1.22636e-15	1.53641e-14	24.9928	SNX18P3	Gencode.V23	noncoding	SNX18P3	ENSG00000225345.3	transcribed_unprocessed_pseudogene	lnc-ANKRD18A-1	NONHSAT131174	NA	NA	NA	NA	chr9	NA	RP11-392E22.6	CTGGAGACAGGGCAAGAGGAAGGCTGCGAAGGATGAGGTGGTGAATTCCAGCTTCTTCCT			835	ENST00000424993	Ensembl	NA	38568208	38567373	noncoding	373	ASHG19A3A037366	3.79968	1.20646	3.92232	-1.84852	14	0.859981	16.4249	0	22 x 1	SNX18P3	Gencode.V23	noncoding	SNX18P3	ENSG00000225345.3	transcribed_unprocessed_pseudogene	lnc-ANKRD18A-1
CUST_161_PI426075208	2.28429	3.08473	8.11656	2.44321e-12	1.79867e-11	17.4592	nc-HOXC9-140	Arraystar_ HOX cluster	noncoding	NA	NA	NA	NA	NA	NA	NA	NA	NA	chr12	NA	nc-HOXC9-140	TAGAGTGAATTTAAAGGAGGGGTGCAATTTCAGGGTCAGAAAGGAAGAGTCCCAGTCTGT			938	nc-HOXC9-140+	HOX cluster	NA	54392783	54391845	noncoding	546	CUST_161_PI426075208	3.08513	1.29729	3.64673	-1.56422	8	0.788833	12.5098	0	19 x 1	nc-HOXC9-140	Arraystar_ HOX cluster	noncoding	NA	NA	NA	NA
ASHG19A3A024055	2.2812	2.21522	10.0988	1.91711e-16	2.77724e-15	26.8358	RP11-619J20.1	Gencode.V23	noncoding	RP11-619J20.1	ENSG00000249678.1	antisense	lnc-RP11-180C1.1.1-2	NONHSAT095935	RP11-619J20.1	ENSG00000249678.1	NA	NA	chr4	NA	RP11-619J20.1	CAGGACATAGAGTGAACATGGGATTTAGGAAAGTGGAGGACTATGAGAAAGACAATTTTG			180	ENST00000509136	Ensembl	NA	30795592	30777878	noncoding	330	ASHG19A3A024055	2.21588	1.08733	3.98711	-0.872111	3	0.852178	15.8738	0	19 x 1	RP11-619J20.1	Gencode.V23	noncoding	RP11-619J20.1	ENSG00000249678.1	antisense	lnc-RP11-180C1.1.1-2
ASHG19A3A035171	2.2779	2.3456	7.14927	2.28706e-10	1.26941e-09	12.9725	PPP1R2P6	Gencode.V23	noncoding	PPP1R2P6	ENSG00000241661.1	processed_pseudogene	NA	NA	NA	NA	NA	NA	chr7	NA	RP11-785H2.1	AGACGTACATCACGATGACAAAGATGAAGAAACGTGACAGAGTGCAGATGGAGAAAGCAT			588	ENST00000478565	Ensembl	+	139993139	139992551	noncoding	23	ASHG19A3A035171	2.34608	1.39883	6.48031	-1.02751	5	0.866984	16.957	0	25 x 1	PPP1R2P6	Gencode.V23	noncoding	PPP1R2P6	ENSG00000241661.1	processed_pseudogene	NA
ASHG19A3A042043	2.27726	2.56946	11.4169	3.78616e-19	9.19056e-18	33.0243	AC007274.5	Gencode.V23	noncoding	AC007274.5	ENSG00000236690.2	unprocessed_pseudogene	NA	NA	NA	NA	NA	NA	chrY	NA	AC007274.5	AAGGAAGTAGCCTTGGAAGAGGAGGCGGTGCTGACGGTGGAAGTCATAATGATTGATGTG			255	ENST00000412345	Ensembl	+	7558803	7548698	noncoding	643	ASHG19A3A042043	2.56968	1.09785	3.51694	-1.21677	3	0.862837	16.6373	0	15 x 4	AC007274.5	Gencode.V23	noncoding	AC007274.5	ENSG00000236690.2	unprocessed_pseudogene	NA
ASHG19A3A028726	2.27388	2.79354	10.474	3.22185e-17	5.39931e-16	28.6077	lnc-RP11-43D2.2.1-5	LNCIPEDIA_3.1	noncoding	NA	NA	NA	lnc-RP11-43D2.2.1-5	NONHSAT103535	NA	NA	NA	NA	chr5	NA	RP11-436H11.6	AGTTGGGAGAAAGAATTAGACACAGAGGGAGAGGTCCATATATTCTGCAACAGAGTGGAA			607	ENST00000505538	Ensembl	+	124073698	124073091	noncoding	821	ASHG19A3A028726	2.7946	1.12287	3.30736	-1.42407	3	0.850776	15.779	0	17 x 1	lnc-RP11-43D2.2.1-5	LNCIPEDIA_3.1	noncoding	NA	NA	NA	lnc-RP11-43D2.2.1-5
ASHG19A3A039526	2.27129	2.2739	11.3338	5.58802e-19	1.3096e-17	32.6373	RPL14P5	Gencode.V23	noncoding	RPL14P5	ENSG00000225661.6	processed_pseudogene	lnc-CRLF2-1	NONHSAT136038	NA	NA	NA	NA	chrX	NA	RP11-309M23.2	AGTTATGCAAGCAAAGAACATGGGAACACAACCATCAGGAATGAAATGAAGAAGCTTCAA			730	ENST00000436474	Ensembl	NA	970836	969237	noncoding	629	ASHG19A3A039526	2.2738	1.05013	3.54123	-0.983646	2	0.821799	14.058	0	20 x 4	RPL14P5	Gencode.V23	noncoding	RPL14P5	ENSG00000225661.6	processed_pseudogene	lnc-CRLF2-1
ASHG19A3L0003399	2.26842	2.52307	10.1153	1.77191e-16	2.58355e-15	26.9141	lincRNA-NDST1-1	BROAD	noncoding	NA	NA	NA	NA	NA	NA	NA	NA	NA	chr5	NA	lincRNA-NDST1-1	AATGAACCACATAATCACGATAAAGGGGTTTTCGAGAGTCAGGGCAAAGGTGTGTGTTGG			24699	chr5:149840416-149865114+	lincRNA	+	149865114	149840416	noncoding	780	ASHG19A3L0003399	2.52397	1.10116	3.36011	-1.11555	2	0.870913	17.2731	0	19 x 1	lincRNA-NDST1-1	BROAD	noncoding	NA	NA	NA	NA
ASHG19A3A019276	2.26529	2.52127	9.97882	3.39465e-16	4.68833e-15	26.2683	DSCAM-AS1	Gencode.V23	noncoding	DSCAM-AS1	ENSG00000235123.5	antisense	lnc-PCP4-1	NONHSAT082221	DSCAM-AS1	ENSG00000235123.5	NA	NA	chr21	NA	M41	TTCCTGGAAGAGGTGGGTTATACAGTGTTTCTTAGAGAAAGGGATAGGGGTCTACTGCTA			1637	uc002yys.2	UCSC_knowngene	+	41757282	41755009	noncoding	594	ASHG19A3A019276	2.5209	1.13708	3.5844	-1.2262	4	0.788272	12.4862	0	19 x 5	DSCAM-AS1	Gencode.V23	noncoding	DSCAM-AS1	ENSG00000235123.5	antisense	lnc-PCP4-1
ASHG19A3A029611	2.26115	2.44678	10.4241	4.08357e-17	6.72277e-16	28.3722	OR2U2P	Gencode.V23	noncoding	OR2U2P	ENSG00000242524.1	unprocessed_pseudogene	NA	NA	NA	NA	NA	NA	chr6	NA	OR2U2P	TTTATACGGTAAGGAATAAGGAGTTCAAGGGGGCCATGAAGAGGCTAACTGGAAAAGAAA			960	ENST00000465951	Ensembl	NA	29237198	29236238	noncoding	683	ASHG19A3A029611	2.44677	1.13196	3.46476	-1.0638	3	0.849632	15.7026	0	17 x 3	OR2U2P	Gencode.V23	noncoding	OR2U2P	ENSG00000242524.1	unprocessed_pseudogene	NA
ASHG19A3A009589	2.25574	2.26384	11.1081	1.61144e-18	3.44126e-17	31.5846	lnc-CCDC103-1	LNCIPEDIA_3.1	noncoding	NA	NA	NA	lnc-CCDC103-1	NA	NA	NA	NA	NA	chr17	NA	AC015936.1	TATGTACATGCCAAGAAGCTGAGTGTAACAGGAGATTAACAGAGGGTGAGTAGCAGGATG			1844	ENST00000499010	Ensembl	+	43005641	43002078	noncoding	816	ASHG19A3A009589	2.264	1.05654	3.31918	-0.864925	2	0.885029	18.5296	0	14 x 4	lnc-CCDC103-1	LNCIPEDIA_3.1	noncoding	NA	NA	NA	lnc-CCDC103-1
ASHG19A3A018311	2.25476	2.31815	8.45253	4.95216e-13	4.04129e-12	19.04	RP1-191L6.2	Gencode.V23	noncoding	RP1-191L6.2	ENSG00000223410.1	lincRNA	lnc-TOP1-1	NONHSAT079739	RP1-191L6.2	ENSG00000223410.1	NA	NA	chr20	NA	RP1-191L6.2	TGCAGAAAAGATACAGTGAATTATGGACCATGAGTTCGGGAAAGAAGGGTAGGACTGCGT			426	ENST00000445278	Ensembl	+	38754998	38749681	noncoding	42	ASHG19A3A018311	2.31805	1.22826	5.88267	-1.0121	4	0.790072	12.562	0	16 x 5	RP1-191L6.2	Gencode.V23	noncoding	RP1-191L6.2	ENSG00000223410.1	lincRNA	lnc-TOP1-1
ASHG19A3A027792	2.24989	2.19831	10.925	3.81682e-18	7.62096e-17	30.7275	CTC-563A5.4	Gencode.V23	noncoding	CTC-563A5.4	ENSG00000249876.1	processed_pseudogene	lnc-TBC1D9B-3	NONHSAT105659	NA	NA	NA	NA	chr5	NA	CTC-563A5.4	ATGGTTAACGGCAGAAACATCACTAAAAAGAGTTGTTGGGAATGGCGGAGAAAGGGTAGA			676	ENST00000511668	Ensembl	NA	179367132	179366456	noncoding	577	ASHG19A3A027792	2.19812	1.03904	3.60865	-0.971673	1	0.849941	15.7232	0	16 x 3	CTC-563A5.4	Gencode.V23	noncoding	CTC-563A5.4	ENSG00000249876.1	processed_pseudogene	lnc-TBC1D9B-3
ASHG19A3A028667	2.24329	2.87035	8.26539	1.20577e-12	9.29145e-12	18.1585	SEMA6A-AS1	Gencode.V23	noncoding	SEMA6A-AS1	ENSG00000248445.5	antisense	lnc-COMMD10-2	NONHSAT103368	SEMA6A-AS1	ENSG00000248445.5	NA	NA	chr5	NA	CTB-118N6.3	ATAACAGGCCGACTCACGTGAATATAAAACGAGCGGGAAGGGCAGTTGGCTTAGAAAATT			521	ENST00000510682	Ensembl	+	115843972	115785319	noncoding	651	ASHG19A3A028667	2.87044	1.26423	3.50771	-1.53574	8	0.799106	12.9555	0	19 x 1	SEMA6A-AS1	Gencode.V23	noncoding	SEMA6A-AS1	ENSG00000248445.5	antisense	lnc-COMMD10-2
ASHG19A3A020439	2.23643	2.4305	9.39444	5.52271e-15	6.19292e-14	23.4989	POLR2F	Gencode.V23	noncoding	POLR2F	ENSG00000100142.14	processed_transcript	NA	NA	NA	NA	NA	NA	chr22	NA		TCAAGTCAGCCAGAGGAGAGAGAATAATGATGACAACAGTGACGTTGATCAAAGGCTGAA			1637	AK026327	misc_RNA	+	38437913	38436310	noncoding	763	ASHG19A3A020439	2.43057	1.13447	3.38026	-1.23746	3	0.76079	11.4257	0	14 x 5	POLR2F	Gencode.V23	noncoding	POLR2F	ENSG00000100142.14	processed_transcript	NA
ASHG19A3A046832	2.2344	3.22913	9.28238	9.43429e-15	1.01841e-13	22.9675	RP11-22L13.1	Gencode.V23	noncoding	RP11-22L13.1	ENSG00000272235.1	lincRNA	lnc-MEGF6-5	NA	RP11-22L13.1	ENSG00000272235.1	NA	NA	chr1	NA		TATGAAGGATCAAGCATTCATCACAAACACAGGCAGGCGAAGGAGACCAAAACACAGCTA			5020	CR936739	misc_RNA	NA	3228206	3223199	noncoding	1068	ASHG19A3A046832	3.22986	1.15801	2.91812	-1.69767	9	0.797499	12.8838	0	19 x 3	RP11-22L13.1	Gencode.V23	noncoding	RP11-22L13.1	ENSG00000272235.1	lincRNA	lnc-MEGF6-5
ASHG19A3A053703	2.22915	2.26654	11.4288	3.58119e-19	8.72992e-18	33.0796	VN1R3	Gencode.V23	noncoding	VN1R3	ENSG00000180663.5	unitary_pseudogene	lnc-C16orf58-10	NONHSAT141972	NA	NA	NA	NA	chr16	NA	AC002519.2	ACAAAGACAAATGATTATGGATATTGTTCTGGAGGAAGTAGGAGCAGAATTCCACATTCA			918	ENST00000316512	Ensembl	NA	31820165	31819246	noncoding	852	ASHG19A3A053703	2.26643	1.01276	3.26968	-0.984534	1	0.830934	14.5567	0	19 x 4	VN1R3	Gencode.V23	noncoding	VN1R3	ENSG00000180663.5	unitary_pseudogene	lnc-C16orf58-10
ASHG19A3A034927	2.2287	2.47511	9.72221	1.1543e-15	1.45212e-14	25.0529	RP11-736E3.1	Gencode.V23	noncoding	RP11-736E3.1	ENSG00000225457.1	lincRNA	lnc-AC073348.1-1	NONHSAT122813	RP11-736E3.1	ENSG00000225457.1	NA	NA	chr7	NA	RP11-736E3.1	TGTTAAAACATCAGAAGAGCAAGATAAACGAGTTAAGAAGATGGCACAGGAGCCGCAGAG			651	ENST00000441928	Ensembl	+	112786095	112740717	noncoding	745	ASHG19A3A034927	2.47558	1.11568	3.3972	-1.0681	2	0.835127	14.7981	0	16 x 4	RP11-736E3.1	Gencode.V23	noncoding	RP11-736E3.1	ENSG00000225457.1	lincRNA	lnc-AC073348.1-1
ASHG19A3A044600	2.22002	2.54265	11.5369	2.16124e-19	5.53441e-18	33.5817	RP11-107C16.2	Arraystar_ Ensembl	noncoding	NA	NA	NA	NA	NA	NA	NA	NA	NA	chr10	NA	RP11-107C16.2	ATTGTCAAGTTGGCAGATGAGAGGAGCCAATGCAAAGGGCACATTGAAGTCTACCACAAT			5237	ENST00000439464	Ensembl	+	124585961	124488949	noncoding	1078	ASHG19A3A044600	2.54261	1.03641	2.90497	-1.13608	2	0.827548	14.3677	0	20 x 6	RP11-107C16.2	Arraystar_ Ensembl	noncoding	NA	NA	NA	NA
ASHG19A3A038856	2.21905	2.30604	10.6855	1.18288e-17	2.15679e-16	29.6034	RP11-380F14.2	Gencode.V23	noncoding	RP11-380F14.2	ENSG00000233262.1	antisense	lnc-RMI1-7	NONHSAT132774	RP11-380F14.2	ENSG00000233262.1	NA	NA	chr9	NA	RP11-380F14.2	CAGTGCTGGTGGAAAGTGGAAAGAAACAGTTACATGAGCCATAGATGGCAGAAACAGTAG			373	ENST00000419815	Ensembl	+	86905046	86893133	noncoding	649	ASHG19A3A038856	2.30596	1.0607	3.50852	-1.07161	4	0.758081	11.3298	0	20 x 6	RP11-380F14.2	Gencode.V23	noncoding	RP11-380F14.2	ENSG00000233262.1	antisense	lnc-RMI1-7
ASHG19A3A010391	2.21371	2.43869	10.6836	1.19382e-17	2.17283e-16	29.5942	RP11-38J22.3	Gencode.V23	noncoding	RP11-38J22.3	ENSG00000226780.1	antisense	lnc-C1orf186-2	NONHSAT009044	RP11-38J22.3	ENSG00000226780.1	NA	NA	chr1	NA	RP11-38J22.3	CCAGATGGAGGAAGTGGTCTGGGGAAGATGGACCATTACGAAGATTAATGCACCTTTTAT			630	ENST00000425896	Ensembl	NA	206223548	206214525	noncoding	807	ASHG19A3A010391	2.43876	1.05167	3.32704	-1.05905	2	0.787734	12.4638	0	16 x 1	RP11-38J22.3	Gencode.V23	noncoding	RP11-38J22.3	ENSG00000226780.1	antisense	lnc-C1orf186-2
ASHG19A3A018281	2.20946	2.61032	8.62418	2.18611e-13	1.88594e-12	19.8503	AL132768.1	Arraystar_ Ensembl	noncoding	NA	NA	NA	NA	NA	NA	NA	NA	NA	chr20	NA	AL132768.1	AAACTGATAGCAGGAGTGGGGTGTGAAAGATTCTCAGAGGAAATGTGAGCACTTAGGTGT			3266	ENST00000509795	Ensembl	+	35423205	35415408	noncoding	309	ASHG19A3A018281	2.61022	1.21961	4.03044	-1.32744	1	0.758566	11.3469	0	24 x 1	AL132768.1	Arraystar_ Ensembl	noncoding	NA	NA	NA	NA
ASHG19A3A045496	2.20922	3.05754	9.03781	3.03536e-14	3.02336e-13	21.8081	RP11-864N7.1	Gencode.V23	noncoding	RP11-864N7.1	ENSG00000241097.2	processed_pseudogene	lnc-CHRDL2-2	NONHSAT022914	NA	NA	NA	NA	chr11	NA	RP11-864N7.1	GACTATTAAGAGATGCAAGCATTTTAAACTGGCGGGAGATAGGAAGAAAAGGGCCAAGTG			308	ENST00000461163	Ensembl	NA	74449841	74449533	noncoding	615	ASHG19A3A045496	3.05868	1.24554	3.55467	-1.55963	8	0.658451	8.52722	1.15e-13	23 x 4	RP11-864N7.1	Gencode.V23	noncoding	RP11-864N7.1	ENSG00000241097.2	processed_pseudogene	lnc-CHRDL2-2
ASHG19A3A023256	2.2062	2.41717	11.9346	3.39985e-20	1.0267e-18	35.4204	RP11-237P21.1	Gencode.V23	noncoding	RP11-237P21.1	ENSG00000242222.1	processed_pseudogene	NA	NONHSAT092270	NA	NA	NA	NA	chr3	NA	RP11-237P21.1	AGGGAAGGCTACTGCGGAAATCAAGAAAATGTTGGTAACCTATAAGGAGAAGAAAGTTTC			277	ENST00000481235	Ensembl	+	135645009	135644732	noncoding	1055	ASHG19A3A023256	2.41691	1.00762	2.94567	-1.18226	2	0.807875	13.3607	0	22 x 5	RP11-237P21.1	Gencode.V23	noncoding	RP11-237P21.1	ENSG00000242222.1	processed_pseudogene	NA
ASHG19A3A048911	2.2022	2.57557	9.97106	3.52252e-16	4.85388e-15	26.2316	RP11-796E2.4	Gencode.V23	noncoding	RP11-796E2.4	ENSG00000245904.3	antisense	lnc-CLLU1.1-2	NONHSAT029877	RP11-796E2.4	ENSG00000245904.3	NA	NA	chr12	NA	BC044741	TGTTTGGAGAGTGGGAGGAAAAAGGAGTGAAGCATCGCTTAACAACAAAAGTAATAATGC			967	uc001tca.2	UCSC_knowngene	+	92561335	92539860	noncoding	899	ASHG19A3A048911	2.57635	1.07578	3.21125	-1.5327	3	0.839918	15.0844	0	11 x 1	RP11-796E2.4	Gencode.V23	noncoding	RP11-796E2.4	ENSG00000245904.3	antisense	lnc-CLLU1.1-2
ASHG19A3A027284	2.20022	2.40727	9.57559	2.32447e-15	2.76545e-14	24.3579	FABP5P6	Gencode.V23	noncoding	FABP5P6	ENSG00000249919.1	processed_pseudogene	lnc-DTWD2-11	NONHSAT103440	NA	NA	NA	NA	chr5	NA	CTD-2158P22.2	CCTTTACATATGGCACATTGGTTCGACATCAGAAGTGGAATGGAAAGGAAGGCAAAATAA			409	ENST00000510588	Ensembl	NA	118891353	118890944	noncoding	403	ASHG19A3A027284	2.40714	1.09961	3.87037	-1.24065	2	0.797864	12.9	0	24 x 4	FABP5P6	Gencode.V23	noncoding	FABP5P6	ENSG00000249919.1	processed_pseudogene	lnc-DTWD2-11
ASHG19A3A031843	2.19984	2.35891	10.5859	1.89579e-17	3.31716e-16	29.1346	CYCSP17	Gencode.V23	noncoding	CYCSP17	ENSG00000219627.1	processed_pseudogene	lnc-MANEA-9	NONHSAT114042	NA	NA	NA	NA	chr6	NA	RP11-482L14.1	ACAAAATGATGATATTTTTTGGCACTAAGAAGGCAGAAAGGGCAGACTTGATCACTTATC			315	ENST00000407870	Ensembl	+	95952372	95952057	noncoding	730	ASHG19A3A031843	2.35973	1.01939	3.41098	-0.92517	1	0.826822	14.3278	0	20 x 5	CYCSP17	Gencode.V23	noncoding	CYCSP17	ENSG00000219627.1	processed_pseudogene	lnc-MANEA-9
ASHG19A3A035571	2.19496	2.44584	9.59883	2.0803e-15	2.49091e-14	24.4681	RP11-685B14.1	Gencode.V23	noncoding	RP11-685B14.1	ENSG00000244593.1	processed_pseudogene	NA	NA	NA	NA	NA	NA	chr8	NA	RP11-685B14.1	GAACTCAACGAGAGTAAGAAACTGGTCAATACGCTGGACAAGAAGAATGACGCATTTGTG			644	ENST00000465163	Ensembl	NA	18241427	18240783	noncoding	886	ASHG19A3A035571	2.44584	1.07679	3.2185	-1.2373	1	0.806357	13.2888	0	22 x 1	RP11-685B14.1	Gencode.V23	noncoding	RP11-685B14.1	ENSG00000244593.1	processed_pseudogene	NA
ASHG19A3L0001201	2.19224	2.18152	12.132	1.36468e-20	4.40376e-19	36.3279	lincRNA-FANCL-6	BROAD	noncoding	NA	NA	NA	NA	NA	NA	NA	NA	NA	chr2	NA	lincRNA-FANCL-6	AGGGAAGGTTTTCGTTGTTAGATCAAGACAAAGTTATCAGGAAGGGCTGACCGAGGATGT			17051	chr2:60454721-60471771-	lincRNA	NA	60471771	60454721	noncoding	604	ASHG19A3L0001201	2.18172	0.970274	3.56998	-0.860226	2	0.874788	17.5981	0	21 x 5	lincRNA-FANCL-6	BROAD	noncoding	NA	NA	NA	NA
ASHG19A3L0002717	2.18844	2.44965	11.0546	2.07328e-18	4.35002e-17	31.3341	lincRNA-ALDH8A1-1	BROAD	noncoding	NA	NA	NA	NA	NA	NA	NA	NA	NA	chr6	NA	lincRNA-ALDH8A1-1	TTCATAGTCTGTGAGAACGACAGACACACAGAATAAACGCACACTAGCTAACAAGCCATG			738	BI260839	lincRNA	+	134668897	134668164	noncoding	495	ASHG19A3L0002717	2.44957	1.00779	3.7327	-1.1584	1	0.748321	10.9955	0	20 x 6	lincRNA-ALDH8A1-1	BROAD	noncoding	NA	NA	NA	NA
ASHG19A3L0002054	2.18745	2.46554	8.79054	9.88609e-14	9.05228e-13	20.637	lincRNA-GFRA2-9	BROAD	noncoding	NA	NA	NA	NA	NA	NA	NA	NA	NA	chr8	NA	lincRNA-GFRA2-9	CAACAAACACACGCAAAGCATTCAGAACAGTATCTAACACTGAGGGAGCAACACAAATGT			441	AI204148	lincRNA	+	21151566	21151124	noncoding	998	ASHG19A3L0002054	2.46545	1.15766	3.05905	-1.16135	4	0.804652	13.2089	0	24 x 1	lincRNA-GFRA2-9	BROAD	noncoding	NA	NA	NA	NA
ASHG19A3L0003426	2.18521	2.16671	7.03864	3.81429e-10	2.04961e-09	12.4679	lincRNA-SOCS6-1	BROAD	noncoding	NA	NA	NA	NA	NA	NA	NA	NA	NA	chr18	NA	lincRNA-SOCS6-1	CCAGAAATGGGATAGGTGGCAACTCTAAGGAATACTGAACTAAGCAAGATAATGAAGACT			5743	chr18:68717578-68723320-	lincRNA	NA	68723320	68717578	noncoding	5	ASHG19A3L0003426	2.16673	1.28186	8.41713	-0.986066	2	0.607664	7.45758	2.06e-11	21 x 3	lincRNA-SOCS6-1	BROAD	noncoding	NA	NA	NA	NA
ASHG19A3A019794	2.1833	2.35371	8.23814	1.37233e-12	1.0495e-11	18.0303	HSPD1P14	Gencode.V23	noncoding	HSPD1P14	ENSG00000227000.2	processed_pseudogene	NA	NA	NA	NA	NA	NA	chr1	NA	RP5-1007G16.3	TAAAGAAGAGAAGGATCTGGCATGGTAAATGGGAAGCAGTGTTGGGAGTAGCATGTTCTA			1620	ENST00000432666	Ensembl	+	34305741	34304121	noncoding	639	ASHG19A3A019794	2.35444	1.16335	3.52145	-0.94818	3	0.824381	14.1954	0	15 x 4	HSPD1P14	Gencode.V23	noncoding	HSPD1P14	ENSG00000227000.2	processed_pseudogene	NA
ASHG19A3L0001090	2.18255	2.2688	11.0016	2.65991e-18	5.47302e-17	31.0864	lincRNA-EPC2	BROAD	noncoding	NA	NA	NA	NA	NA	NA	NA	NA	NA	chr2	NA	lincRNA-EPC2	CATGCTCTGGGAATTTGAAGAGATGTGGGTATAGTTAAGGGAACTAGCAAGGGACGTTGA			11251	chr2:149357280-149368530+	lincRNA	+	149368530	149357280	noncoding	966	ASHG19A3L0001090	2.26901	1.03509	3.10117	-0.813344	1	0.850706	15.7744	0	16 x 5	lincRNA-EPC2	BROAD	noncoding	NA	NA	NA	NA
ASHG19A3A042190	2.18141	2.82808	8.69171	1.5842e-13	1.40192e-12	20.1695	GOLGA6L11P	Gencode.V23	noncoding	GOLGA6L11P	ENSG00000223698.3	unprocessed_pseudogene	NA	NONHSAT139734	NA	NA	NA	NA	chrY	NA	AC023274.5	ATCAGATGTTGAGTCTCCTGAACAGGAGACAGAAGGAGAGGCTACGTGAACAGGAGGAGA			567	ENST00000434092	Ensembl	+	26319140	26075982	noncoding	775	ASHG19A3A042190	2.82803	1.19064	3.36928	-1.49383	3	0.654933	8.44728	1.7e-13	22 x 4	GOLGA6L11P	Gencode.V23	noncoding	GOLGA6L11P	ENSG00000223698.3	unprocessed_pseudogene	NA
ASHG19A3A013942	2.17481	2.28235	8.90564	5.70661e-14	5.42584e-13	21.1819	AC016753.7	Gencode.V23	noncoding	AC016753.7	ENSG00000229648.1	processed_pseudogene	lnc-GGCX-6	NONHSAT072009	NA	NA	NA	NA	chr2	NA	AC016753.7	GATCCTGAAGAGATTGAGAAGGAAGATTGAGAAGGAAGAGCTGCTGAAAAAGCTGTGATC			851	ENST00000453567	Ensembl	NA	85718903	85718052	noncoding	467	ASHG19A3A013942	2.28276	1.14469	3.76111	-0.844008	4	0.851074	15.7991	0	18 x 1	AC016753.7	Gencode.V23	noncoding	AC016753.7	ENSG00000229648.1	processed_pseudogene	lnc-GGCX-6
ASHG19A3A010757	2.17297	2.65798	8.40806	6.11934e-13	4.92296e-12	18.8303	SERTAD4-AS1	Gencode.V23	noncoding	SERTAD4-AS1	ENSG00000203706.8	antisense	lnc-C1orf133-2	NONHSAT009251	SERTAD4-AS1	ENSG00000203706.8	NA	NA	chr1	NA	C1orf133	TTCTAAGGGAAATAAACACCAAAGGTAGGATTCCAAGGAAATGACTCACAGCGGCTGGCA			817	NR_024337	RefSeq_NR	NA	210407466	210404803	noncoding	425	ASHG19A3A010757	2.65801	1.19051	3.82222	-1.25926	5	0.721123	10.1451	0	17 x 5	SERTAD4-AS1	Gencode.V23	noncoding	SERTAD4-AS1	ENSG00000203706.8	antisense	lnc-C1orf133-2
ASHG19A3L0001965	2.172	2.3228	9.2089	1.34029e-14	1.41363e-13	22.6191	lincRNA-TRHR-1	BROAD	noncoding	NA	NA	NA	NA	NA	NA	NA	NA	NA	chr8	NA	lincRNA-TRHR-1	TGGTTTGGTAGTAGGGCAACAATGAGGAAGTGAGGTAAGGAGCCTGTAATGAATTCCTGT			536	BF115242	lincRNA	NA	110244832	110243949	noncoding	529	ASHG19A3L0001965	2.32352	1.12988	3.66515	-0.899216	1	0.834066	14.7363	0	16 x 4	lincRNA-TRHR-1	BROAD	noncoding	NA	NA	NA	NA
ASHG19A3A022370	2.17134	2.16393	9.96511	3.62387e-16	4.98463e-15	26.2034	CFL1P7	Gencode.V23	noncoding	CFL1P7	ENSG00000213877.3	processed_pseudogene	NA	NONHSAT088708	NA	NA	NA	NA	chr3	NA	AC098477.1	GAAGGTACACAAGTTGTTGACACCAGAGGAGTTGAAGAAGCTCAAGAAGGTGGTACTCTT			492	ENST00000396670	Ensembl	+	25366153	25365658	noncoding	609	ASHG19A3A022370	2.16449	1.03794	3.56153	-0.811301	2	0.880304	18.0859	0	19 x 1	CFL1P7	Gencode.V23	noncoding	CFL1P7	ENSG00000213877.3	processed_pseudogene	NA
ASHG19A3A027620	2.17028	2.85846	8.13814	2.20559e-12	1.63524e-11	17.5605	RPL7P8	Gencode.V23	noncoding	RPL7P8	ENSG00000235045.2	processed_pseudogene	lnc-GSTM4-3	NONHSAT005056	NA	NA	NA	NA	chr1	NA	RP5-1160K1.1	TCAAAAGGCAAGGAGGAAACTTATCTGTGAAAAAGCGAATAGGCAGATGTACAGAACTGA			724	ENST00000411964	Ensembl	+	110194715	110193991	noncoding	818	ASHG19A3A027620	2.85807	1.20893	3.31663	-1.72391	5	0.709167	9.80384	2.22e-16	13 x 5	RPL7P8	Gencode.V23	noncoding	RPL7P8	ENSG00000235045.2	processed_pseudogene	lnc-GSTM4-3
ASHG19A3L0000172	2.16841	2.24474	10.4522	3.57394e-17	5.94178e-16	28.5046	lincRNA-LPHN2-6	BROAD	noncoding	NA	NA	NA	NA	NA	NA	NA	NA	NA	chr1	NA	lincRNA-LPHN2-6	GTGAACGGCTAGAGAGATGAACCTGACAAAGAGATCCACATAATGAAAGAAAGAGTGTAG			217	exon114+	lincRNA	+	79942439	79942223	noncoding	921	ASHG19A3L0000172	2.24461	1.04896	3.18064	-0.952497	2	0.835532	14.8219	0	14 x 5	lincRNA-LPHN2-6	BROAD	noncoding	NA	NA	NA	NA
ASHG19A3A014823	2.16125	2.42855	8.76461	1.11883e-13	1.01436e-12	20.5143	lnc-BOLL-5	LNCIPEDIA_3.1	noncoding	NA	NA	NA	lnc-BOLL-5	NONHSAT076235	NA	NA	NA	NA	chr2	NA		GGTGGATAGTGATAGAATTTGCTAAGGAGAGGGGCCATGAAGAGTTTTGTTGAGAACATC			887	CR619533	misc_RNA	NA	198749593	198748707	noncoding	372	ASHG19A3A014823	2.42887	1.17161	3.92591	-1.00727	3	0.811406	13.531	0	20 x 1	lnc-BOLL-5	LNCIPEDIA_3.1	noncoding	NA	NA	NA	lnc-BOLL-5
ASHG19A3A055188	2.15921	2.7809	8.48222	4.29942e-13	3.54531e-12	19.18	C3orf67-AS1	Gencode.V23	noncoding	C3orf67-AS1	ENSG00000242428.5	antisense	lnc-KCTD6-4	NONHSAT090146	C3orf67-AS1	ENSG00000242428.5	NA	NA	chr3	NA	AK090895	TAAGATAATCCTGCCATGTTAAAAGGGGGAAATCTGAACAAAGACAGACGGAGAGGATGC			2203	uc003dku.1	UCSC_knowngene	+	59004819	58810196	noncoding	586	ASHG19A3A055188	2.78126	1.19936	3.59489	-1.33651	3	0.762083	11.472	0	22 x 2	C3orf67-AS1	Gencode.V23	noncoding	C3orf67-AS1	ENSG00000242428.5	antisense	lnc-KCTD6-4
ASHG19A3L0000336	2.155	2.3596	9.91135	4.68235e-16	6.30746e-15	25.9489	lincRNA-KIRREL3-2	BROAD	noncoding	NA	NA	NA	NA	NA	NA	NA	NA	NA	chr11	NA	lincRNA-KIRREL3-2	CACTACATGAAGCAATATGGGGCTGAGAGATTTGGGAAGGGTCATAGAGATGAAAGGCAA			430	AW340849	lincRNA	NA	128053449	128053021	noncoding	657	ASHG19A3L0000336	2.35945	1.0647	3.49712	-1.08333	3	0.817428	13.8314	0	20 x 2	lincRNA-KIRREL3-2	BROAD	noncoding	NA	NA	NA	NA
ASHG19A3A014974	2.15251	2.50413	8.73725	1.27486e-13	1.14506e-12	20.3849	AC012513.4	Gencode.V23	noncoding	AC012513.4	ENSG00000236478.2	processed_pseudogene	NA	NA	NA	NA	NA	NA	chr2	NA	AC012513.4	ATGAAAACCACAATGGCGGGTATGGGGATAGTGGTGAAGGATATGATGGTTACAATGAAG			1139	ENST00000441511	Ensembl	NA	217040755	217039616	noncoding	454	ASHG19A3A014974	2.504	1.15676	3.7848	-1.23111	5	0.78993	12.556	0	13 x 1	AC012513.4	Gencode.V23	noncoding	AC012513.4	ENSG00000236478.2	processed_pseudogene	NA
ASHG19A3A014507	2.14483	2.42682	9.93181	4.24714e-16	5.76212e-15	26.0458	MTND6P9	Gencode.V23	noncoding	MTND6P9	ENSG00000233248.1	processed_pseudogene	lnc-NR4A2-13	NONHSAT075030	NA	NA	NA	NA	chr2	NA	AC092662.7	GAGTGCGATGGGGTAGGGATCACCATTGATTTTAAAAGCATAGGGAGCTGAATAAATTTT			519	ENST00000458075	Ensembl	NA	156170470	156169951	noncoding	817	ASHG19A3A014507	2.42683	1.06824	3.31887	-1.0768	4	0.805127	13.2311	0	22 x 5	MTND6P9	Gencode.V23	noncoding	MTND6P9	ENSG00000233248.1	processed_pseudogene	lnc-NR4A2-13
ASHG19A3A017851	2.14079	2.31527	10.6267	1.56246e-17	2.77878e-16	29.3268	RP1-309F20.3	Gencode.V23	noncoding	RP1-309F20.3	ENSG00000225806.7	antisense	lnc-CTSZ-2	NONHSAT080589	RP1-309F20.3	ENSG00000225806.7	NA	NA	chr20	NA	RP1-309F20.3	AATTTAAGCTACCGTGGAAAGAGGGAAGAAATGGAAGCTGCTGATCGTAGGAAGCAGTAC			927	ENST00000441270	Ensembl	NA	57463881	57438582	noncoding	988	ASHG19A3A017851	2.31517	1.01858	3.06846	-1.0392	2	0.800767	13.0304	0	23 x 5	RP1-309F20.3	Gencode.V23	noncoding	RP1-309F20.3	ENSG00000225806.7	antisense	lnc-CTSZ-2
ASHG19A3A031057	2.13821	2.38438	9.89085	5.16306e-16	6.89078e-15	25.8518	RP11-440J4.2	Gencode.V23	noncoding	RP11-440J4.2	ENSG00000278128.1	processed_pseudogene	NA	NA	NA	NA	NA	NA	chr6	NA	AL139093.1	TAGAACATCAAAATTCAGGAGACTAAGACAGCTGCTTAGGAGGAGAAAGAAGAGATGGCA			1020	ENST00000442733	Ensembl	+	23855688	23854664	noncoding	602	ASHG19A3A031057	2.38419	1.05506	3.57367	-1.09181	2	0.799193	12.9594	0	19 x 6	RP11-440J4.2	Gencode.V23	noncoding	RP11-440J4.2	ENSG00000278128.1	processed_pseudogene	NA
ASHG19A3L0003027	2.13197	2.82432	8.86889	6.80146e-14	6.40362e-13	21.0079	lincRNA-PLEKHG3	BROAD	noncoding	NA	NA	NA	NA	NA	NA	NA	NA	NA	chr14	NA	lincRNA-PLEKHG3	AACAGGCTGCTCTGTTTGTCTTGTAGGTAGGGGCAGAAAGGCAAATAGAAGGAAAGAATC			19977	chr14:65072296-65092272+	lincRNA	+	65092272	65072296	noncoding	853	ASHG19A3L0003027	2.82426	1.15797	3.26965	-1.52185	5	0.72136	10.1521	0	20 x 1	lincRNA-PLEKHG3	BROAD	noncoding	NA	NA	NA	NA
ASHG19A3A031957	2.12985	2.28393	10.7743	7.77363e-18	1.46462e-16	30.0206	RP1-142L7.5	Gencode.V23	noncoding	RP1-142L7.5	ENSG00000237234.6	antisense	lnc-C6orf225-1	NONHSAT114501	RP1-142L7.5	ENSG00000237234.6	NA	NA	chr6	NA	RP1-142L7.5	TTCACACTGGAAGTTCAAGAGATGACATCAGAAAACAGAAAAGCCAGTGGGAAAGGCAAG			544	ENST00000425503	Ensembl	+	112479534	112475966	noncoding	985	ASHG19A3A031957	2.28374	1.01922	3.07459	-1.00785	2	0.810613	13.4923	0	18 x 3	RP1-142L7.5	Gencode.V23	noncoding	RP1-142L7.5	ENSG00000237234.6	antisense	lnc-C6orf225-1
ASHG19A3A053157	2.12864	2.25527	9.0718	2.58051e-14	2.59328e-13	21.9691	RP11-775C24.4	Gencode.V23	noncoding	RP11-775C24.4	ENSG00000279834.1	TEC	lnc-MESDC1-2	NONHSAT047724	RP11-775C24.4	ENSG00000279834.1	NA	NA	chr15	NA		CATGTGCATCTCTACAAGGGGTTGGATGTAAGGTATGAGTGAAAGAAGGGACATGTGGAT			2557	AK055083	misc_RNA	+	81355829	81353293	noncoding	638	ASHG19A3A053157	2.25596	1.09758	3.52202	-0.834617	1	0.860152	16.4375	0	21 x 1	RP11-775C24.4	Gencode.V23	noncoding	RP11-775C24.4	ENSG00000279834.1	TEC	lnc-MESDC1-2
ASHG19A3A034528	2.12663	2.10295	11.2293	9.11935e-19	2.05546e-17	32.1505	NONHSAT121387	NONCODE.V4	noncoding	NA	NA	NA	NA	NONHSAT121387	NA	NA	NA	NA	chr7	NA	AK127026	AAGTGATCTGAACTTGAGTTACGGTATTTAGGGAAGGAAGAGAAACAGTGTGGAAGCAGC			3407	uc011keu.1	UCSC_knowngene	+	72716800	72712965	noncoding	927	ASHG19A3A034528	2.10279	0.977557	3.17382	-0.838381	0	0.819628	13.9445	0	20 x 6	NONHSAT121387	NONCODE.V4	noncoding	NA	NA	NA	NA
ASHG19A3A017628	2.12522	2.19149	9.27717	9.67187e-15	1.04109e-13	22.9428	RP11-234K24.3	Gencode.V23	noncoding	RP11-234K24.3	ENSG00000232406.6	antisense	lnc-SCAND1-3	NONHSAT079558	RP11-234K24.3	ENSG00000232406.6	NA	NA	chr20	NA	RP11-234K24.3	TTAACTGGATGGAACTTAATGGTGCAAAAGTCCAGGATACAGGAAAGCCAGGAGGAGAAC			2701	ENST00000441208	Ensembl	NA	34743655	34738334	noncoding	45	ASHG19A3A017628	2.1915	1.10532	5.81107	-0.780969	3	0.824562	14.2051	0	20 x 6	RP11-234K24.3	Gencode.V23	noncoding	RP11-234K24.3	ENSG00000232406.6	antisense	lnc-SCAND1-3
ASHG19A3A017770	2.12368	2.79177	9.08998	2.36575e-14	2.39251e-13	22.0553	CSE1L-AS1	Gencode.V23	noncoding	CSE1L-AS1	ENSG00000227431.5	antisense	lnc-STAU1-1	NONHSAT080192	CSE1L-AS1	ENSG00000227431.5	NA	NA	chr20	NA	RP1-155G6.4	TCTCCAGGGCAAGACTTGAAGGGAGCATCAAGGTTGCAGTGGAAGAAATAAATTGGAAGT			556	ENST00000417781	Ensembl	NA	47662581	47656999	noncoding	544	ASHG19A3A017770	2.79165	1.15225	3.6484	-1.52051	4	0.751742	11.1108	0	14 x 4	CSE1L-AS1	Gencode.V23	noncoding	CSE1L-AS1	ENSG00000227431.5	antisense	lnc-STAU1-1
ASHG19A3A026171	2.12285	2.25172	12.3205	5.73044e-21	1.99789e-19	37.1905	RP11-285C1.2	Gencode.V23	noncoding	RP11-285C1.2	ENSG00000249022.1	lincRNA	lnc-FHDC1-1	NONHSAT098824	RP11-285C1.2	ENSG00000249022.1	NA	NA	chr4	NA	RP11-285C1.2	TGTGAGGATGCTTAATCACTCGAGGACGGTATAAAGGTACAGAAGAACAGCGAGCCACAG			562	ENST00000515232	Ensembl	+	154012317	153955362	noncoding	975	ASHG19A3A026171	2.25142	0.92887	3.08467	-1.01573	1	0.82842	14.4159	0	20 x 7	RP11-285C1.2	Gencode.V23	noncoding	RP11-285C1.2	ENSG00000249022.1	lincRNA	lnc-FHDC1-1
ASHG19A3A026939	2.12034	2.29788	10.9907	2.8006e-18	5.72562e-17	31.0352	CTC-575I10.1	Gencode.V23	noncoding	CTC-575I10.1	ENSG00000249293.1	antisense	NA	NONHSAT102137	CTC-575I10.1	ENSG00000249293.1	NA	NA	chr5	NA	CTC-575I10.1	TATCATGCATGTACCAGAAAGAGAACCGAAAATCTTGACGCCAGAAAGAAGGGCTTCTGG			556	ENST00000506717	Ensembl	NA	73082316	73073863	noncoding	1132	ASHG19A3A026939	2.29763	0.982715	2.77927	-1.05211	0	0.822	14.0685	0	19 x 5	CTC-575I10.1	Gencode.V23	noncoding	CTC-575I10.1	ENSG00000249293.1	antisense	NA
ASHG19A3A013250	2.12	2.41633	9.00198	3.60213e-14	3.5462e-13	21.6383	RN7SKP112	Gencode.V23	noncoding	RN7SKP112	ENSG00000223145.1	misc_RNA	lnc-CMPK2-18	NONHSAT068942	NA	NA	NA	NA	chr2	NA	AC019048.1	ATGAAAGGGAGATATGACTAAGACACATAGAAGTTTAAAAGCATAATAAAGGAATCCTAT			318	ENST00000411213	Ensembl	NA	7281675	7281357	noncoding	732	ASHG19A3A013250	2.41608	1.10887	3.40702	-1.2149	2	0.817386	13.8292	0	13 x 5	RN7SKP112	Gencode.V23	noncoding	RN7SKP112	ENSG00000223145.1	misc_RNA	lnc-CMPK2-18
ASHG19A3L0003356	2.11703	2.09256	11.2096	1.00021e-18	2.24028e-17	32.0586	lincRNA-KCNK12-2	BROAD	noncoding	NA	NA	NA	NA	NA	NA	NA	NA	NA	chr2	NA	lincRNA-KCNK12-2	CAAAATCCTAGACTTTTATGAAGATTCAGAGAGATGGGGAAAGCTGGAGAGCAGGATGGA			15346	chr2:47826294-47841639-	lincRNA	NA	47841639	47826294	noncoding	827	ASHG19A3L0003356	2.09318	0.955686	3.29872	-0.691481	1	0.898217	19.9174	0	20 x 3	lincRNA-KCNK12-2	BROAD	noncoding	NA	NA	NA	NA
ASHG19A3A037623	2.11037	2.13795	10.3811	5.00874e-17	8.08794e-16	28.1693	RP11-15B24.3	Gencode.V23	noncoding	RP11-15B24.3	ENSG00000228123.4	processed_pseudogene	NA	NA	NA	NA	NA	NA	chr9	NA	RP11-15B24.3	TAGAACATCAAAATTCAGGAGACTAAGAGAGCTGCTTATGAGGAGAAAGAAGAGACGGCA			990	ENST00000422337	Ensembl	NA	85048104	85046830	noncoding	840	ASHG19A3A037623	2.13815	1.01728	3.28043	-0.754396	2	0.826274	14.2978	0	17 x 3	RP11-15B24.3	Gencode.V23	noncoding	RP11-15B24.3	ENSG00000228123.4	processed_pseudogene	NA
ASHG19A3L0001096	2.11012	2.85325	9.69793	1.29613e-15	1.61947e-14	24.9378	lincRNA-KCNJ3-3	BROAD	noncoding	NA	NA	NA	NA	NA	NA	NA	NA	NA	chr2	NA	lincRNA-KCNJ3-3	TGAGCTGGGCCTATGAAATGAAGGAGCAAGAGAATTCCATGAAAGAAAATAGCAATAGTT			428	AA868791	lincRNA	NA	156285240	156285048	noncoding	1012	ASHG19A3L0001096	2.85369	1.04105	3.03602	-1.72496	2	0.736893	10.6246	0	11 x 2	lincRNA-KCNJ3-3	BROAD	noncoding	NA	NA	NA	NA
ASHG19A3A054224	2.10937	2.58192	8.98812	3.84865e-14	3.77215e-13	21.5726	OR1F2P	Gencode.V23	noncoding	OR1F2P	ENSG00000203581.7	unprocessed_pseudogene	NA	NA	NA	NA	NA	NA	chr16	NA	OR1F2P	AGCCTGAGGAACAAGGACATAAAAGGGGCTCTTGTAAAAGTGGTTGCTGTGAAATTTTTT			985	NR_002169	RefSeq_NR	+	3266544	3265561	noncoding	781	ASHG19A3A054224	2.5822	1.10652	3.35988	-1.1943	3	0.815322	13.7248	0	15 x 4	OR1F2P	Gencode.V23	noncoding	OR1F2P	ENSG00000203581.7	unprocessed_pseudogene	NA
ASHG19A3A026955	2.10739	2.21059	10.8792	4.73723e-18	9.27865e-17	30.5128	CTD-2235C13.2	Gencode.V23	noncoding	CTD-2235C13.2	ENSG00000247372.2	antisense	lnc-COL4A3BP-1	NONHSAT102200	CTD-2235C13.2	ENSG00000247372.2	NA	NA	chr5	NA	CTD-2235C13.2	AGTCTAGCAAACTGCAGAGAAGCTCCAAATGCAGAACTTATAGGGAGTGGAGTGTTTTTT			527	ENST00000501886	Ensembl	NA	74632739	74615979	noncoding	462	ASHG19A3A026955	2.21041	0.983095	3.76782	-0.983359	1	0.829078	14.4525	0	23 x 5	CTD-2235C13.2	Gencode.V23	noncoding	CTD-2235C13.2	ENSG00000247372.2	antisense	lnc-COL4A3BP-1
ASHG19A3A052105	2.10248	2.40897	9.9575	3.7577e-16	5.15105e-15	26.1674	CTD-2651B20.5	Gencode.V23	noncoding	CTD-2651B20.5	ENSG00000235390.4	processed_pseudogene	lnc-GATM-3	NONHSAT042234	NA	NA	NA	NA	chr15	NA	AC051619.1	AGCCAACTCTGACAAAGAGGTGAATAAACCTGCAGAAAATGGAGATGCCAGAACGGAGAA			273	ENST00000424825	Ensembl	NA	45613584	45613311	noncoding	1066	ASHG19A3A052105	2.40889	1.05705	2.92031	-1.08347	1	0.782612	12.2536	0	16 x 5	CTD-2651B20.5	Gencode.V23	noncoding	CTD-2651B20.5	ENSG00000235390.4	processed_pseudogene	lnc-GATM-3
ASHG19A3L0001601	2.10064	2.19707	11.4855	2.7472e-19	6.8849e-18	33.3432	lincRNA-LARP1	BROAD	noncoding	NA	NA	NA	NA	NA	NA	NA	NA	NA	chr5	NA	lincRNA-LARP1	TTTGAGATGCAGAGATAACTGAGGAAGGAGAGCTGAGCGGATAAGATCACAGGTTTCAGA			19076	chr5:153884957-153904032+	lincRNA	+	153904032	153884957	noncoding	958	ASHG19A3L0001601	2.19774	0.978297	3.12047	-0.78074	1	0.849586	15.6995	0	19 x 5	lincRNA-LARP1	BROAD	noncoding	NA	NA	NA	NA
ASHG19A3L0001240	2.09857	2.17291	9.49305	3.44782e-15	3.99083e-14	23.9665	lincRNA-SPTLC3-2	BROAD	noncoding	NA	NA	NA	NA	NA	NA	NA	NA	NA	chr20	NA	lincRNA-SPTLC3-2	AGATTCTTCAACAGAGCTTACTGGGAAAATAGGGTTTGGAGGAAGAGAGTGAACAGATTG			109	FN139846	lincRNA	+	12192936	12192826	noncoding	806	ASHG19A3L0001240	2.17333	1.01193	3.32749	-0.853291	2	0.887445	18.7665	0	15 x 5	lincRNA-SPTLC3-2	BROAD	noncoding	NA	NA	NA	NA
ASHG19A3A023353	2.09259	2.31947	9.47896	3.68789e-15	4.25168e-14	23.8997	ZIC4-AS1	Gencode.V23	noncoding	ZIC4-AS1	ENSG00000241202.1	antisense	lnc-ZIC1-2	NONHSAT092578	ZIC4-AS1	ENSG00000241202.1	NA	NA	chr3	NA	RP11-649A16.5	TTGGGCTGATTGAATGCAAACCAGAGCAGAAAGAAGCAGAAACACAATTATGGACTTAGG			268	ENST00000462168	Ensembl	+	147105240	147104753	noncoding	831	ASHG19A3A023353	2.31939	1.07048	3.28991	-1.00172	4	0.819067	13.9155	0	14 x 4	ZIC4-AS1	Gencode.V23	noncoding	ZIC4-AS1	ENSG00000241202.1	antisense	lnc-ZIC1-2
ASHG19A3L0000355	2.08734	2.44067	8.82007	8.58628e-14	7.92426e-13	20.7768	lincRNA-CCDC34-2	BROAD	noncoding	NA	NA	NA	NA	NA	NA	NA	NA	NA	chr11	NA	lincRNA-CCDC34-2	TAGTTCCAAGAGGAGGCATCTAAAAGCAGGGAGAGTTTGAAAGAAACTTCCAATTAAAAA			565	BU674374	lincRNA	+	27240315	27238585	noncoding	351	ASHG19A3L0000355	2.44025	1.07427	3.94878	-1.32397	2	0.720272	10.1203	0	23 x 4	lincRNA-CCDC34-2	BROAD	noncoding	NA	NA	NA	NA
ASHG19A3A025535	2.08703	2.63022	8.6956	1.55508e-13	1.37838e-12	20.1879	RP11-463H12.2	Gencode.V23	noncoding	RP11-463H12.2	ENSG00000248317.1	lincRNA	lnc-KIT-2	NONHSAT096429	RP11-463H12.2	ENSG00000248317.1	NA	NA	chr4	NA	RP11-463H12.2	ATTTGCAGAGATGAATTGAATGTGTTTCCATGACAACACCAGAGGAGGAAGAGGGGCTCT			422	ENST00000509711	Ensembl	+	55822985	55809795	noncoding	630	ASHG19A3A025535	2.6305	1.11836	3.54112	-1.31798	4	0.73594	10.5946	0	21 x 5	RP11-463H12.2	Gencode.V23	noncoding	RP11-463H12.2	ENSG00000248317.1	lincRNA	lnc-KIT-2
ASHG19A3A055108	2.08279	2.26301	10.1213	1.72255e-16	2.5158e-15	26.9421	TEX26-AS1	Gencode.V23	noncoding	TEX26-AS1	ENSG00000224743.6	antisense	lnc-HSPH1-5	NONHSAT032812	TEX26-AS1	ENSG00000224743.6	NA	NA		NA		TTTATCAAAGGAGACAGAAAAAGCATCAAGGCAAGCTGTGAAATGGTGCGGTAGGAACCA			NA				NA	NA		1001	ASHG19A3A055108	2.26281	1.00531	3.04777	-1.02436	1	0.780602	12.1728	0	13 x 4	TEX26-AS1	Gencode.V23	noncoding	TEX26-AS1	ENSG00000224743.6	antisense	lnc-HSPH1-5
ASHG19A3A026567	2.0827	2.18203	10.6472	1.41815e-17	2.54223e-16	29.4231	AC091878.1	Gencode.V23	noncoding	AC091878.1	ENSG00000215196.4	antisense	lnc-MYO10-1	NONHSAT100620	AC091878.1	ENSG00000215196.4	NA	NA	chr5	NA	AC091878.1	TAGGAAACATGACCAAGATCTGCATTAGGGAAGCAAAGCAGATTAAAAGGCACAATTGCT			2941	ENST00000399760	Ensembl	NA	17217156	17130136	noncoding	984	ASHG19A3A026567	2.18207	0.986301	3.07463	-0.858056	0	0.840192	15.1011	0	14 x 4	AC091878.1	Gencode.V23	noncoding	AC091878.1	ENSG00000215196.4	antisense	lnc-MYO10-1
ASHG19A3A027242	2.08091	2.38344	8.73633	1.2805e-13	1.14961e-12	20.3805	RP11-438C19.2	Gencode.V23	noncoding	RP11-438C19.2	ENSG00000251132.1	lincRNA	NA	NONHSAT103285	RP11-438C19.2	ENSG00000251132.1	NA	NA	chr5	NA	RP11-438C19.2	GGAGCTAGAATAAATAACATAATGATGAAGTACTTTTGTAGGGAGGAAGAACACATCACT			622	ENST00000509718	Ensembl	NA	114367591	114366969	noncoding	316	ASHG19A3A027242	2.38291	1.11737	4.01116	-1.32994	2	0.807631	13.3491	0	11 x 1	RP11-438C19.2	Gencode.V23	noncoding	RP11-438C19.2	ENSG00000251132.1	lincRNA	NA
ASHG19A3A009177	2.07841	2.63404	9.14198	1.84529e-14	1.90521e-13	22.3018	COTL1P1	Gencode.V23	noncoding	COTL1P1	ENSG00000229749.1	processed_pseudogene	NA	NA	NA	NA	NA	NA	chr17	NA	AC022596.7	TTAATGAAAAGCGAACTGAAGAAGACTGGGGGAATCAATTACAACGCCCAGATGGAGTAA			375	ENST00000422309	Ensembl	+	16757623	16757248	noncoding	511	ASHG19A3A009177	2.63425	1.06798	3.70011	-1.39808	3	0.7834	12.2855	0	25 x 1	COTL1P1	Gencode.V23	noncoding	COTL1P1	ENSG00000229749.1	processed_pseudogene	NA
ASHG19A3A011008	2.07531	2.41869	7.38246	7.73447e-11	4.59954e-10	14.0427	lnc-ZNF266-3	LNCIPEDIA_3.1	noncoding	NA	NA	NA	lnc-ZNF266-3	NA	NA	NA	NA	NA	chr19	NA		GGGAGGTATTTTAGTTAGAAAGGATTGTGGAGGTTGGGAAATAAGACAGTATTATCTGGC			370	AX721113	RNAdb	NA	9490846	9490500	noncoding	543	ASHG19A3A011008	2.41872	1.23324	3.64863	-1.14623	6	0.767705	11.677	0	14 x 5	lnc-ZNF266-3	LNCIPEDIA_3.1	noncoding	NA	NA	NA	lnc-ZNF266-3
ASHG19A3L0001194	2.07179	2.48516	9.23661	1.17407e-14	1.24917e-13	22.7504	lincRNA-FBXO11-1	BROAD	noncoding	NA	NA	NA	NA	NA	NA	NA	NA	NA	chr2	NA	lincRNA-FBXO11-1	ATGGAAAAGCTAAGCTAGAAAGTCTTAGGAAATCAGGTACCACACAGAGGAGAGCTGGCA			33976	chr2:48489396-48523371-	lincRNA	NA	48523371	48489396	noncoding	498	ASHG19A3L0001194	2.48518	1.15596	3.7269	-1.08115	4	0.730046	10.4121	0	19 x 4	lincRNA-FBXO11-1	BROAD	noncoding	NA	NA	NA	NA
ASHG19A3A040875	2.06913	2.36486	9.78603	8.51222e-16	1.09513e-14	25.3553	RP1-154K9.2	Gencode.V23	noncoding	RP1-154K9.2	ENSG00000231772.5	lincRNA	lnc-GPR82-1	NONHSAT136757	RP1-154K9.2	ENSG00000231772.5	NA	NA	chrX	NA	RP1-154K9.2	CCTTGGAGCAGAAAGTGAAAGTGTTCTGGAGCCAAAAGTAGTAACAAAGATGGAGGGCAA			895	ENST00000411879	Ensembl	+	42558542	42111711	noncoding	623	ASHG19A3A040875	2.36461	1.01651	3.54399	-1.15968	2	0.734168	10.5392	0	22 x 6	RP1-154K9.2	Gencode.V23	noncoding	RP1-154K9.2	ENSG00000231772.5	lincRNA	lnc-GPR82-1
ASHG19A3L0000570	2.06834	2.19785	13.215	9.80749e-23	4.85963e-21	41.2343	lincRNA-SLC10A2-5	BROAD	noncoding	NA	NA	NA	NA	NA	NA	NA	NA	NA	chr13	NA	lincRNA-SLC10A2-5	GAATTATTAAGATGATATGCCAATGGCTCAAAAGCGGACAGGGTTAATACACAACAATGT			808	BF576302	lincRNA	+	103556344	103555688	noncoding	1062	ASHG19A3L0000570	2.19764	0.880976	2.92708	-0.97148	0	0.818483	13.8854	0	20 x 8	lincRNA-SLC10A2-5	BROAD	noncoding	NA	NA	NA	NA
CUST_406_PI426073487	2.06812	2.45924	10.2697	8.49957e-17	1.31779e-15	27.6439	RP5-991G20.1	Gencode.V23	noncoding	RP5-991G20.1	ENSG00000259768.5	antisense	NA	NA	RP5-991G20.1	ENSG00000259768.5	NA	NA	chr16	NA	uc.408	CCTGAGGTGCTGCATGAACTTGAGGTAACCGTTGAAGATGAGGAGAGAGGAGGAAAAGAA			252	uc.408+	UCR	+	72821296	72821044	noncoding	548	CUST_406_PI426073487	2.45969	1.03878	3.64524	-1.03677	2	0.821467	14.0405	0	22 x 4	RP5-991G20.1	Gencode.V23	noncoding	RP5-991G20.1	ENSG00000259768.5	antisense	NA
ASHG19A3L0001518	2.06704	2.27181	10.9744	3.02474e-18	6.14453e-17	30.9587	lincRNA-CENPC1-2	BROAD	noncoding	NA	NA	NA	NA	NA	NA	NA	NA	NA	chr4	NA	lincRNA-CENPC1-2	GAAGGCAGGATATGTGATATCAAGAACAACTACAAACCAGAGGAATTTAAGTTACTCAAT			13451	chr4:68226080-68239530+	lincRNA	+	68239530	68226080	noncoding	920	ASHG19A3L0001518	2.27153	0.983809	3.18473	-0.939407	1	0.810233	13.4739	0	19 x 3	lincRNA-CENPC1-2	BROAD	noncoding	NA	NA	NA	NA
ASHG19A3L0001798	2.0653	2.30471	8.96941	4.20844e-14	4.09568e-13	21.484	lincRNA-PECI	BROAD	noncoding	NA	NA	NA	NA	NA	NA	NA	NA	NA	chr6	NA	lincRNA-PECI	ATGTAGACTCTACAGTTCCCTGAGTTAGAGACTTAATAACAGGGACAGGAGCAAGGGCTT			456	AW841558	lincRNA	NA	4178545	4178152	noncoding	122	ASHG19A3L0001798	2.30435	1.07452	4.80694	-1.13706	2	0.775007	11.9531	0	14 x 5	lincRNA-PECI	BROAD	noncoding	NA	NA	NA	NA
ASHG19A3A044523	2.06364	2.85328	8.98474	3.91135e-14	3.82989e-13	21.5566	RP11-106M7.1	Gencode.V23	noncoding	RP11-106M7.1	ENSG00000228484.1	lincRNA	lnc-FAM160B1-1	NONHSAT016462	RP11-106M7.1	ENSG00000228484.1	NA	NA	chr10	NA	AK098198	TGTTGCAGAGGACCCACAAATAGTCCTGAGCATGAGATGGTGGACAACAAACCCATTTTT			1043	uc001lca.1	UCSC_knowngene	+	116538327	116524546	noncoding	84	ASHG19A3A044523	2.85342	1.06919	5.20013	-1.27021	4	0.665253	8.68462	5.33e-14	19 x 6	RP11-106M7.1	Gencode.V23	noncoding	RP11-106M7.1	ENSG00000228484.1	lincRNA	lnc-FAM160B1-1
ASHG19A3A000318	2.06288	2.81233	8.31981	9.31059e-13	7.28278e-12	18.4145	LINC00680	Gencode.V23	noncoding	LINC00680	ENSG00000215190.8	lincRNA	lnc-RAB23-3	NONHSAT113312	LINC00680	ENSG00000215190.8	NA	NA	chr6	NA	GUSBL2	GCTGTGGAAAGAAGTCACAAAACACTGGACCAGATTACAGAGGGGTATTGATTTGCCTTG			1593	ENST00000450081	Ensembl	NA	58287779	58272351	noncoding	684	ASHG19A3A000318	2.81263	1.15477	3.46402	-1.44461	2	0.723327	10.2101	0	20 x 3	LINC00680	Gencode.V23	noncoding	LINC00680	ENSG00000215190.8	lincRNA	lnc-RAB23-3
ASHG19A3A011730	2.06053	2.72888	8.16268	1.96331e-12	1.46907e-11	17.6757	CTB-147C22.6	Gencode.V23	noncoding	CTB-147C22.6	ENSG00000279676.1	TEC	NA	NA	CTB-147C22.6	ENSG00000279676.1	NA	NA	chr19	NA		AAGATGAATCAATGGGCAGGAAGTGTCCAATGAAGAATGGACTACTGATCAGGAGGGGTA			586	AY927548	RNAdb	NA	51466037	51465452	noncoding	333	ASHG19A3A011730	2.72908	1.19242	3.97629	-1.48482	5	0.713159	9.91582	1.11e-16	13 x 6	CTB-147C22.6	Gencode.V23	noncoding	CTB-147C22.6	ENSG00000279676.1	TEC	NA
ASHG19A3A031278	2.05982	2.21894	10.5996	1.77641e-17	3.12088e-16	29.1993	ZDHHC20P2	Gencode.V23	noncoding	ZDHHC20P2	ENSG00000223702.1	processed_pseudogene	lnc-MICA-7	NONHSAT108761	NA	NA	NA	NA	chr6	NA	ZDHHC20P2	GGAGCTGGAGAAGGAGTTGTTAGATCAGGGACAAATAACCATGTTATAGTGGCAACAGGA			429	ENST00000424108	Ensembl	+	31348616	31348187	noncoding	1122	ASHG19A3A031278	2.21899	1.00712	2.80509	-0.900133	0	0.794934	12.7709	0	22 x 5	ZDHHC20P2	Gencode.V23	noncoding	ZDHHC20P2	ENSG00000223702.1	processed_pseudogene	lnc-MICA-7
ASHG19A3A021683	2.05475	3.18949	7.35151	8.9355e-11	5.26425e-10	13.9002	KRT18P35	Gencode.V23	noncoding	KRT18P35	ENSG00000215606.4	processed_pseudogene	NA	NA	NA	NA	NA	NA	chr3	NA	RP11-438D8.3	AAGGAGCTGCTCTTTATGAAGAAGAACCACAAAGAGGAAGTAAAAGGCCTACAAGCCCAG			1269	ENST00000510488	Ensembl	NA	141190744	141189475	noncoding	858	ASHG19A3A021683	3.1895	1.26755	3.2566	-1.57858	9	0.677009	8.96588	1.33e-14	24 x 1	KRT18P35	Gencode.V23	noncoding	KRT18P35	ENSG00000215606.4	processed_pseudogene	NA
ASHG19A3A036534	2.04773	2.37819	10.0621	2.28339e-16	3.25046e-15	26.6622	RP11-863K10.2	Gencode.V23	noncoding	RP11-863K10.2	ENSG00000253181.1	antisense	lnc-ERLIN2-1	NONHSAT126057	RP11-863K10.2	ENSG00000253181.1	NA	NA	chr8	NA	BC031939	ATGCAAAGGGGTCCGAAAAATGGGACCTTCAGTGGAAAGCACTGAGAAGACCATTATTCA			965	uc003xka.1	UCSC_knowngene	+	37591011	37575096	noncoding	1140	ASHG19A3A036534	2.37829	1.01674	2.75725	-0.944076	0	0.804727	13.2124	0	18 x 3	RP11-863K10.2	Gencode.V23	noncoding	RP11-863K10.2	ENSG00000253181.1	antisense	lnc-ERLIN2-1
ASHG19A3A000666	2.04767	2.26791	10.0634	2.26867e-16	3.23211e-15	26.6686	PDE9A	Gencode.V23	noncoding	PDE9A	ENSG00000160191.17	processed_transcript	NA	NA	NA	NA	NA	NA	chr21	5152	PDE9A	GGACATCGATGGACGCATTCAGAAGAGAGAGAAGAATTAATCCAGAGCGTGCTGGCGCAG	Phosphodiesterase 9A	NP_002597	1730	NM_001001572	RefSeq_coding	+	44195616	44073861	coding	962	ASHG19A3A000666	2.26812	0.998256	3.10673	-0.875818	1	0.823508	14.1486	0	14 x 5	PDE9A	Gencode.V23	noncoding	PDE9A	ENSG00000160191.17	processed_transcript	NA
ASHG19A3L0000119	2.03707	2.39113	7.61676	2.5834e-11	1.64143e-10	15.1262	lincRNA-C1orf94	BROAD	noncoding	NA	NA	NA	NA	NA	NA	NA	NA	NA	chr1	NA	lincRNA-C1orf94	ACAAGTCTAGATACGATGGCTGGAAATGGCTGTAGAGCTATGGGGAAAATCAGACTTCAG			17426	chr1:34821413-34838838-	lincRNA	NA	34838838	34821413	noncoding	471	ASHG19A3L0000119	2.3917	1.18325	3.75749	-1.03804	4	0.711829	9.8783	2.22e-16	20 x 5	lincRNA-C1orf94	BROAD	noncoding	NA	NA	NA	NA
ASHG19A3L0000112	2.03333	2.67909	10.077	2.12672e-16	3.04314e-15	26.7328	lincRNA-OR2L13	BROAD	noncoding	NA	NA	NA	NA	NA	NA	NA	NA	NA	chr1	NA	lincRNA-OR2L13	ATAGACCCAAGTATCTGTACAGGCAAGAAGCAACATGGCTGGGACATCGCAGAAGAAAAT			212	DV080104	lincRNA	NA	248278768	248263201	noncoding	993	ASHG19A3L0000112	2.6791	1.00034	3.06401	-1.25973	3	0.753774	11.1802	0	20 x 4	lincRNA-OR2L13	BROAD	noncoding	NA	NA	NA	NA
ASHG19A3A041611	2.03138	2.38208	8.87155	6.71553e-14	6.32469e-13	21.0205	FGF13-AS1	Gencode.V23	noncoding	FGF13-AS1	ENSG00000226031.5	antisense	lnc-SNURFL-1	NONHSAT138767	FGF13-AS1	ENSG00000226031.5	NA	NA	chrX	NA	BC023610	CAACTGGATAGAAATACAAATGAGGAGTTTAGAGAAAAGCTAACAGAATAGGCTCTTTTC			822	uc004fao.2	UCSC_knowngene	+	137798752	137794268	noncoding	306	ASHG19A3A041611	2.38184	1.07849	4.03952	-0.996606	4	0.759144	11.3673	0	15 x 6	FGF13-AS1	Gencode.V23	noncoding	FGF13-AS1	ENSG00000226031.5	antisense	lnc-SNURFL-1
ASHG19A3A050302	2.03127	2.25432	10.5342	2.42237e-17	4.15707e-16	28.8911	SSR1P2	Gencode.V23	noncoding	SSR1P2	ENSG00000226665.1	processed_pseudogene	lnc-UCHL3-11	NONHSAT034347	NA	NA	NA	NA	chr13	NA	RP11-132L12.1	AACATTTTACTCATAAGTTTTTCCAGAAAAGAGGCACAGAAGAGATCAATGGCATCTGGT			787	ENST00000415208	Ensembl	+	75711077	75710290	noncoding	915	ASHG19A3A050302	2.25411	0.973399	3.19605	-0.890257	1	0.810523	13.488	0	20 x 7	SSR1P2	Gencode.V23	noncoding	SSR1P2	ENSG00000226665.1	processed_pseudogene	lnc-UCHL3-11
ASHG19A3A039579	2.02953	2.47364	8.26775	1.19233e-12	9.19144e-12	18.1696	RP11-354K1.1	Gencode.V23	noncoding	RP11-354K1.1	ENSG00000227764.1	retained_intron	lnc-TRAF5-5	NONHSAT009306	RP11-354K1.1	ENSG00000227764.1	NA	NA	chr1	NA	CR605189	AGATCGAGGATTGGATATAAGCTCAGAGGTGAAGGAGGGAAATTCCTCGGGTCAACTTTA			1204	uc001hip.1	UCSC_knowngene	+	211827923	211813036	noncoding	759	ASHG19A3A039579	2.47405	1.11257	3.38252	-1.05374	3	0.834997	14.7905	0	21 x 1	RP11-354K1.1	Gencode.V23	noncoding	RP11-354K1.1	ENSG00000227764.1	retained_intron	lnc-TRAF5-5
ASHG19A3A021176	2.02732	2.1819	12.1535	1.23619e-20	4.03201e-19	36.4262	RP11-875H7.5	Gencode.V23	noncoding	RP11-875H7.5	ENSG00000242317.1	lincRNA	lnc-ERC2-1	NONHSAT090032	RP11-875H7.5	ENSG00000242317.1	NA	NA	chr3	NA	RP11-875H7.5	TTAAAAGTACACAGATGAAAAGAGTAAAGGGTATTTGACTGACGAGTGAACATGAGCTCA			563	ENST00000472238	Ensembl	NA	55539289	55527857	noncoding	885	ASHG19A3A021176	2.18208	0.908762	3.22429	-0.952711	1	0.752951	11.152	0	22 x 7	RP11-875H7.5	Gencode.V23	noncoding	RP11-875H7.5	ENSG00000242317.1	lincRNA	lnc-ERC2-1
ASHG19A3A026971	2.02671	2.17868	9.81773	7.31762e-16	9.53773e-15	25.5055	RP11-466P24.6	Gencode.V23	noncoding	RP11-466P24.6	ENSG00000250348.1	antisense	lnc-F2RL2-3	NONHSAT102232	RP11-466P24.6	ENSG00000250348.1	NA	NA	chr5	NA	RP11-466P24.6	AGGCTATTACTACAGAGTTGGGAAGAAGGTTTAGGATCAAGATAGAGGTGACTGACCAAG			756	ENST00000502589	Ensembl	NA	75607287	75581366	noncoding	575	ASHG19A3A026971	2.17849	1.00086	3.61106	-0.863027	2	0.797881	12.9008	0	16 x 5	RP11-466P24.6	Gencode.V23	noncoding	RP11-466P24.6	ENSG00000250348.1	antisense	lnc-F2RL2-3
ASHG19A3A010426	2.02667	2.32171	9.1122	2.12749e-14	2.17183e-13	22.1606	RP11-769O8.1	Gencode.V23	noncoding	RP11-769O8.1	ENSG00000266171.1	antisense	lnc-TYMS-3	NONHSAT056862	RP11-769O8.1	ENSG00000266171.1	NA	NA	chr18	NA		ACATACGATACAAAGGGAAGCAGAGAGAAGACAATTATGGTTAATATCAAATTGTGTCAC			1712	AF119914	misc_RNA	+	737455	735745	noncoding	825	ASHG19A3A010426	2.32129	1.03307	3.3016	-1.13636	2	0.782067	12.2316	0	24 x 4	RP11-769O8.1	Gencode.V23	noncoding	RP11-769O8.1	ENSG00000266171.1	antisense	lnc-TYMS-3
ASHG19A3A022077	2.02562	2.29488	9.77705	8.88486e-16	1.13897e-14	25.3128	TPRG1-AS2	Gencode.V23	noncoding	TPRG1-AS2	ENSG00000230115.1	antisense	lnc-LEPREL1-1	NONHSAT093932	TPRG1-AS2	ENSG00000230115.1	NA	NA	chr3	NA	RP11-115I8.1	GAAGGCTGAAGAACCGAGGGTCTGGTGTAGAAGAGAGAGTTCCTGAAAATGAACATTTTT			479	ENST00000425454	Ensembl	NA	188958383	188956474	noncoding	261	ASHG19A3A022077	2.29472	0.996752	4.16627	-1.05516	1	0.818199	13.8708	0	21 x 4	TPRG1-AS2	Gencode.V23	noncoding	TPRG1-AS2	ENSG00000230115.1	antisense	lnc-LEPREL1-1
ASHG19A3A040821	2.02078	2.8019	9.12906	1.96283e-14	2.01833e-13	22.2405	RP11-497J7.1	Gencode.V23	noncoding	RP11-497J7.1	ENSG00000233663.1	processed_pseudogene	NA	NA	NA	NA	NA	NA	chrX	NA	RP11-497J7.1	TACAAGGAGGATTTGAAAGATGGGAAAGAGAGAACCTGAGTCAACACTGCAGGCAAGTCT			1032	ENST00000446972	Ensembl	+	35730059	35729027	noncoding	917	ASHG19A3A040821	2.80229	1.06564	3.19124	-1.35467	5	0.798157	12.9131	0	19 x 5	RP11-497J7.1	Gencode.V23	noncoding	RP11-497J7.1	ENSG00000233663.1	processed_pseudogene	NA
ASHG19A3A016400	2.0118	2.37764	8.47219	4.50982e-13	3.70672e-12	19.1327	AC110620.1	Gencode.V23	noncoding	AC110620.1	ENSG00000228098.1	processed_pseudogene	lnc-ACMSD-2	NONHSAT074572	NA	NA	NA	NA	chr2	NA	AC110620.1	GGCCAAGTAGACTGTAAAGGTTTAGACATAAATGGATTACCAACAAAAGGACCAACAAAA			228	ENST00000416042	Ensembl	+	135574159	135573931	noncoding	820	ASHG19A3A016400	2.37773	1.09149	3.31069	-1.12191	3	0.766776	11.6427	0	25 x 3	AC110620.1	Gencode.V23	noncoding	AC110620.1	ENSG00000228098.1	processed_pseudogene	lnc-ACMSD-2
ASHG19A3A000266	2.00541	2.40264	9.47233	3.80659e-15	4.38271e-14	23.8683	TPTE2P3	Gencode.V23	noncoding	TPTE2P3	ENSG00000198384.8	unprocessed_pseudogene	NA	NONHSAT033996	NA	NA	NA	NA	chr13	NA	RP11-78J21.5	AAACATCGTAGTGATTCACTGTAAAGGAGGCAGGAAGAACCGGAACTATGGTTTGTGCCT			1189	ENST00000441562	Ensembl	+	53161041	53096766	noncoding	947	ASHG19A3A000266	2.4024	1.02495	3.13205	-1.19377	1	0.767259	11.6605	0	16 x 1	TPTE2P3	Gencode.V23	noncoding	TPTE2P3	ENSG00000198384.8	unprocessed_pseudogene	NA
ASHG19A3L0000381	1.9886	2.07977	11.6137	1.51e-19	3.99023e-18	33.9381	lincRNA-LRRC4C-4	BROAD	noncoding	NA	NA	NA	NA	NA	NA	NA	NA	NA	chr11	NA	lincRNA-LRRC4C-4	TATGCGATAGAGTGAAGCAAACTGCGATGACGTAGGAGGATGAAAGCAGTAGGATTTGTT			16226	chr11:39377799-39394024+	lincRNA	+	39394024	39377799	noncoding	1100	ASHG19A3L0000381	2.0796	0.916787	2.84939	-0.808982	0	0.801561	13.0665	0	18 x 7	lincRNA-LRRC4C-4	BROAD	noncoding	NA	NA	NA	NA
ASHG19A3L0002244	1.98856	2.28296	12.113	1.48986e-20	4.78734e-19	36.2406	lnc-ZCCHC16-3	LNCIPEDIA_3.1	noncoding	NA	NA	NA	lnc-ZCCHC16-3	NONHSAT138214	NA	NA	NA	NA		NA		TAATGCAACACATGATCATGAATGGATCTCAGGCAAGAAGGAGCCATTAGGAGGAAAGTC			NA				NA	NA		1164	ASHG19A3L0002244	2.28285	0.899751	2.66742	-0.970061	0	0.805381	13.243	0	21 x 7	lnc-ZCCHC16-3	LNCIPEDIA_3.1	noncoding	NA	NA	NA	lnc-ZCCHC16-3
ASHG19A3A007374	1.9813	2.13361	11.5285	2.24763e-19	5.73472e-18	33.5427	LINC00161	Gencode.V23	noncoding	LINC00161	ENSG00000226935.6	lincRNA	lnc-USP16-2	NONHSAT081602	LINC00161	ENSG00000226935.6	NA	NA	chr21	NA	NCRNA00161	CATTAGTCAAGATGAGGTCATACTTGAGTGAGGAAGAAGAGAACTGTAGACATGCAGCAG			524	NR_026553	RefSeq_NR	+	29912676	29911639	noncoding	564	ASHG19A3A007374	2.13348	0.905913	3.62158	-0.828395	1	0.834529	14.7632	0	20 x 7	LINC00161	Gencode.V23	noncoding	LINC00161	ENSG00000226935.6	lincRNA	lnc-USP16-2
ASHG19A3A008554	1.97941	2.19893	10.2821	8.01461e-17	1.24802e-15	27.7022	RP11-533E19.2	Gencode.V23	noncoding	RP11-533E19.2	ENSG00000261831.2	lincRNA	lnc-TOR1AIP2-3	NONHSAT008231	RP11-533E19.2	ENSG00000261831.2	NA	NA	chr1	NA	RP11-533E19.2	AATTCAGAGTTGCTGAGTTTTGCATCAAGACTGAAAGAGGCCAAAAAGAGAAGCTGTGTG			448	ENST00000423721	Ensembl	NA	179910931	179895775	noncoding	1116	ASHG19A3A008554	2.19867	0.972083	2.81551	-0.988667	0	0.814228	13.6701	0	10 x 1	RP11-533E19.2	Gencode.V23	noncoding	RP11-533E19.2	ENSG00000261831.2	lincRNA	lnc-TOR1AIP2-3
ASHG19A3A033910	1.97841	2.37204	9.29555	8.85882e-15	9.61247e-14	23.0299	AC092171.2	Gencode.V23	noncoding	AC092171.2	ENSG00000188365.3	antisense	lnc-SLC29A4-1	NONHSAT118915	AC092171.2	ENSG00000188365.3	NA	NA	chr7	NA	AC092171.2	GGGCTACTCTGGAAATTGCAAAAATCCGAAACTGCAATTCGAACAGGAGGTGGATTTTTT			753	ENST00000455866	Ensembl	+	5462753	5459476	noncoding	1171	ASHG19A3A033910	2.37173	0.995641	2.64761	-1.19007	0	0.711322	9.86406	2.22e-16	17 x 6	AC092171.2	Gencode.V23	noncoding	AC092171.2	ENSG00000188365.3	antisense	lnc-SLC29A4-1
ASHG19A3A038400	1.97791	2.17874	8.34125	8.4081e-13	6.62208e-12	18.5155	RP11-739N20.2	Gencode.V23	noncoding	RP11-739N20.2	ENSG00000226330.1	antisense	lnc-MDM4-4	NONHSAT008942	RP11-739N20.2	ENSG00000226330.1	NA	NA	chr1	NA	RP11-739N20.2	TATAGAATTCCTAAGAACTCAGGAAAGACATCAGCAGAGAGCAATGATCGTCATAGCCAG			486	ENST00000443515	Ensembl	+	204404974	204346977	noncoding	68	ASHG19A3A038400	2.17962	1.06959	5.40814	-0.792664	2	0.676904	8.96331	1.35e-14	21 x 3	RP11-739N20.2	Gencode.V23	noncoding	RP11-739N20.2	ENSG00000226330.1	antisense	lnc-MDM4-4
ASHG19A3A017188	1.97423	2.51986	9.21238	1.31816e-14	1.39222e-13	22.6356	OR9S24P	Gencode.V23	noncoding	OR9S24P	ENSG00000231278.1	unprocessed_pseudogene	NA	NA	NA	NA	NA	NA	chr2	NA	OR9S24P	ATGTACAGTCTGCGAAAAACGATGTGAAAATAGCCCTGAAGAGGTTGGGCCAGAAACACA			403	ENST00000426985	Ensembl	+	241019779	241018849	noncoding	1120	ASHG19A3A017188	2.52013	1.01055	2.8072	-1.22146	1	0.69545	9.43313	1.33e-15	16 x 6	OR9S24P	Gencode.V23	noncoding	OR9S24P	ENSG00000231278.1	unprocessed_pseudogene	NA
ASHG19A3A032176	1.97071	2.16541	9.97691	3.42563e-16	4.72989e-15	26.2593	RP11-497D6.3	Gencode.V23	noncoding	RP11-497D6.3	ENSG00000227748.1	lincRNA	lnc-C6orf103-1	NONHSAT115438	RP11-497D6.3	ENSG00000227748.1	NA	NA	chr6	NA	RP11-497D6.3	TCCATGAAGAAGGGAGCAAAGATTCATGTCACTGACAACTGGAGAAGAAACAGAGAAAGG			455	ENST00000436295	Ensembl	+	147184217	147180316	noncoding	926	ASHG19A3A032176	2.16535	0.973579	3.17527	-0.794227	1	0.799636	12.9793	0	15 x 6	RP11-497D6.3	Gencode.V23	noncoding	RP11-497D6.3	ENSG00000227748.1	lincRNA	lnc-C6orf103-1
ASHG19A3A053963	1.97034	2.37337	7.25134	1.42426e-10	8.14268e-10	13.4399	ATP5F1P7	Gencode.V23	noncoding	ATP5F1P7	ENSG00000261424.1	processed_pseudogene	NA	NA	NA	NA	NA	NA	chr16	NA	AC025287.2	AGGAACAGCTGTATAGAGTACATAAGGAAGTAAAGAATTGCCTAGACTATCATATATCCG			756	ENST00000393391	Ensembl	NA	75743713	75742953	noncoding	87	ASHG19A3A053963	2.37374	1.19302	5.18395	-1.00542	5	0.754021	11.1887	0	13 x 5	ATP5F1P7	Gencode.V23	noncoding	ATP5F1P7	ENSG00000261424.1	processed_pseudogene	NA
ASHG19A3A033820	1.96879	2.1679	9.8512	6.23775e-16	8.22383e-15	25.6641	lnc-MNX1-6	LNCIPEDIA_3.1	noncoding	NA	NA	NA	lnc-MNX1-6	NONHSAT124459	NA	NA	NA	NA	chr7	NA		GGTCACTATAACTTCATTTTTCCAACAAGGGAAGGGACTTATGCGGCAGTCAAAGAGAAT			396	HIT000069556	H-invDB	NA	156935252	156934857	noncoding	747	ASHG19A3A033820	2.16772	0.963726	3.39237	-0.931468	4	0.714055	9.94121	1.11e-16	14 x 7	lnc-MNX1-6	LNCIPEDIA_3.1	noncoding	NA	NA	NA	lnc-MNX1-6
ASHG19A3A044155	1.96801	2.28254	9.61904	1.8889e-15	2.28123e-14	24.5639	RP13-39P12.3	Gencode.V23	noncoding	RP13-39P12.3	ENSG00000228748.2	antisense	lnc-AL391421.1-2	NONHSAT014994	RP13-39P12.3	ENSG00000228748.2	NA	NA	chr10	NA		AACGACAAGTTTAAGGAGCCAGATAGCTCATGGCCAAGAGGAGAGTCACAGAAAGATGAT			2044	BC067888	RNAdb	+	79552934	79542623	noncoding	1121	ASHG19A3A044155	2.28324	0.971518	2.80677	-0.88323	0	0.848642	15.6372	0	20 x 4	RP13-39P12.3	Gencode.V23	noncoding	RP13-39P12.3	ENSG00000228748.2	antisense	lnc-AL391421.1-2
ASHG19A3A035413	1.96593	2.3917	8.67041	1.75362e-13	1.5422e-12	20.0688	lnc-TNN-3	LNCIPEDIA_3.1	noncoding	NA	NA	NA	lnc-TNN-3	NONHSAT007757	NA	NA	NA	NA	chr1	NA	BC043291	AAGAAGGCACATTGGAAAGGTCTATGTTTCCAGTATAAGACAGGGAGCTGAGGATGTCTC			1925	uc001gks.2	UCSC_knowngene	+	175537384	175526123	noncoding	247	ASHG19A3A035413	2.39177	1.03707	4.20353	-0.951205	3	0.774648	11.9393	0	22 x 3	lnc-TNN-3	LNCIPEDIA_3.1	noncoding	NA	NA	NA	lnc-TNN-3
ASHG19A3A047667	1.96486	2.22428	10.8815	4.68555e-18	9.18632e-17	30.5237	OR10U1P	Gencode.V23	noncoding	OR10U1P	ENSG00000227423.2	unprocessed_pseudogene	NA	NA	NA	NA	NA	NA	chr12	NA	OR10U1P	GTTATCTATACCTTGAGGAACAAGGAAGTAAAGGAAGCCTTTCAAAGGATAACCCAAAGG			905	ENST00000414690	Ensembl	NA	55588570	55587665	noncoding	239	ASHG19A3A047667	2.22458	0.907314	4.22783	-0.940788	1	0.748904	11.015	0	19 x 7	OR10U1P	Gencode.V23	noncoding	OR10U1P	ENSG00000227423.2	unprocessed_pseudogene	NA
ASHG19A3A041925	1.96455	2.10465	9.62037	1.87697e-15	2.26817e-14	24.5702	NEFLP1	Gencode.V23	noncoding	NEFLP1	ENSG00000232634.1	processed_pseudogene	lnc-CYorf17-4	NONHSAT139652	NA	NA	NA	NA	chrY	NA	AC009239.1	AGTAGATCATGGTGGAGGAATCCATTGAGAGTGCTAAGATTGAGGAAGGCAAAGACTAGT			984	ENST00000436364	Ensembl	NA	23383975	23382991	noncoding	585	ASHG19A3A041925	2.10517	0.905687	3.59716	-0.81234	1	0.886016	18.6256	0	17 x 6	NEFLP1	Gencode.V23	noncoding	NEFLP1	ENSG00000232634.1	processed_pseudogene	lnc-CYorf17-4
ASHG19A3A029116	1.96331	2.82011	9.24064	1.15164e-14	1.22702e-13	22.7696	HSD3BP5	Gencode.V23	noncoding	HSD3BP5	ENSG00000198857.3	transcribed_unprocessed_pseudogene	NA	NA	NA	NA	NA	NA	chr1	NA	RP4-599G15.5	GCATATAAGCCACTTTACAGCTGGGAGGAAGCCAAGAAGAATGTACCTGAGTCTGTTAGA			1132	ENST00000434856	Ensembl	+	120151873	120143962	noncoding	692	ASHG19A3A029116	2.82033	1.05486	3.45303	-1.40352	4	0.757761	11.3186	0	20 x 6	HSD3BP5	Gencode.V23	noncoding	HSD3BP5	ENSG00000198857.3	transcribed_unprocessed_pseudogene	NA
ASHG19A3A000319	1.96294	2.47145	9.36486	6.36105e-15	7.05996e-14	23.3586	LINC01160	Gencode.V23	noncoding	LINC01160	ENSG00000231346.5	lincRNA	NA	NONHSAT005194	LINC01160	ENSG00000231346.5	NA	NA	chr1	NA	RP5-836N10.1	GGCAGTGAGGGGAAGCATTGAGCAGTGCCGATTTCAAATGAAGACTGACTTGATCCTGAA			894	ENST00000450155	Ensembl	NA	112150940	112142276	noncoding	710	ASHG19A3A000319	2.47178	0.993091	3.43597	-1.07978	1	0.791659	12.6295	0	19 x 3	LINC01160	Gencode.V23	noncoding	LINC01160	ENSG00000231346.5	lincRNA	NA
ASHG19A3A042361	1.96167	2.1411	10.0908	1.99086e-16	2.87244e-15	26.7983	RP11-482E14.2	Gencode.V23	noncoding	RP11-482E14.2	ENSG00000236892.1	lincRNA	lnc-KLF6-4	NONHSAT011038	RP11-482E14.2	ENSG00000236892.1	NA	NA	chr10	NA	RP11-482E14.2	GGAAATAGGGAAGCCCTACATATGGAAAAGTGTAAGGATTGTAGTGGTGAGATGTGTGTT			430	ENST00000426811	Ensembl	NA	3579223	3574285	noncoding	969	ASHG19A3A042361	2.14132	0.927435	3.09543	-0.855672	0	0.859182	16.3665	0	20 x 6	RP11-482E14.2	Gencode.V23	noncoding	RP11-482E14.2	ENSG00000236892.1	lincRNA	lnc-KLF6-4
ASHG19A3A047454	1.95776	2.22652	7.89927	6.83057e-12	4.71254e-11	16.4417	RP11-771K4.1	Gencode.V23	noncoding	RP11-771K4.1	ENSG00000256232.1	lincRNA	lnc-DENND5B-1	NONHSAT027546	RP11-771K4.1	ENSG00000256232.1	NA	NA	chr12	NA	BC039477	TTTTGAGAATCAAAGTGAACTGCCAGGGACAAACAAGAGTGGCGAGGAAATGGAAGCAGT			868	uc001rkg.3	UCSC_knowngene	NA	31522235	31516414	noncoding	271	ASHG19A3A047454	2.22708	1.10013	4.12991	-0.853781	2	0.829376	14.4691	0	20 x 1	RP11-771K4.1	Gencode.V23	noncoding	RP11-771K4.1	ENSG00000256232.1	lincRNA	lnc-DENND5B-1
ASHG19A3L0002450	1.95776	2.09562	8.66486	1.80065e-13	1.58082e-12	20.0426	lincRNA-LOC388630-1	BROAD	noncoding	NA	NA	NA	NA	NA	NA	NA	NA	NA	chr1	NA	lincRNA-LOC388630-1	GATCAAGGTGAAGGATAGCAGACAATTATCCAGATAAATCAGGCATGGAATAGATCACCT			564	DA315613	lincRNA	+	47913866	47913303	noncoding	65	ASHG19A3L0002450	2.09573	1.04939	5.43462	-0.714096	1	0.734529	10.5505	0	22 x 4	lincRNA-LOC388630-1	BROAD	noncoding	NA	NA	NA	NA
ASHG19A3A031164	1.95474	2.2883	8.67703	1.69909e-13	1.49816e-12	20.1001	OR2W2P	Gencode.V23	noncoding	OR2W2P	ENSG00000217315.1	unprocessed_pseudogene	NA	NA	NA	NA	NA	NA	chr6	NA	OR2W2P	AGAAACAAGGATGTAAAAGGTGCACTGAAGAGGCTTGTGTCTAGAAAACACAGTGACAGT			909	ENST00000406313	Ensembl	+	28002633	28001724	noncoding	1017	ASHG19A3A031164	2.28822	1.04096	3.03131	-0.973944	1	0.776181	11.9987	0	16 x 5	OR2W2P	Gencode.V23	noncoding	OR2W2P	ENSG00000217315.1	unprocessed_pseudogene	NA
ASHG19A3A015197	1.95133	2.28313	8.5029	3.89628e-13	3.2353e-12	19.2776	RP4-633I8.3	Gencode.V23	noncoding	RP4-633I8.3	ENSG00000226545.1	unprocessed_pseudogene	lnc-CA6-5	NONHSAT000764	NA	NA	NA	NA	chr1	NA	RP4-633I8.3	CACAAACTGACAGCTGTTGTGGGCAAGAAGAAGATGAAGAAGAGTCAAAGATCAAGTCTT			415	ENST00000445254	Ensembl	+	8859565	8858533	noncoding	1057	ASHG19A3A015197	2.2837	1.03467	2.94152	-0.856696	0	0.774644	11.9392	0	17 x 4	RP4-633I8.3	Gencode.V23	noncoding	RP4-633I8.3	ENSG00000226545.1	unprocessed_pseudogene	lnc-CA6-5
ASHG19A3A018795	1.95001	2.36628	8.48272	4.28929e-13	3.53792e-12	19.1824	AP000275.64	Gencode.V23	noncoding	AP000275.64	ENSG00000238220.1	processed_pseudogene	lnc-SYNJ1-1	NONHSAT081738	NA	NA	NA	NA	chr21	NA	AP000275.64	CACCAAGAAAGAGCTAACCACAGATATTTAAGACAAGACCTGTATGAGAAGAAAAGGACC			390	ENST00000411943	Ensembl	NA	33997406	33996725	noncoding	804	ASHG19A3A018795	2.36751	1.01424	3.32865	-1.17087	2	0.726997	10.3197	0	26 x 1	AP000275.64	Gencode.V23	noncoding	AP000275.64	ENSG00000238220.1	processed_pseudogene	lnc-SYNJ1-1
ASHG19A3A000101	1.94822	2.22047	9.09585	2.30036e-14	2.33066e-13	22.0831	lnc-CMAHP-2	LNCIPEDIA_3.1	noncoding	NA	NA	NA	lnc-CMAHP-2	NONHSAT108147	NA	NA	NA	NA	chr6	NA	RP3-522P13.3	AATCTTGGATTAGATGATGGACATGGTGAAGGTGGAAAATATGAGGTGCAGAGAAGTGAT			746	ENST00000413898	Ensembl	NA	25261639	25245582	noncoding	244	ASHG19A3A000101	2.22048	1.00532	4.20697	-0.920768	3	0.76823	11.6965	0	13 x 6	lnc-CMAHP-2	LNCIPEDIA_3.1	noncoding	NA	NA	NA	lnc-CMAHP-2
ASHG19A3L0001933	1.9384	2.03657	11.8548	4.92104e-20	1.42988e-18	35.0527	lincRNA-SEMA3C-2	BROAD	noncoding	NA	NA	NA	NA	NA	NA	NA	NA	NA	chr7	NA	lincRNA-SEMA3C-2	ACACTTTGCGTCCAATAAAGGAGAAACAGAATGAAGTGAATGTAAGGTATGCATGTAATG			12926	chr7:80952564-80965489-	lincRNA	NA	80965489	80952564	noncoding	1136	ASHG19A3L0001933	2.03641	0.87622	2.76174	-0.755123	0	0.820539	13.9919	0	19 x 6	lincRNA-SEMA3C-2	BROAD	noncoding	NA	NA	NA	NA
ASHG19A3A051612	1.93591	2.36803	10.913	4.04009e-18	8.0324e-17	30.671	RP11-403I13.9	Gencode.V23	noncoding	RP11-403I13.9	ENSG00000233430.3	unprocessed_pseudogene	lnc-HIST2H2BF-1	NA	RP11-353N4.5	ENSG00000234232.6	NA	NA	chr1	NA	RP11-403I13.9	TGAGGAAGATGCATAATATGAGTAAAGTGACAGAAGTCCTAGAGACCAAGTGGGATGCCC			537	ENST00000449024	Ensembl	NA	149313076	149305909	noncoding	1137	ASHG19A3A051612	2.36796	0.903684	2.75907	-1.01965	0	0.804993	13.2248	0	22 x 5	RP11-403I13.9	Gencode.V23	noncoding	RP11-403I13.9	ENSG00000233430.3	unprocessed_pseudogene	lnc-HIST2H2BF-1
ASHG19A3A042502	1.93112	2.29402	8.69389	1.56782e-13	1.38923e-12	20.1798	SLC39A12-AS1	Gencode.V23	noncoding	SLC39A12-AS1	ENSG00000226083.5	antisense	NA	NONHSAT011634	SLC39A12-AS1	ENSG00000226083.5	NA	NA	chr10	NA	RP11-110H10.2	TAAGGAGGATCAGGATTGGATGCTGGAGAGCAGAGATGAAGAATATCAACTATGGCCTCA			1006	ENST00000445287	Ensembl	NA	18296199	18292032	noncoding	770	ASHG19A3A042502	2.29471	1.02295	3.37497	-0.892753	2	0.868995	17.1172	0	14 x 4	SLC39A12-AS1	Gencode.V23	noncoding	SLC39A12-AS1	ENSG00000226083.5	antisense	NA
ASHG19A3L0001404	1.9296	2.39685	8.89045	6.13605e-14	5.81684e-13	21.11	lincRNA-MAGI1-2	BROAD	noncoding	NA	NA	NA	NA	NA	NA	NA	NA	NA	chr3	NA	lincRNA-MAGI1-2	AAAGGAATAGTTTTCAAATGCTAAGTGTGCATAGAGAGCAACTGGGAGGCATCTTGACAA			552	BF886772	lincRNA	+	65013944	65013402	noncoding	584	ASHG19A3L0001404	2.39722	1.00874	3.59856	-1.01431	1	0.757521	11.3102	0	10 x 1	lincRNA-MAGI1-2	BROAD	noncoding	NA	NA	NA	NA
ASHG19A3A041454	1.92796	2.28112	9.81019	7.58546e-16	9.85088e-15	25.4698	RP13-347D8.1	Gencode.V23	noncoding	RP13-347D8.1	ENSG00000231270.1	processed_pseudogene	NA	NA	NA	NA	NA	NA	chrX	NA	RP13-347D8.1	TAAAGGAGCTCTACTCGTGAGACAACAGAAGAGAAACCTTTAGAAAATCATCGCTTGGCA			905	ENST00000443421	Ensembl	+	118073097	118072115	noncoding	801	ASHG19A3A041454	2.28179	0.941707	3.33106	-1.06238	1	0.735085	10.5678	0	20 x 7	RP13-347D8.1	Gencode.V23	noncoding	RP13-347D8.1	ENSG00000231270.1	processed_pseudogene	NA
ASHG19A3A038121	1.92542	2.41363	8.62695	2.15736e-13	1.86299e-12	19.8634	lnc-PPP1R12B-2	LNCIPEDIA_3.1	noncoding	NA	NA	NA	lnc-PPP1R12B-2	NA	NA	NA	NA	NA	chr1	NA	AC104463.1	AAGGGATGGGTTTAGAGGTTTGGCACGAAAGCAAAAGCCTTTTAATAGGAGTGCGTGAGT			3285	ENST00000513983	Ensembl	+	202594367	202590422	noncoding	719	ASHG19A3A038121	2.41368	1.0588	3.42052	-0.973682	2	0.82512	14.2352	0	24 x 1	lnc-PPP1R12B-2	LNCIPEDIA_3.1	noncoding	NA	NA	NA	lnc-PPP1R12B-2
ASHG19A3A030861	1.92522	2.11795	10.3754	5.14407e-17	8.28223e-16	28.1428	RP5-894D12.5	Gencode.V23	noncoding	RP5-894D12.5	ENSG00000271820.1	lincRNA	NA	NONHSAT116264	RP5-894D12.5	ENSG00000271820.1	NA	NA	chr6	NA		ATTGGTGTCATACTAACAGAAAACCAAGACTGAAGAGACAGGAACGACTGTCCGGGTTTC			1546	AK097676	misc_RNA	NA	170585850	170575756	noncoding	1115	ASHG19A3A030861	2.11813	0.873279	2.82104	-0.858361	0	0.778101	12.0738	0	21 x 4	RP5-894D12.5	Gencode.V23	noncoding	RP5-894D12.5	ENSG00000271820.1	lincRNA	NA
ASHG19A3A027374	1.92279	2.27163	10.0614	2.29e-16	3.25834e-15	26.6593	AC034220.3	Gencode.V23	noncoding	AC034220.3	ENSG00000233006.6	antisense	lnc-P4HA2-2	NONHSAT103737	AC034220.3	ENSG00000233006.6	NA	NA	chr5	NA	BC043424	TAGCAGCCAGGCTGTAATGTAAGCTGGAATTTCAATCAAGGCAGAGAGGAAACAGTTCAG			1413	uc003kwr.3	UCSC_knowngene	NA	131695812	131646980	noncoding	1148	ASHG19A3A027374	2.27129	0.92622	2.73071	-0.884516	0	0.791208	12.6102	0	20 x 7	AC034220.3	Gencode.V23	noncoding	AC034220.3	ENSG00000233006.6	antisense	lnc-P4HA2-2
ASHG19A3A012842	1.92229	2.49586	8.2115	1.55735e-12	1.18204e-11	17.9051	RP5-940F7.2	Gencode.V23	noncoding	RP5-940F7.2	ENSG00000237845.1	lincRNA	lnc-NID1-2	NONHSAT010390	RP5-940F7.2	ENSG00000237845.1	NA	NA	chr1	NA	RP5-940F7.2	TTCATAGTGAAAGAACCATTTGTGGGCTCAAAGGGGGATGTGGCAATAGGTTATTTCGGG			740	ENST00000438371	Ensembl	NA	236107105	236105852	noncoding	731	ASHG19A3A012842	2.49585	1.08871	3.40709	-1.11089	2	0.764969	11.5764	0	17 x 5	RP5-940F7.2	Gencode.V23	noncoding	RP5-940F7.2	ENSG00000237845.1	lincRNA	lnc-NID1-2
ASHG19A3A020521	1.9218	2.70888	8.09997	2.6431e-12	1.93667e-11	17.3814	OGFRP1	Gencode.V23	noncoding	OGFRP1	ENSG00000182057.4	lincRNA	lnc-C22orf32-1	NONHSAT087041	OGFRP1	ENSG00000182057.4	NA	NA	chr22	NA	Z83851.3	GGACCTAGACAGTCAGTAGGACCAAAAGTCTGCAGGCCGATAGGGAAAGAATGTAAGAGG			475	ENST00000415205	Ensembl	+	42671202	42665765	noncoding	161	ASHG19A3A020521	2.70865	1.10123	4.56094	-1.45777	3	0.719357	10.0936	0	19 x 5	OGFRP1	Gencode.V23	noncoding	OGFRP1	ENSG00000182057.4	lincRNA	lnc-C22orf32-1
ASHG19A3A030409	1.91842	2.42031	8.642	2.00804e-13	1.74547e-12	19.9345	RP11-437J19.1	Gencode.V23	noncoding	RP11-437J19.1	ENSG00000223811.1	lincRNA	lnc-HDAC2-4	NONHSAT114538	RP11-437J19.1	ENSG00000223811.1	NA	NA	chr6	NA	RP11-437J19.1	AGGAATCAAATTTGCAGCAGCTCAGTAAGTGGTAGACTGGGAACAAGAAGCCAGTTCTCT			507	ENST00000445974	Ensembl	NA	113689146	113678204	noncoding	1155	ASHG19A3A030409	2.42087	1.00384	2.70794	-1.01043	0	0.836046	14.8521	0	22 x 2	RP11-437J19.1	Gencode.V23	noncoding	RP11-437J19.1	ENSG00000223811.1	lincRNA	lnc-HDAC2-4
ASHG19A3A045352	1.91837	2.10674	10.2713	8.43523e-17	1.30882e-15	27.6514	lnc-ZNHIT2-2	LNCIPEDIA_3.1	noncoding	NA	NA	NA	lnc-ZNHIT2-2	NA	NA	NA	NA	NA	chr11	NA	AP003068.1	CCAACAATGTTCATAAAGAAAGGCGAAGAGGATAAGACAGAAATGTGTATCTGTAACAGG			1954	ENST00000510665	Ensembl	NA	64874222	64869273	noncoding	446	ASHG19A3A045352	2.10638	0.907005	3.79909	-0.899325	1	0.776854	12.0249	0	21 x 5	lnc-ZNHIT2-2	LNCIPEDIA_3.1	noncoding	NA	NA	NA	lnc-ZNHIT2-2
ASHG19A3L0001514	1.91374	2.3138	7.46998	5.13892e-11	3.13117e-10	14.4466	lincRNA-MAN2B2-2	BROAD	noncoding	NA	NA	NA	NA	NA	NA	NA	NA	NA	chr4	NA	lincRNA-MAN2B2-2	AGGGAGAGGATTGGAACAACACACTTCTATATTACATGATCAAGAAGTCCAGAAGAATTG			957	BI757099	lincRNA	+	6519800	6518857	noncoding	59	ASHG19A3L0001514	2.31435	1.1253	5.48824	-0.943685	2	0.737729	10.651	0	20 x 6	lincRNA-MAN2B2-2	BROAD	noncoding	NA	NA	NA	NA
ASHG19A3A031075	1.91317	2.36214	7.76186	1.30587e-11	8.65241e-11	15.8007	RP11-191A15.2	Gencode.V23	noncoding	RP11-191A15.2	ENSG00000217805.2	processed_pseudogene	lnc-LRRC16A-5	NONHSAT108142	NA	NA	NA	NA	chr6	NA	RP11-191A15.2	AGGTTGCTGAGATCTACAGAAAGGATAGAGAAAAGTATAGCAGAATAGCTCAGGGATGGA			421	ENST00000407885	Ensembl	+	25181952	25181531	noncoding	641	ASHG19A3A031075	2.36208	1.08863	3.51835	-1.06213	1	0.759721	11.3877	0	24 x 2	RP11-191A15.2	Gencode.V23	noncoding	RP11-191A15.2	ENSG00000217805.2	processed_pseudogene	lnc-LRRC16A-5
ASHG19A3A034937	1.91309	2.32426	9.19365	1.44157e-14	1.51335e-13	22.5468	CAV2	Gencode.V23	noncoding	CAV2	ENSG00000105971.14	processed_transcript	lnc-CAV2-1	NONHSAT122871	NA	NA	NA	NA	chr7	NA	EF070119	TTTGCCAACATTGCACAGAATAAAGGCACCATGAGGGCCCAAGGAAGGAAAAGATTTGCA			947	uc003vhu.1	UCSC_knowngene	+	115977312	115928126	noncoding	876	ASHG19A3A034937	2.32438	0.994186	3.2392	-0.866993	2	0.85647	16.1718	0	14 x 5	CAV2	Gencode.V23	noncoding	CAV2	ENSG00000105971.14	processed_transcript	lnc-CAV2-1
ASHG19A3A026276	1.91256	2.61738	9.25465	1.07709e-14	1.15082e-13	22.836	RP11-511B7.1	Gencode.V23	noncoding	RP11-511B7.1	ENSG00000250725.2	processed_pseudogene	NA	NONHSAT099109	NA	NA	NA	NA	chr4	NA	RP11-511B7.1	AATTGAGGCAACTTGAAGAGGAGTGCACAGAGCAGAAGGTGTTCACAGCAATGCACATAA			1032	ENST00000509326	Ensembl	+	166586810	166585501	noncoding	1163	ASHG19A3A026276	2.61813	0.98411	2.67465	-1.32459	1	0.85398	15.9974	0	22 x 4	RP11-511B7.1	Gencode.V23	noncoding	RP11-511B7.1	ENSG00000250725.2	processed_pseudogene	NA
ASHG19A3A049701	1.90703	2.25926	9.70006	1.28301e-15	1.60374e-14	24.9479	VENTXP2	Gencode.V23	noncoding	VENTXP2	ENSG00000215037.2	processed_pseudogene	NA	NONHSAT034542	NA	NA	NA	NA	chr13	NA	RP11-395N17.2	ATGAAAACCTGGTTTCAAAACCGCCAGATGAAACACGAACGGCAAATGCAGGATTCACAG			481	ENST00000399480	Ensembl	NA	84481916	84481435	noncoding	1037	ASHG19A3A049701	2.25926	0.964846	2.98756	-0.853897	0	0.712325	9.89228	2.22e-16	11 x 4	VENTXP2	Gencode.V23	noncoding	VENTXP2	ENSG00000215037.2	processed_pseudogene	NA
ASHG19A3A026658	1.90674	2.09425	11.1189	1.532e-18	3.28823e-17	31.6348	RP11-305E17.4	Gencode.V23	noncoding	RP11-305E17.4	ENSG00000230287.3	processed_pseudogene	lnc-RTCD1-2	NONHSAT004781	NA	NA	NA	NA	chr1	NA	RP11-305E17.4	CTTGGTGACAAAAGGGTAGGAATGATATGTGGTGCGGACATAGAAGTACAAGGCAAAAGA			222	ENST00000435545	Ensembl	+	100714867	100714645	noncoding	727	ASHG19A3A026658	2.09456	0.827409	3.41342	-0.824611	1	0.887256	18.7478	0	19 x 6	RP11-305E17.4	Gencode.V23	noncoding	RP11-305E17.4	ENSG00000230287.3	processed_pseudogene	lnc-RTCD1-2
ASHG19A3A000273	1.90515	2.18027	9.81765	7.32039e-16	9.5393e-15	25.5051	LINC00113	Gencode.V23	noncoding	LINC00113	ENSG00000225298.5	lincRNA	lnc-USP16-6	NONHSAT081583	LINC00113	ENSG00000225298.5	NA	NA	chr21	NA	NCRNA00113	AGGACAACCTGGAGGGAGATTGAGAGCTTGTAAGTTCCAGGGATGGAATCCGAGTGATCG			572	ENST00000442550	Ensembl	+	29123552	29097117	noncoding	1113	ASHG19A3A000273	2.18059	0.975027	2.82414	-0.784965	0	0.83376	14.7185	0	15 x 5	LINC00113	Gencode.V23	noncoding	LINC00113	ENSG00000225298.5	lincRNA	lnc-USP16-6
ASHG19A3A033407	1.9018	2.10757	9.64403	1.6765e-15	2.04959e-14	24.6823	SETP9	Gencode.V23	noncoding	SETP9	ENSG00000235101.1	transcribed_processed_pseudogene	NA	NONHSAT007067	NA	NA	NA	NA	chr1	NA	RP11-404F10.1	ACACATTTGTGAAGTACAAAATGAAACAGACTTCATGAACAAGCCAGTGAGGAGAATTTG			832	ENST00000423837	Ensembl	+	160640769	160639937	noncoding	884	ASHG19A3A033407	2.10754	0.945345	3.22606	-0.837791	1	0.751603	11.106	0	21 x 6	SETP9	Gencode.V23	noncoding	SETP9	ENSG00000235101.1	transcribed_processed_pseudogene	NA
ASHG19A3A048556	1.89371	2.65491	9.10174	2.23647e-14	2.27275e-13	22.1111	NONHSAT028062	NONCODE.V4	noncoding	NA	NA	NA	NA	NONHSAT028062	NA	NA	NA	NA	chr12	NA		TAAAAGCCTTGAATCAGGTCCGAGGCTTCGAAGAGCAAGGTTGCCAGGGAAGAAGCCCCC			716	HIT000325431	H-invDB	+	49427422	49426710	noncoding	1058	ASHG19A3A048556	2.65504	1.01313	2.9406	-1.27146	2	0.780081	12.1521	0	20 x 6	NONHSAT028062	NONCODE.V4	noncoding	NA	NA	NA	NA
ASHG19A3A029944	1.88717	2.13423	10.4055	4.46013e-17	7.28539e-16	28.2845	RP1-261G23.5	Gencode.V23	noncoding	RP1-261G23.5	ENSG00000236961.1	lincRNA	lnc-MRPS18A-1	NONHSAT112916	RP1-261G23.5	ENSG00000236961.1	NA	NA	chr6	NA	RP1-261G23.5	AATACGTGGACATTTACTACGGAGACAAAGTTGGAAAGAACCTGCTAGGCAGAGGGAACA			348	ENST00000424283	Ensembl	NA	43705571	43690522	noncoding	1162	ASHG19A3A029944	2.13423	0.914171	2.67809	-0.752663	0	0.811733	13.5469	0	22 x 4	RP1-261G23.5	Gencode.V23	noncoding	RP1-261G23.5	ENSG00000236961.1	lincRNA	lnc-MRPS18A-1
ASHG19A3A038489	1.88394	2.13045	7.90218	6.73736e-12	4.65564e-11	16.4553	TRBV22OR9-2	Gencode.V23	noncoding	TRBV22OR9-2	ENSG00000234122.1	TR_V_pseudogene	NA	NONHSAT130773	NA	NA	NA	NA	chr9	NA	TRBV22OR9-2	TTACTCAAGGGTTGAAAAGGATATTCAGAGAGGAGACCTAACTGAAGGCTACGGTGTCTC			136	ENST00000441373	Ensembl	+	33634244	33634108	noncoding	129	ASHG19A3A038489	2.1307	1.04447	4.74627	-0.699369	2	0.769283	11.7357	0	19 x 5	TRBV22OR9-2	Gencode.V23	noncoding	TRBV22OR9-2	ENSG00000234122.1	TR_V_pseudogene	NA
ASHG19A3A055296	1.88389	2.24674	8.60476	2.39807e-13	2.05753e-12	19.7586	lnc-AC005493.1-1	LNCIPEDIA_3.1	noncoding	NA	NA	NA	lnc-AC005493.1-1	NONHSAT120045	NA	NA	NA	NA	chr7	NA	AAA1	AAGACTTAAGACTTTGGGGGACTACTGGAAAGCTTATGTGAGAAGAAACGCAGGGAGACA			833	uc010kwq.1	UCSC_knowngene	NA	34911194	34390034	noncoding	1036	ASHG19A3A055296	2.24668	1.0062	2.991	-0.923496	0	0.802778	13.1223	0	14 x 6	lnc-AC005493.1-1	LNCIPEDIA_3.1	noncoding	NA	NA	NA	lnc-AC005493.1-1
ASHG19A3A000139	1.88342	2.04295	10.7103	1.0522e-17	1.93714e-16	29.7197	CYP4F62P	Gencode.V23	noncoding	CYP4F62P	ENSG00000239402.3	transcribed_unprocessed_pseudogene	NA	NA	NA	NA	NA	NA	chr2	NA	AC140481.6	CATTGATGCGCTTGTGCTGAGCAAGCAGGATGAAAATGGGAAGGAGTTGTCAGACGAGGA			405	ENST00000420048	Ensembl	+	131439528	131438801	noncoding	777	ASHG19A3A000139	2.04296	0.886816	3.3683	-0.708794	1	0.801275	13.0535	0	20 x 7	CYP4F62P	Gencode.V23	noncoding	CYP4F62P	ENSG00000239402.3	transcribed_unprocessed_pseudogene	NA
ASHG19A3A025377	1.88239	2.23677	11.4703	2.94929e-19	7.33082e-18	33.2726	RP11-415C15.2	Gencode.V23	noncoding	RP11-415C15.2	ENSG00000249699.1	lincRNA	lnc-STIM2-1	NONHSAT095898	RP11-415C15.2	ENSG00000249699.1	NA	NA	chr4	NA	RP11-415C15.2	TGAAGATTTTATTCACCATAAGTTGGGATGGTGAGAGACGGACAGAAAACACAGAAGCCC			2802	ENST00000512873	Ensembl	+	27283847	27219100	noncoding	571	ASHG19A3A025377	2.23681	0.892557	3.61287	-0.831914	2	0.800177	13.0037	0	18 x 6	RP11-415C15.2	Gencode.V23	noncoding	RP11-415C15.2	ENSG00000249699.1	lincRNA	lnc-STIM2-1
ASHG19A3L0002020	1.87751	2.47632	8.08868	2.78835e-12	2.03622e-11	17.3284	lincRNA-ZFAT-4	BROAD	noncoding	NA	NA	NA	NA	NA	NA	NA	NA	NA	chr8	NA	lincRNA-ZFAT-4	TTGGAAATATAGGAAGGGACATGAGGAGGAATACAGGCGGCCTTGGGAGGCCTGCCATGT			551	BQ025180	lincRNA	+	135475677	135475184	noncoding	699	ASHG19A3L0002020	2.4771	1.071	3.44597	-1.07513	4	0.845869	15.4568	0	17 x 3	lincRNA-ZFAT-4	BROAD	noncoding	NA	NA	NA	NA
ASHG19A3L0000552	1.87246	2.14631	8.03356	3.62e-12	2.60591e-11	17.07	lincRNA-A2M	BROAD	noncoding	NA	NA	NA	NA	NA	NA	NA	NA	NA	chr12	NA	lincRNA-A2M	GGACAGACATTCTCAAAAGTTTGTTGGAAAGATAGCAGAGAAGAGAAGAATGAGGTGCTT			527	EG328602	lincRNA	NA	9280190	9279663	noncoding	400	ASHG19A3L0000552	2.14649	1.0087	3.88025	-0.832953	1	0.811228	13.5223	0	24 x 1	lincRNA-A2M	BROAD	noncoding	NA	NA	NA	NA
ASHG19A3A038742	1.86779	2.29643	9.28289	9.41097e-15	1.01657e-13	22.9699	lnc-MFSD4-1	LNCIPEDIA_3.1	noncoding	NA	NA	NA	lnc-MFSD4-1	NONHSAT009020	NA	NA	NA	NA	chr1	NA	AC119673.2	TGGGAGCAGCATTTAACATATTCCTAGTCAAGGACAGGATGGGAAGTAAGTGAAGAATAG			977	ENST00000500756	Ensembl	+	205719310	205685227	noncoding	850	ASHG19A3A038742	2.2962	0.940468	3.27247	-1.06136	1	0.735389	10.5773	0	22 x 4	lnc-MFSD4-1	LNCIPEDIA_3.1	noncoding	NA	NA	NA	lnc-MFSD4-1
ASHG19A3A023973	1.86699	2.29669	10.033	2.62257e-16	3.69945e-15	26.5246	CPEB2-AS1	Gencode.V23	noncoding	CPEB2-AS1	ENSG00000247624.6	lincRNA	lnc-FBXL5-3	NONHSAT095610	CPEB2-AS1	ENSG00000247624.6	NA	NA	chr4	NA	BC047127	CAGGAATTAGGAAGGAGTGAGGAGCATCTTTAGTAAATAAACAATGTGCTCATAGCATAA			1624	uc003gng.3	UCSC_knowngene	NA	15003669	14911590	noncoding	1111	ASHG19A3A023973	2.29679	0.910939	2.8351	-1.03998	0	0.743772	10.8454	0	10 x 3	CPEB2-AS1	Gencode.V23	noncoding	CPEB2-AS1	ENSG00000247624.6	lincRNA	lnc-FBXL5-3
ASHG19A3A024876	1.8654	1.96303	9.3402	7.15649e-15	7.87798e-14	23.2417	MGC27382	Gencode.V23	noncoding	MGC27382	ENSG00000237413.5	sense_overlapping	lnc-PTGFR-1	NONHSAT004072	MGC27382	ENSG00000237413.5	NA	NA	chr1	NA	MGC27382	GGTTGACCAGAAGATTAATAATGTGTTGGTTTCTCAATAGAAGAGGAGGAAAACATGTTT			1193	NR_027310	RefSeq_NR	+	78835145	78695282	noncoding	352	ASHG19A3A024876	1.96313	0.917568	3.94606	-0.625569	1	0.746992	10.9513	0	19 x 7	MGC27382	Gencode.V23	noncoding	MGC27382	ENSG00000237413.5	sense_overlapping	lnc-PTGFR-1
ASHG19A3A031066	1.86395	2.09666	9.79545	8.13799e-16	1.05189e-14	25.4	RP3-369A17.4	Gencode.V23	noncoding	RP3-369A17.4	ENSG00000224164.1	lincRNA	lnc-GMNN-2	NONHSAT108121	RP3-369A17.4	ENSG00000224164.1	NA	NA	chr6	NA	RP3-369A17.4	TGAGACTAAGGATGGAGATGGGGCCATTTAGAATGCCCAGATTCAAGAGGCAAGTAGAAA			555	ENST00000453179	Ensembl	+	24752149	24742529	noncoding	336	ASHG19A3A031066	2.09701	0.928767	3.97438	-0.714671	1	0.772039	11.8395	0	21 x 6	RP3-369A17.4	Gencode.V23	noncoding	RP3-369A17.4	ENSG00000224164.1	lincRNA	lnc-GMNN-2
ASHG19A3A042224	1.86255	2.33301	8.40856	6.10489e-13	4.91329e-12	18.8326	RP4-591L5.1	Gencode.V23	noncoding	RP4-591L5.1	ENSG00000236335.1	lincRNA	lnc-MATN1-2	NONHSAT002048	RP4-591L5.1	ENSG00000236335.1	NA	NA	chr1	NA	RP4-591L5.1	TGAAACATTTGGGATTCTGGAAGGGACAGGCAGAGCGAATGAGAGCTGTGGAAATGATAA			507	ENST00000427319	Ensembl	NA	30884485	30882406	noncoding	541	ASHG19A3A042224	2.33289	1.01671	3.64899	-0.973671	1	0.765972	11.6131	0	15 x 6	RP4-591L5.1	Gencode.V23	noncoding	RP4-591L5.1	ENSG00000236335.1	lincRNA	lnc-MATN1-2
ASHG19A3A034996	1.86089	2.09836	9.5745	2.33658e-15	2.77876e-14	24.3528	RP4-630C24.3	Gencode.V23	noncoding	RP4-630C24.3	ENSG00000241345.1	antisense	lnc-SPAM1-2	NONHSAT123071	RP4-630C24.3	ENSG00000241345.1	NA	NA	chr7	NA	L13779	GAATATGTTTGCATATTTGGGGAGAAAATACTATTGGAGGGGAACAGAAATGCTACTAAG			723	uc010lkv.1	UCSC_knowngene	+	123668753	123634981	noncoding	1052	ASHG19A3A034996	2.0987	0.902523	2.95354	-0.780774	0	0.869941	17.1937	0	13 x 5	RP4-630C24.3	Gencode.V23	noncoding	RP4-630C24.3	ENSG00000241345.1	antisense	lnc-SPAM1-2
ASHG19A3A029180	1.85885	2.27926	8.45833	4.81724e-13	3.94232e-12	19.0673	CTC-281M20.4	Gencode.V23	noncoding	CTC-281M20.4	ENSG00000249403.1	lincRNA	lnc-MSX2-5	NONHSAT105258	CTC-281M20.4	ENSG00000249403.1	NA	NA	chr5	NA	CTC-281M20.4	TGATGTGAACATATTCAGTGACAGAAACTAAGAGGCCAGAGCATAAAACAGAAGTTCCAG			342	ENST00000507398	Ensembl	+	174414053	174413297	noncoding	210	ASHG19A3A029180	2.27945	0.998423	4.35698	-0.995088	1	0.732289	10.481	0	21 x 7	CTC-281M20.4	Gencode.V23	noncoding	CTC-281M20.4	ENSG00000249403.1	lincRNA	lnc-MSX2-5
ASHG19A3A018225	1.85754	2.26402	7.2383	1.51322e-10	8.614e-10	13.3801	BPIFB9P	Gencode.V23	noncoding	BPIFB9P	ENSG00000125997.5	transcribed_unprocessed_pseudogene	NA	NA	NA	NA	NA	NA	chr20	NA	C20orf115	ATTACAGGTTGAAAAAGTAACTGTGGAGAGCATGAAGTCAACCACGACAGGCGATGGGAT			1178	ENST00000246222	Ensembl	+	31942250	31935525	noncoding	85	ASHG19A3A018225	2.26415	1.11327	5.1965	-0.921609	1	0.698721	9.51964	8.88e-16	21 x 4	BPIFB9P	Gencode.V23	noncoding	BPIFB9P	ENSG00000125997.5	transcribed_unprocessed_pseudogene	NA
ASHG19A3L0003456	1.85712	2.54442	8.60161	2.43444e-13	2.08682e-12	19.7437	lincRNA-EMX2-1	BROAD	noncoding	NA	NA	NA	NA	NA	NA	NA	NA	NA	chr10	NA	lincRNA-EMX2-1	GTTGCATATGGCAGGGCAGGCACATGATGGGAGTAGAAATGATGATAGAAGGAAATAAAT			8184	chr10:119748381-119756564-	lincRNA	NA	119756564	119748381	noncoding	1016	ASHG19A3L0003456	2.54465	1.04167	3.03223	-1.24627	2	0.771022	11.801	0	22 x 4	lincRNA-EMX2-1	BROAD	noncoding	NA	NA	NA	NA
ASHG19A3A029939	1.84583	2.34089	9.58984	2.17154e-15	2.59214e-14	24.4255	RP3-337H4.8	Gencode.V23	noncoding	RP3-337H4.8	ENSG00000203362.2	antisense	lnc-XPO5-1	NONHSAT112904	RP3-337H4.8	ENSG00000203362.2	NA	NA	chr6	NA	RP3-337H4.8	ATCTAAGATATATCAAATGTATCTGTGGGTACAAGAGGGTAGGTGCGGCACAGAGGGAGT			990	ENST00000417591	Ensembl	NA	43559099	43555966	noncoding	936	ASHG19A3A029939	2.34091	0.968682	3.16069	-0.908274	1	0.794496	12.7518	0	20 x 7	RP3-337H4.8	Gencode.V23	noncoding	RP3-337H4.8	ENSG00000203362.2	antisense	lnc-XPO5-1
ASHG19A3A032939	1.84263	2.18266	7.94469	5.51142e-12	3.85901e-11	16.6541	RP5-1132H15.3	Gencode.V23	noncoding	RP5-1132H15.3	ENSG00000229886.1	processed_pseudogene	NA	NONHSAT121137	NA	NA	NA	NA	chr7	NA	RP5-1132H15.3	TCTTAAGTAGGAAGAGAGTGACACATGGTGAAATGATAGCTGAGGAAAGCCATTCGTAGC			306	ENST00000411872	Ensembl	NA	65496531	65490112	noncoding	102	ASHG19A3A032939	2.18276	1.05727	5.01264	-0.845095	1	0.746439	10.933	0	23 x 6	RP5-1132H15.3	Gencode.V23	noncoding	RP5-1132H15.3	ENSG00000229886.1	processed_pseudogene	NA
ASHG19A3A039801	1.83953	2.30705	9.71618	1.18801e-15	1.49144e-14	25.0243	RP11-75A9.3	Gencode.V23	noncoding	RP11-75A9.3	ENSG00000224072.1	processed_pseudogene	lnc-ZNF674-7	NONHSAT136833	NA	NA	NA	NA	chrX	NA	RP11-75A9.3	TTACCACCATGCAGGAAGATAATTTTTGTGATGAGGAGGAAGAACAAATGAGGTAGAAGA			2299	ENST00000424779	Ensembl	NA	46316634	46313531	noncoding	874	ASHG19A3A039801	2.30715	0.920314	3.24103	-0.928113	1	0.766254	11.6235	0	16 x 7	RP11-75A9.3	Gencode.V23	noncoding	RP11-75A9.3	ENSG00000224072.1	processed_pseudogene	lnc-ZNF674-7
CUST_129_PI426075208	1.83935	3.50586	7.81739	1.00522e-11	6.77052e-11	16.0595	nc-HOXC5-255	Arraystar_ HOX cluster	noncoding	NA	NA	NA	NA	NA	NA	NA	NA	NA	chr12	NA	nc-HOXC5-255	AAGCAAGATTGAAGCCTCCACAAATATTACGTGAGCATGGCAGAGGAAAAGGCCCGTTAT			468	nc-HOXC5-255+	HOX cluster	NA	54426169	54425701	noncoding	898	CUST_129_PI426075208	3.50586	1.03962	3.21171	-1.94764	7	0.716562	10.0128	0	21 x 5	nc-HOXC5-255	Arraystar_ HOX cluster	noncoding	NA	NA	NA	NA
ASHG19A3A037173	1.83674	2.08777	10.4715	3.2613e-17	5.4609e-16	28.5956	IFNWP15	Gencode.V23	noncoding	IFNWP15	ENSG00000232281.2	unprocessed_pseudogene	lnc-IFNA4-2	NONHSAT130372	NA	NA	NA	NA	chr9	NA	IFNWP15	TCTTCATCATCAACAAACTTGCAAGAAGGACTGAGAAGTAAGGATGAAGACCTGGGTTCA			594	ENST00000442022	Ensembl	NA	21179187	21178593	noncoding	1041	ASHG19A3A037173	2.08779	0.868715	2.98103	-0.771587	0	0.895403	19.6006	0	15 x 6	IFNWP15	Gencode.V23	noncoding	IFNWP15	ENSG00000232281.2	unprocessed_pseudogene	lnc-IFNA4-2
ASHG19A3L0002972	1.83383	1.99554	11.9584	3.04444e-20	9.27683e-19	35.5301	lincRNA-SRCIN1	BROAD	noncoding	NA	NA	NA	NA	NA	NA	NA	NA	NA	chr17	NA	lincRNA-SRCIN1	TGGTAACAGTGTCTAGATGGAAACAAGGCTATGGGTACAGTGGAAAGTGATCAGGCATGT			49461	chr17:36777189-36826649-	lincRNA	NA	36826649	36777189	noncoding	891	ASHG19A3L0002972	1.99563	0.806042	3.21564	-0.637147	0	0.850806	15.7811	0	17 x 7	lincRNA-SRCIN1	BROAD	noncoding	NA	NA	NA	NA
ASHG19A3A022757	1.83212	2.57282	8.41295	5.97874e-13	4.81748e-12	18.8533	PRICKLE2-AS1	Gencode.V23	noncoding	PRICKLE2-AS1	ENSG00000241111.1	antisense	lnc-ATXN7-3	NONHSAT090226	PRICKLE2-AS1	ENSG00000241111.1	NA	NA	chr3	NA	RP11-129B22.1	ATGGAGAAGTCCAAGATTTCATATCTGGAAAAGAAGACTGGGAGAGGCCAGCATGAATGG			6505	ENST00000482609	Ensembl	+	64088807	64053639	noncoding	1108	ASHG19A3A022757	2.57388	1.0329	2.83673	-1.26725	1	0.83482	14.7801	0	16 x 5	PRICKLE2-AS1	Gencode.V23	noncoding	PRICKLE2-AS1	ENSG00000241111.1	antisense	lnc-ATXN7-3
ASHG19A3A035503	1.82272	2.15204	8.49275	4.08908e-13	3.38474e-12	19.2297	LINC00599	Gencode.V23	noncoding	LINC00599	ENSG00000253230.6	lincRNA	lnc-RP1L1-5	NONHSAT124969	LINC00599	ENSG00000253230.6	NA	NA	chr8	NA	LOC157627	AGATGCAAACAGACTCAGGGAGAGAAACAGAAGCTGATTCTGTGACAGAAGCAGATCTGT			2942	NR_024281	RefSeq_NR	NA	9760839	9757573	noncoding	981	ASHG19A3A035503	2.15214	0.966679	3.07658	-0.785734	0	0.714022	9.94029	1.11e-16	18 x 5	LINC00599	Gencode.V23	noncoding	LINC00599	ENSG00000253230.6	lincRNA	lnc-RP1L1-5
ASHG19A3A031244	1.81553	2.30352	8.1159	2.45091e-12	1.80391e-11	17.4561	TMPOP1	Gencode.V23	noncoding	TMPOP1	ENSG00000229068.1	processed_pseudogene	NA	NA	NA	NA	NA	NA	chr6	NA	TMPOP1	GAGGTATAAAGAGAAACCTAGTCCTACTGGAGAACAACCAGGAAGCGATGTGAGAAAAAA			1267	ENST00000424642	Ensembl	+	30435771	30434228	noncoding	1092	ASHG19A3A031244	2.30351	1.02177	2.88234	-0.928137	0	0.771538	11.8205	0	16 x 5	TMPOP1	Gencode.V23	noncoding	TMPOP1	ENSG00000229068.1	processed_pseudogene	NA
ASHG19A3A031169	1.81444	2.10027	9.61684	1.90892e-15	2.3022e-14	24.5534	ZSCAN12P1	Gencode.V23	noncoding	ZSCAN12P1	ENSG00000219891.2	processed_transcript	lnc-ZNF165-1	NONHSAT108425	NA	NA	NA	NA	chr6	NA	ZSCAN12L1	GAGGAAATGGTGATCATATCGGAGGATTTGGAAAGAGAGCTTGATGAAACAGAATATCGG			294	ENST00000406489	Ensembl	+	28060619	28060325	noncoding	901	ASHG19A3A031169	2.10032	0.883172	3.20972	-0.803547	1	0.853572	15.9692	0	16 x 6	ZSCAN12P1	Gencode.V23	noncoding	ZSCAN12P1	ENSG00000219891.2	processed_transcript	lnc-ZNF165-1
ASHG19A3A000275	1.81372	2.12029	8.27792	1.13607e-12	8.78117e-12	18.2174	TTC21B-AS1	Gencode.V23	noncoding	TTC21B-AS1	ENSG00000224490.5	antisense	lnc-CSRNP3-2	NONHSAT075266	TTC21B-AS1	ENSG00000224490.5	NA	NA	chr2	NA	AC010127.5	GAAAATGGCCAGAATTGGTGAGGATAAGTATCTGCTTAGGACACAGAAGTCAATTACACC			544	ENST00000443032	Ensembl	+	166804663	166790400	noncoding	75	ASHG19A3A000275	2.12043	1.01189	5.32352	-0.697191	2	0.782306	12.2412	0	13 x 5	TTC21B-AS1	Gencode.V23	noncoding	TTC21B-AS1	ENSG00000224490.5	antisense	lnc-CSRNP3-2
ASHG19A3L0002001	1.81345	2.24748	8.47605	4.42761e-13	3.64458e-12	19.1509	lincRNA-TRIB1-2	BROAD	noncoding	NA	NA	NA	NA	NA	NA	NA	NA	NA	chr8	NA	lincRNA-TRIB1-2	TCAGGGGAAGGAGAGAAGAGAAGTGAACATATTCATAAAATTGTTTTGACCTTATCACAT			20426	chr8:127105543-127125968-	lincRNA	NA	127125968	127105543	noncoding	479	ASHG19A3L0002001	2.24732	0.977882	3.74845	-0.956	2	0.74486	10.8809	0	15 x 7	lincRNA-TRIB1-2	BROAD	noncoding	NA	NA	NA	NA
ASHG19A3A015731	1.81204	2.29187	8.89926	5.88339e-14	5.58692e-13	21.1517	AC008074.4	Gencode.V23	noncoding	AC008074.4	ENSG00000223863.1	lincRNA	lnc-AFTPH-2	NONHSAT071118	AC008074.4	ENSG00000223863.1	NA	NA	chr2	NA	AC008074.4	AAAGTTTCAGGAGGAGACATGTCAGGTGCTGATGCGAGAAGCAAAGGTACCAATGTTGAT			572	ENST00000436433	Ensembl	+	64728038	64713486	noncoding	1022	ASHG19A3A015731	2.29192	1.01907	3.02361	-0.918239	1	0.714807	9.96263	1.11e-16	20 x 7	AC008074.4	Gencode.V23	noncoding	AC008074.4	ENSG00000223863.1	lincRNA	lnc-AFTPH-2
ASHG19A3A019965	1.81134	2.16403	9.05445	2.80344e-14	2.80571e-13	21.8869	RP3-522J7.6	Gencode.V23	noncoding	RP3-522J7.6	ENSG00000260613.1	lincRNA	lnc-BRD1-1	NONHSAT087423	RP3-522J7.6	ENSG00000260613.1	NA	NA	chr22	NA		ATAGCCTAGAGATGGTTATGTAGCGGGGGACTGAGCTACTAAGTGAAGGCATAGATAGTT			1555	AK058075	misc_RNA	NA	50231434	50226263	noncoding	1144	ASHG19A3A019965	2.16416	0.913547	2.74392	-0.802266	0	0.786834	12.4264	0	14 x 6	RP3-522J7.6	Gencode.V23	noncoding	RP3-522J7.6	ENSG00000260613.1	lincRNA	lnc-BRD1-1
ASHG19A3A036628	1.80988	2.2257	8.27982	1.12588e-12	8.70795e-12	18.2264	LINC01606	Gencode.V23	noncoding	LINC01606	ENSG00000253301.5	lincRNA	lnc-FAM110B-8	NONHSAT126741	LINC01606	ENSG00000253301.5	NA	NA	chr8	NA	CR749704	ATTGCACACTGGGCAGAAAGAAGACTTAAGAACATTGCATGGACAGCAGAAGGAGTGCTT			2283	uc003xtf.2	UCSC_knowngene	+	58145186	58131647	noncoding	1023	ASHG19A3A036628	2.2259	0.960095	3.0232	-0.923296	0	0.767591	11.6728	0	16 x 6	LINC01606	Gencode.V23	noncoding	LINC01606	ENSG00000253301.5	lincRNA	lnc-FAM110B-8
ASHG19A3A007878	1.80429	2.10495	10.4463	3.67401e-17	6.09313e-16	28.4772	LINC01142	Gencode.V23	noncoding	LINC01142	ENSG00000224286.5	lincRNA	lnc-KIFAP3-1	NONHSAT007495	LINC01142	ENSG00000224286.5	NA	NA	chr1	NA	LOC284688	AGGAGAAACTCAGAATTTCTTTTCAGGATACTAAGGAAATGGTGGTCAGAAGAGGCCCGG			1731	NR_026957	RefSeq_NR	NA	170253349	170240546	noncoding	428	ASHG19A3A007878	2.10484	0.853751	3.82056	-0.781927	1	0.824258	14.1887	0	20 x 7	LINC01142	Gencode.V23	noncoding	LINC01142	ENSG00000224286.5	lincRNA	lnc-KIFAP3-1
ASHG19A3A026521	1.8042	2.66891	8.06712	3.08816e-12	2.2422e-11	17.2273	CTD-2143L24.1	Gencode.V23	noncoding	CTD-2143L24.1	ENSG00000249781.6	lincRNA	lnc-TAS2R1-2	NONHSAT100376	CTD-2143L24.1	ENSG00000249781.6	NA	NA	chr5	NA	LOC285692	TTAATGTGTGGGTTGAGAGGGATCTGCACAAACGAGCGTCATCGGGGAGAAAAATATATC			1845	NR_027112	RefSeq_NR	NA	9903936	9641427	noncoding	1047	ASHG19A3A026521	2.66893	1.03562	2.96559	-1.28636	2	0.689501	9.27869	2.89e-15	22 x 4	CTD-2143L24.1	Gencode.V23	noncoding	CTD-2143L24.1	ENSG00000249781.6	lincRNA	lnc-TAS2R1-2
ASHG19A3A038420	1.80263	2.16862	8.17184	1.87988e-12	1.40994e-11	17.7187	IFNWP2	Gencode.V23	noncoding	IFNWP2	ENSG00000237691.1	unprocessed_pseudogene	lnc-IFNA8-2	NONHSAT130384	NA	NA	NA	NA	chr9	NA	IFNWP2	TTCTCTATATCAACAAACTCACAGGAAAGATTGAGAAGTAAGAATGGAGACATGGAGTCA			580	ENST00000431203	Ensembl	+	21420812	21420232	noncoding	525	ASHG19A3A038420	2.16893	0.989918	3.66665	-0.832538	1	0.778385	12.0849	0	13 x 6	IFNWP2	Gencode.V23	noncoding	IFNWP2	ENSG00000237691.1	unprocessed_pseudogene	lnc-IFNA8-2
ASHG19A3A038285	1.79926	2.30397	8.5187	3.61376e-13	3.01307e-12	19.3522	lnc-AL772363.1-6	LNCIPEDIA_3.1	noncoding	NA	NA	NA	lnc-AL772363.1-6	NONHSAT135763	NA	NA	NA	NA	chr9	NA		AACTGCAACAGACTAAAGTCATTGTTGGAGAAAGGCTAGGAGAAAGGCTATTTTTAAAAA			3032	AK126935	misc_RNA	NA	140939523	140934954	noncoding	932	ASHG19A3A038285	2.30384	0.985367	3.16786	-1.04887	1	0.775484	11.9716	0	25 x 4	lnc-AL772363.1-6	LNCIPEDIA_3.1	noncoding	NA	NA	NA	lnc-AL772363.1-6
ASHG19A3A023321	1.79309	2.09947	8.84184	7.73891e-14	7.21462e-13	20.8798	RPL6P9	Gencode.V23	noncoding	RPL6P9	ENSG00000242390.1	processed_pseudogene	lnc-PLS1-1	NONHSAT092476	NA	NA	NA	NA	chr3	NA	RP11-427D1.1	GACATCGTCAACACAGAAAGAGAGTAATAGAAGATTATGGAGCAATGCAAGGTTGATCAG			859	ENST00000466502	Ensembl	+	142301241	142299751	noncoding	1031	ASHG19A3A023321	2.09971	0.899606	2.99738	-0.756676	0	0.773269	11.8864	0	21 x 4	RPL6P9	Gencode.V23	noncoding	RPL6P9	ENSG00000242390.1	processed_pseudogene	lnc-PLS1-1
ASHG19A3A054592	1.79188	2.33233	7.39362	7.34193e-11	4.38112e-10	14.0941	RP11-408E1.1	Gencode.V23	noncoding	RP11-408E1.1	ENSG00000225122.1	unprocessed_pseudogene	lnc-RGS5-2	NONHSAT007267	NA	NA	NA	NA	chr1	NA	RP11-408E1.1	ACTGAGAAGGCAATGACCAGGATATCAAGGATAACTGGGGCGACAGTGATGATGTGAAAA			664	ENST00000430516	Ensembl	NA	163392954	163392194	noncoding	913	ASHG19A3A054592	2.33252	1.06054	3.19862	-0.920397	1	0.743049	10.8218	0	22 x 2	RP11-408E1.1	Gencode.V23	noncoding	RP11-408E1.1	ENSG00000225122.1	unprocessed_pseudogene	lnc-RGS5-2
ASHG19A3L0003418	1.78672	2.16799	9.09752	2.28204e-14	2.31403e-13	22.0911	lincRNA-PIAS2	BROAD	noncoding	NA	NA	NA	NA	NA	NA	NA	NA	NA	chr18	NA	lincRNA-PIAS2	CAACAGAGTTCTATCATGAAGTCAAGAACAAGCATTTCAAAGAAGGGCTGATATTCAATA			360	AW063629	lincRNA	NA	44510358	44509999	noncoding	989	ASHG19A3L0003418	2.16771	0.902878	3.0664	-0.935063	0	0.814745	13.6959	0	23 x 7	lincRNA-PIAS2	BROAD	noncoding	NA	NA	NA	NA
ASHG19A3A030128	1.78424	2.09891	9.30975	8.27756e-15	9.02532e-14	23.0973	RP1-288M22.1	Gencode.V23	noncoding	RP1-288M22.1	ENSG00000219575.1	processed_pseudogene	lnc-B3GAT2-7	NONHSAT113521	NA	NA	NA	NA	chr6	NA	RP1-288M22.1	AGCTTTGAAAGTGATAGTCAAACACTCACAGGACAAATGTACGAAGGAGATGGAAGGGAA			686	ENST00000403583	Ensembl	NA	72261346	72260660	noncoding	1027	ASHG19A3A030128	2.09887	0.907086	3.01159	-0.749001	0	0.785048	12.3527	0	21 x 6	RP1-288M22.1	Gencode.V23	noncoding	RP1-288M22.1	ENSG00000219575.1	processed_pseudogene	lnc-B3GAT2-7
ASHG19A3L0002487	1.78231	2.2998	8.67629	1.7051e-13	1.5028e-12	20.0966	lincRNA-ACTR3B-2	BROAD	noncoding	NA	NA	NA	NA	NA	NA	NA	NA	NA	chr7	NA	lincRNA-ACTR3B-2	AATTTTGTGGGAAGAAGGGGCTCATTTCAGGAGACAAAGTCACTTCATGGAACAAGGCCT			5415	chr7:152737017-152742431-	lincRNA	NA	152742431	152737017	noncoding	1085	ASHG19A3L0002487	2.29985	0.968246	2.88879	-0.791623	0	0.794345	12.7452	0	12 x 5	lincRNA-ACTR3B-2	BROAD	noncoding	NA	NA	NA	NA
ASHG19A3A022467	1.78151	2.24952	8.85503	7.26663e-14	6.80779e-13	20.9423	RP11-134J21.1	Gencode.V23	noncoding	RP11-134J21.1	ENSG00000231243.1	antisense	lnc-WDR48-1	NONHSAT089096	RP11-134J21.1	ENSG00000231243.1	NA	NA	chr3	NA	RP11-134J21.1	AACTCAGAGCAAGAAACAGAGGAGGGATCCATCAATTCTGGGGAAGTTTCAGAATAGGAG			408	ENST00000432250	Ensembl	+	38866793	38865392	noncoding	1161	ASHG19A3A022467	2.24969	0.941571	2.68486	-0.833107	0	0.790454	12.5782	0	16 x 6	RP11-134J21.1	Gencode.V23	noncoding	RP11-134J21.1	ENSG00000231243.1	antisense	lnc-WDR48-1
ASHG19A3L0001291	1.78032	2.27075	8.19627	1.67407e-12	1.26512e-11	17.8335	lincRNA-SETD4	BROAD	noncoding	NA	NA	NA	NA	NA	NA	NA	NA	NA	chr21	NA	lincRNA-SETD4	AATTTTTCTGGAGTCAGAGAAATACTGGAGAGGCGAGAGATGAGACTTGAAATACTGGAG			15476	chr21:36694830-36710305+	lincRNA	+	36710305	36694830	noncoding	961	ASHG19A3L0001291	2.27068	0.955202	3.11022	-1.00013	1	0.811302	13.5259	0	13 x 5	lincRNA-SETD4	BROAD	noncoding	NA	NA	NA	NA
ASHG19A3A032970	1.77564	3.11772	8.41292	5.97949e-13	4.81748e-12	18.8532	RP5-942I16.1	Gencode.V23	noncoding	RP5-942I16.1	ENSG00000234215.2	lincRNA	lnc-CALN1-1	NONHSAT121319	RP5-942I16.1	ENSG00000234215.2	NA	NA	chr7	NA	RP5-942I16.1	AAAGTTGTATTAAAGAGCTGACTGCAGCCGAGAATCGATCAACAAAAGCGACCAGCCTCT			502	ENST00000436600	Ensembl	NA	69062434	69061132	noncoding	1166	ASHG19A3A032970	3.11764	1.00002	2.6623	-1.80861	1	0.669715	8.78995	3.18e-14	10 x 1	RP5-942I16.1	Gencode.V23	noncoding	RP5-942I16.1	ENSG00000234215.2	lincRNA	lnc-CALN1-1
ASHG19A3L0001097	1.77111	2.10919	9.25655	1.06733e-14	1.1414e-13	22.845	lincRNA-NR4A2-3	BROAD	noncoding	NA	NA	NA	NA	NA	NA	NA	NA	NA	chr2	NA	lincRNA-NR4A2-3	CAATCAGAGATGTAGCTGGTAGGCGAAATGATCAGAGGTAGGAAATTGAGGAGAAGTGCT			425	AI004278	lincRNA	+	156288398	156287973	noncoding	959	ASHG19A3L0001097	2.1092	0.902997	3.1169	-0.762122	0	0.866362	16.9082	0	13 x 6	lincRNA-NR4A2-3	BROAD	noncoding	NA	NA	NA	NA
ASHG19A3A038969	1.76796	2.17068	8.48717	4.19935e-13	3.47038e-12	19.2034	NONHSAT133328	NONCODE.V4	noncoding	NA	NA	NA	NA	NONHSAT133328	NA	NA	NA	NA	chr9	NA	RP11-342C23.4	TTTATCGTTCATTTAGGGTCCTTAGACAAGGTGCAAGACAAACAGAAGAGGGCATGTGGG			1080	ENST00000452148	Ensembl	+	97330312	97320995	noncoding	711	ASHG19A3A038969	2.17101	0.998242	3.43335	-0.752446	2	0.798857	12.9443	0	22 x 3	NONHSAT133328	NONCODE.V4	noncoding	NA	NA	NA	NA
ASHG19A3L0000134	1.76088	2.23476	8.11807	2.42576e-12	1.78647e-11	17.4663	lincRNA-AJAP1-1	BROAD	noncoding	NA	NA	NA	NA	NA	NA	NA	NA	NA	chr1	NA	lincRNA-AJAP1-1	CATTAGGCTTGACAAGAAAATGGACTAAATCAGTGGAAGTTGATGGAAATGGAGCCCCCA			10226	chr1:4425290-4435515+	lincRNA	+	4435515	4425290	noncoding	477	ASHG19A3L0000134	2.23471	0.965238	3.74994	-0.87861	2	0.749637	11.0396	0	22 x 4	lincRNA-AJAP1-1	BROAD	noncoding	NA	NA	NA	NA
ASHG19A3A014164	1.75981	2.27232	7.51944	4.07708e-11	2.51704e-10	14.6753	RGPD4-AS1	Gencode.V23	noncoding	RGPD4-AS1	ENSG00000230651.7	lincRNA	lnc-ST6GAL2-5	NONHSAT073078	RGPD4-AS1	ENSG00000230651.7	NA	NA	chr2	NA	AC096655.2	ATGTGATGAGTCTTAACAAAGAAGAAGAGCATATTGCAAGGGAATGTAATTCACTCCAGG			461	ENST00000417284	Ensembl	NA	108442257	108440496	noncoding	100	ASHG19A3A014164	2.27175	1.00106	5.02145	-1.00579	1	0.665958	8.70113	4.92e-14	23 x 5	RGPD4-AS1	Gencode.V23	noncoding	RGPD4-AS1	ENSG00000230651.7	lincRNA	lnc-ST6GAL2-5
ASHG19A3A053057	1.75585	2.36903	8.92908	5.10231e-14	4.89266e-13	21.2929	lnc-LOXL1-1	LNCIPEDIA_3.1	noncoding	NA	NA	NA	lnc-LOXL1-1	NONHSAT047177	NA	NA	NA	NA	chr15	NA	AC108137.2	TTGAGCAAAGCTTTGAACAGATTCAGGTAGTTGACCACACAGAGCAGGGGAAATTGCCAT			1252	ENST00000503956	Ensembl	+	74211722	74210408	noncoding	1177	ASHG19A3A053057	2.3694	0.92123	2.62909	-0.927693	0	0.866796	16.9422	0	13 x 5	lnc-LOXL1-1	LNCIPEDIA_3.1	noncoding	NA	NA	NA	lnc-LOXL1-1
ASHG19A3A029120	1.75462	2.13281	8.01454	3.9609e-12	2.83684e-11	16.981	CTC-340A15.2	Gencode.V23	noncoding	CTC-340A15.2	ENSG00000241956.9	antisense	lnc-MAT2B-3	NONHSAT104922	CTC-340A15.2	ENSG00000241956.9	NA	NA	chr5	NA	BC011998	ACAGAATCTTCTGGAGAGGAAAGAAGAAACCATGTCTAGACAAGGTGCTGGAAAGACCCA			1599	uc003lzn.2	UCSC_knowngene	+	164029421	163781145	noncoding	361	ASHG19A3A029120	2.13283	0.983102	3.93689	-0.746441	1	0.853851	15.9885	0	25 x 3	CTC-340A15.2	Gencode.V23	noncoding	CTC-340A15.2	ENSG00000241956.9	antisense	lnc-MAT2B-3
ASHG19A3A049754	1.75362	2.34741	7.13692	2.42167e-10	1.33959e-09	12.916	LINC00359	Gencode.V23	noncoding	LINC00359	ENSG00000243300.2	lincRNA	lnc-OXGR1-1	NONHSAT034787	LINC00359	ENSG00000243300.2	NA	NA	chr13	NA	RP11-65L19.3	AGAAATGAGGGAGATGAGAGAAGAAGTGCTGTGTATGTTCACATTTTGGGGCACAGCAGT			789	ENST00000442322	Ensembl	NA	97600517	97593534	noncoding	416	ASHG19A3A049754	2.3475	1.05826	3.84438	-1.05426	3	0.713493	9.92529	1.11e-16	20 x 4	LINC00359	Gencode.V23	noncoding	LINC00359	ENSG00000243300.2	lincRNA	lnc-OXGR1-1
ASHG19A3L0003072	1.74992	2.14378	8.15046	2.08042e-12	1.55075e-11	17.6184	lincRNA-GFOD1	BROAD	noncoding	NA	NA	NA	NA	NA	NA	NA	NA	NA	chr6	NA	lincRNA-GFOD1	TTAATTTCTCTAGAATGAGTGGACTCAGAATGGTGGCAAAAGAGGCAAAGTGAGAGTAGG			2851	chr6:13349175-13352025+	lincRNA	+	13352025	13349175	noncoding	250	ASHG19A3L0003072	2.14374	0.963858	4.18619	-0.867194	1	0.731244	10.4488	0	21 x 7	lincRNA-GFOD1	BROAD	noncoding	NA	NA	NA	NA
ASHG19A3L0003376	1.74317	2.39329	7.47811	4.94729e-11	3.02017e-10	14.4841	lincRNA-EGR1	BROAD	noncoding	NA	NA	NA	NA	NA	NA	NA	NA	NA	chr5	NA	lincRNA-EGR1	CTGGGAGAAAGAAGGACTTAGGCAGAGAGGCTAAATCCATCTATATAATAAAGAACAAGG			7785	chr5:137822391-137830175-	lincRNA	NA	137830175	137822391	noncoding	567	ASHG19A3L0003376	2.39314	1.03634	3.61813	-1.11935	3	0.73844	10.6736	0	13 x 6	lincRNA-EGR1	BROAD	noncoding	NA	NA	NA	NA
ASHG19A3A010143	1.73784	2.30333	10.0348	2.59937e-16	3.66757e-15	26.5334	RP11-678G15.2	Gencode.V23	noncoding	RP11-678G15.2	ENSG00000266767.1	antisense	lnc-LAMA1-5	NONHSAT057159	RP11-678G15.2	ENSG00000266767.1	NA	NA	chr18	NA		TTTCTGGGCAAGTAACTCCAAAGGCAAGCATGAGAGCAGCTCGAAGACTTAAGAACATGT			1744	CR624189	misc_RNA	NA	7749441	7740622	noncoding	708	ASHG19A3A010143	2.30387	0.897964	3.43757	-0.955053	1	0.721136	10.1456	0	20 x 8	RP11-678G15.2	Gencode.V23	noncoding	RP11-678G15.2	ENSG00000266767.1	antisense	lnc-LAMA1-5
ASHG19A3A024380	1.7307	2.27424	7.86178	8.15293e-12	5.55789e-11	16.2667	RP13-488H8.1	Gencode.V23	noncoding	RP13-488H8.1	ENSG00000250214.1	processed_pseudogene	lnc-CNOT6L-2	NONHSAT097060	NA	NA	NA	NA	chr4	NA	RP13-488H8.1	CCATAAAAGATTTTGAGGAGATGAGGAAAACGTATATTTCAGAGCACAAAGTGATTTTGC			297	ENST00000508230	Ensembl	NA	78785958	78785661	noncoding	734	ASHG19A3A024380	2.27513	0.952749	3.40496	-0.972611	1	0.799047	12.9528	0	26 x 4	RP13-488H8.1	Gencode.V23	noncoding	RP13-488H8.1	ENSG00000250214.1	processed_pseudogene	lnc-CNOT6L-2
ASHG19A3A018652	1.72808	2.07889	10.3791	5.05515e-17	8.1542e-16	28.1601	AP000473.6	Gencode.V23	noncoding	AP000473.6	ENSG00000237735.2	lincRNA	lnc-BTG3-4	NONHSAT081266	AP000473.6	ENSG00000237735.2	NA	NA	chr21	NA	AP000473.6	TGTGAAGGAACTAGCCAGGATAAAATGCGAGGAACAGAATTTCAGAGCAGAAACTGAAAG			437	ENST00000444868	Ensembl	NA	18188007	18126837	noncoding	1178	ASHG19A3A018652	2.07883	0.821157	2.62867	-0.759913	0	0.843499	15.3062	0	20 x 5	AP000473.6	Gencode.V23	noncoding	AP000473.6	ENSG00000237735.2	lincRNA	lnc-BTG3-4
ASHG19A3A027365	1.72483	2.42667	7.0066	4.42165e-10	2.35223e-09	12.3222	AC063976.1	Gencode.V23	noncoding	AC063976.1	ENSG00000227616.1	unprocessed_pseudogene	NA	NONHSAT103717	NA	NA	NA	NA	chr5	NA	AC063976.1	ATACAAGGCATCAAAGACCAAGAAGGAGACATTGAGTAGTGTCCTTGAGGACTCTCTGGA			329	ENST00000426849	Ensembl	NA	131485252	131483183	noncoding	367	ASHG19A3A027365	2.42658	1.08425	3.93228	-1.12983	2	0.671045	8.82168	2.72e-14	14 x 6	AC063976.1	Gencode.V23	noncoding	AC063976.1	ENSG00000227616.1	unprocessed_pseudogene	NA
ASHG19A3A030059	1.71762	2.56314	6.93483	6.15272e-10	3.2068e-09	11.9965	RP11-524H19.2	Gencode.V23	noncoding	RP11-524H19.2	ENSG00000224984.1	antisense	lnc-HMGCLL1-1	NONHSAT113228	RP11-524H19.2	ENSG00000224984.1	NA	NA	chr6	NA	RP11-524H19.2	AAATGTTACGATGATTGAGGGCTGTACTGGTATTTGGTGGGCAGGGAATGACAATGTCCT			586	ENST00000425089	Ensembl	NA	54705653	54704915	noncoding	470	ASHG19A3A030059	2.56317	1.07945	3.75879	-1.14802	3	0.622337	7.74934	5.06e-12	9 x 2	RP11-524H19.2	Gencode.V23	noncoding	RP11-524H19.2	ENSG00000224984.1	antisense	lnc-HMGCLL1-1
ASHG19A3A013564	1.71091	2.08489	9.51652	3.0822e-15	3.59229e-14	24.0778	AC011242.5	Gencode.V23	noncoding	AC011242.5	ENSG00000229695.1	processed_pseudogene	lnc-THADA-5	NONHSAT070397	NA	NA	NA	NA	chr2	NA	AC011242.5	TTGAAGGAAGGAAACATGACAAACTTAGAGGAAGCATAAGGAATTTCATATGCACTTCTT			1158	ENST00000433596	Ensembl	NA	43908761	43907603	noncoding	1067	ASHG19A3A013564	2.08473	0.859819	2.91904	-0.811239	0	0.76124	11.4418	0	24 x 5	AC011242.5	Gencode.V23	noncoding	AC011242.5	ENSG00000229695.1	processed_pseudogene	lnc-THADA-5
ASHG19A3A043195	1.71006	2.27451	8.88097	6.42024e-14	6.06446e-13	21.0651	EBAG9P1	Gencode.V23	noncoding	EBAG9P1	ENSG00000233690.1	processed_pseudogene	lnc-COX15-1	NONHSAT015930	NA	NA	NA	NA	chr10	NA	RP11-483F11.5	TACTTGGCAAGAAAATACCAACGCATGGGAAGAAGATGCAGTCTGGCAAGAAGTAGTTTG			543	ENST00000418955	Ensembl	NA	101457706	101457163	noncoding	1034	ASHG19A3A043195	2.27448	0.895743	2.99282	-0.919424	0	0.704255	9.66865	4.44e-16	18 x 7	EBAG9P1	Gencode.V23	noncoding	EBAG9P1	ENSG00000233690.1	processed_pseudogene	lnc-COX15-1
ASHG19A3A034112	1.70439	2.02895	9.94137	4.05796e-16	5.52769e-15	26.091	CTB-113D17.1	Gencode.V23	noncoding	CTB-113D17.1	ENSG00000272568.5	antisense	lnc-CHN2-2	NONHSAT119775	CTB-113D17.1	ENSG00000272568.5	NA	NA	chr7	NA	AC005162.3	AAATGACTTAATGTCTAAGGAGAAGGCTAATTTGGAAGGGAGTCATACTGGTACAAGGAG			527	ENST00000457891	Ensembl	+	29049815	29019582	noncoding	1097	ASHG19A3A034112	2.02883	0.829115	2.86308	-0.731721	0	0.789092	12.5206	0	10 x 4	CTB-113D17.1	Gencode.V23	noncoding	CTB-113D17.1	ENSG00000272568.5	antisense	lnc-CHN2-2
ASHG19A3A025041	1.70438	2.01659	7.12438	2.56638e-10	1.41358e-09	12.8588	LINC00290	Gencode.V23	noncoding	LINC00290	ENSG00000248197.1	lincRNA	lnc-DCTD-7	NONHSAT099415	LINC00290	ENSG00000248197.1	NA	NA	chr4	NA	AF088005	GGGGTTTGATGCTGAAATAAAGCAATACACACGAGGAAATTTACTGGCATTGTATTAAAA			590	uc003iuz.2	UCSC_knowngene	NA	182080302	181985244	noncoding	125	ASHG19A3A025041	2.01722	1.02044	4.80154	-0.643265	2	0.733156	10.5078	0	22 x 5	LINC00290	Gencode.V23	noncoding	LINC00290	ENSG00000248197.1	lincRNA	lnc-DCTD-7
ASHG19A3A039450	1.70075	2.05557	8.56791	2.85847e-13	2.42226e-12	19.5845	RP4-667H12.4	Gencode.V23	noncoding	RP4-667H12.4	ENSG00000233455.2	processed_pseudogene	lnc-HHAT-1	NONHSAT009262	NA	NA	NA	NA	chr1	NA	RP4-667H12.4	TCCAGGGTGTATTGGCAATGAAGAAGCTGATAGATTAGCAAGAGGAGCTAAACATTCTGA			853	ENST00000451327	Ensembl	+	210477881	210477028	noncoding	1043	ASHG19A3A039450	2.05581	0.868508	2.97753	-0.70814	0	0.779353	12.1232	0	19 x 7	RP4-667H12.4	Gencode.V23	noncoding	RP4-667H12.4	ENSG00000233455.2	processed_pseudogene	lnc-HHAT-1
ASHG19A3A023585	1.69832	2.24043	9.79322	8.22527e-16	1.06239e-14	25.3894	PEX5L-AS2	Gencode.V23	noncoding	PEX5L-AS2	ENSG00000244302.1	antisense	lnc-USP13-2	NONHSAT093423	PEX5L-AS2	ENSG00000244302.1	NA	NA	chr3	NA	RP11-791G22.1	TGCTTCAGATGAGAAAGGTTGGATCTGTTTCACAGGGAAGGGGCTAAACTGTTTCAAGAG			630	ENST00000462801	Ensembl	+	179639683	179616016	noncoding	1169	ASHG19A3A023585	2.24048	0.848644	2.65013	-0.786338	0	0.847778	15.5804	0	12 x 6	PEX5L-AS2	Gencode.V23	noncoding	PEX5L-AS2	ENSG00000244302.1	antisense	lnc-USP13-2
ASHG19A3L0002460	1.69197	2.17489	8.07365	2.99411e-12	2.17939e-11	17.2579	lincRNA-GJB3	BROAD	noncoding	NA	NA	NA	NA	NA	NA	NA	NA	NA	chr1	NA	lincRNA-GJB3	AGATAATTTCAGAGACGGCTGTGAAGAGTGTCTGCTGAGGAAGTGGAGCAAGGAACATTT			8731	chr1:35235148-35243878+	lincRNA	+	35243878	35235148	noncoding	986	ASHG19A3L0002460	2.17504	0.904151	3.07368	-0.86115	0	0.801793	13.0771	0	15 x 6	lincRNA-GJB3	BROAD	noncoding	NA	NA	NA	NA
ASHG19A3L0002241	1.68785	2.07992	8.90667	5.67864e-14	5.40263e-13	21.1868	lnc-ZCCHC16-3	LNCIPEDIA_3.1	noncoding	NA	NA	NA	lnc-ZCCHC16-3	NONHSAT138214	NA	NA	NA	NA	chrX	NA		TAATGCAACACATGATCATGAATGGATCTCAGGCAAGAAGGAGCCATTAGGAGGAAAGTC			3676	AK127862	misc_RNA	+	112763885	112285954	noncoding	971	ASHG19A3L0002241	2.07975	0.863869	3.09221	-0.80029	0	0.832383	14.6392	0	15 x 7	lnc-ZCCHC16-3	LNCIPEDIA_3.1	noncoding	NA	NA	NA	lnc-ZCCHC16-3
ASHG19A3A028214	1.68662	1.95268	9.35499	6.66821e-15	7.37659e-14	23.3118	RP11-45H22.2	Gencode.V23	noncoding	RP11-45H22.2	ENSG00000249843.1	processed_pseudogene	NA	NA	NA	NA	NA	NA	chr5	NA	RP11-45H22.2	TATGCTGGAGGATGGAAAGAGTGGGTAACCTATGAATTTTCAGAGAAGAGACAAGGAATT			351	ENST00000515450	Ensembl	+	54174416	54174065	noncoding	385	ASHG19A3A028214	1.9526	0.847853	3.90168	-0.610568	1	0.74297	10.8192	0	23 x 5	RP11-45H22.2	Gencode.V23	noncoding	RP11-45H22.2	ENSG00000249843.1	processed_pseudogene	NA
ASHG19A3A043512	1.6864	2.13752	7.98681	4.51623e-12	3.20809e-11	16.8511	RP11-69C17.3	Gencode.V23	noncoding	RP11-69C17.3	ENSG00000227912.1	lincRNA	lnc-PFKP-17	NONHSAT010954	RP11-69C17.3	ENSG00000227912.1	NA	NA	chr10	NA	RP11-69C17.3	GATGAAGGAGGAACATAAAGGGTTTCATCACAGGAAATAGAACTATTGCTTTATTCAAAC			2321	ENST00000421077	Ensembl	+	2211654	2208525	noncoding	1096	ASHG19A3A043512	2.13752	0.944038	2.86979	-0.772874	0	0.795174	12.7814	0	23 x 4	RP11-69C17.3	Gencode.V23	noncoding	RP11-69C17.3	ENSG00000227912.1	lincRNA	lnc-PFKP-17
ASHG19A3A024632	1.68462	2.21082	6.87393	8.13778e-10	4.16278e-09	11.7209	RP11-119H12.3	Gencode.V23	noncoding	RP11-119H12.3	ENSG00000250500.1	processed_pseudogene	lnc-C4orf21-9	NONHSAT097886	NA	NA	NA	NA	chr4	NA	RP11-119H12.3	GCATTTAATTCGTTGGGATCAGATAGAAGAGGAGTGGCCATGAAGCCAACAGTAGATGAC			1352	ENST00000503353	Ensembl	NA	113719847	113718205	noncoding	77	ASHG19A3A024632	2.21099	1.04972	5.29102	-0.807954	2	0.859704	16.4046	0	26 x 3	RP11-119H12.3	Gencode.V23	noncoding	RP11-119H12.3	ENSG00000250500.1	processed_pseudogene	lnc-C4orf21-9
ASHG19A3A043068	1.67363	2.12563	7.57823	3.09524e-11	1.94813e-10	14.9475	LINC00864	Gencode.V23	noncoding	LINC00864	ENSG00000228055.2	lincRNA	lnc-GLUD1-5	NONHSAT015432	LINC00864	ENSG00000228055.2	NA	NA	chr10	NA	BC065757	TTGGCTATCAAGCGAATTTTCACAGATGAAAGCAATGTTAGGTTAGGGGACGACGGTGCA			1195	uc001ket.1	UCSC_knowngene	NA	89167457	89156330	noncoding	1025	ASHG19A3A043068	2.12674	0.940822	3.01462	-0.833616	0	0.698374	9.51041	8.88e-16	23 x 7	LINC00864	Gencode.V23	noncoding	LINC00864	ENSG00000228055.2	lincRNA	lnc-GLUD1-5
ASHG19A3A023327	1.67219	1.99925	9.33234	7.43038e-15	8.15287e-14	23.2044	lnc-U2SURP-3	LNCIPEDIA_3.1	noncoding	NA	NA	NA	lnc-U2SURP-3	NONHSAT092490	NA	NA	NA	NA	chr3	NA	RP11-372E1.4	ATTAGATTTCTGCGGAGGATGAGTTGGAAGGAATGAAGGAGACATTAATATCTTTTTCTG			502	ENST00000465194	Ensembl	+	142660299	142656288	noncoding	650	ASHG19A3A023327	1.99917	0.928343	3.50777	-0.693588	2	0.774696	11.9412	0	23 x 6	lnc-U2SURP-3	LNCIPEDIA_3.1	noncoding	NA	NA	NA	lnc-U2SURP-3
ASHG19A3A052398	1.66886	2.15829	9.02651	3.20385e-14	3.18126e-13	21.7545	DNM1P34	Gencode.V23	noncoding	DNM1P34	ENSG00000260357.1	processed_transcript	NA	NA	NA	NA	NA	NA	chr15	NA		TGGATTGGGAAATGGAGGCAAATTCTGGGTACTAGAGTCAGAACTAAGACGAGGCTGAAT			2267	HIT000050470	H-invDB	NA	75595306	75592275	noncoding	1160	ASHG19A3A052398	2.15822	0.8462	2.6887	-0.847927	0	0.874548	17.5775	0	25 x 1	DNM1P34	Gencode.V23	noncoding	DNM1P34	ENSG00000260357.1	processed_transcript	NA
ASHG19A3L0002619	1.65968	1.95003	9.0544	2.80407e-14	2.80587e-13	21.8867	lincRNA-TRPM1	BROAD	noncoding	NA	NA	NA	NA	NA	NA	NA	NA	NA	chr15	NA	lincRNA-TRPM1	TAACAGGAGTTTGTGGATCCATAAAAGACACAAGGGAGTGGTATGTAATGGACACAGCCC			570	DB112990	lincRNA	NA	31600227	31599657	noncoding	660	ASHG19A3L0002619	1.95022	0.813133	3.49534	-0.618856	1	0.824117	14.1812	0	16 x 7	lincRNA-TRPM1	BROAD	noncoding	NA	NA	NA	NA
ASHG19A3A019438	1.64288	2.15179	8.70333	1.49881e-13	1.33201e-12	20.2245	AC004019.13	Gencode.V23	noncoding	AC004019.13	ENSG00000236754.5	antisense	NA	NONHSAT083218	AC004019.13	ENSG00000236754.5	NA	NA	chr22	NA	AC004019.13	TGTTAAGGTTGGCAAACAGTGGGAAGTAGATGATGGAGAAAGGAATGTCTCTGCAGAAGA			1838	ENST00000443935	Ensembl	NA	18071958	18062922	noncoding	698	ASHG19A3A019438	2.15181	0.837452	3.44834	-0.851375	1	0.744895	10.8821	0	20 x 7	AC004019.13	Gencode.V23	noncoding	AC004019.13	ENSG00000236754.5	antisense	NA
ASHG19A3A014323	1.62575	2.10213	9.29922	8.70467e-15	9.45873e-14	23.0474	AC079776.1	Gencode.V23	noncoding	AC079776.1	ENSG00000229536.1	lincRNA	lnc-POTEF-2	NONHSAT074247	AC079776.1	ENSG00000229536.1	NA	NA	chr2	NA	AC079776.1	CTTTAACACTGGGGAAATTCATACAGATGAAAGTGAGAGACACATGACAGTGAACTGTAA			563	ENST00000450531	Ensembl	NA	130635126	130626765	noncoding	1010	ASHG19A3A014323	2.10204	0.817943	3.03928	-0.758288	0	0.824794	14.2176	0	14 x 8	AC079776.1	Gencode.V23	noncoding	AC079776.1	ENSG00000229536.1	lincRNA	lnc-POTEF-2
ASHG19A3A017023	1.62568	2.14737	7.9536	5.28403e-12	3.71338e-11	16.6957	AC011233.2	Gencode.V23	noncoding	AC011233.2	ENSG00000232089.1	processed_pseudogene	lnc-CCDC140-13	NONHSAT077097	NA	NA	NA	NA	chr2	NA	AC011233.2	GGATTCCTAAACAATTAGAAATGGAGAAAGATGATACCACGGAAGCAATTCATTCACTAG			283	ENST00000422812	Ensembl	+	222027773	222027490	noncoding	764	ASHG19A3A017023	2.14751	0.872716	3.38001	-0.793225	1	0.716973	10.0246	0	17 x 8	AC011233.2	Gencode.V23	noncoding	AC011233.2	ENSG00000232089.1	processed_pseudogene	lnc-CCDC140-13
ASHG19A3A041926	1.61941	2.13728	8.14378	2.14746e-12	1.59565e-11	17.587	RBMY2EP	Gencode.V23	noncoding	RBMY2EP	ENSG00000223637.7	transcribed_unprocessed_pseudogene	NA	NA	NA	NA	NA	NA	chrY	NA	AC010086.4	GGCATCTACAGTAGATGGTCGGGAAAGTCGATCTGAAAAGGAGACTGAAGCAGATATTAA			940	ENST00000456360	Ensembl	NA	23563471	23556876	noncoding	845	ASHG19A3A041926	2.13726	0.892828	3.27777	-0.787258	1	0.830273	14.5194	0	12 x 6	RBMY2EP	Gencode.V23	noncoding	RBMY2EP	ENSG00000223637.7	transcribed_unprocessed_pseudogene	NA
ASHG19A3A030096	1.61622	2.044	8.31304	9.61487e-13	7.5111e-12	18.3827	RP11-184C23.1	Arraystar_ Ensembl	noncoding	NA	NA	NA	NA	NA	NA	NA	NA	NA	chr6	NA	RP11-184C23.1	AGAATAAGTACGAGGATGAGATCAATACGCATACAGAGATGGAGAATGTATTTGCTACCA			574	ENST00000403497	Ensembl	NA	63903536	63902962	noncoding	990	ASHG19A3A030096	2.04416	0.856009	3.06597	-0.694428	0	0.783756	12.3	0	17 x 6	RP11-184C23.1	Arraystar_ Ensembl	noncoding	NA	NA	NA	NA
ASHG19A3A045630	1.61238	1.90884	8.83767	7.89455e-14	7.3473e-13	20.8601	AP000619.5	Gencode.V23	noncoding	AP000619.5	ENSG00000225678.2	transcribed_unprocessed_pseudogene	NA	NONHSAT023891	NA	NA	NA	NA	chr11	NA	AB231724	CAGGTATCGGAGGAGATGTTCATTTTGATAATGATGAAACAAGGACCAAGGATTTCAGAA			155	uc001phf.2	UCSC_knowngene	NA	102624183	102622855	noncoding	232	ASHG19A3A045630	1.90897	0.84162	4.24717	-0.490299	1	0.779095	12.1129	0	21 x 7	AP000619.5	Gencode.V23	noncoding	AP000619.5	ENSG00000225678.2	transcribed_unprocessed_pseudogene	NA
ASHG19A3A053968	1.60676	2.10134	8.259	1.24292e-12	9.56196e-12	18.1284	RP11-190D6.1	Gencode.V23	noncoding	RP11-190D6.1	ENSG00000279991.1	TEC	NA	NA	RP11-190D6.1	ENSG00000279991.1	NA	NA	chr16	NA		TCTGTCTACACTGTCAGTGGGAATGGAAATTGGAGCAACAAGATAAGAAATGACTCGGGA			2011	BC066892	misc_RNA	NA	78202156	78200613	noncoding	1181	ASHG19A3A053968	2.10152	0.868085	2.59646	-0.756691	0	0.809985	13.4619	0	27 x 2	RP11-190D6.1	Gencode.V23	noncoding	RP11-190D6.1	ENSG00000279991.1	TEC	NA
ASHG19A3A053816	1.60308	2.02678	9.47091	3.83247e-15	4.41167e-14	23.8616	LINC00922	Gencode.V23	noncoding	LINC00922	ENSG00000261742.5	lincRNA	lnc-CDH11-3	NONHSAT142981	LINC00922	ENSG00000261742.5	NA	NA	chr16	NA	AC009055.1	TGCAACAGATGAAGGACGGAGGATAGAATCATGAATAGCAACATCTTAATTGCTGACTGG			1243	ENST00000502378	Ensembl	NA	65605692	65318926	noncoding	1060	ASHG19A3A053816	2.02676	0.777141	2.93389	-0.647173	0	0.823898	14.1695	0	21 x 5	LINC00922	Gencode.V23	noncoding	LINC00922	ENSG00000261742.5	lincRNA	lnc-CDH11-3
ASHG19A3A021200	1.60104	2.0428	8.60621	2.38161e-13	2.04471e-12	19.7654	RP11-285B24.1	Gencode.V23	noncoding	RP11-285B24.1	ENSG00000243903.1	lincRNA	lnc-C3orf67-1	NONHSAT090149	RP11-285B24.1	ENSG00000243903.1	NA	NA	chr3	NA	RP11-285B24.1	GGAACCAGCAACACAGAACATTGTTTTAGAAAGAGGAAAGCGAAGACTTTGCTTTATAAG			696	ENST00000497258	Ensembl	NA	59374430	59365749	noncoding	713	ASHG19A3A021200	2.04319	0.844714	3.42803	-0.625591	1	0.817454	13.8327	0	24 x 4	RP11-285B24.1	Gencode.V23	noncoding	RP11-285B24.1	ENSG00000243903.1	lincRNA	lnc-C3orf67-1
ASHG19A3A027806	1.59348	2.07991	7.98565	4.54099e-12	3.22492e-11	16.8457	OR2AI1P	Gencode.V23	noncoding	OR2AI1P	ENSG00000236791.2	unprocessed_pseudogene	NA	NA	NA	NA	NA	NA	chr5	NA	OR2AI1P	GCACTGAGGAACAAAGTTGTAAAGAGGGCAATTGGAAAATTGATCTGGAAGGATTCAGTT			932	ENST00000448534	Ensembl	NA	180120763	180119831	noncoding	1091	ASHG19A3A027806	2.08039	0.856309	2.88321	-0.673641	0	0.886753	18.698	0	13 x 6	OR2AI1P	Gencode.V23	noncoding	OR2AI1P	ENSG00000236791.2	unprocessed_pseudogene	NA
ASHG19A3A025252	1.58531	2.03569	8.6002	2.45082e-13	2.09998e-12	19.737	RP11-689P11.2	Gencode.V23	noncoding	RP11-689P11.2	ENSG00000205959.3	lincRNA	lnc-METTL19-1	NONHSAT095104	RP11-689P11.2	ENSG00000205959.3	NA	NA	chr4	NA	RP11-689P11.2	ATCAGGACATTCATTGCAAGTGCAACGCTGAGGCTTTGAAGGAACCAAAGAGATCCTTTG			3204	ENST00000382488	Ensembl	+	8514337	8508554	noncoding	813	ASHG19A3A025252	2.03575	0.831551	3.32409	-0.676757	1	0.789969	12.5576	0	23 x 7	RP11-689P11.2	Gencode.V23	noncoding	RP11-689P11.2	ENSG00000205959.3	lincRNA	lnc-METTL19-1
ASHG19A3A016306	1.56664	1.90121	9.02541	3.22063e-14	3.1974e-13	21.7493	AC097499.1	Gencode.V23	noncoding	AC097499.1	ENSG00000235491.1	lincRNA	lnc-CNTNAP5-3	NONHSAT074121	AC097499.1	ENSG00000235491.1	NA	NA	chr2	NA	AC097499.1	ATTTACTGCATGGAGTTGAAAGAAGAGTCTGGACTGGGAGAAGGATGTATGGATAAAGAA			668	ENST00000430692	Ensembl	+	126523419	126468545	noncoding	588	ASHG19A3A016306	1.90114	0.806934	3.59023	-0.565058	1	0.764011	11.5416	0	17 x 8	AC097499.1	Gencode.V23	noncoding	AC097499.1	ENSG00000235491.1	lincRNA	lnc-CNTNAP5-3
ASHG19A3A036919	1.56535	1.87312	10.4269	4.02934e-17	6.6389e-16	28.3855	RP11-65D17.1	Gencode.V23	noncoding	RP11-65D17.1	ENSG00000244791.2	lincRNA	lnc-TRIB1-4	NONHSAT128993	RP11-65D17.1	ENSG00000244791.2	NA	NA	chr8	NA	AC087667.1	TGAGATGTTGCTAAGGCATAAAGAGCAAGACAGAGAGTGTCAGAAGATGACACTGACGTC			1364	ENST00000500180	Ensembl	+	127341774	127339489	noncoding	1199	ASHG19A3A036919	1.87323	0.729861	2.44484	-0.491155	0	0.853845	15.9881	0	17 x 7	RP11-65D17.1	Gencode.V23	noncoding	RP11-65D17.1	ENSG00000244791.2	lincRNA	lnc-TRIB1-4
ASHG19A3L0000468	1.55781	2.01416	8.39537	6.50033e-13	5.2029e-12	18.7705	lincRNA-STK38L	BROAD	noncoding	NA	NA	NA	NA	NA	NA	NA	NA	NA	chr12	NA	lincRNA-STK38L	CAGACAGAAATAGCATGATCAGTTTTAAATTGGCAGGGAGGAATTAAAGGCTTTTCAATA			10551	chr12:27360708-27371258+	lincRNA	+	27371258	27360708	noncoding	1065	ASHG19A3L0000468	2.01429	0.829298	2.92251	-0.613687	0	0.864995	16.802	0	13 x 7	lincRNA-STK38L	BROAD	noncoding	NA	NA	NA	NA
ASHG19A3L0003480	1.55586	2.02474	9.03315	3.10369e-14	3.08636e-13	21.786	lnc-SP3-4	LNCIPEDIA_3.1	noncoding	NA	NA	NA	lnc-SP3-4	NONHSAT075547	NA	NA	NA	NA	chr2	NA	lincRNA-SP3-1	GCTCTAGGATGGTTAAAAGTAAGGTCACAATAATAGAAACAAAGGTTATGTTCTTGAGAC			371	AI039624	lincRNA	NA	174834333	174833775	noncoding	1141	ASHG19A3L0003480	2.02474	0.7989	2.75642	-0.753206	0	0.67973	9.03275	9.66e-15	8 x 1	lnc-SP3-4	LNCIPEDIA_3.1	noncoding	NA	NA	NA	lnc-SP3-4
ASHG19A3A036674	1.52523	2.09747	9.12031	2.04662e-14	2.09419e-13	22.1991	lnc-CSPP1-1	LNCIPEDIA_3.1	noncoding	NA	NA	NA	lnc-CSPP1-1	NONHSAT127083	NA	NA	NA	NA	chr8	NA	AC027006.1	AGGCAGCAAAGAAGAAAGTAAGTTGTCTGGCATTGGTAAGTTCCGGAGAATCAAGTGCAG			1576	ENST00000501209	Ensembl	+	68404082	68256068	noncoding	1038	ASHG19A3A036674	2.09768	0.780444	2.98564	-0.662098	0	0.811175	13.5197	0	17 x 7	lnc-CSPP1-1	LNCIPEDIA_3.1	noncoding	NA	NA	NA	lnc-CSPP1-1
ASHG19A3A012343	1.50826	2.09131	9.17797	1.55376e-14	1.62215e-13	22.4724	LINC00661	Gencode.V23	noncoding	LINC00661	ENSG00000205396.11	lincRNA	NA	NONHSAT061530	LINC00661	ENSG00000205396.11	NA	NA	chr19	NA	LOC126536	CTTTTCTGATTGAAAGGGTGCAAGGCTAACACACGGAATGACTAACTCAGGATCACATAC			3350	NR_026828	RefSeq_NR	+	16138272	16126443	noncoding	1208	ASHG19A3A012343	2.09168	0.735851	2.37832	-0.673883	0	0.745208	10.8924	0	18 x 8	LINC00661	Gencode.V23	noncoding	LINC00661	ENSG00000205396.11	lincRNA	NA
ASHG19A3L0000265	1.49875	2.03202	7.85105	8.57647e-12	5.83025e-11	16.2166	lincRNA-CDK1-2	BROAD	noncoding	NA	NA	NA	NA	NA	NA	NA	NA	NA	chr10	NA	lincRNA-CDK1-2	CAAATTTGCTTGAGTTTGTATAAAGAAAATGTTAAGGAGCTGGAGAGGGGAGTGAGAGGT			540	DB331419	lincRNA	NA	62566153	62565614	noncoding	893	ASHG19A3L0000265	2.03311	0.802912	3.21479	-0.644435	0	0.803249	13.1439	0	16 x 8	lincRNA-CDK1-2	BROAD	noncoding	NA	NA	NA	NA
ASHG19A3A014499	1.4941	1.94351	8.43653	5.34408e-13	4.3393e-12	18.9645	DNAJA1P2	Gencode.V23	noncoding	DNAJA1P2	ENSG00000236917.1	processed_pseudogene	NA	NONHSAT075008	NA	NA	NA	NA	chr2	NA	AC092584.1	CCTGACAGGAAGGAAATAGAAGAGATTGATGAAATGGATCAAGTTAGAACTGGTGTATTT			1197	ENST00000421360	Ensembl	NA	154619159	154617962	noncoding	978	ASHG19A3A014499	1.94344	0.800167	3.08148	-0.627773	0	0.8127	13.5944	0	13 x 7	DNAJA1P2	Gencode.V23	noncoding	DNAJA1P2	ENSG00000236917.1	processed_pseudogene	NA
ASHG19A3L0000275	1.47528	2.24976	7.54684	3.58605e-11	2.23411e-10	14.8021	lincRNA-ITIH5-2	BROAD	noncoding	NA	NA	NA	NA	NA	NA	NA	NA	NA	chr10	NA	lincRNA-ITIH5-2	CAGCTTCCTCAGAGGGATAAGGGCAACTTGTCCGTTGTCACAGAAAGGAAGAAAGAAATA			10151	chr10:7544669-7554819+	lincRNA	+	7554819	7544669	noncoding	856	ASHG19A3L0000275	2.24975	0.847269	3.26624	-0.867138	1	0.736793	10.6215	0	12 x 6	lincRNA-ITIH5-2	BROAD	noncoding	NA	NA	NA	NA
ASHG19A3A034194	1.45589	1.95714	8.97287	4.13952e-14	4.03573e-13	21.5003	AC018647.3	Gencode.V23	noncoding	AC018647.3	ENSG00000227544.8	lincRNA	lnc-SEPT7-1	NONHSAT120092	AC018647.3	ENSG00000227544.8	NA	NA	chr7	NA	CR595224	ATTACAACTTGCTTATCGTTGGGTAGAGGTTATATCCAGGGAAGAGGGAACCGAGGAGAA			1651	uc003tev.1	UCSC_knowngene	+	35774497	35756083	noncoding	960	ASHG19A3A034194	1.95704	0.730698	3.11493	-0.579767	0	0.807028	13.3205	0	19 x 8	AC018647.3	Gencode.V23	noncoding	AC018647.3	ENSG00000227544.8	lincRNA	lnc-SEPT7-1
ASHG19A3A039283	1.4054	1.92012	8.50497	3.85798e-13	3.20525e-12	19.2874	RP11-339B21.8	Gencode.V23	noncoding	RP11-339B21.8	ENSG00000228510.2	processed_pseudogene	NA	NA	NA	NA	NA	NA	chr9	NA	RP11-339B21.8	GTGGAGGACTATGAAATAAGTTATTGCCTAAAGCTAGAATGGATGACGGAAAGCACAAAA			1320	ENST00000449048	Ensembl	+	131208907	131207279	noncoding	1188	ASHG19A3A039283	1.9205	0.723886	2.55817	-0.560111	0	0.752999	11.1536	0	20 x 8	RP11-339B21.8	Gencode.V23	noncoding	RP11-339B21.8	ENSG00000228510.2	processed_pseudogene	NA
[truncated: 18 more columns]

## Sheet: Spot B
	logFC	AveExpr	t	P.Value	adj.P.Val	B	FINAL_SYMBOL	FINAL_SOURCE	FINAL_TYPE	Ensembl.Symbol	Ensembl.Gene	Ensembl.Type	lnciPedia.ID	Noncode.ID	lnc.Symbol	lnc.Gene	CDS.Symbol	CDS.Gene	chrom	EntrezID	GeneSymbol	probeSeq	product	ProteinAccession	RNAlength	Seqname	Source	Strand	txEnd	txStart	type	ID	mean.expression	SD	max.delta.e	min.delta.e	X..high.expressed	correlation	X..t.score	X..p.value	Metagene	FINAL_SYMBOL	FINAL_SOURCE	FINAL_TYPE	Ensembl.Symbol	Ensembl.Gene	Ensembl.Type	lnciPedia.ID	Noncode.ID
ASHG19A3A044435	5.35639	4.26013	14.6636	1.21572e-25	2.68339e-23	47.8838	PTGES3P4	Gencode.V23	noncoding	PTGES3P4	ENSG00000236937.2	processed_pseudogene	lnc-C10orf32-1	NONHSAT016151	NA	NA	NA	NA	chr10	NA	RP11-753C18.7	GGGTGGTGAAGAGGATGTAGATTTAGCAGATGGAGCAGATGATCATTCACAAGACAGTGA			351	ENST00000426243	Ensembl	+	104605702	104605351	noncoding	ASHG19A3A044435	4.26874	1.9623	6.07675	-3.48102	32	0.892339	19.2692	0	2 x 6	PTGES3P4	Gencode.V23	noncoding	PTGES3P4	ENSG00000236937.2	processed_pseudogene	lnc-C10orf32-1	NONHSAT016151
ASHG19A3A014326	4.56139	5.23062	12.2359	6.86629e-21	5.73284e-19	37.0383	AC079776.4	Gencode.V23	noncoding	AC079776.4	ENSG00000234559.1	processed_pseudogene	NA	NA	NA	NA	NA	NA	chr2	NA	AC079776.4	GCAGAGTTATGTTACTTCCAAATTAACCAGGATGAGGAAGAGGAGGAAGATGAGGATTAA			370	ENST00000450665	Ensembl	NA	130697790	130697420	noncoding	ASHG19A3A014326	5.23526	1.80244	3.69746	-4.73912	47	0.861682	16.5507	0	2 x 7	AC079776.4	Gencode.V23	noncoding	AC079776.4	ENSG00000234559.1	processed_pseudogene	NA	NA
ASHG19A3A019961	4.52794	5.8963	10.3915	4.13175e-17	1.5218e-15	28.407	RPL5P35	Gencode.V23	noncoding	RPL5P35	ENSG00000214727.2	unprocessed_pseudogene	NA	NA	NA	NA	NA	NA	chr22	NA	RP5-983L19.1	TGCGTTACTTAATGGAGGAAGATGAAGATGCTTACAAGAAACTCTCTCAATACATAAAGA			816	ENST00000398869	Ensembl	NA	50152628	50151274	noncoding	ASHG19A3A019961	5.90769	1.51113	3.47356	-2.92807	68	0.751411	11.0995	0	1 x 8	RPL5P35	Gencode.V23	noncoding	RPL5P35	ENSG00000214727.2	unprocessed_pseudogene	NA	NA
ASHG19A3A038229	4.24324	5.58835	9.20514	1.22769e-14	2.76819e-13	22.7634	RP11-251M1.1	Gencode.V23	noncoding	RP11-251M1.1	ENSG00000228401.4	antisense	lnc-AGPAT2-1	NONHSAT135564	RP11-251M1.1	ENSG00000228401.4	NA	NA	chr9	NA	AF161442	CGGAAGATGTCAGAGCGTTTCCCTAGCAATGTTTTAGAAGTTACTTCTGTCTGGAAAAAA			556	uc004cic.2	UCSC_knowngene	NA	139554873	139543062	noncoding	ASHG19A3A038229	5.58844	2.63161	4.81506	-3.81154	41	0.773196	11.8836	0	3 x 8	RP11-251M1.1	Gencode.V23	noncoding	RP11-251M1.1	ENSG00000228401.4	antisense	lnc-AGPAT2-1	NONHSAT135564
ASHG19A3A046595	4.10706	5.53758	8.6733	1.58011e-13	2.7529e-12	20.2339	MALAT1	Gencode.V23	noncoding	MALAT1	ENSG00000251562.7	lincRNA	NA	NONHSAT022124	MALAT1	ENSG00000251562.7	NA	NA	chr11	NA	MALAT1	TTCAGCTTGAATGTCTCTTAGAGGGTGGGCTTTTGTTGATGAGGGAGGGGAAACTTTTTT			8708	NR_002819	RefSeq_NR	+	65273937	65265232	noncoding	ASHG19A3A046595	5.54737	1.89333	6.97853	-4.61167	54	0.660205	8.56744	9.46e-14	2 x 7	MALAT1	Gencode.V23	noncoding	MALAT1	ENSG00000251562.7	lincRNA	NA	NONHSAT022124
ASHG19A3A055126	3.90147	3.93579	10.2098	9.85663e-17	3.38207e-15	27.5449	SMG1P3	Gencode.V23	noncoding	SMG1P3	ENSG00000180747.15	processed_transcript	NA	NA	NA	NA	NA	NA	chr16	NA	IMAA	CACGCTGACATACAGAATGACGAAAAGGAGAGATCAATGTCTTATTGTGATGAGTCTCGA			2250	uc002dja.2	UCSC_knowngene	NA	21531765	21475088	noncoding	ASHG19A3A055126	3.95138	1.3294	3.20214	-3.38105	16	0.761494	11.4509	0	2 x 6	SMG1P3	Gencode.V23	noncoding	SMG1P3	ENSG00000180747.15	processed_transcript	NA	NA
ASHG19A3A041830	3.89107	5.04723	8.65899	1.6924e-13	2.92502e-12	20.166	ZNF736P9Y	Gencode.V23	noncoding	ZNF736P9Y	ENSG00000239893.1	processed_pseudogene	lnc-AMELY-17	NONHSAT139377	NA	NA	NA	NA	chrY	NA	AC007275.3	GAAAAACCCTACAAATGTGAAAAATGTGGCACAGCATTGAGTTTTTCTCACACCTCATTA			858	ENST00000400646	Ensembl	NA	7937646	7721732	noncoding	ASHG19A3A041830	5.0648	1.41314	3.9953	-2.37338	43	0.601134	7.33172	3.75e-11	1 x 5	ZNF736P9Y	Gencode.V23	noncoding	ZNF736P9Y	ENSG00000239893.1	processed_pseudogene	lnc-AMELY-17	NONHSAT139377
ASHG19A3A048039	3.88252	4.22917	8.70755	1.34069e-13	2.36565e-12	20.3965	RP11-413E1.2	Arraystar_ Ensembl	noncoding	NA	NA	NA	NA	NA	NA	NA	NA	NA	chr1	NA	RP11-413E1.2	AAGTTCTACTCAGTAATTGTGGATTACAGCAAACTGAAGAAAGAAGGTCCAGATTTCTAA			247	ENST00000440817	Ensembl	NA	90127016	90126769	noncoding	ASHG19A3A048039	4.24331	1.56019	3.28414	-3.51518	30	0.674486	8.90449	1.81e-14	1 x 7	RP11-413E1.2	Arraystar_ Ensembl	noncoding	NA	NA	NA	NA	NA
ASHG19A3A041261	3.86671	3.18183	13.5235	1.90507e-23	2.67058e-21	42.876	USP12PX	Gencode.V23	noncoding	USP12PX	ENSG00000226081.2	processed_pseudogene	lnc-TGIF2LX-2	NONHSAT137804	NA	NA	NA	NA	chrX	NA	RP13-140E4.2	AACCAGACGTCTTACTTGTGAAACTATAAGCAGCAAAGATGGAGATTTTTTAGACCTTTC			1062	ENST00000432383	Ensembl	+	89368753	89367691	noncoding	ASHG19A3A041261	3.18798	1.53011	4.11231	-2.38626	12	0.845558	15.4368	0	2 x 6	USP12PX	Gencode.V23	noncoding	USP12PX	ENSG00000226081.2	processed_pseudogene	lnc-TGIF2LX-2	NONHSAT137804
ASHG19A3A035029	3.83727	3.39117	14.5873	1.69664e-25	3.60085e-23	47.5537	RP11-274B21.1	Gencode.V23	noncoding	RP11-274B21.1	ENSG00000280828.1	unprocessed_pseudogene	NA	NONHSAT123205	RP11-274B21.14	ENSG00000242588.5	NA	NA	chr7	NA	RP11-274B21.1	CTGCACTAGAAAACAGTAAGAATTCTGACCTAGAGAAGAGGGAGGGAAGAATAGATGATT			829	ENST00000479267	Ensembl	+	128256024	128173705	noncoding	ASHG19A3A035029	3.39162	1.58247	4.80677	-2.78619	10	0.841873	15.2046	0	3 x 5	RP11-274B21.1	Gencode.V23	noncoding	RP11-274B21.1	ENSG00000280828.1	unprocessed_pseudogene	NA	NONHSAT123205
ASHG19A3A017575	3.8257	3.47253	12.2695	5.87625e-21	4.97465e-19	37.1928	TPM3P2	Gencode.V23	noncoding	TPM3P2	ENSG00000214200.2	processed_pseudogene	NA	NA	NA	NA	NA	NA	chr20	NA	TPM5P	GCTGATTGAGAGTGGGAGAGGTAGGAAGGTTATTGAAAATCGAGCCTTAAAAGATGAAGA			723	ENST00000397772	Ensembl	NA	32501142	32500128	noncoding	ASHG19A3A017575	3.47796	1.52778	4.56055	-2.8451	15	0.797938	12.9033	0	3 x 5	TPM3P2	Gencode.V23	noncoding	TPM3P2	ENSG00000214200.2	processed_pseudogene	NA	NA
ASHG19A3A025955	3.82245	4.12923	14.7283	9.16629e-26	2.095e-23	48.1635	CEP170P1	Gencode.V23	noncoding	CEP170P1	ENSG00000154608.13	transcribed_unprocessed_pseudogene	NA	NA	NA	NA	NA	NA	chr4	NA	CEP170L	TGGTGAGGGGATGATGAGGTGGATGAAAAAAGAGCTTTCAAGACAAATGGCAAACCTGAA			6210	ENST00000502249	Ensembl	+	119477279	119388743	noncoding	ASHG19A3A025955	4.12908	1.50584	3.93239	-3.90336	21	0.819557	13.9408	0	3 x 6	CEP170P1	Gencode.V23	noncoding	CEP170P1	ENSG00000154608.13	transcribed_unprocessed_pseudogene	NA	NA
ASHG19A3A042077	3.79025	5.4466	8.21964	1.38569e-12	1.97348e-11	18.0862	RPS24P1	Gencode.V23	noncoding	RPS24P1	ENSG00000236477.1	processed_pseudogene	lnc-USP9Y-10	NONHSAT139471	NA	NA	NA	NA	chrY	NA	AC004772.1	AGAACAAAGAAAGTCAGGAAGACTGCAAAGGCCACTGTTGGTTCTGGCAATAGAAGAGGT			371	ENST00000438550	Ensembl	+	14366162	14365456	noncoding	ASHG19A3A042077	5.45422	1.93104	4.8242	-4.45113	55	0.745581	10.9047	0	2 x 8	RPS24P1	Gencode.V23	noncoding	RPS24P1	ENSG00000236477.1	processed_pseudogene	lnc-USP9Y-10	NONHSAT139471
ASHG19A3A008285	3.75211	3.10263	13.4908	2.20711e-23	3.03785e-21	42.7301	PTP4A1P7	Gencode.V23	noncoding	PTP4A1P7	ENSG00000237514.3	processed_pseudogene	lnc-ASTN1-3	NONHSAT007783	NA	NA	NA	NA	chr1	NA	RP4-652L8.2	GAAGATGCAGTACAATTCATAGGACAAAAGCGGAGTGGAGCTTTTAAAAGCAAGCAACTT			519	ENST00000422603	Ensembl	NA	176585922	176585403	noncoding	ASHG19A3A008285	3.10995	1.41164	4.73868	-2.26338	9	0.835464	14.8179	0	3 x 5	PTP4A1P7	Gencode.V23	noncoding	PTP4A1P7	ENSG00000237514.3	processed_pseudogene	lnc-ASTN1-3	NONHSAT007783
ASHG19A3A038156	3.72624	3.91968	9.80846	6.75508e-16	1.96091e-14	25.6369	HNRNPA1P59	Gencode.V23	noncoding	HNRNPA1P59	ENSG00000230280.2	processed_pseudogene	NA	NA	NA	NA	NA	NA	chr1	NA	RP11-38O14.1	AGACACTGAAGAACATCACCTAAGAGATAATTTGAACAGTTTGGAAAAACGGAAGTGATT			920	ENST00000430583	Ensembl	+	202881859	202880939	noncoding	ASHG19A3A038156	3.92876	1.65978	3.44374	-3.10309	26	0.786465	12.4111	0	1 x 7	HNRNPA1P59	Gencode.V23	noncoding	HNRNPA1P59	ENSG00000230280.2	processed_pseudogene	NA	NA
ASHG19A3A050334	3.68774	5.01837	10.052	2.09924e-16	6.69937e-15	26.7954	RPL21P111	Gencode.V23	noncoding	RPL21P111	ENSG00000237109.1	processed_pseudogene	lnc-NDFIP2-21	NONHSAT034460	NA	NA	NA	NA	chr13	NA	RP11-600P1.3	GTTCAAAAAGGAATGCCCATAGGTGTTGCCATGGAAAACTGGGAGAGTCTACAATGTTAC			477	ENST00000418453	Ensembl	+	79335786	79335309	noncoding	ASHG19A3A050334	5.02801	1.53352	3.23085	-4.0671	43	0.796118	12.8228	0	1 x 7	RPL21P111	Gencode.V23	noncoding	RPL21P111	ENSG00000237109.1	processed_pseudogene	lnc-NDFIP2-21	NONHSAT034460
ASHG19A3A046902	3.6603	4.85914	10.5288	2.144e-17	8.39603e-16	29.0575	RP11-690D19.1	Gencode.V23	noncoding	RP11-690D19.1	ENSG00000239861.1	processed_pseudogene	lnc-DYNC2H1-1	NONHSAT023903	NA	NA	NA	NA	chr11	NA	RP11-690D19.1	TCTATAAGAAAGGTGATATTGTAGACATCAAGGGAATAGGTTGAAAAAGGAGTGCCCACA			476	ENST00000463339	Ensembl	+	102916441	102915965	noncoding	ASHG19A3A046902	4.86503	1.64659	3.79241	-3.50074	42	0.778039	12.0713	0	1 x 7	RP11-690D19.1	Gencode.V23	noncoding	RP11-690D19.1	ENSG00000239861.1	processed_pseudogene	lnc-DYNC2H1-1	NONHSAT023903
ASHG19A3A041483	3.64718	3.62221	9.40237	4.75576e-15	1.16634e-13	23.7029	RP5-1189B24.1	Gencode.V23	noncoding	RP5-1189B24.1	ENSG00000229733.1	processed_pseudogene	lnc-GRIA3-2	NONHSAT138421	NA	NA	NA	NA	chrX	NA	RP5-1189B24.1	AATGATCAATACAAGCTCTACTCAGGTAATGTGGATTACAGCAAACCGAAGAAAGAAGGT			235	ENST00000411430	Ensembl	+	122692435	122692200	noncoding	ASHG19A3A041483	3.63418	1.47726	3.26049	-2.86604	20	0.684358	9.14809	5.55e-15	1 x 6	RP5-1189B24.1	Gencode.V23	noncoding	RP5-1189B24.1	ENSG00000229733.1	processed_pseudogene	lnc-GRIA3-2	NONHSAT138421
ASHG19A3A034443	3.59549	5.00908	15.6757	1.56512e-27	5.82831e-25	52.1921	HNRNPCP7	Gencode.V23	noncoding	HNRNPCP7	ENSG00000228653.2	processed_pseudogene	NA	NONHSAT121016	NA	NA	NA	NA	chr7	NA	RP11-321E8.2	CACCCCTGGAAAACCTGGAAAAATTTAAAAGGAACAGAGCAAACAAGCAGTAGAGATGAA			905	ENST00000456056	Ensembl	+	63962107	63961202	noncoding	ASHG19A3A034443	5.00875	1.18492	2.81949	-2.89102	36	0.838379	14.9912	0	2 x 6	HNRNPCP7	Gencode.V23	noncoding	HNRNPCP7	ENSG00000228653.2	processed_pseudogene	NA	NONHSAT121016
ASHG19A3A039015	3.56894	3.49285	8.76097	1.03749e-13	1.88097e-12	20.6502	RP11-270F18.2	Gencode.V23	noncoding	RP11-270F18.2	ENSG00000224001.2	processed_pseudogene	lnc-NANS-3	NONHSAT133603	NA	NA	NA	NA	chr9	NA	RP11-270F18.2	ACAGTTACAAGGAATTCCAGTGCTAGTACTTGGAAGCAAGAGAGAGATCTTTCTAATGCC			506	ENST00000428299	Ensembl	+	100997818	100997009	noncoding	ASHG19A3A039015	3.50492	1.52613	4.8181	-2.66701	15	0.793359	12.7025	0	1 x 7	RP11-270F18.2	Gencode.V23	noncoding	RP11-270F18.2	ENSG00000224001.2	processed_pseudogene	lnc-NANS-3	NONHSAT133603
ASHG19A3A034586	3.5685	4.67129	10.407	3.835e-17	1.42026e-15	28.4809	RP1-69E11.3	Gencode.V23	noncoding	RP1-69E11.3	ENSG00000237131.1	processed_pseudogene	lnc-SFT2D2-3	NONHSAT007424	NA	NA	NA	NA	chr1	NA	RP1-69E11.3	GAGTTCTACCCAGTGAATGTGGATTACAGCATACTGAGGAAAGAAGGTCCAGATTTCTAA			248	ENST00000451806	Ensembl	+	168184890	168184642	noncoding	ASHG19A3A034586	4.68133	1.21223	2.30183	-2.30715	30	0.721392	10.153	0	1 x 6	RP1-69E11.3	Gencode.V23	noncoding	RP1-69E11.3	ENSG00000237131.1	processed_pseudogene	lnc-SFT2D2-3	NONHSAT007424
ASHG19A3A041103	3.5461	3.03013	9.2986	7.83305e-15	1.8393e-13	23.2085	ETF1P3	Gencode.V23	noncoding	ETF1P3	ENSG00000233833.1	processed_pseudogene	NA	NA	NA	NA	NA	NA	chrX	NA	RP11-314A15.1	GGAAATGGGAGCTGTAGAGTCTAATAGTCTATGAAAATCTGGATATAATGAGATATGTTC			1160	ENST00000430422	Ensembl	+	65015677	65014186	noncoding	ASHG19A3A041103	3.04036	1.53465	4.49833	-2.1178	11	0.740679	10.7452	0	1 x 7	ETF1P3	Gencode.V23	noncoding	ETF1P3	ENSG00000233833.1	processed_pseudogene	NA	NA
ASHG19A3A016487	3.54558	4.42908	8.43047	5.05858e-13	7.91163e-12	19.0827	ATP5A1P2	Gencode.V23	noncoding	ATP5A1P2	ENSG00000227682.2	transcribed_processed_pseudogene	NA	NA	NA	NA	NA	NA	chr2	NA	ATP5A1P2	GATGGAAAGATCTCAGAAGAACCAGATGCAAAGCTGAAAGAGATTGTTAACAAACTTCTT			255	ENST00000412323	Ensembl	+	156126399	156126144	noncoding	ASHG19A3A016487	4.43569	1.80513	3.40122	-3.41817	36	0.793079	12.6904	0	2 x 8	ATP5A1P2	Gencode.V23	noncoding	ATP5A1P2	ENSG00000227682.2	transcribed_processed_pseudogene	NA	NA
ASHG19A3A019044	3.37946	3.09687	15.9965	4.04628e-28	1.69383e-25	53.5301	TERF1P1	Gencode.V23	noncoding	TERF1P1	ENSG00000173231.6	processed_pseudogene	NA	NA	NA	NA	NA	NA	chr21	NA	TERF1P	TGGCATGAGGAAATATGGAGAGGGAATTATAAATTCAACAACCGGACAAGTGTCATGTTA			1181	ENST00000311003	Ensembl	+	15149587	15148406	noncoding	ASHG19A3A019044	3.10051	1.2745	3.51797	-2.24768	9	0.839844	15.0799	0	3 x 5	TERF1P1	Gencode.V23	noncoding	TERF1P1	ENSG00000173231.6	processed_pseudogene	NA	NA
ASHG19A3A023736	3.35579	3.66751	10.1987	1.03911e-16	3.5335e-15	27.4926	LINC00884	Gencode.V23	noncoding	LINC00884	ENSG00000233058.1	antisense	lnc-FAM43A-8	NONHSAT094093	LINC00884	ENSG00000233058.1	NA	NA	chr3	NA	AK091527	TTAAATGAGATTAAGGGGTGTGTGGTAGTGTTGGGCAAACCACAAGAAAACGGTCTGGGT			2696	uc003fua.1	UCSC_knowngene	+	194239008	194207883	noncoding	ASHG19A3A023736	3.67417	1.40615	4.05201	-2.89679	15	0.726005	10.2899	0	4 x 5	LINC00884	Gencode.V23	noncoding	LINC00884	ENSG00000233058.1	antisense	lnc-FAM43A-8	NONHSAT094093
ASHG19A3A049886	3.30566	4.35342	9.94399	3.52426e-16	1.07785e-14	26.2818	TERF1P5	Gencode.V23	noncoding	TERF1P5	ENSG00000226361.5	processed_pseudogene	NA	NA	NA	NA	NA	NA	chr13	NA	RP11-484H12.6	GGAGAGGGAAACTGGTCTAAAATACTACTGCATTATAAATTCAACAACCGGACAAGTGTC			1207	ENST00000477545	Ensembl	+	19255840	19254633	noncoding	ASHG19A3A049886	4.35934	1.43813	2.75285	-3.59932	28	0.814182	13.6678	0	1 x 7	TERF1P5	Gencode.V23	noncoding	TERF1P5	ENSG00000226361.5	processed_pseudogene	NA	NA
ASHG19A3A022479	3.30201	5.60911	8.86423	6.31914e-14	1.20052e-12	21.141	NFU1P1	Gencode.V23	noncoding	NFU1P1	ENSG00000230757.1	processed_pseudogene	lnc-MOBP-1	NONHSAT089144	NA	NA	NA	NA	chr3	NA	RP11-420K5.1	GAAGGTGTAGAACAGGGTATGGATGATGAATCAGATGAAAAGGAAGCAAACTCACCTTAA			774	ENST00000413128	Ensembl	+	39686196	39685128	noncoding	ASHG19A3A022479	5.61312	1.68922	3.73106	-4.55176	62	0.799501	12.9732	0	2 x 7	NFU1P1	Gencode.V23	noncoding	NFU1P1	ENSG00000230757.1	processed_pseudogene	lnc-MOBP-1	NONHSAT089144
ASHG19A3A029606	3.26451	3.17722	9.61241	1.73253e-15	4.63885e-14	24.7034	SAR1P1	Gencode.V23	noncoding	SAR1P1	ENSG00000228364.1	processed_pseudogene	lnc-OR2B3-1	NONHSAT108508	NA	NA	NA	NA	chr6	NA	SAR1P1	CCAATGTGCCAATCCTTATATTGGGTAACAAAATAGACAGAACAATGCAATAAGTGAAGA			596	ENST00000455287	Ensembl	NA	29044945	29044349	noncoding	ASHG19A3A029606	3.19012	1.21457	3.06473	-2.2308	7	0.773848	11.9086	0	1 x 6	SAR1P1	Gencode.V23	noncoding	SAR1P1	ENSG00000228364.1	processed_pseudogene	lnc-OR2B3-1	NONHSAT108508
ASHG19A3A045611	3.25157	3.35068	14.1121	1.37457e-24	2.42982e-22	45.4813	RP4-800M22.2	Gencode.V23	noncoding	RP4-800M22.2	ENSG00000223429.1	processed_pseudogene	lnc-TXNDC12-3	NONHSAT003236	NA	NA	NA	NA	chr1	NA	RP4-800M22.2	TGACTCAAAGGAGGCTATGGTAAGGGCAAACAGAAAGGAGCTGGATGATAGAAGAAATTC			841	ENST00000412785	Ensembl	NA	52628698	52627857	noncoding	ASHG19A3A045611	3.34923	1.38767	4.02515	-2.44552	12	0.777881	12.0651	0	4 x 5	RP4-800M22.2	Gencode.V23	noncoding	RP4-800M22.2	ENSG00000223429.1	processed_pseudogene	lnc-TXNDC12-3	NONHSAT003236
ASHG19A3A025130	3.2513	5.38972	7.99749	3.99359e-12	5.1576e-11	17.04	ZNF876P	Gencode.V23	noncoding	ZNF876P	ENSG00000198155.5	processed_transcript	NA	NA	NA	NA	NA	NA	chr4	NA	ZNF876P	AATTCATGCTGGAGAGAAACCCCTCATGTGAAGAACGTGTCAGAATCTTTACCTCATCCT			2621	NR_027481	RefSeq_NR	+	249771	206388	noncoding	ASHG19A3A025130	5.40039	1.49469	4.11137	-4.15137	51	0.707804	9.76604	2.22e-16	1 x 8	ZNF876P	Gencode.V23	noncoding	ZNF876P	ENSG00000198155.5	processed_transcript	NA	NA
ASHG19A3A052290	3.23785	3.2298	15.0858	1.94702e-26	5.48457e-24	49.6974	HNRNPA1P44	Gencode.V23	noncoding	HNRNPA1P44	ENSG00000249271.2	processed_pseudogene	lnc-DENND4A-1	NONHSAT046765	NA	NA	NA	NA	chr15	NA	AC084854.1	ACAATCGGTCTTCAAATTTCAGACCCATGAAGGGAAGAAACTTTGGAGGCAGAAGCTCTG			441	ENST00000422856	Ensembl	NA	66109037	66108596	noncoding	ASHG19A3A052290	3.23188	1.42512	3.15567	-2.15955	14	0.837241	14.923	0	2 x 5	HNRNPA1P44	Gencode.V23	noncoding	HNRNPA1P44	ENSG00000249271.2	processed_pseudogene	lnc-DENND4A-1	NONHSAT046765
ASHG19A3A012254	3.21382	2.85584	14.1399	1.21509e-24	2.16925e-22	45.6035	RSL24D1P8	Gencode.V23	noncoding	RSL24D1P8	ENSG00000237273.1	processed_pseudogene	NA	NA	NA	NA	NA	NA	chr19	NA	RSL24D1P8	CAGTTGGAAGAGAAAATGGTATAGCATTTACAACAGGATGTGGACATGGAAGGTGCTTCT			492	ENST00000434442	Ensembl	+	12207730	12207238	noncoding	ASHG19A3A012254	2.85847	1.40604	4.7522	-1.76569	6	0.787532	12.4554	0	3 x 5	RSL24D1P8	Gencode.V23	noncoding	RSL24D1P8	ENSG00000237273.1	processed_pseudogene	NA	NA
ASHG19A3A036590	3.21108	2.9952	15.2468	9.74329e-27	2.98691e-24	50.3826	NDUFA5P12	Gencode.V23	noncoding	NDUFA5P12	ENSG00000248531.3	unprocessed_pseudogene	lnc-RP11-1134I14.8.1-4	NONHSAT126433	NA	NA	NA	NA	chr8	NA	RP11-1134I14.3	TGAACTAAATCTGGCAAGAAAAATGAGGGAGTGGAAACCATGGGAGTCATCAGTGGAAGA			351	ENST00000503796	Ensembl	+	48077155	48076499	noncoding	ASHG19A3A036590	2.99702	1.29395	3.48314	-2.16072	9	0.838896	15.0223	0	3 x 5	NDUFA5P12	Gencode.V23	noncoding	NDUFA5P12	ENSG00000248531.3	unprocessed_pseudogene	lnc-RP11-1134I14.8.1-4	NONHSAT126433
ASHG19A3A007097	3.20366	3.82978	9.01257	3.09843e-14	6.30214e-13	21.8466	HMGB3P1	Gencode.V23	noncoding	HMGB3P1	ENSG00000225336.2	processed_pseudogene	NA	NA	NA	NA	NA	NA	chr20	NA	HMGB3L1	GATGTTGCTGACTATAAGTCGAAAGGAAAGTTGGACGGCACAAAAGGTCCTGCTAAAGTT			888	NR_002165	RefSeq_NR	NA	33422265	33421379	noncoding	ASHG19A3A007097	3.83767	1.48011	3.86076	-2.9259	16	0.732934	10.5009	0	3 x 5	HMGB3P1	Gencode.V23	noncoding	HMGB3P1	ENSG00000225336.2	processed_pseudogene	NA	NA
ASHG19A3A040860	3.19342	3.48594	10.07	1.92521e-16	6.20926e-15	26.8812	MED14OS	Gencode.V23	noncoding	MED14OS	ENSG00000234636.2	antisense	lnc-ATP6AP2-1	NONHSAT136701	MED14OS	ENSG00000234636.2	NA	NA	chrX	NA	RP11-169L17.2	GTGATCACCAAATAGGGGAACAACTGAAAAATGTGAATGAAAGAAGTATGTACCTATACT			897	ENST00000456333	Ensembl	+	40597950	40594651	noncoding	ASHG19A3A040860	3.49256	1.38159	3.67626	-2.84263	11	0.704317	9.67033	4.44e-16	3 x 6	MED14OS	Gencode.V23	noncoding	MED14OS	ENSG00000234636.2	antisense	lnc-ATP6AP2-1	NONHSAT136701
ASHG19A3A051220	3.17542	4.91404	9.24528	1.01222e-14	2.32554e-13	22.9546	RP11-536C10.1	Gencode.V23	noncoding	RP11-536C10.1	ENSG00000239200.1	processed_pseudogene	lnc-POTEG-9	NONHSAT035447	NA	NA	NA	NA	chr14	NA	RP11-536C10.1	ACAGAGTTATGTTACTTCCAAATTAACCAGGACGAGAAAGAGGAGGGAGATGAGGATTAA			377	ENST00000484916	Ensembl	+	19468885	19468508	noncoding	ASHG19A3A051220	4.91751	1.65042	3.41404	-3.77163	47	0.707703	9.76324	2.22e-16	2 x 7	RP11-536C10.1	Gencode.V23	noncoding	RP11-536C10.1	ENSG00000239200.1	processed_pseudogene	lnc-POTEG-9	NONHSAT035447
ASHG19A3A026882	3.16626	3.00432	8.00438	3.86486e-12	5.01259e-11	17.0724	RP11-83M16.3	Gencode.V23	noncoding	RP11-83M16.3	ENSG00000250669.1	processed_pseudogene	NA	NA	NA	NA	NA	NA	chr5	NA	RP11-83M16.3	GAGCACGTTTTACGATATGGGATAAGCTATTGGAAAGATCTCATAAAATGGTAACTGAAG			405	ENST00000515142	Ensembl	NA	66986265	66985860	noncoding	ASHG19A3A026882	3.01992	1.14761	2.87918	-2.238	4	0.687298	9.22243	3.77e-15	1 x 6	RP11-83M16.3	Gencode.V23	noncoding	RP11-83M16.3	ENSG00000250669.1	processed_pseudogene	NA	NA
ASHG19A3A041032	3.15261	4.67098	11.2988	5.53042e-19	3.10825e-17	32.6851	KANTR	Gencode.V23	noncoding	KANTR	ENSG00000232593.6	lincRNA	NA	NONHSAT137140	KANTR	ENSG00000232593.6	NA	NA	chrX	NA	RP11-258C19.5	TTGTGAGGCTAGCATGAGGTGTATGCATTTGCCAGGGGCAAATTTATACTGCTGAATTAA			1063	ENST00000366185	Ensembl	+	53171889	53123338	noncoding	ASHG19A3A041032	4.67224	1.7426	3.82528	-3.38783	33	0.795712	12.8049	0	2 x 6	KANTR	Gencode.V23	noncoding	KANTR	ENSG00000232593.6	lincRNA	NA	NONHSAT137140
ASHG19A3A021509	3.13988	5.54004	9.75075	8.91262e-16	2.53271e-14	25.3621	RP11-379B18.1	Gencode.V23	noncoding	RP11-379B18.1	ENSG00000239804.1	processed_pseudogene	lnc-ALG1L-5	NONHSAT091612	NA	NA	NA	NA	chr3	NA	RP11-379B18.1	TGAACTCAAACATAGACTTGCAAGACACGGCTGGCATGAGAAGAAGATGACCTCAAAAAA			259	ENST00000486999	Ensembl	NA	125506989	125506730	noncoding	ASHG19A3A021509	5.5465	1.34814	2.54817	-3.90603	58	0.789454	12.5359	0	1 x 8	RP11-379B18.1	Gencode.V23	noncoding	RP11-379B18.1	ENSG00000239804.1	processed_pseudogene	lnc-ALG1L-5	NONHSAT091612
ASHG19A3A014281	3.11973	5.04418	8.27226	1.07781e-12	1.57471e-11	18.3346	RP11-430L17.1	Gencode.V23	noncoding	RP11-430L17.1	ENSG00000226457.1	processed_pseudogene	NA	NA	NA	NA	NA	NA	chr1	NA	RP11-430L17.1	CAAAGATAGCTACAAATTATGTTACTTCCAGATTAACCAGGACAAAGAGGAGGAAGATGA			381	ENST00000445689	Ensembl	NA	16696025	16695644	noncoding	ASHG19A3A014281	5.05119	1.5574	2.97303	-4.05712	46	0.79064	12.5861	0	1 x 8	RP11-430L17.1	Gencode.V23	noncoding	RP11-430L17.1	ENSG00000226457.1	processed_pseudogene	NA	NA
ASHG19A3A043706	3.07822	3.87129	11.2804	6.03109e-19	3.35546e-17	32.5992	YWHAZP3	Gencode.V23	noncoding	YWHAZP3	ENSG00000229932.3	processed_pseudogene	NA	NA	NA	NA	NA	NA	chr10	NA	RP11-215C7.2	ATAATGCAATTACTGAGGGACAACCTGACACTGTGGACATCAGATACCCAAGCAGACGAA			738	ENST00000415292	Ensembl	+	23426590	23425852	noncoding	ASHG19A3A043706	3.87797	1.2011	2.9901	-2.10004	14	0.722894	10.1973	0	3 x 5	YWHAZP3	Gencode.V23	noncoding	YWHAZP3	ENSG00000229932.3	processed_pseudogene	NA	NA
ASHG19A3A048824	3.07027	3.97657	10.6951	9.69877e-18	4.1082e-16	29.8442	HNRNPA1P70	Gencode.V23	noncoding	HNRNPA1P70	ENSG00000236946.2	processed_pseudogene	NA	NA	NA	NA	NA	NA	chr12	NA	AC005294.1	ACTGTGGAGGAGGCAGATGCATGCATGGCCACACAAGGGGATGGAAGAGTTGTACAACCA			1083	ENST00000420836	Ensembl	+	68430635	68429546	noncoding	ASHG19A3A048824	3.97974	1.50925	4.04828	-2.68113	16	0.833207	14.6866	0	2 x 6	HNRNPA1P70	Gencode.V23	noncoding	HNRNPA1P70	ENSG00000236946.2	processed_pseudogene	NA	NA
ASHG19A3A040682	3.06125	3.29144	8.0775	2.72895e-12	3.65178e-11	17.4163	PSMA6P2	Gencode.V23	noncoding	PSMA6P2	ENSG00000229083.1	processed_pseudogene	lnc-PRPS2-1	NONHSAT136269	NA	NA	NA	NA	chrX	NA	GS1-324M7.3	ACAATGAGGTCTCTTGGTTGTATGATTTTCATTGGTATAGATGAAGAACAAGGCCCTCAG			686	ENST00000457574	Ensembl	+	12844952	12843958	noncoding	ASHG19A3A040682	3.30343	1.30677	2.92057	-2.20759	10	0.688557	9.25454	3.22e-15	1 x 7	PSMA6P2	Gencode.V23	noncoding	PSMA6P2	ENSG00000229083.1	processed_pseudogene	lnc-PRPS2-1	NONHSAT136269
ASHG19A3A011709	3.03812	4.53325	8.25488	1.17112e-12	1.69293e-11	18.2525	CTA-520D8.2	Gencode.V23	noncoding	CTA-520D8.2	ENSG00000237445.2	lincRNA	lnc-LRRC38-1	NONHSAT000981	CTA-520D8.2	ENSG00000237445.2	NA	NA	chr1	NA	CTA-520D8.2	AACTGCCCTTTATTACATGGTCACAAATAAAGTTGCAGCTAGGAAAGGGATGGGCAGAAA			1007	ENST00000441809	Ensembl	NA	13987033	13983805	noncoding	ASHG19A3A011709	4.53855	1.58023	3.17102	-3.62684	39	0.866598	16.9267	0	2 x 9	CTA-520D8.2	Gencode.V23	noncoding	CTA-520D8.2	ENSG00000237445.2	lincRNA	lnc-LRRC38-1	NONHSAT000981
ASHG19A3A036624	3.00566	6.23149	11.0585	1.72385e-18	8.5908e-17	31.5575	NONHSAT126666	NONCODE.V4	noncoding	NA	NA	NA	NA	NONHSAT126666	NA	NA	NA	NA	chr8	NA		TTTCCAAGGATTTTACGTTGCGGCTTGTTAGGGTGATTCGAATTCGGTGAATTGCCACCT			1825	AF113008	misc_RNA	+	56987059	56979853	noncoding	ASHG19A3A036624	6.23154	1.52329	3.5849	-5.12139	77	0.71542	9.98013	1.11e-16	3 x 6	NONHSAT126666	NONCODE.V4	noncoding	NA	NA	NA	NA	NONHSAT126666
ASHG19A3A043933	2.96583	3.57135	10.9876	2.4129e-18	1.17083e-16	31.224	RP11-507K13.4	Gencode.V23	noncoding	RP11-507K13.4	ENSG00000226389.3	processed_pseudogene	NA	NA	NA	NA	NA	NA	chr10	NA	RP11-507K13.4	ATGTGAAAGGAATGGATTGGTTAAAGCCAGATAGCACTAAAGGAAGCATCACAGCAACTG			1053	ENST00000420752	Ensembl	+	50981345	50979886	noncoding	ASHG19A3A043933	3.57286	1.36565	3.90485	-2.791	11	0.755594	11.243	0	4 x 5	RP11-507K13.4	Gencode.V23	noncoding	RP11-507K13.4	ENSG00000226389.3	processed_pseudogene	NA	NA
ASHG19A3A038340	2.9651	3.20911	9.73572	9.5797e-16	2.70581e-14	25.2906	RP11-279E1.1	Gencode.V23	noncoding	RP11-279E1.1	ENSG00000228132.2	processed_pseudogene	lnc-IL33-1	NONHSAT130127	NA	NA	NA	NA	chr9	NA	RP11-279E1.1	CTGAGTAACCCTTCAGAACTAGATGAACTGATAAATGCAGAGGCATATGAGAAATATGTA			505	ENST00000445989	Ensembl	+	6276969	6276464	noncoding	ASHG19A3A038340	3.21852	1.16739	2.72823	-2.3472	3	0.79592	12.8141	0	2 x 7	RP11-279E1.1	Gencode.V23	noncoding	RP11-279E1.1	ENSG00000228132.2	processed_pseudogene	lnc-IL33-1	NONHSAT130127
ASHG19A3A048761	2.95691	6.02702	9.09869	2.04813e-14	4.34988e-13	22.2566	RPL13AP23	Gencode.V23	noncoding	RPL13AP23	ENSG00000242990.2	processed_pseudogene	NA	NA	NA	NA	NA	NA	chr12	NA	RP11-571M6.1	TATGGAGACAGGCCGAAAAGAATGTGGAGAAGAAAATTGACAAATACAGGGAGGTCCTCA			580	ENST00000480739	Ensembl	+	58069027	58068447	noncoding	ASHG19A3A048761	6.02841	1.68463	3.89508	-4.77581	68	0.769821	11.7559	0	2 x 7	RPL13AP23	Gencode.V23	noncoding	RPL13AP23	ENSG00000242990.2	processed_pseudogene	NA	NA
ASHG19A3A049520	2.90287	3.62232	11.4906	2.23852e-19	1.36834e-17	33.5823	RCN1P2	Gencode.V23	noncoding	RCN1P2	ENSG00000214455.4	processed_pseudogene	NA	NA	NA	NA	NA	NA	chr13	NA	XXyac-R12DG2.3	CCAGGCATCTGGTATATGAGTCAGACAAAAACAAGGATGAGAAGCTAACTAAAGAGGAAA			915	ENST00000398357	Ensembl	NA	45965402	45964487	noncoding	ASHG19A3A049520	3.62417	1.26521	2.96478	-2.78589	11	0.746131	10.9228	0	1 x 7	RCN1P2	Gencode.V23	noncoding	RCN1P2	ENSG00000214455.4	processed_pseudogene	NA	NA
ASHG19A3A042025	2.88833	2.62106	9.95614	3.32454e-16	1.02331e-14	26.3396	USP12PY	Gencode.V23	noncoding	USP12PY	ENSG00000232927.1	processed_pseudogene	lnc-TGIF2LY-2	NONHSAT139308	NA	NA	NA	NA	chrY	NA	AC024038.1	GAAACCAGAAGTCTTACTTGCGAAACTATAAGCAGCAAAGATGAAGATTTTTTAGACCTT			1064	ENST00000427677	Ensembl	+	3551909	3550845	noncoding	ASHG19A3A042025	2.63148	1.09993	3.08657	-1.6602	3	0.761793	11.4616	0	2 x 5	USP12PY	Gencode.V23	noncoding	USP12PY	ENSG00000232927.1	processed_pseudogene	lnc-TGIF2LY-2	NONHSAT139308
ASHG19A3A031648	2.878	3.24521	10.0801	1.83487e-16	5.95269e-15	26.9288	KRASP1	Gencode.V23	noncoding	KRASP1	ENSG00000220635.2	processed_pseudogene	lnc-FAM83B-3	NONHSAT113225	NA	NA	NA	NA	chr6	NA	RP11-524H19.1	CAGTAGACACAAAAGGCTCAGGACTTAGCAAGGAGTTAGGGAATTCCCTTTATTGAAACC			437	ENST00000407852	Ensembl	+	54635821	54635380	noncoding	ASHG19A3A031648	3.25061	1.28162	3.14094	-2.2867	8	0.669803	8.79204	3.15e-14	2 x 5	KRASP1	Gencode.V23	noncoding	KRASP1	ENSG00000220635.2	processed_pseudogene	lnc-FAM83B-3	NONHSAT113225
ASHG19A3A020541	2.85568	5.09605	10.609	1.46189e-17	5.9634e-16	29.4373	HMGN2P9	Gencode.V23	noncoding	HMGN2P9	ENSG00000180150.5	processed_pseudogene	lnc-PNPLA3-3	NONHSAT087119	NA	NA	NA	NA	chr22	NA	HMGN2L9	AAAGCTGATATTGGCAAGGAGGAGAATAACCCTGCACAACATGGAGATGCCAAAACAGAC			229	ENST00000476875	Ensembl	+	44198652	44198423	noncoding	ASHG19A3A020541	5.10189	1.18829	2.64347	-2.78102	41	0.820785	14.0047	0	2 x 6	HMGN2P9	Gencode.V23	noncoding	HMGN2P9	ENSG00000180150.5	processed_pseudogene	lnc-PNPLA3-3	NONHSAT087119
ASHG19A3A009701	2.85361	3.78351	9.69998	1.13744e-15	3.16123e-14	25.1204	SUMO2P7	Gencode.V23	noncoding	SUMO2P7	ENSG00000249838.1	processed_pseudogene	lnc-TMEM92-2	NONHSAT054625	NA	NA	NA	NA	chr17	NA	RP11-893F2.7	AACAGAGACAGCTGCACAGTTGGAAATGGAGGCTGAAGATACAGTTGATGTGTTCCAACA			285	ENST00000511179	Ensembl	+	48313490	48313205	noncoding	ASHG19A3A009701	3.78679	1.58876	2.92995	-2.82136	19	0.808158	13.3742	0	1 x 7	SUMO2P7	Gencode.V23	noncoding	SUMO2P7	ENSG00000249838.1	processed_pseudogene	lnc-TMEM92-2	NONHSAT054625
ASHG19A3A021323	2.84709	3.2672	10.4417	3.2497e-17	1.22063e-15	28.6451	RBBP4P2	Gencode.V23	noncoding	RBBP4P2	ENSG00000242457.1	processed_pseudogene	NA	NA	NA	NA	NA	NA	chr3	NA	RP13-503K1.1	CAGAGAACATTTATAATGATGAAGACCCTGAAGGAATATGGATCCAGAAGGACAAGGGTC			1264	ENST00000478252	Ensembl	NA	93796019	93794755	noncoding	ASHG19A3A021323	3.27215	1.32108	4.15932	-2.28902	6	0.784189	12.3176	0	1 x 7	RBBP4P2	Gencode.V23	noncoding	RBBP4P2	ENSG00000242457.1	processed_pseudogene	NA	NA
ASHG19A3A040011	2.84652	3.19539	7.96762	4.60311e-12	5.86614e-11	16.8997	COX6CP12	Gencode.V23	noncoding	COX6CP12	ENSG00000234463.1	processed_pseudogene	lnc-OPHN1-4	NONHSAT137380	NA	NA	NA	NA	chrX	NA	RP13-470G3.2	TATGATTCCATAAAAGATTTTGAGGAGATGAGGAAGGTTGGTACATTTCAGAGTACAAAG			202	ENST00000446748	Ensembl	NA	67865369	67865167	noncoding	ASHG19A3A040011	3.20609	1.26461	3.67666	-2.35152	6	0.713937	9.93788	1.11e-16	1 x 6	COX6CP12	Gencode.V23	noncoding	COX6CP12	ENSG00000234463.1	processed_pseudogene	lnc-OPHN1-4	NONHSAT137380
ASHG19A3A014276	2.84182	3.44184	11.0063	2.20866e-18	1.07855e-16	31.3117	NPM1P32	Gencode.V23	noncoding	NPM1P32	ENSG00000213239.3	processed_pseudogene	NA	NA	NA	NA	NA	NA	chr2	NA	AC018737.4	CACCGAAAGGACCTAGTTCCATAGAAGACATTAAAGCGAAAATGCAAGCAAGTATAGAAA			604	ENST00000412580	Ensembl	NA	122466691	122466087	noncoding	ASHG19A3A014276	3.446	1.34056	3.17684	-2.48949	13	0.717585	10.0423	0	2 x 5	NPM1P32	Gencode.V23	noncoding	NPM1P32	ENSG00000213239.3	processed_pseudogene	NA	NA
ASHG19A3A041237	2.8228	3.42905	9.81008	6.70248e-16	1.94937e-14	25.6446	RP11-325E14.5	Gencode.V23	noncoding	RP11-325E14.5	ENSG00000225715.1	processed_pseudogene	lnc-FAM46D-4	NONHSAT137725	NA	NA	NA	NA	chrX	NA	RP11-325E14.5	GAAGAGAGACAATTCCTGCAGAACAGGACATAACTACAAAAATGTTTCCATTGGAATTGC			778	ENST00000415494	Ensembl	+	79966204	79965426	noncoding	ASHG19A3A041237	3.43605	1.17989	3.26067	-2.28636	8	0.70966	9.81757	2.22e-16	1 x 6	RP11-325E14.5	Gencode.V23	noncoding	RP11-325E14.5	ENSG00000225715.1	processed_pseudogene	lnc-FAM46D-4	NONHSAT137725
ASHG19A3A040048	2.79527	3.66528	8.09621	2.49624e-12	3.37499e-11	17.5044	RP11-402P6.3	Gencode.V23	noncoding	RP11-402P6.3	ENSG00000237182.1	processed_pseudogene	lnc-CXCR3-12	NONHSAT137479	NA	NA	NA	NA	chrX	NA	RP11-402P6.3	CAAGTTCTACTCAGTGAATGTAGATTACAGCAAACTGAAAAAGAATGTCCAGACTTCTAA			250	ENST00000430476	Ensembl	NA	70956553	70956303	noncoding	ASHG19A3A040048	3.67256	1.24721	3.12725	-2.54741	14	0.647857	8.28937	3.68e-13	1 x 8	RP11-402P6.3	Gencode.V23	noncoding	RP11-402P6.3	ENSG00000237182.1	processed_pseudogene	lnc-CXCR3-12	NONHSAT137479
ASHG19A3A013008	2.78698	3.38001	7.98363	4.26568e-12	5.47405e-11	16.9749	AC010492.5	Gencode.V23	noncoding	AC010492.5	ENSG00000240296.1	processed_pseudogene	NA	NA	NA	NA	NA	NA	chr19	NA	AC010492.5	ACTTTAGGTGCCAAAGAGATTCAAATTGTTCTTCAGGGGAAAAAGTTGGAAGTGAGATGA			649	ENST00000416320	Ensembl	+	54772899	54771858	noncoding	ASHG19A3A013008	3.38734	1.43866	2.89737	-2.33174	11	0.683865	9.13572	5.77e-15	1 x 6	AC010492.5	Gencode.V23	noncoding	AC010492.5	ENSG00000240296.1	processed_pseudogene	NA	NA
ASHG19A3A035014	2.71501	2.8177	13.5828	1.45872e-23	2.08605e-21	43.1406	AC000110.1	Gencode.V23	noncoding	AC000110.1	ENSG00000236105.1	processed_pseudogene	NA	NONHSAT123134	NA	NA	NA	NA	chr7	NA	AC000110.1	GGCAAGTATGATATCCTCAAACACTAGTAAAGGCTGAGAAGCAATAGAATGGGTAATACA			584	ENST00000431957	Ensembl	+	126936257	126935673	noncoding	ASHG19A3A035014	2.81901	1.13954	3.55721	-1.87405	4	0.81405	13.6612	0	4 x 5	AC000110.1	Gencode.V23	noncoding	AC000110.1	ENSG00000236105.1	processed_pseudogene	NA	NONHSAT123134
ASHG19A3A034710	2.70334	8.26845	8.89972	5.32892e-14	1.03013e-12	21.3097	AC002454.1	Gencode.V23	noncoding	AC002454.1	ENSG00000237819.5	antisense	lnc-RBM48-1	NONHSAT121994	AC002454.1	ENSG00000237819.5	NA	NA	chr7	NA	AC002454.1	ATTAAAACCCCTGAAAGCTGCCACACCGTGAAAACAAGGCCTCCTTCACATTAAAGGCAA			432	ENST00000435695	Ensembl	+	92546501	92465796	noncoding	ASHG19A3A034710	8.26787	1.90395	4.40052	-3.08071	99	0.664961	8.67777	5.51e-14	4 x 8	AC002454.1	Gencode.V23	noncoding	AC002454.1	ENSG00000237819.5	antisense	lnc-RBM48-1	NONHSAT121994
ASHG19A3A045956	2.67849	5.94046	9.24114	1.03254e-14	2.36953e-13	22.9349	HNRNPA3P12	Gencode.V23	noncoding	HNRNPA3P12	ENSG00000219102.3	processed_pseudogene	NA	NONHSAT003346	NA	NA	NA	NA	chr1	NA	RP1-167A19.5	GGACAACAGCAATCAAATTAAGGACTCATGAAAGGGGGCAATTTTGGTGGAAGCAGCTCA			1125	ENST00000437410	Ensembl	NA	54441772	54440647	noncoding	ASHG19A3A045956	5.94244	1.43499	2.57138	-3.33372	69	0.824142	14.1825	0	1 x 7	HNRNPA3P12	Gencode.V23	noncoding	HNRNPA3P12	ENSG00000219102.3	processed_pseudogene	NA	NONHSAT003346
ASHG19A3A025701	2.67328	2.50821	11.4766	2.39099e-19	1.44986e-17	33.5169	SNX5P1	Gencode.V23	noncoding	SNX5P1	ENSG00000249858.2	processed_pseudogene	NA	NA	NA	NA	NA	NA	chr4	NA	RP11-67M24.3	TATTGAAGGTTGCTGTGCTATTTGACAAACTTAGGAAAGTAGAGGGTCAAGTTTCATCAG			500	ENST00000505757	Ensembl	+	77266739	77266239	noncoding	ASHG19A3A025701	2.51331	1.18555	3.95347	-1.32342	3	0.787173	12.4404	0	2 x 5	SNX5P1	Gencode.V23	noncoding	SNX5P1	ENSG00000249858.2	processed_pseudogene	NA	NA
ASHG19A3A012488	2.66951	3.00677	7.73179	1.4085e-11	1.61585e-10	15.7951	AC008507.1	Arraystar_ Ensembl	noncoding	NA	NA	NA	NA	NA	NA	NA	NA	NA	chr19	NA	AC008507.1	AATACTGCCAATGAATCATCAAATGCATTGAAAAAGCGTGAAGAAGATGATTATGATAAT			756	ENST00000392268	Ensembl	+	30529091	30528329	noncoding	ASHG19A3A012488	3.01579	1.2496	2.69086	-2.02855	3	0.666913	8.72359	4.4e-14	1 x 8	AC008507.1	Arraystar_ Ensembl	noncoding	NA	NA	NA	NA	NA
ASHG19A3A023979	2.64579	3.92539	9.23299	1.07381e-14	2.4522e-13	22.8961	RP11-115L11.1	Gencode.V23	noncoding	RP11-115L11.1	ENSG00000214846.4	processed_pseudogene	NA	NA	NA	NA	NA	NA	chr4	NA	RP11-115L11.1	TCAACAAGAATAAGAAACTGGTCAAGAAACTGGCCAAGAGTATGATGCATTTTTGGCCTC			666	ENST00000498116	Ensembl	NA	15733250	15732584	noncoding	ASHG19A3A023979	3.92659	1.53761	2.97761	-2.60543	23	0.767573	11.6721	0	1 x 8	RP11-115L11.1	Gencode.V23	noncoding	RP11-115L11.1	ENSG00000214846.4	processed_pseudogene	NA	NA
ASHG19A3A024057	2.61226	2.6066	8.13841	2.04149e-12	2.80799e-11	17.7032	RP11-141P6.1	Gencode.V23	noncoding	RP11-141P6.1	ENSG00000250076.1	processed_pseudogene	lnc-ARAP2-10	NONHSAT095959	NA	NA	NA	NA	chr4	NA	RP11-141P6.1	CGGCAGGTCAACGTATTGAAATTTACTGTTGAAAACTTGGAGAAAGAAGGATTTCTACTT			799	ENST00000506459	Ensembl	NA	33013368	33012569	noncoding	ASHG19A3A024057	2.6165	1.10337	3.10551	-1.59497	5	0.701989	9.60721	5.55e-16	2 x 5	RP11-141P6.1	Gencode.V23	noncoding	RP11-141P6.1	ENSG00000250076.1	processed_pseudogene	lnc-ARAP2-10	NONHSAT095959
ASHG19A3A024867	2.60305	4.40256	8.62649	1.97783e-13	3.37225e-12	20.0117	RP11-529H22.1	Gencode.V23	noncoding	RP11-529H22.1	ENSG00000250980.1	processed_pseudogene	lnc-TIGD4-3	NONHSAT098817	NA	NA	NA	NA	chr4	NA	RP11-529H22.1	CCTAAAGTATGTGCCCAGGGAGAAACAGAAGCATTAAGTTATTCAAACAGGAAAGAGAAA			769	ENST00000511141	Ensembl	NA	153717983	153717214	noncoding	ASHG19A3A024867	4.40733	1.43307	3.26737	-2.68415	32	0.743594	10.8395	0	1 x 6	RP11-529H22.1	Gencode.V23	noncoding	RP11-529H22.1	ENSG00000250980.1	processed_pseudogene	lnc-TIGD4-3	NONHSAT098817
ASHG19A3A046986	2.59675	3.08392	8.92102	4.81056e-14	9.35885e-13	21.4111	AP000936.4	Gencode.V23	noncoding	AP000936.4	ENSG00000224077.1	antisense	lnc-PAFAH1B2-1	NONHSAT024368	AP000936.4	ENSG00000224077.1	NA	NA	chr11	NA	AP000936.4	AATTGTCACCGAATATAGGAGAATGGGGAAACTAGGATTTGCGTGTTCAAGGGCGGACAA			483	ENST00000442124	Ensembl	+	116978886	116969702	noncoding	ASHG19A3A046986	3.08593	1.33951	3.38499	-2.11651	5	0.703514	9.6485	4.44e-16	4 x 5	AP000936.4	Gencode.V23	noncoding	AP000936.4	ENSG00000224077.1	antisense	lnc-PAFAH1B2-1	NONHSAT024368
ASHG19A3A013581	2.58395	3.3263	10.463	2.93496e-17	1.11343e-15	28.7461	AC017078.1	Gencode.V23	noncoding	AC017078.1	ENSG00000233829.1	processed_pseudogene	lnc-SRBD1-6	NONHSAT070476	NA	NA	NA	NA	chr2	NA	AC017078.1	ATCATCTACATTGGACGGGTACAGCAGGAAAAGGCTAATGTTCAACTATCCACGTGGGTA			368	ENST00000416146	Ensembl	NA	46231448	46231080	noncoding	ASHG19A3A013581	3.32771	1.35652	3.18144	-2.13171	12	0.713905	9.93696	1.11e-16	3 x 5	AC017078.1	Gencode.V23	noncoding	AC017078.1	ENSG00000233829.1	processed_pseudogene	lnc-SRBD1-6	NONHSAT070476
ASHG19A3A030235	2.56889	2.81226	10.616	1.41431e-17	5.78485e-16	29.4701	MTHFD2P2	Gencode.V23	noncoding	MTHFD2P2	ENSG00000217169.2	processed_pseudogene	lnc-CGA-4	NONHSAT113891	NA	NA	NA	NA	chr6	NA	RP11-76H14.4	ACTGAGGCTTGATAAGTGGGAAGTGCTGAAGTCTAAAGAGCTTGAAATAGCCACACATTA			244	ENST00000407725	Ensembl	NA	87710007	87709763	noncoding	ASHG19A3A030235	2.81521	1.26625	3.30272	-1.62304	4	0.808027	13.368	0	3 x 5	MTHFD2P2	Gencode.V23	noncoding	MTHFD2P2	ENSG00000217169.2	processed_pseudogene	lnc-CGA-4	NONHSAT113891
ASHG19A3A037424	2.54293	3.93593	7.97679	4.40673e-12	5.64075e-11	16.9428	RBM17P1	Gencode.V23	noncoding	RBM17P1	ENSG00000226625.1	processed_pseudogene	NA	NA	NA	NA	NA	NA	chr9	NA	RP11-24B13.1	ACTGAAATACTTGAGTCCTACTAAGGTGGTCCTACTAAGGAACATGGTTGGTGAAGGGGA			1187	ENST00000417687	Ensembl	NA	43840027	43838625	noncoding	ASHG19A3A037424	3.9444	1.23602	2.87073	-2.72947	15	0.63161	7.94051	2.01e-12	1 x 6	RBM17P1	Gencode.V23	noncoding	RBM17P1	ENSG00000226625.1	processed_pseudogene	NA	NA
ASHG19A3A041657	2.5424	3.11227	8.29488	9.67442e-13	1.42801e-11	18.4414	RP11-434J24.2	Gencode.V23	noncoding	RP11-434J24.2	ENSG00000227505.1	processed_pseudogene	lnc-FMR1-3	NONHSAT138898	NA	NA	NA	NA	chrX	NA	RP11-434J24.2	AGAATGCACTATAACAGGAAAATCATATTATAGATGGAGTAAAGCTCCAGATTGGAGCTC			298	ENST00000458303	Ensembl	+	146882820	146882522	noncoding	ASHG19A3A041657	3.11896	1.20457	2.66001	-2.13835	5	0.661089	8.58781	8.57e-14	1 x 7	RP11-434J24.2	Gencode.V23	noncoding	RP11-434J24.2	ENSG00000227505.1	processed_pseudogene	lnc-FMR1-3	NONHSAT138898
ASHG19A3A020283	2.51098	4.59199	9.92392	3.88044e-16	1.17828e-14	26.1863	TTC28-AS1	Gencode.V23	noncoding	TTC28-AS1	ENSG00000235954.6	retained_intron	lnc-HSCB-1	NONHSAT084606	TTC28-AS1	ENSG00000235954.6	NA	NA	chr22	NA	LOC284900	GGCAGAATGAAAGAATTATGAGTGGAACTAGAGAATAGGAAAGACATGAACCAACGCCCA			963	NR_026962	RefSeq_NR	+	28320950	28315363	noncoding	ASHG19A3A020283	4.59158	1.33551	2.6688	-3.44237	33	0.802975	13.1313	0	2 x 7	TTC28-AS1	Gencode.V23	noncoding	TTC28-AS1	ENSG00000235954.6	retained_intron	lnc-HSCB-1	NONHSAT084606
ASHG19A3A035276	2.47669	2.93058	10.1723	1.17945e-16	3.96189e-15	27.3669	AC005229.7	Gencode.V23	noncoding	AC005229.7	ENSG00000213209.2	processed_pseudogene	NA	NA	NA	NA	NA	NA	chr7	NA	AC005229.7	ATAGGCAGTATCAAGAAGGAAGATCTGGAGCTGGTAATGACCGAGATGGAGATATCTCGA			409	ENST00000392885	Ensembl	+	148334679	148334270	noncoding	ASHG19A3A035276	2.93169	1.26202	3.47911	-1.84584	6	0.77734	12.0439	0	4 x 5	AC005229.7	Gencode.V23	noncoding	AC005229.7	ENSG00000213209.2	processed_pseudogene	NA	NA
ASHG19A3A014895	2.44574	2.96965	10.7517	7.40822e-18	3.22114e-16	30.1114	AC125238.3	Gencode.V23	noncoding	AC125238.3	ENSG00000233031.1	processed_pseudogene	lnc-RAPH1-5	NONHSAT076498	NA	NA	NA	NA	chr2	NA	AC125238.3	AAGTTCTACTCAGTGCATATGGATTACAGCAAACTGAAGAAAGAAGGTCCAGATTTCTAA			249	ENST00000448842	Ensembl	NA	204537146	204536897	noncoding	ASHG19A3A014895	2.97236	1.16466	2.72916	-1.85803	4	0.709466	9.81216	2.22e-16	3 x 5	AC125238.3	Gencode.V23	noncoding	AC125238.3	ENSG00000233031.1	processed_pseudogene	lnc-RAPH1-5	NONHSAT076498
ASHG19A3A039217	2.43992	3.20261	7.18301	1.85435e-10	1.66185e-09	13.2526	RP11-417B4.3	Gencode.V23	noncoding	RP11-417B4.3	ENSG00000229115.1	processed_pseudogene	lnc-LHX2-7	NONHSAT134663	NA	NA	NA	NA	chr9	NA	RP11-417B4.3	GACTTTGTCAAGATGGACTAGAAGAGGTCACTGAGTTTGAAATCACACCAGAAGGAAGAA			246	ENST00000411924	Ensembl	+	126522054	126521498	noncoding	ASHG19A3A039217	3.20776	1.38091	6.38366	-2.03806	8	0.625634	7.81669	3.66e-12	1 x 7	RP11-417B4.3	Gencode.V23	noncoding	RP11-417B4.3	ENSG00000229115.1	processed_pseudogene	lnc-LHX2-7	NONHSAT134663
ASHG19A3A023498	2.43839	2.70936	9.75175	8.86978e-16	2.52527e-14	25.3669	HMGN2P26	Gencode.V23	noncoding	HMGN2P26	ENSG00000241203.1	processed_pseudogene	lnc-SERPINI1-12	NONHSAT093123	NA	NA	NA	NA	chr3	NA	RP11-603B13.2	CAGACCAAGCACAGAAAGTTAAAGGTGTTCTGAGATGACAAGTGAAGTGTGTGCATTTTT			339	ENST00000463169	Ensembl	+	167676870	167676531	noncoding	ASHG19A3A023498	2.71305	1.21185	3.93501	-1.44346	3	0.776288	12.0028	0	2 x 5	HMGN2P26	Gencode.V23	noncoding	HMGN2P26	ENSG00000241203.1	processed_pseudogene	lnc-SERPINI1-12	NONHSAT093123
ASHG19A3A048513	2.43077	2.76383	9.15422	1.56826e-14	3.44026e-13	22.5209	MUC19	Gencode.V23	noncoding	MUC19	ENSG00000205592.13	processed_transcript	lnc-MUC19-1	NONHSAT027728	MUC19	ENSG00000205592.13	NA	NA	chr12	NA	AY236870	TGGTTGCAAGAAAAGAGTTCAGATGGCAAAATGCACAGGGGAATGTGAAAAGACTGCCAA			790	uc001rml.1	UCSC_knowngene	+	40964560	40959313	noncoding	ASHG19A3A048513	2.76397	1.38018	4.08471	-1.54362	6	0.780323	12.1617	0	4 x 5	MUC19	Gencode.V23	noncoding	MUC19	ENSG00000205592.13	processed_transcript	lnc-MUC19-1	NONHSAT027728
ASHG19A3A015080	2.42131	4.44144	8.53623	3.04843e-13	4.9956e-12	19.5837	SNRPGP8	Gencode.V23	noncoding	SNRPGP8	ENSG00000226718.1	processed_pseudogene	lnc-SLC19A3-2	NONHSAT077223	NA	NA	NA	NA	chr2	NA	AC093762.1	ATATTGGAAAGGTGGTAATACAAGGAAAGAGTATCATCATGTTAGAAGCCTTGGCCGGGC			226	ENST00000454064	Ensembl	NA	228643451	228643225	noncoding	ASHG19A3A015080	4.44763	1.18514	2.47173	-2.63176	25	0.743695	10.8428	0	1 x 7	SNRPGP8	Gencode.V23	noncoding	SNRPGP8	ENSG00000226718.1	processed_pseudogene	lnc-SLC19A3-2	NONHSAT077223
ASHG19A3A039691	2.41449	2.30134	10.271	7.35296e-17	2.5754e-15	27.8355	GS1-541M1.2	Gencode.V23	noncoding	GS1-541M1.2	ENSG00000236160.1	processed_pseudogene	lnc-DCAF8L1-9	NONHSAT136537	NA	NA	NA	NA	chrX	NA	GS1-541M1.2	GAGATGAAAATGTTTGCAATTTCCTAGAAGGAGGATTATTAATAGGAGGATGTGACAACA			217	ENST00000431868	Ensembl	NA	26675624	26675407	noncoding	ASHG19A3A039691	2.30525	1.14323	4.15381	-1.09577	3	0.734669	10.5548	0	3 x 5	GS1-541M1.2	Gencode.V23	noncoding	GS1-541M1.2	ENSG00000236160.1	processed_pseudogene	lnc-DCAF8L1-9	NONHSAT136537
ASHG19A3A018085	2.40242	5.71224	8.37799	6.5025e-13	9.97209e-12	18.8343	PTMAP3	Gencode.V23	noncoding	PTMAP3	ENSG00000218902.3	processed_pseudogene	NA	NONHSAT078795	NA	NA	NA	NA	chr20	NA	PTMAP3	CCGAAATCACCACCAAGGACTTAAAGAAGAAGGAAGCTGTGGAGGAAGCGGAAAATGGAA			327	ENST00000324717	Ensembl	+	17992928	17992599	noncoding	ASHG19A3A018085	5.71436	1.38725	2.51083	-3.86129	62	0.776289	12.0029	0	1 x 7	PTMAP3	Gencode.V23	noncoding	PTMAP3	ENSG00000218902.3	processed_pseudogene	NA	NONHSAT078795
ASHG19A3A031229	2.40242	2.721	11.0787	1.56701e-18	7.91316e-17	31.6521	ETF1P1	Gencode.V23	noncoding	ETF1P1	ENSG00000232757.1	processed_pseudogene	lnc-ZNRD1-3	NONHSAT108589	NA	NA	NA	NA	chr6	NA	ETF1P1	CTCTTGTGGTACCAAGTGGATTTCCAAAGAATGGAATACCAAGGAGGAGACGATGAATTT			984	ENST00000427296	Ensembl	+	30000780	29999489	noncoding	ASHG19A3A031229	2.72275	1.27338	3.63664	-1.41178	7	0.810697	13.4964	0	2 x 5	ETF1P1	Gencode.V23	noncoding	ETF1P1	ENSG00000232757.1	processed_pseudogene	lnc-ZNRD1-3	NONHSAT108589
ASHG19A3A008224	2.38926	2.74549	10.3794	4.37692e-17	1.60045e-15	28.3498	lnc-MYO19-1	LNCIPEDIA_3.1	noncoding	NA	NA	NA	lnc-MYO19-1	NONHSAT053229	NA	NA	NA	NA	chr17	NA	AC126327.1	ATAGCTTGTGGTTGTCGTTACACTGGAAGGAAATAGAAAACCGGACAGTGGTGTGTGTGT			1365	ENST00000499603	Ensembl	NA	34900678	34897581	noncoding	ASHG19A3A008224	2.74861	1.1277	3.37997	-1.60527	2	0.803219	13.1426	0	3 x 6	lnc-MYO19-1	LNCIPEDIA_3.1	noncoding	NA	NA	NA	lnc-MYO19-1	NONHSAT053229
ASHG19A3A038381	2.36413	4.51964	9.81874	6.42941e-16	1.87444e-14	25.6858	RP11-54D18.4	Gencode.V23	noncoding	RP11-54D18.4	ENSG00000234297.2	processed_pseudogene	NA	NA	NA	NA	NA	NA	chr9	NA	RP11-54D18.4	CTCACAGAAGGAATATGCTGAAAGGCCAAAATGAGAAAGAAGCAGCAGATCGAAAACGCA			979	ENST00000422292	Ensembl	+	15056032	15055053	noncoding	ASHG19A3A038381	4.51925	1.26734	3.65398	-3.545	27	0.727161	10.3246	0	4 x 7	RP11-54D18.4	Gencode.V23	noncoding	RP11-54D18.4	ENSG00000234297.2	processed_pseudogene	NA	NA
ASHG19A3A000418	2.30837	4.73754	9.64109	1.50947e-15	4.08486e-14	24.84	NONHSAT017285	NONCODE.V4	noncoding	NA	NA	NA	NA	NONHSAT017285	NA	NA	NA	NA	chr11	NA	AP006284.1	TCTCATCGTGGGTGTCTGTGTTTATTATGACTCACCGAGGGCCAGCGGCGCTGGGGCCAG			1668	ENST00000500108	Ensembl	NA	575885	573800	noncoding	ASHG19A3A000418	4.73771	1.31535	3.83155	-3.0764	36	0.624527	7.794	4.08e-12	4 x 5	NONHSAT017285	NONCODE.V4	noncoding	NA	NA	NA	NA	NONHSAT017285
ASHG19A3A033686	2.29729	6.51932	8.66428	1.65003e-13	2.86076e-12	20.191	AC073264.10	Gencode.V23	noncoding	AC073264.10	ENSG00000229977.2	processed_pseudogene	lnc-EPHA1-4	NONHSAT123875	NA	NA	NA	NA	chr7	NA	AC073264.10	AGATTCTTGAACGGAAAGCCAAATCTTAGCAAGTAGGAAGGGAAAGGGGCAAATACAAGG			416	ENST00000411508	Ensembl	NA	143230257	143229841	noncoding	ASHG19A3A033686	6.51975	1.45242	4.06126	-3.00991	76	0.729395	10.3922	0	2 x 8	AC073264.10	Gencode.V23	noncoding	AC073264.10	ENSG00000229977.2	processed_pseudogene	lnc-EPHA1-4	NONHSAT123875
ASHG19A3A050132	2.28568	5.71242	8.12321	2.19493e-12	3.00474e-11	17.6315	RP11-290D2.6	Gencode.V23	noncoding	RP11-290D2.6	ENSG00000273149.1	antisense	lnc-GTF2F2-7	NA	RP11-290D2.6	ENSG00000273149.1	NA	NA	chr13	NA		TTTCCTGCAGGTGATGGTTCATGACAATATCGACACCAGTGATTACTGTGCTTTCGGTAC			931	AY952884	misc_RNA	+	45915266	45911311	noncoding	ASHG19A3A050132	5.71358	1.51277	3.53457	-4.10172	71	0.646431	8.25801	4.29e-13	2 x 5	RP11-290D2.6	Gencode.V23	noncoding	RP11-290D2.6	ENSG00000273149.1	antisense	lnc-GTF2F2-7	NA
ASHG19A3A025971	2.24559	2.97226	7.54482	3.40424e-11	3.57993e-10	14.9241	RP11-33B1.1	Gencode.V23	noncoding	RP11-33B1.1	ENSG00000245958.6	processed_transcript	lnc-AC110373.1-8	NONHSAT098070	NA	NA	NA	NA	chr4	NA	CR610292	TGAACAGAGTAACAGGACTATATTTCTGAAAAAGGATGAACTTACTGGAAACAGGATTGC			980	uc003ide.3	UCSC_knowngene	+	120473178	120409797	noncoding	ASHG19A3A025971	2.97647	1.24478	2.81879	-1.79083	1	0.637555	8.06605	1.09e-12	1 x 5	RP11-33B1.1	Gencode.V23	noncoding	RP11-33B1.1	ENSG00000245958.6	processed_transcript	lnc-AC110373.1-8	NONHSAT098070
ASHG19A3A027282	2.22287	4.52968	9.07519	2.2931e-14	4.80292e-13	22.1447	LAMTOR3P2	Gencode.V23	noncoding	LAMTOR3P2	ENSG00000248979.2	processed_pseudogene	lnc-DTWD2-8	NONHSAT103423	NA	NA	NA	NA	chr5	NA	RP11-950K24.1	ATAGCCAGCAGCAATGCCAATATAGGACTAATTGTCAACCCAGAAAAGGGACTTGCTCCA			192	ENST00000504479	Ensembl	NA	118468577	118468385	noncoding	ASHG19A3A027282	4.5324	1.24818	3.16211	-2.62951	29	0.666118	8.70491	4.82e-14	1 x 6	LAMTOR3P2	Gencode.V23	noncoding	LAMTOR3P2	ENSG00000248979.2	processed_pseudogene	lnc-DTWD2-8	NONHSAT103423
ASHG19A3A025365	2.18778	4.59233	8.70198	1.37698e-13	2.42405e-12	20.3701	RP11-302F12.2	Gencode.V23	noncoding	RP11-302F12.2	ENSG00000228154.3	processed_pseudogene	NA	NA	NA	NA	NA	NA	chr4	NA	RP11-302F12.2	ATACCAAAACTGACTTTACTGGAGGAAGCCCAGATACCCAAAGAGAACCAGTGGTGTGAA			503	ENST00000506450	Ensembl	+	25625223	25624398	noncoding	ASHG19A3A025365	4.59628	1.16626	2.10348	-3.04903	31	0.725067	10.2618	0	1 x 6	RP11-302F12.2	Gencode.V23	noncoding	RP11-302F12.2	ENSG00000228154.3	processed_pseudogene	NA	NA
ASHG19A3A040086	2.17606	3.13492	6.80124	1.08485e-09	8.27561e-09	11.5134	PRKRIRP1	Gencode.V23	noncoding	PRKRIRP1	ENSG00000230665.3	processed_pseudogene	NA	NA	NA	NA	NA	NA	chrX	NA	AC004073.1	CACACTATGATAACTGAGAAGTGGGGATTCAATAATGGAGTATTGTGGCCAGGCTTACAT			2205	ENST00000398672	Ensembl	NA	73619385	73616703	noncoding	ASHG19A3A040086	3.13945	1.30507	4.00962	-1.85302	8	0.64537	8.23475	4.81e-13	3 x 6	PRKRIRP1	Gencode.V23	noncoding	PRKRIRP1	ENSG00000230665.3	processed_pseudogene	NA	NA
ASHG19A3A052444	2.12603	6.02397	8.71776	1.27662e-13	2.26512e-12	20.445	RPL21P116	Gencode.V23	noncoding	RPL21P116	ENSG00000243711.1	processed_pseudogene	lnc-ADAMTS7-2	NONHSAT047614	NA	NA	NA	NA	chr15	NA	RP11-1001M11.1	ATGATCAGAAAAAGAAGGAAGCCAAATAGAAAGGTACCTGGGTTCAACAGAAGCACCAGC			483	ENST00000482506	Ensembl	NA	79156071	79155588	noncoding	ASHG19A3A052444	6.02657	1.1069	1.86768	-2.60823	73	0.795654	12.8024	0	2 x 8	RPL21P116	Gencode.V23	noncoding	RPL21P116	ENSG00000243711.1	processed_pseudogene	lnc-ADAMTS7-2	NONHSAT047614
ASHG19A3A033985	2.08981	4.62664	7.24764	1.37178e-10	1.2616e-09	13.5497	AC005019.2	Gencode.V23	noncoding	AC005019.2	ENSG00000213875.3	processed_pseudogene	NA	NA	NA	NA	NA	NA	chr7	NA	AC005019.2	AATATGTCACCTACATTGAATGGGTACAGCGGGAAAAAGCTAATGGCTCAGCTGTCCATG			431	ENST00000436455	Ensembl	+	13912138	13911480	noncoding	ASHG19A3A033985	4.63048	1.23481	2.62608	-3.007	31	0.622262	7.74782	5.1e-12	1 x 6	AC005019.2	Gencode.V23	noncoding	AC005019.2	ENSG00000213875.3	processed_pseudogene	NA	NA
ASHG19A3A040304	2.08533	3.2355	8.8777	5.92349e-14	1.13351e-12	21.205	API5P1	Gencode.V23	noncoding	API5P1	ENSG00000234558.1	processed_pseudogene	NA	NA	NA	NA	NA	NA	chrX	NA	RP11-517D11.3	CCCAGTGGGAAATATAGCAGCAATTTGAGCAACTTTAATTATGAGAGGAGCCTTCAGGGG			1510	ENST00000424316	Ensembl	NA	115239683	115238173	noncoding	ASHG19A3A040304	3.23923	1.04248	3.32383	-1.81174	2	0.729978	10.41	0	1 x 6	API5P1	Gencode.V23	noncoding	API5P1	ENSG00000234558.1	processed_pseudogene	NA	NA
ASHG19A3A024691	2.05754	4.02489	7.62336	2.35096e-11	2.56343e-10	15.2894	RP11-170N16.1	Gencode.V23	noncoding	RP11-170N16.1	ENSG00000244083.1	processed_pseudogene	lnc-NUDT6-4	NONHSAT098172	NA	NA	NA	NA	chr4	NA	RP11-170N16.1	GAGGAGCAGTGGAGTGAAAGTGTTGAAGGCATGAGCACGGATTCAGAGAGTTACATTTAA			347	ENST00000480069	Ensembl	NA	123737272	123736925	noncoding	ASHG19A3A024691	4.02487	1.30711	2.92626	-2.51825	19	0.674038	8.89365	1.91e-14	4 x 5	RP11-170N16.1	Gencode.V23	noncoding	RP11-170N16.1	ENSG00000244083.1	processed_pseudogene	lnc-NUDT6-4	NONHSAT098172
ASHG19A3A033232	2.05043	5.03174	6.93579	5.83772e-10	4.69641e-09	12.1232	GS1-259H13.7	Gencode.V23	noncoding	GS1-259H13.7	ENSG00000224448.1	processed_pseudogene	NA	NA	NA	NA	NA	NA	chr7	NA	GS1-259H13.7	AGTGACTTACAAAAATGTCAAGTTCAACATATGGGATGTGGGTGGCCAGGACAAGATCCG			526	ENST00000455459	Ensembl	NA	99236390	99235864	noncoding	ASHG19A3A033232	5.03487	1.30626	2.83112	-3.25207	46	0.64974	8.33103	3.01e-13	1 x 11	GS1-259H13.7	Gencode.V23	noncoding	GS1-259H13.7	ENSG00000224448.1	processed_pseudogene	NA	NA
ASHG19A3A035727	1.94772	2.33483	8.6447	1.81248e-13	3.11131e-12	20.0981	RP11-589C21.5	Gencode.V23	noncoding	RP11-589C21.5	ENSG00000261449.1	antisense	lnc-PLAT-1	NONHSAT126264	RP11-589C21.5	ENSG00000261449.1	NA	NA	chr8	NA		CTAAGGAACAGCACAAGATACAATAACACGTGATAATGTGTGTCGAAGGTGCAGAAATGC			992	AK058085	misc_RNA	NA	42010281	42009289	noncoding	ASHG19A3A035727	2.33777	1.00521	3.01044	-1.13639	1	0.723792	10.2239	0	4 x 7	RP11-589C21.5	Gencode.V23	noncoding	RP11-589C21.5	ENSG00000261449.1	antisense	lnc-PLAT-1	NONHSAT126264
ASHG19A3A023467	1.85071	2.81653	8.44554	4.70653e-13	7.3915e-12	19.154	B3GAT3P1	Gencode.V23	noncoding	B3GAT3P1	ENSG00000244009.1	processed_pseudogene	NA	NA	NA	NA	NA	NA	chr3	NA	RP11-227J5.3	TACTGGTGTGACATACACGGACAGCGAAGCCCAAGATGAAGCAGAAGGAGCAGCTGCAGC			806	ENST00000471720	Ensembl	+	160171191	160170385	noncoding	ASHG19A3A023467	2.81658	1.10736	2.93062	-1.52368	2	0.686919	9.21281	4e-15	5 x 5	B3GAT3P1	Gencode.V23	noncoding	B3GAT3P1	ENSG00000244009.1	processed_pseudogene	NA	NA
ASHG19A3L0000605	1.78386	2.91441	8.49896	3.64438e-13	5.88325e-12	19.407	lincRNA-LNX2	BROAD	noncoding	NA	NA	NA	NA	NA	NA	NA	NA	NA	chr13	NA	lincRNA-LNX2	AAAGCCAAGATGCCAAAATAAGGGGAACCAAAATGGTTTGTTGTGCAGCCAATGGGTTTT			601	AW361687	lincRNA	+	28423867	28003341	noncoding	ASHG19A3L0000605	2.91462	1.02518	3.01668	-1.34023	2	0.692557	9.35757	2e-15	5 x 5	lincRNA-LNX2	BROAD	noncoding	NA	NA	NA	NA	NA
[truncated: 17 more columns]

## Sheet: SCAML
	logFC	AveExpr	t	P.Value	adj.P.Val	B	FINAL_SYMBOL	FINAL_SOURCE	FINAL_TYPE	Ensembl.Symbol	Ensembl.Gene	Ensembl.Type	lnciPedia.ID	Noncode.ID	lnc.Symbol	lnc.Gene	CDS.Symbol	CDS.Gene	chrom	EntrezID	GeneSymbol	probeSeq	product	ProteinAccession	RNAlength	Seqname	Source	Strand	txEnd	txStart	type
ASHG19A3A036175	-4.80316	5.69862	-11.6299	1.46e-15	1.15e-12	25.2136	CTA-204B4.2	Gencode.V23	noncoding	CTA-204B4.2	ENSG00000259891.1	antisense	lnc-EIF2C2-2	NONHSAT129368	CTA-204B4.2	ENSG00000259891.1	NA	NA	chr8	NA		AGAAGTAGAGAGAGAAGCCAAGCAGGAAATCTTCATACTGGAAAAGAAGTGCTCACCATT			2248	BC043181	misc_RNA	NA	141518142	141515913	noncoding
ASHG19A3L0003158	-4.68805	6.39081	-7.80581	4.36e-10	3.54e-08	12.8801	lincRNA-GFRA2-4	BROAD	noncoding	NA	NA	NA	NA	NA	NA	NA	NA	NA	chr8	NA	lincRNA-GFRA2-4	CAGATACATGTTGGTAAATGCTAACTGTCCATATTCACATAGAGACACAGTGTACTTTTT			120	AW675401	lincRNA	+	21211989	21211954	noncoding
ASHG19A3A036609	-4.12417	5.98412	-8.37274	6.1e-11	6.77e-09	14.8096	lnc-NPBWR1-4	LNCIPEDIA_3.1	noncoding	NA	NA	NA	lnc-NPBWR1-4	NONHSAT126571	NA	NA	NA	NA	chr8	NA		GTGAGGAGGAGTTTGGCCAGAAAATTGGCTAAGAAAAATGGCAGTATGACCAAGAATGAA			2242	AK095971	misc_RNA	+	53628372	53626130	noncoding
ASHG19A3L0001450	-3.89329	8.55624	-6.22127	1.15e-07	4.1e-06	7.41328	lincRNA-CAMK2D	BROAD	noncoding	NA	NA	NA	NA	NA	NA	NA	NA	NA	chr4	NA	lincRNA-CAMK2D	CTCTTGTCTGTCTCTGAATTCACCCTCATATTAATCAGAATCACTTTATTCCTAGAGTAT			10776	chr4:114709776-114720551-	lincRNA	NA	114720551	114709776	noncoding
ASHG19A3A026604	-3.86488	5.95457	-5.66503	8.13e-07	2.11e-05	5.50706	RP11-823P9.3	Gencode.V23	noncoding	RP11-823P9.3	ENSG00000233974.3	processed_pseudogene	NA	NONHSAT100715	NA	NA	NA	NA	chr5	NA	RP11-823P9.3	GAGGGGTTTGGGTTTATTTTTGTTGGTTTTTTCTTTTTTGTTTTTGCTTACATGGGCATC			2685	ENST00000502532	Ensembl	NA	21484120	21481435	noncoding
ASHG19A3A008477	-3.78187	5.81245	-4.73787	1.96e-05	0.000294238	2.41743	lnc-CDC27-2	LNCIPEDIA_3.1	noncoding	NA	NA	NA	lnc-CDC27-2	NONHSAT054253	NA	NA	NA	NA	chr17	NA	CR624169	ATGCCAAGATGAGTTTGTCAGTATAGCCATATCCTGGAACTTATTTTGTGAGCTAAAAAA			416	uc010wkm.1	UCSC_knowngene	NA	45129168	45128651	noncoding
ASHG19A3A051220	-3.75328	5.1366	-6.82396	1.38e-08	6.68e-07	9.49582	RP11-536C10.1	Gencode.V23	noncoding	RP11-536C10.1	ENSG00000239200.1	processed_pseudogene	lnc-POTEG-9	NONHSAT035447	NA	NA	NA	NA	chr14	NA	RP11-536C10.1	ACAGAGTTATGTTACTTCCAAATTAACCAGGACGAGAAAGAGGAGGGAGATGAGGATTAA			377	ENST00000484916	Ensembl	+	19468885	19468508	noncoding
ASHG19A3A055333	-3.7347	10.1118	-6.06135	2.03e-07	6.61e-06	6.86289	lnc-ZNF449-2	LNCIPEDIA_3.1	noncoding	NA	NA	NA	lnc-ZNF449-2	NONHSAT138698	NA	NA	NA	NA	chrX	NA	AB062081	gccgcagggacctctgcctaggaaagccagagacctttgttcacgtgtttacctgctgac			407	uc011mvt.1	UCSC_knowngene	+	134540794	134540020	noncoding
ASHG19A3A028813	-3.67119	4.73444	-5.72588	6.58e-07	1.76e-05	5.71429	RP11-215P8.3	Gencode.V23	noncoding	RP11-215P8.3	ENSG00000248559.1	antisense	lnc-UBE2B-1	NONHSAT103850	RP11-215P8.3	ENSG00000248559.1	NA	NA	chr5	NA	RP11-215P8.3	CCACAGACTAAGGAATGTTTCAGAAAGCAGTTTTCTAGGTGTAGTTTGGATTTACAAAAA			520	ENST00000503470	Ensembl	+	133737612	133735185	noncoding
ASHG19A3A028092	-3.65741	4.34285	-5.79859	5.1e-07	1.42e-05	5.96241	RP11-823P9.3	Gencode.V23	noncoding	RP11-823P9.3	ENSG00000233974.3	processed_pseudogene	NA	NONHSAT100715	NA	NA	NA	NA	chr5	NA	RP11-1023L17.2	GTGAGAAGAATGTTTTGTGTTCGAAATTGTTTGAGGGGTTTGGGTTTATTTTTGTTGGTT			3669	ENST00000505001	Ensembl	+	34193758	34189867	noncoding
ASHG19A3A037397	-3.65685	5.81676	-5.43142	1.83e-06	4.16e-05	4.71554	GLIDR	Gencode.V23	noncoding	GLIDR	ENSG00000278175.2	lincRNA	NA	NONHSAT131270	GLIDR	ENSG00000278175.2	NA	NA	chr9	NA	MGC21881	AGAAGACATATGTGGCGTGGTGGAATGGAATGGTGACTAGATTCAAGAAAGAGCTTCCCA			2581	NR_015363	RefSeq_NR	NA	41955076	41952398	noncoding
ASHG19A3A026910	-3.63871	6.24585	-6.40965	5.94e-08	2.32e-06	8.06324	lnc-SERF1B-1	LNCIPEDIA_3.1	noncoding	NA	NA	NA	lnc-SERF1B-1	NONHSAT101944	NA	NA	NA	NA	chr5	NA	RP11-1415C14.3	GAGGAGAAATAACCCACACAACCACATACAACTAGGAAATGATAGATGGATCTGAAAAAA			1818	ENST00000380734	Ensembl	NA	69554876	69434689	noncoding
ASHG19A3A000379	-3.36205	11.101	-4.99909	8.1e-06	0.000142997	3.27214	SIDT1-AS1	Gencode.V23	noncoding	SIDT1-AS1	ENSG00000239453.1	antisense	lnc-KIAA2018-1	NONHSAT091233	SIDT1-AS1	ENSG00000239453.1	NA	NA	chr3	NA	AC055740.2	cctgtaatcccagcacttttggaggccaagCATTATTGTGGTAATAGATAACGAATACAA			465	ENST00000462180	Ensembl	NA	113309036	113307594	noncoding
ASHG19A3A050187	-3.33992	8.91282	-6.71405	2.03e-08	9.35e-07	9.1156	RPL18P10	Gencode.V23	noncoding	RPL18P10	ENSG00000214359.3	processed_pseudogene	NA	NA	NA	NA	NA	NA	chr13	NA	RP11-34F20.4	TCTCTGTCTCTTTCCTGGATGATCTGGAAGATGAAGCTTCCTGGCCAGGAAAACAAAACA			538	ENST00000425606	Ensembl	+	50674004	50673466	noncoding
ASHG19A3A025030	-3.30662	4.72751	-6.11878	1.66e-07	5.55e-06	7.06037	lnc-ASB5-2	LNCIPEDIA_3.1	noncoding	NA	NA	NA	lnc-ASB5-2	NONHSAT099357	NA	NA	NA	NA	chr4	NA		AGAGATCCTTAGTTGCGTTTAAAATCTTAGTTTTTAACTTCCAGGCTGGCACAGTTTGTT			1807	AK096223	NRED	NA	177241615	177239810	noncoding
ASHG19A3L0000986	-3.28377	10.6391	-7.31086	2.47e-09	1.55e-07	11.1785	lincRNA-CD226-2	BROAD	noncoding	NA	NA	NA	NA	NA	NA	NA	NA	NA	chr18	NA	lincRNA-CD226-2	AACTGCCTGCTTTTCTGCTCTCTCTGTCTTTGCACGTTTCCTTTAGGAAGTTACCTCATG			347	AA483651	lincRNA	NA	67666442	67666095	noncoding
ASHG19A3A040268	-3.28206	10.8585	-3.6202	0.000707849	0.00515053	-1.01553	NONHSAT138148	NONCODE.V4	noncoding	NA	NA	NA	NA	NONHSAT138148	NA	NA	NA	NA	chrX	NA	RN28S1	TGAATTTCTTCACTTTGACATTCAGAGCACTGGGCAGAAATCACATCGCATCAACACCCG			432	ENST00000419932	Ensembl	NA	108297792	108297360	noncoding
ASHG19A3A000111	-3.20147	8.00343	-5.55202	1.21e-06	2.94e-05	5.1233	lnc-IFI44-1	LNCIPEDIA_3.1	noncoding	NA	NA	NA	lnc-IFI44-1	NONHSAT004097	NA	NA	NA	NA	chr1	NA	RP4-726F1.1	AAATTAGCTGGGTGTGGTGGTTCAGGCTCTGAAAATGATTGATTTTTTTCCTATATTTCA			342	ENST00000415629	Ensembl	+	79790534	79789453	noncoding
ASHG19A3L0001167	-3.19701	11.954	-8.15161	1.31e-10	1.29e-08	14.06	lincRNA-CXCR7-1	BROAD	noncoding	NA	NA	NA	NA	NA	NA	NA	NA	NA	chr2	NA	lincRNA-CXCR7-1	TCTCTGTGTCTCTCTTTGTCCTCTCCTCTGCTTGTAATGACATCCATCATTGGGTTTAGG			11151	chr2:237543636-237554786-	lincRNA	NA	237554786	237543636	noncoding
ASHG19A3A013760	-3.15029	10.162	-7.33846	2.24e-09	1.42e-07	11.2737	VTRNA2-2P	Gencode.V23	noncoding	VTRNA2-2P	ENSG00000251900.1	misc_RNA	NA	NONHSAT071190	NA	NA	NA	NA	chr2	NA	AC007389.2	TCTGTCTCTCTAACTCCCTGTGCTGGGGTTTGAATCCTGCAGGTGCTTTCTGATCTTTAA			103	ENST00000516091	Ensembl	NA	65782668	65782565	noncoding
ASHG19A3L0003545	-3.13172	8.04167	-6.47927	4.65e-08	1.89e-06	8.30376	lincRNA-SLC9A8	BROAD	noncoding	NA	NA	NA	NA	NA	NA	NA	NA	NA	chr20	NA	lincRNA-SLC9A8	GGTTTCTCTTTTTCATCTCACTGCTCTGTCTCTGATGTGGCTTCATTCTCAGAGGATTGT			21350	chr20:48363997-48385346+	lincRNA	+	48385346	48363997	noncoding
ASHG19A3A041610	-3.1007	6.67605	-5.23953	3.56e-06	7.23e-05	4.071	FGF13-AS1	Gencode.V23	noncoding	FGF13-AS1	ENSG00000226031.5	antisense	lnc-SNURFL-1	NONHSAT138766	FGF13-AS1	ENSG00000226031.5	NA	NA	chrX	NA	RP1-260J9.2	TATTAATGAGACTTGAGAAGGGGGCATCTCTCTGTGATCTGTCTGTCTACGGACCTCATT			584	ENST00000446383	Ensembl	+	137798254	137793613	noncoding
ASHG19A3A030866	-3.0893	11.5546	-8.03353	1.97e-10	1.81e-08	13.658	XX-C2158C6.3	Gencode.V23	noncoding	XX-C2158C6.3	ENSG00000225532.1	lincRNA	lnc-PDCD2-2	NONHSAT116297	XX-C2158C6.3	ENSG00000225532.1	NA	NA	chr6	NA	XX-C2158C6.3	AGTCCCTCTGTCCCTCTGTCTCTGCCAACCAGTTAACCTGCTGCTTCCTGGAGGAAGACA			439	ENST00000415530	Ensembl	NA	171046865	171045260	noncoding
ASHG19A3A000149	-3.07201	12.5405	-5.73585	6.35e-07	1.71e-05	5.74826	lnc-KCNV2-1	LNCIPEDIA_3.1	noncoding	NA	NA	NA	lnc-KCNV2-1	NONHSAT130012	NA	NA	NA	NA	chr9	NA	AL589675.1	catgtaatcccagctactcagggggctgagGCGACCGCTGAGCCTGCCACACTCACCGCA			935	ENST00000421272	Ensembl	+	2844073	2840591	noncoding
ASHG19A3A047453	-3.05625	5.45052	-4.29612	8.44e-05	0.000962304	1.01107	lnc-ELTD1-6	LNCIPEDIA_3.1	noncoding	NA	NA	NA	lnc-ELTD1-6	NA	NA	NA	NA	NA	chr1	NA	AL136324.1	ACAGTTAGCCTTCTGTATCCATGGGTTCTGCATCTGTGAGTTCAACTAAGGCTCAAAAAA			2863	ENST00000513923	Ensembl	NA	79129763	79034379	noncoding
ASHG19A3A035021	-3.03934	4.77387	-5.84564	4.32e-07	1.23e-05	6.12321	SND1-IT1	Gencode.V23	noncoding	SND1-IT1	ENSG00000279078.1	lincRNA	lnc-LEP-5	NONHSAT123162	SND1-IT1	ENSG00000279078.1	NA	NA	chr7	NA	C7orf54	TCTTACCTCTGTAATCATCCTGAATAGTCACTGCTTCTTGAGCTTTGGTGAGTGTTCTCT			2569	NR_027330	RefSeq_NR	+	127640130	127637561	noncoding
ASHG19A3A011120	-2.91918	7.24186	-9.33093	2.35e-12	4.37e-10	18.0035	CTD-3252C9.4	Gencode.V23	noncoding	CTD-3252C9.4	ENSG00000267519.3	lincRNA	lnc-AC008686.1-6	NONHSAT061356	CTD-3252C9.4	ENSG00000267519.3	NA	NA	chr19	NA		ATTGCCTTTTTCCCCACCCTGGGTAGTCGTGGACAGAAGCTTGGGATGGGATGGAGAGGA			1795	BX640708	misc_RNA	NA	13947103	13945330	noncoding
ASHG19A3A015496	-2.85941	9.54793	-9.41449	1.77e-12	3.44e-10	18.2773	NONHSAT001157	NONCODE.V4	noncoding	NA	NA	NA	NA	NONHSAT001157	NA	NA	NA	NA	chr1	NA	CROCCL1	TCTGCTCTCCTCTGTTGTCTTTGTCTTTTCACGTCTTAATAAAAGTGCTGGTGACAAGAG			1765	NR_026752	RefSeq_NR	NA	16957401	16944752	noncoding
ASHG19A3A009685	-2.84231	5.95565	-5.55094	1.21e-06	2.95e-05	5.11963	RP11-304F15.4	Gencode.V23	noncoding	RP11-304F15.4	ENSG00000248954.1	lincRNA	lnc-KAT7-3	NONHSAT054569	RP11-304F15.4	ENSG00000248954.1	NA	NA	chr17	NA	RP11-304F15.4	TTGTATGTGTGTGCATGGTGGTAGAGGAAGCAGGGGTCTGGTGTTTCCTAAAAGAAAACA			1816	ENST00000515692	Ensembl	+	47978257	47964960	noncoding
ASHG19A3A017522	-2.83532	9.67628	-4.74304	1.93e-05	0.000290166	2.4342	MIR663AHG	Gencode.V23	noncoding	MIR663AHG	ENSG00000227195.8	lincRNA	lnc-FAM182B-6	NONHSAT079231	MIR663AHG	ENSG00000227195.8	NA	NA	chr20	NA	BC036544	TCTGCCTCCGACCGGTCGTGTGTGGGTTTACTCGGAGGTGCTTTGCCTCTGAAGAAAAGA			1212	uc002wvk.2	UCSC_knowngene	NA	26189869	26167655	noncoding
ASHG19A3A010930	-2.756	10.6754	-5.54489	1.24e-06	3e-05	5.09916	RFX2	Gencode.V23	noncoding	RFX2	ENSG00000087903.12	processed_transcript	lnc-MLLT1-1	NONHSAT060744	NA	NA	NA	NA	chr19	NA	AK056073	AGACCACCAGCCTGGACAACATGGCAAAACACCATCTCTACAAAACAAAAAGAGGATAGC			2376	uc002mej.1	UCSC_knowngene	NA	6199540	6189738	noncoding
ASHG19A3A020789	-2.68818	4.49813	-6.06343	2.01e-07	6.56e-06	6.87002	PDCL3P3	Gencode.V23	noncoding	PDCL3P3	ENSG00000214286.2	processed_pseudogene	NA	NA	NA	NA	NA	NA	chr3	NA	AC104297.2	AGCAATTAAGATGGACCTGGAGGAAAACCCTAAGAAGCCGATTGAACACATGTTGCTGTC			715	ENST00000417487	Ensembl	NA	17919661	17918946	noncoding
ASHG19A3A007309	-2.68057	10.6636	-4.92927	1.03e-05	0.000173934	3.04223	lnc-MAP7D2-1	LNCIPEDIA_3.1	noncoding	NA	NA	NA	lnc-MAP7D2-1	NONHSAT136443	NA	NA	NA	NA	chrX	NA	LOC729609	TTGTGAATGTGGTTATACACCTCCACCTGGGTGACAGAGCAAGACTCTGTCTCTAAATAA			628	NR_024440	RefSeq_NR	NA	20007897	20004934	noncoding
ASHG19A3L0000140	-2.58728	11.2192	-6.28498	9.22e-08	3.37e-06	7.63293	lincRNA-KNCN	BROAD	noncoding	NA	NA	NA	NA	NA	NA	NA	NA	NA	chr1	NA	lincRNA-KNCN	TGCACTGGACCACACAATCCCAGGGTGTCTGTCTCCCTGTCTCTCATGCCTGTGTACACA			643	exon90+	lincRNA	+	46986509	46985867	noncoding
ASHG19A3A033915	-2.57442	11.0993	-6.4585	5e-08	2.02e-06	8.23199	lnc-FSCN1-1	LNCIPEDIA_3.1	noncoding	NA	NA	NA	lnc-FSCN1-1	NONHSAT118922	NA	NA	NA	NA	chr7	NA	AC006483.8	ATGCTCGTGTTCATCAAAGTCTCTGCTCTCTCTTCCTATGATCACAGCATGTCACTGTAC			1497	ENST00000440855	Ensembl	+	5565103	5553484	noncoding
ASHG19A3A010100	-2.57118	4.35002	-3.63044	0.000686219	0.00502507	-0.986199	lnc-AC139099.1-1	LNCIPEDIA_3.1	noncoding	NA	NA	NA	lnc-AC139099.1-1	NONHSAT056789	NA	NA	NA	NA	chr17	NA	AC139099.3	GAATCAGGCATAAATATTCTGATGGTTAATTGTAGACATCTACTTGACTGGATTGAGAGA			611	ENST00000513236	Ensembl	+	81190888	81189539	noncoding
CUST_88_PI426075208	-2.51273	3.89635	-4.62907	2.82e-05	0.00039832	2.06615	HOXB-AS1	Gencode.V23	noncoding	HOXB-AS1	ENSG00000230148.8	antisense	NA	NONHSAT054403	HOXB-AS1	ENSG00000230148.8	NA	NA	chr17	NA	nc-HOXB2-162	TTAACTTAGAGCACTCTCAAAGTTCAGATCAGCGTTATGTGTGTGCATGAGTGTGGTGGG			178	nc-HOXB2-162+	HOX cluster	+	46623464	46623286	noncoding
ASHG19A3L0000839	-2.49065	4.44398	-4.01667	0.000207012	0.00196858	0.15237	lincRNA-ANKRD34C-1	BROAD	noncoding	NA	NA	NA	NA	NA	NA	NA	NA	NA	chr15	NA	lincRNA-ANKRD34C-1	ATGCCAAGAGCTTGCTTTCCTGCTGAAGAAAATGTCAGGCTCTAATAATATTCCATTATT			528	DB297898	lincRNA	+	79519430	79518905	noncoding
ASHG19A3A018942	-2.48015	4.58855	-7.90111	3.13e-10	2.7e-08	13.2061	LINC00322	Gencode.V23	noncoding	LINC00322	ENSG00000237864.1	lincRNA	lnc-SIK1-6	NONHSAT082395	LINC00322	ENSG00000237864.1	NA	NA	chr21	NA	AP001046.4	ATCCTGGGTCTTGCTGTCTGGAGAGAGGAGGAAGCCGGCCACACTCTCCAAGAACATTCA			699	ENST00000450205	Ensembl	NA	44751919	44742296	noncoding
ASHG19A3A043876	-2.42217	7.84231	-5.78545	5.34e-07	1.47e-05	5.91751	OR6D1P	Gencode.V23	noncoding	OR6D1P	ENSG00000224402.1	unitary_pseudogene	NA	NA	NA	NA	NA	NA	chr10	NA	OR6D1P	ATTGTCCTCTCTCTGGTGTATGGCAGCTGTGTCTTCATATATGTGAAGCCGAAGCAAATG			939	ENST00000436165	Ensembl	+	45754571	45753632	noncoding
ASHG19A3A000430	-2.41305	13.0563	-5.38386	2.16e-06	4.79e-05	4.55527	NONHSAT141626	NONCODE.V4	noncoding	NA	NA	NA	NA	NONHSAT141626	NA	NA	NA	NA	chr16	NA	AC009133.3	ccagctactcaggaggctgaggcaggagaacctccgcctcccgggttcaagatattcttc			2127	ENST00000501801	Ensembl	+	29761818	29756599	noncoding
ASHG19A3A026912	-2.3797	3.76074	-2.87384	0.00602728	0.0268909	-3.01319	GUSBP3	Gencode.V23	noncoding	GUSBP3	ENSG00000253203.6	processed_transcript	NA	NONHSAT101937	NA	NA	NA	NA	chr5	NA	RP11-497H16.8	CATTTTTCATCTATATTATGAGGCAGTAAGAGTCTTCTGTTTTTCCAAAGTTGAGACTGC			1180	ENST00000513408	Ensembl	NA	69796730	69790117	noncoding
ASHG19A3A023736	-2.32979	4.28704	-4.21533	0.000109657	0.00118752	0.760085	LINC00884	Gencode.V23	noncoding	LINC00884	ENSG00000233058.1	antisense	lnc-FAM43A-8	NONHSAT094093	LINC00884	ENSG00000233058.1	NA	NA	chr3	NA	AK091527	TTAAATGAGATTAAGGGGTGTGTGGTAGTGTTGGGCAAACCACAAGAAAACGGTCTGGGT			2696	uc003fua.1	UCSC_knowngene	+	194239008	194207883	noncoding
ASHG19A3A022938	-2.31442	5.74759	-5.94742	3.03e-07	9.12e-06	6.47177	PDCL3P4	Gencode.V23	noncoding	PDCL3P4	ENSG00000244119.1	processed_pseudogene	NA	NA	NA	NA	NA	NA	chr3	NA	RP11-454H13.6	AAACCCTAAGAAGCCGATTGAAGATGTATTGCTGTCATCAGTGTGGCACTCTGTCCTCAT			720	ENST00000489621	Ensembl	+	101432035	101431315	noncoding
ASHG19A3A010397	-2.29706	4.93594	-3.31339	0.00175942	0.0103604	-1.87177	LINC00909	Gencode.V23	noncoding	LINC00909	ENSG00000264247.1	lincRNA	lnc-FAM69C-2	NONHSAT059878	LINC00909	ENSG00000264247.1	NA	NA	chr18	NA	LOC400657	GGGTTAGGGTTAGACTCTGTAATGGGAAGTTATGTGATCAGATTTCTGTTTAGGAAGATC			3474	NR_024484	RefSeq_NR	NA	72265071	72259011	noncoding
ASHG19A3A047274	-2.28838	3.86924	-4.1399	0.000139771	0.00144458	0.527725	RP11-379B18.6	Gencode.V23	noncoding	RP11-379B18.6	ENSG00000272840.1	lincRNA	lnc-CLEC4E-2	NONHSAT026329	RP11-379B18.6	ENSG00000272840.1	NA	NA	chr12	NA	LOC389634	CTGGAAAGTGGTGGTAGTTCCAGATTTATGTGGATGTTACTTTGTTTTTCCCTATAAAAT			682	NR_024420	RefSeq_NR	NA	8543348	8509561	noncoding
ASHG19A3A036878	-2.23612	5.18778	-3.4458	0.0011934	0.00769561	-1.50779	RP11-161I10.1	Gencode.V23	noncoding	RP11-161I10.1	ENSG00000241505.1	lincRNA	lnc-RGS18-5	NONHSAT008507	RP11-161I10.1	ENSG00000241505.1	NA	NA	chr1	NA	RP11-161I10.1	GGTCACCTTGCTTTCTTTGCTCTTGATTGTTTTCTAGCCCTACTTCTGTGACTACATTAA			506	ENST00000417409	Ensembl	+	190463427	190449508	noncoding
ASHG19A3A014393	-2.22216	8.34614	-6.21513	1.18e-07	4.18e-06	7.39213	ANKRD30BL	Gencode.V23	noncoding	ANKRD30BL	ENSG00000163046.15	processed_transcript	lnc-ANKRD30BL-3	NONHSAT074513	NA	NA	NA	NA	chr2	NA	NCRNA00164	TCTTTGCGTTATGGTAGCGCTGCCGTGGCGACTGGCTTGCAGAGGACCCTCCTCCACTTC			1437	NR_027020	RefSeq_NR	NA	133015542	132905163	noncoding
ASHG19A3A050257	-2.1818	4.07036	-2.8153	0.00705044	0.0303929	-3.15678	lnc-AL445989.1-21	LNCIPEDIA_3.1	noncoding	NA	NA	NA	lnc-AL445989.1-21	NONHSAT034186	NA	NA	NA	NA	chr13	NA	RP11-394A14.3	GAAGCAGGTCATTTGTAAGGCAATCAAGTTGTGCAACTGGGCGTCTAAAACACTGAGAAA			424	ENST00000400311	Ensembl	+	64411589	64411165	noncoding
ASHG19A3A020197	-2.0787	5.25114	-5.00409	7.97e-06	0.000141131	3.28865	FBXW4P1	Gencode.V23	noncoding	FBXW4P1	ENSG00000230701.2	processed_pseudogene	NA	NA	NA	NA	NA	NA	chr22	NA	FBXW4P1	CCCTACCTCAGGCTGGCTGTTGAGAGATTTTACAATTTTCATTTTTGTAAAAATAAAGCT			2256	NR_033408	RefSeq_NR	+	23607174	23604953	noncoding
ASHG19A3A026904	-2.07078	3.981	-2.70945	0.00931888	0.0377525	-3.41107	GUSBP3	Gencode.V23	noncoding	GUSBP3	ENSG00000253203.6	processed_transcript	NA	NONHSAT101937	NA	NA	NA	NA	chr5	NA	GUSBP3	CATTTTTCATCTATATTATGAGGCAGTAAGAGTCTTCTGTTTTTCCAAAGTTGAGACTGC			1469	NR_027386	RefSeq_NR	NA	69006272	68935289	noncoding
ASHG19A3A000285	-2.05408	5.82592	-5.88683	3.74e-07	1.09e-05	6.26419	AP001434.2	Gencode.V23	noncoding	AP001434.2	ENSG00000226012.1	lincRNA	lnc-DSCR4-1	NONHSAT082083	AP001434.2	ENSG00000226012.1	NA	NA	chr21	NA	AP001434.2	TGTGGCCATCCCTGAGCACCCTGCCACCAGgaagctgaaaagaaggcccaggtgctccct			287	ENST00000444977	Ensembl	NA	39610123	39609138	noncoding
ASHG19A3A035231	-2.04312	3.20259	-4.4079	5.86e-05	0.000719386	1.36168	EPHA1-AS1	Gencode.V23	noncoding	EPHA1-AS1	ENSG00000229153.5	antisense	lnc-ZYX-1	NONHSAT123872	EPHA1-AS1	ENSG00000229153.5	NA	NA	chr7	NA	AC092214.10	CTGGATTAAAAGGGATGTTTGGATGAAGCTTCAATCTCAAGAAGAGGCAAGAGAAAACTA			484	ENST00000421648	Ensembl	+	143112923	143104925	noncoding
ASHG19A3A032944	-2.03106	5.35933	-4.41812	5.67e-05	0.000699751	1.39395	LINC00174	Gencode.V23	noncoding	LINC00174	ENSG00000179406.6	lincRNA	NA	NONHSAT121154	LINC00174	ENSG00000179406.6	NA	NA	chr7	NA	NCRNA00174	GGAAAACCCCATCTCTTCTTTTAACCTTGAGAGTGGATTTCTGACGAATTGATAATAAAT			4426	NR_026873	RefSeq_NR	NA	65865395	65841031	noncoding
