# Supplementary material for: The non-coding RNA landscape of human hematopoiesis and leukemia
Source: Nat Commun. 2017 Aug 9;8:218. doi: 10.1038/s41467-017-00212-4 (PMC5550424; doi:10.1038/s41467-017-00212-4)
Supplement: Supplementary file 9 — Supplementary Data 8 [file 41467_2017_212_MOESM9_ESM.xlsx]

## Sheet: shRNAs
shRNA	Sequence	Name miR30E design
sh-DLK1 #1	CGAGCTACGAGTGTCTGTGCAA	DLK1-001.928
sh-DLK1 #2	CGAAACCGTTACGAGTGCTGTA	DLK1-001.1761
sh-MEG3 #1	AAGCATGCTACTGAATCACCAA	MEG3-006.629
sh-MEG3 #2	ATCCGTGGAAGCACGCTCACAA	MEG3-006.1008
sh-MEG8 #1	CTGGCTTGGTCAAGTCAGTGTT	MEG8-001.235
sh-MEG8 #2	ATCAAGTCAGTGTTCAAACTAT	MEG8-001.243
sh-MEG9 #1	AACTCAGAGAACGTTTGTGGAA	MEG9-001.164
sh-MEG9 #2	ACAGTCTCAATTTGCAGTCAGA	MEG9-001.598
sh-LINC00173 #1	CCAGAGGTGTTGATGAATGTTA	LINC00173-002.1171
sh-LINC00173 #2	CTGGAAGAGATGTGAATTGGAA	LINC00173-002.1221
sh-ctrl	CAGGAATTATAATGCTTATCTA	Ren.713

## Sheet: sgRNAs
Guide	Sequence
sgLINC00173-001-3	GGGAGGACGCTTGCGGGATA
sgLINC00173-001-4	GTGGTACCAAGCGCTTAGAGC
sg-LUC2	AACGCGCCCAACACCGGCATA
